# Supplementary material for: Functionally Characterizing the Renal Cell Carcinoma Tumor-Immune Microenvironment via Patient-Derived Ex Vivo Models
Source: Cancer Res Commun. 2026 Feb 26;6(2):402–20. doi: 10.1158/2767-9764.CRC-25-0447 (PMC13138221; doi:10.1158/2767-9764.CRC-25-0447)
Supplement: Supplementary Table S1 — Cohort clinical characteristics [file crc-25-0447_supplementary_table_s1_suppst1.xlsx]

## Sheet: Table S1
Supplementary Table S1: Cohort clinical characteristics
ID Number	Sex	Age at surgery	Histology	WHO2016 ISUP gradus	Tumor radius (mm)	TNM stage pT-class	TNM invasion	Infiltration to perirenal or peripelvic fat	Invasion to blood vessels, microscopic or macroscopic	Metastasis	Tumor necrosis	Study analysis method	Total number of cells after QC (inlcuding all treatment conditions)
RCC_1	M	32	Clear cell	G1	31	pT1a	-	no	no	no	no	scRNAseq	9909
RCC_2	M	75	Papillary, type1	G2	20	pT1a	-	no	no	no	no	scRNAseq	443
RCC_3	M	51	Papillary, type2	G3	12	pT1a	-	no	no	no	yes	scRNAseq	477
RCC_4	M	75	Clear cell	G3	28	pT1a	-	no	no	no	no	scRNAseq	7483
RCC_5	M	33	Clear cell	G2	35	pT1a	pNX	no	no	no	no	scRNAseq	5418
RCC_6	M	81	Clear cell	G3	90	pT3a	fat/vena renalis	perirenal fat	no	no	no	scRNAseq	8917
RCC_7	F	73	Clear cell	G2	44	pT1b	-	no	no	no	no	scRNAseq	7670
RCC_8	M	62	Clear cell	G2	48	pT1b	-	no	no	no	no	scRNAseq	10424
RCC_9	M	80	Clear cell	G3	50	pT3a	fat/vena renalis	perirenal fat	no	no	yes	Cytof + Cytokine panel	55812
RCC_10	F	78	Papillary, type1	G1	16	pT1a	-	no	no	no	no	Cytof + Cytokine panel	6475
RCC_11	M	60	Chromophobe	-	110	pT3a	pNX	perirenal and -pelvic fat	no	no	yes	Cytof + Cytokine panel	3744
RCC_12	M	78	Clear cell	G3	75	pT3a	fat/vena renalis; pNX	perirenal fat	no	no	no	Cytof + Cytokine panel	80127
RCC_13	M	74	RCC, unclassified	G4	90	pT2a	-	no	no	no	yes	Cytof + Cytokine panel	9438
RCC_14	F	64	Oncocytoma	-	35	-	-	-	no	no	no	Cytof + Cytokine panel	26510
RCC_15	M	74	Clear cell	G3	49	pT1b	-	no	microscopic	no	yes	Cytof + Cytokine panel	8356
RCC_16	M	57	Oncocytoma	-	70	pT2a	pNX	no	no	no	no	Cytof + Cytokine panel	25086
RCC_17	F	61	Clear cell	G2	60	pT1b	-	no	no	no	no	Cytof + Cytokine panel	29242
