# Supplementary material for: Functionally Characterizing the Renal Cell Carcinoma Tumor-Immune Microenvironment via Patient-Derived Ex Vivo Models
Source: Cancer Res Commun. 2026 Feb 26;6(2):402–20. doi: 10.1158/2767-9764.CRC-25-0447 (PMC13138221; doi:10.1158/2767-9764.CRC-25-0447)
Supplement: Supplementary Table S2 [file crc-25-0447_supplementary_table_s2_suppst2.xlsx]

## Sheet: Table S2
Supplementary Table S2: Antibodies to stain CyTOF samples, purchaced from Fluidigm (Standars Biotools)
product_id	label	target	clone
3110001C-DVS	110Cd	CD45	HI30
3112001C-DVS	112Cd	CD45	HI30
3114001C-DVS	114Cd	CD45	HI30
3116001C-DVS	116Cd	CD45	HI30
3142006C	142Nd	CD11a	HI111
3144010C	144Nd	IL-4	MP4-25D2
3145001C	145Nd	CD4	RPA-T4
3146001C	146Nd	CD8a	RPA-T8
3148004C	148Nd	CD16	3G8
3149010C	149Sm	CD25	2A3
3150004C	150Nd	MIP1beta	D21-1351
3152002C	152Sm	TNFa	Mab11
3154009C	154Sm	CD309	7D4-6
3155009C	155Gd	CD279	EH12.2H7
3158007C	158Gd	IL-2	MQ1-17H12
3159003C	159Tb	CD197	G043H7
3160004C	160Gd	CD39	A1
3161007C	161Dy	Ki-67	B56
3162001C	162Dy	FoxP3	PCH101
3163007C	163Dy	CD56	NCAM16.2
3165011C	165Ho	CD45RO	UCHL1
3166001C	166Er	CD44	BJ18
3167002C	167Er	CD27	O323
3168005C	168Er	IFNg	B27
3169028C	169Tm	CD366/Tim-3	F38-2E2
3170001C	170Er	CD3	UCHT1
3171002C	171Yb	Granzyme B	GB11
3172009C	172Yb	CD57	HCD57
3174001C	174Yb	HLA-DR	L243
3175004C	175Lu	Perforin	B-D48
3176004C	176Yb	CD127	A019D5
3209003C	209Bi	CD11b	ICRF44
