# Supplementary material for: Functionally Characterizing the Renal Cell Carcinoma Tumor-Immune Microenvironment via Patient-Derived Ex Vivo Models
Source: Cancer Res Commun. 2026 Feb 26;6(2):402–20. doi: 10.1158/2767-9764.CRC-25-0447 (PMC13138221; doi:10.1158/2767-9764.CRC-25-0447)
Supplement: Supplementary Table S3 — Top 50 differentially expressed genes (DEGs) for 14 CD8+ T cell clusters [file crc-25-0447_supplementary_table_s3_suppst3.xlsx]

## Sheet: Table S3
Supplementary Table S3: Top 50 differentially expressed genes (DEGs) for 14 CD8+ T cell clusters
Cluster	1_CD8 Tem/rm CD8 cells	0_CD8 Exhausted CD8 cells	6_CD8 Tem CD8 cells	2_CD8 1_TEMRA CD8 cells	5_CD8 Activated CD8 cells	8_CD8 NK-like TEMRA CD8 cells	4_CD8 Tcm CD8 cells	14_CD8 Proliferating CD8 cells	9_CD8 Stressed CD8 cells	11_CD8 MAIT cells	3_CD8 3_TEMRA CD8 cells	12_CD8 XCL1/2+ Gamma delta T cells	10_CD8 2_TEMRA CD8 cells	13_CD8 Tem/rm CD8 cells	7_CD8 Naive Gamma delta T cells
	COTL1	HMOX1	NXPH4	ZNF683	IL2RA	SH2D1B	CCR7	DLGAP5	CREM	KLRB1	TYROBP	GNLY	TRBV6-5	IL7R	LEF1
	CAMK4	TMEM155	SMARCD3	FGFBP2	TNFRSF4	FCER1G	IL7R	KIF20A	SNHG12	CEBPD	FCGR3A	TRDV1	SOX4	JAML	SPINT2
	TC2N	FXYD2	CAMK2N1	ADRB2	LAIR2	KLRF1	NELL2	RRM2	PPP1R15A	AQP3	KLRC2	XCL2	LGR6	CEBPB	TRDV1
	MLLT3	HAVCR2	PPP1R14B	GZMH	AC017002.3	CLIC3	CAMK4	MND1	SLC3A2	TRGV9	KLRC3	LINC02446	FGFBP2	LGALS3	KLRC2
	PDE4DIP	VCAM1	GZMM	KLRD1	CCL3	CD38	GPR183	SPC25	DNAJB9	IL7R	FCRL6	XCL1	GPR141	SLC3A2	TCF7
	SH2D1A	CD200R1	C1orf21	TGFBR3	LTA	TYROBP	THEM4	BIRC5	PLIN2	RORA	FGFBP2	KLRC2	ZNF683	RORA	SMC4
	MCUB	CSF1	S1PR1	GZMB	CCL4	KLRB1	LGALS3	PIMREG	TSPYL2	SPOCK2	IKZF2	TYROBP	TRAV19	ALOX5AP	CD7
	CXCR6	AC243829.4	PMEPA1	MXRA7	TNFRSF18	CEBPD	TMEM123	UBE2C	DDIT3	PHACTR2	S1PR5	CD7	TRGV4	ANXA1	PABPC1
	DNAJB1	TTN	LDLRAD4	S1PR1	IRF4	GNLY	KLF2	CCNB2	SELENOK	SATB1	PPP1R14B	LINC01871	PRSS23	CAMK4	KLRC3
	GZMM	SIRPG	EOMES	PLEKHF1	TNFRSF9	KLRD1	JAML	HJURP	HSPA5	JAML	NXPH4	ABCB1	TRGV7	LDLRAD4	ID3
	PDE4B	CD27	CMC1	ZEB2	MIR155HG	MATK	TCF7	ANLN	FTH1	FKBP11	ZEB2	GPR171	SMARCD3	ABLIM1	FTH1
	ANXA1	GTPBP8	MLLT3	TPM4	CISH	CD247	S1PR1	HIST1H3B	TARS	CERK	C1orf21	SERPINB6	FCRL6	LINC01871	LSR
	JAML	PDCD1	SAMD3	JUN	LINC01943	ADAM8	ANXA1	KIF2C	TAF1D	LUZP1	TRG-AS1	PTPN22	NXPH4	EIF2S2	SLC16A3
	ITM2C	SNAP47	LDHA	EFHD2	DUSP5	SLA2	CXCR6	KIF14	ABLIM1	CXCR6	AOAH	LGALS3	ADGRG1	RPS27L	IKZF2
	THEMIS	GZMK	BCL11B	CD52	FRMD4B	SORL1	PDE3B	CENPA	SNX9	CAMK4	KLRG1	JAML	IL9R	MT1X	MAML2
	LINC00861	SPATS2L	SRM	C1orf21	GZMB	CD7	ABLIM1	HMMR	MANF	PDCD4	PLEKHF1	LY9	MTSS1	S100A11	ABCB1
	DUSP4	HLA-DQA1	ZEB2	TBX21	IFNG	IFITM2	S100A10	CDC20	LRRFIP2	IFNGR1	TGFBR3	CXCR6	UBL3	SVIP	IFITM2
	RGS1	LTB	ITM2C	GNLY	SNX9	C5orf56	ZFP36L2	AURKB	ZFAS1	GYG1	EFHD2	PIK3R1	ITM2C	ITGAE	DDIT4
	GYG1	LAG3	ZBTB20	KLF2	HOPX	GNG2	ITGAE	HIST1H3G	GARS	DYNLT3	TBX21	IFITM2	SLC15A4	YIPF5	BIRC2
	FAM102A	HLA-DRA	KLRG1	DSTN	NME1	GNPTAB	RORA	DIAPH3	HSPA9	DUSP16	SAMD3	STOM	PLEKHF1	MPC1	GPCPD1
	ANXA2	PTMS	PLEK	RORA	PHLDA1	ADAM10	FXYD5	DEPDC1	HSPD1	TMEM123	PTK2B	NIBAN1	ITGA5	TNFAIP3	AC008105.3
	GIMAP5	MCM5	ACTG1	PTGER4	BCL2L1	AOAH	GPR171	KIFC1	CEBPB	MTRNR2L8	MBP	WHRN	RASA3	LY9	PITPNC1
	GZMK	HLA-DQB1	MTRNR2L12	KLRG1	PTPN6	MTRNR2L8	P2RY8	MKI67	XBP1	KLRG1	GABARAPL1	CD63	GLIPR2	MCUB	CHPT1
	GIMAP7	HLA-DMA	AUTS2	ACTG1	BCL2	HOPX	MGAT4A	UHRF1	SDF2L1	GPR171	UPP1	ID2	PTGER4	FAM162A	MTRNR2L8
	GIMAP1	BLVRA	RGCC	SKIL	BCL2L11	SH2D2A	PABPC1	TROAP	MARS	SNHG16	KLF2	HOPX	S1PR5	ZFAS1	ADSL
	TIGIT	PECAM1	CXCR3	OASL	RBPJ	IL2RB	LYAR	GTSE1	ODC1	GCHFR	PTPRE	CMIP	PMEPA1	NR3C1	TMEM123
	RGCC	HLA-DRB5	FGFBP2	HOPX	WARS	IFITM1	RGS10	NEK2	CDK2AP2	RPS10	KLRD1	CAMK4	ADRB2	PBXIP1	PDE3B
	ISG20	HLA-DRB1	NFATC2	GLIPR1	SNX10	EFHD2	PBXIP1	CDCA2	SNHG1	GPR65	AUTS2	AOAH	EFHD2	ATF4	KLRC4
	FYN	SLF1	MT-CYB	C12orf75	CTLA4	CTSD	NIBAN1	PKMYT1	ARF4	TCF7	MAPK1	IKZF2	PTPRE	ZFP36	NUCB2
	CD5	HNRNPLL	CD8A	ITGB1	PKM	PRF1	CD7	FAM111B	DDX21	ODF2L	PCID2	DDIT4	ZEB2	GYG1	GPR171
	LYAR	1,00 SIT	TBCD	SMAD7	SATB1	ALOX5AP	SARAF	KIF15	ATF4	ALOX5AP	CDKN2D	KLRD1	KLRB1	SNHG7	NELL2
	LEPROTL1	KIAA0319L	MXRA7	IER2	LAG3	ZEB2	S100A11	PBK	DNAJC3	PBXIP1	GZMH	SOCS1	CAMK2N1	SARS	CAMK4
	GIMAP4	WHRN	GLCCI1	FLNA	UCP2	GADD45B	LINC01138	TOP2A	PFDN2	CLIC3	EOMES	TENT5C	KDM7A	ZFP36L2	RPS10
	LY9	CD74	MXD4	GABARAPL1	CDK6	METRNL	RPS16	ASPM	NOP58	S100A4	RASA3	CTSA	TBX21	PDE4DIP	CREM
	PIK3R1	BATF	MT-ND4	S100A4	DNPH1	DDIT4	EMB	PLK1	SELENOS	AUTS2	KLRC4	MATK	PLEK	CXCR4	GNLY
	ALOX5AP	PAG1	ARHGEF1	CDC42EP3	MAF	OSTF1	PIK3IP1	TYMS	SEC11C	TTC39C	CLIC3	IFITM1	EOMES	MT2A	LUZP1
	ITM2A	CMC1	TBC1D2B	AC004687.1	CCND2	PLAAT4	S1PR4	SKA3	PRNP	LTB	TBCD	TMEM14C	TMEM14B	SELENOM	AL138963.4
	HLA-DPA1	LYST	MT-ATP8	ACTB	TUBA1B	FTH1	PDCD4	ESCO2	SRP54	TNFAIP3	MXD4	ADAM8	CITED2	RPLP0	SYPL1
	NAA50	GALM	CCND2	UPP1	NFKB1	AUTS2	LEPROTL1	FOXM1	SNHG7	RPLP0	ABHD17A	DUSP4	ARRDC3	YARS	PIK3R1
	EML4	TOX	CD48	PRNP	C17orf49	PIK3R1	EVI2A	KIF4A	HM13	TNFAIP8	TIGIT	BCL3	LFNG	DUSP4	IFITM1
	ATF7IP	PIM2	CD5	ANXA1	STAT1	PDE4D	FTH1	KIF23	EIF2S2	PMEPA1	AC004687.1	ASXL2	C1orf21	CXCR6	TAGLN2
	HMGA1	GZMA	MT-ND3	MT-ATP8	TYMP	INPP5D	TSC22D3	CDCA5	LMAN1	FTH1	ARHGEF3	PIM1	ZFYVE28	PDCD4	MATK
	TECR	GALNT1	PTK2B	AUTS2	YWHAQ	FASLG	MCUB	SPC24	GAS5	AL138963.4	CCL5	SYTL2	ZDHHC7	EML4	C4orf48
	LIME1	NKG7	SYNE1	PPP1R14B	ID2	SRGN	CYTIP	CDCA3	SARS	PDE4D	PLEK	DUSP2	TMEM43	CCT4	TLE4
	HEBP2	RHOC	ACTB	NFATC2	RELB	STAT4	CDC42EP3	CCNA2	PITHD1	MGAT4A	LDLRAD4	SNHG16	CD6	HSPA9	1,00 PGK
	TBCD	RGS1	SKIL	TMEM14B	TNFAIP8	PITPNC1	PAG1	CDK1	HSPE1	1,00 ERN	GZMM	MBP	TBC1D2B	ALYREF	SMAP2
	HLA-DPB1	CLDND1	VIM	RASA3	IER5	CD63	ZFP36	SHCBP1	SQSTM1	TC2N	ARHGAP9	1,00 PGK	TGFBR3	NSMCE3	CCDC69
	KLF6	CD82	AC004687.1	CCDC88C	NFKB2	CHST12	FAM102A	CDT1	TMED2	RAB18	OASL	METRNL	BCL11B	10,00 LSM	PPP2R5C
	WNK1	DUSP2	PLEKHF1	PMEPA1	BATF	CLEC2B	SAMSN1	TTK	ARID5B	ZFP36L1	ABI3	ZFP36L2	CDC25B	RSL24D1	METRNL
