# Supplementary material for: Functionally Characterizing the Renal Cell Carcinoma Tumor-Immune Microenvironment via Patient-Derived Ex Vivo Models
Source: Cancer Res Commun. 2026 Feb 26;6(2):402–20. doi: 10.1158/2767-9764.CRC-25-0447 (PMC13138221; doi:10.1158/2767-9764.CRC-25-0447)
Supplement: Supplementary Table S4 — Curated gene signatures used to characterize CD8+ T cells (Based on Bi et.al.) [file crc-25-0447_supplementary_table_s4_suppst4.xlsx]

## Sheet: Table S4
Supplementary Table S4: Curated gene signatures used to characterize CD8+ T cells (Based on Bi et.al.)
Naïve	Activation:Effector function	Exhaustion	Cytotoxicity	IFN Response
IL7R	FAS	PDCD1	GZMA	IFIT1
CCR7	FASLG	LAYN	GZMB	IFIT2
SELL	CD44	HAVCR2	GZMH	IFIT3
FOXO1	CD69	LAG3	GZMK	IFIT5
KLF2	CD38	CD244	GZMH	STAT1
KLF3	NKG7	CTLA4	GNLY	STAT2
LEF1	KLRB1	LILRB1	PRF1	MX1
TCF7	KLRD1	TIGIT	IFNG	IRF1
ACTN1	KLRF1	TOX	TNF	IRF4
FOXP1	KLRG1	VSIR	SERPINB1	IRF7
	KLRK1	BTLA	SERPINB6	IRF8
	FCGR3A	ENTPD1	SERPINB9	IRF9
	CX3CR1	CD160	CTSA	ISG15
	CD300A	LAIR1	CTSB	ISG20
	FGFBP2		CTSC	IFITM1
	ID2		CTSD	IFITM2
	ID3		CTSW	IFITM3
	PRDM1		CST3	OAS1
	RUNX3		CST7	OAS2
	TBX21		CSTB	OAS3
	ZEB2		LAMP1	JAK1
	BATF		LAMP3	JAK2
	IRF4		CAPN2	SOCS1
	NR4A1			SOCS3
	NR4A2			TRIM14
	NR4A3			TRIM21
	PBX3			TRIM22
	ZNF683			APOL1
	HOPX			APOL2
	FOS			APOL6
	FOSB			IFNGR1
	JUN			GBP1
	JUNB			GBP2
	JUND			GBP4
	STAT1			GBP5
	STAT2			GBP3
	STAT5A			BST2
	STAT6			CMPK2
	STAT4			DDX58
	EOMES			DDX60
				DDX60L
				IFI30
				IFI35
				IFI44
				IFI44L
				IFI6
				IFIH1
				PARP10
				PARP12
				PARP14
