# Supplementary material for: Functionally Characterizing the Renal Cell Carcinoma Tumor-Immune Microenvironment via Patient-Derived Ex Vivo Models
Source: Cancer Res Commun. 2026 Feb 26;6(2):402–20. doi: 10.1158/2767-9764.CRC-25-0447 (PMC13138221; doi:10.1158/2767-9764.CRC-25-0447)
Supplement: Supplementary Table S5 — Curated gene signatures used to characterize CD8+ T cells (Based on Sade-Feldman et.al.) [file crc-25-0447_supplementary_table_s5_suppst5.xlsx]

## Sheet: Table S5
Supplementary Table S5: Curated gene signatures used to characterize CD8+ T cells (Based on Sade-Feldman et.al.)
Progenitor exhaustion	Terminal exhaustion
IL7R	NKG7																																															NKG7	NKG7
GPR183	RAC2																																															RAC2	RAC2
LMNA	CLIC1																																															CLIC1	CLIC1
NR4A3	GZMA																																															GZMA	GZMA
TCF7	PRF1																																															PRF1	PRF1
MGAT4A	APOBEC3C																																															APOBEC3C	APOBEC3C
CD55	RHOA																																															RHOA	RHOA
AIM1,	CCL4																																															CCL4	CCL4
PER1	COTL1																																															COTL1	COTL1
FOSL2	PSME2																																															PSME2	PSME2
EGR1	HLA-DPA1																																															HLA-DPA1	HLA-DPA1
TSPYL2	HMGN2																																															HMGN2	HMGN2
YPEL5	LSP1																																															LSP1	LSP1
CSRNP1	PSMB9																																															PSMB9	PSMB9
REL	LCK																																															LCK	LCK
SKIL	SRP14																																															SRP14	SRP14
PIK3R1	ARPC3																																															ARPC3	ARPC3
FOXP1	ARPC1B																																															ARPC1B	ARPC1B
IL7R	TPI1																																															TPI1	TPI1
GPR184	APOBEC3G																																															APOBEC3G	APOBEC3G
LMNA	HLA-DPB1																																															HLA-DPB1	HLA-DPB1
NR4A4	LDHB																																															LDHB	LDHB
TCF8	ATP5G2																																															ATP5G2	ATP5G2
MGAT4A,	MYL12B																																															MYL12B	MYL12B
CD56	PSMB8																																															PSMB8	PSMB8
AIM2	PSMA7																																															PSMA7	PSMA7
PER2	HLA-DRB1																																															HLA-DRB1	HLA-DRB1
FOSL3	SUB1																																															SUB1	SUB1
EGR2	ARPC4																																															ARPC4	ARPC4
TSPYL3	CTSW																																															CTSW	CTSW
YPEL6	SUMO2																																															SUMO2	SUMO2
CSRNP2	TAP1																																															TAP1	TAP1
REL	GZMB																																															GZMB	GZMB
SKIL	RARRES3																																															RARRES3	RARRES3
	CAP1																																															CAP1	CAP1
	UCP2																																															UCP2	UCP2
	PPIB																																															PPIB	PPIB
	RAN																																															RAN	RAN
	CHCHD2																																															CHCHD2	CHCHD2
	PARK7																																															PARK7	PARK7
	HCST																																															HCST	HCST
	GABARAP																																															GABARAP	GABARAP
	HLA-DRA																																															HLA-DRA	HLA-DRA
	SOD1																																															SOD1	SOD1
	CAPZB																																															CAPZB	CAPZB
	S100A4																																															S100A4	S100A4
	RNASEK																																															RNASEK	RNASEK
	PPP1CA																																															PPP1CA	PPP1CA
	PKM																																															PKM	PKM
	IFI16																																															IFI16	IFI16
	ACTR3																																															ACTR3	ACTR3
	ITM2A																																															ITM2A	ITM2A
	SLC25A5																																															SLC25A5	SLC25A5
	PGAM1																																															PGAM1	PGAM1
	ANXA6																																															ANXA6	ANXA6
	CD27																																															CD27	CD27
	ATP5B																																															ATP5B	ATP5B
	LYST																																															LYST	LYST
	PSMB10																																															PSMB10	PSMB10
	MIF																																															MIF	MIF
	LY6E																																															LY6E	LY6E
	ANKRD10																																															ANKRD10	ANKRD10
	CTSD																																															CTSD	CTSD
	UBE2L6																																															UBE2L6	UBE2L6
	EDF1																																															EDF1	EDF1
	NONO																																															NONO	NONO
	TIGIT																																															TIGIT	TIGIT
	FKBP1A																																															FKBP1A	FKBP1A
	IL2RB																																															IL2RB	IL2RB
	HMGN1																																															HMGN1	HMGN1
	ATP5L																																															ATP5L	ATP5L
	GZMH																																															GZMH	GZMH
	STAT1																																															STAT1	STAT1
	GPI																																															GPI	GPI
	LCP2																																															LCP2	LCP2
	GBP2																																															GBP2	GBP2
	ARL6IP5																																															ARL6IP5	ARL6IP5
	CCL4L1																																															CCL4L1	CCL4L1
	PRDM1																																															PRDM1	PRDM1
	OST4																																															OST4	OST4
	PDCD1																																															PDCD1	PDCD1
	HINT1																																															HINT1	HINT1
	HNRNPF																																															HNRNPF	HNRNPF
	GBP5																																															GBP5	GBP5
	COX7C																																															COX7C	COX7C
	ARPC5																																															ARPC5	ARPC5
	GIMAP4																																															GIMAP4	GIMAP4
	XRCC6																																															XRCC6	XRCC6
	C17orf62																																															C17orf62	C17orf62
	PRR13																																															PRR13	PRR13
	HLA-DRB5																																															HLA-DRB5	HLA-DRB5
	WDR1																																															WDR1	WDR1
	ARL6IP1																																															ARL6IP1	ARL6IP1
	ISG15																																															ISG15	ISG15
	ATP5A1																																															ATP5A1	ATP5A1
	EWSR1																																															EWSR1	EWSR1
	COPE																																															COPE	COPE
	HAVCR2																																															HAVCR2	HAVCR2
	EIF3H																																															EIF3H	EIF3H
	ANXA5																																															ANXA5	ANXA5
	C11orf58																																															C11orf58	C11orf58
	IFI6																																															IFI6	IFI6
	SIRPG																																															SIRPG	SIRPG
	CALM3																																															CALM3	CALM3
	SHISA5																																															SHISA5	SHISA5
	DENND2D																																															DENND2D	DENND2D
	MAP4K1																																															MAP4K1	MAP4K1
	BUB3																																															BUB3	BUB3
	IKZF3																																															IKZF3	IKZF3
	SNRPB																																															SNRPB	SNRPB
	EID1																																															EID1	EID1
	PSMB1																																															PSMB1	PSMB1
	PTPN6																																															PTPN6	PTPN6
	NDUFA13																																															NDUFA13	NDUFA13
	SSR4																																															SSR4	SSR4
	COX8A																																															COX8A	COX8A
	PTPN7																																															PTPN7	PTPN7
	MAT2B																																															MAT2B	MAT2B
	PSTPIP1																																															PSTPIP1	PSTPIP1
	GSTP1																																															GSTP1	GSTP1
	PSMB3																																															PSMB3	PSMB3
	IRF9																																															IRF9	IRF9
	TRAF3IP3																																															TRAF3IP3	TRAF3IP3
	GIMAP7																																															GIMAP7	GIMAP7
	PSMA2																																															PSMA2	PSMA2
	SASH3																																															SASH3	SASH3
	CD164																																															CD164	CD164
	ETNK1																																															ETNK1	ETNK1
	S100A11																																															S100A11	S100A11
	KLRD1																																															KLRD1	KLRD1
	MOB1A																																															MOB1A	MOB1A
	SH2D1A																																															SH2D1A	SH2D1A
	UBE2V1																																															UBE2V1	UBE2V1
	SH3KBP1																																															SH3KBP1	SH3KBP1
	ATP5G3																																															ATP5G3	ATP5G3
	PSMA5																																															PSMA5	PSMA5
	MT2A																																															MT2A	MT2A
	LAT																																															LAT	LAT
	IFNG																																															IFNG	IFNG
	RAB27A																																															RAB27A	RAB27A
	COX5A																																															COX5A	COX5A
	DDOST																																															DDOST	DDOST
	PSMB4																																															PSMB4	PSMB4
	SRP9																																															SRP9	SRP9
	BRK1																																															BRK1	BRK1
	TNFRSF1B																																															TNFRSF1B	TNFRSF1B
	EIF4H																																															EIF4H	EIF4H
	GMFG																																															GMFG	GMFG
	ANXA2																																															ANXA2	ANXA2
	TCEB2																																															TCEB2	TCEB2
	RBPJ																																															RBPJ	RBPJ
	COX6A1																																															COX6A1	COX6A1
	UBXN1																																															UBXN1	UBXN1
	PSMD8																																															PSMD8	PSMD8
	CD63																																															CD63	CD63
	ATP6V0E1																																															ATP6V0E1	ATP6V0E1
	NDUFB8																																															NDUFB8	NDUFB8
	CTSC																																															CTSC	CTSC
	SNRPD2																																															SNRPD2	SNRPD2
	ATP5C1																																															ATP5C1	ATP5C1
	PRELID1																																															PRELID1	PRELID1
	COX7A2																																															COX7A2	COX7A2
	PSMA6																																															PSMA6	PSMA6
	ECH1																																															ECH1	ECH1
	U2AF1																																															U2AF1	U2AF1
	HMGB2																																															HMGB2	HMGB2
	FAM49B																																															FAM49B	FAM49B
	CD38																																															CD38	CD38
	TSPO																																															TSPO	TSPO
	IDH2																																															IDH2	IDH2
	CASP4																																															CASP4	CASP4
	CCL3																																															CCL3	CCL3
	TRMT112																																															TRMT112	TRMT112
	SURF4																																															SURF4	SURF4
	PSMA1																																															PSMA1	PSMA1
	YWHAE																																															YWHAE	YWHAE
	LASP1																																															LASP1	LASP1
	PYHIN1																																															PYHIN1	PYHIN1
	ANAPC16																																															ANAPC16	ANAPC16
	TUBB																																															TUBB	TUBB
	CSNK2B																																															CSNK2B	CSNK2B
	PRKAR1A																																															PRKAR1A	PRKAR1A
	SLAMF7																																															SLAMF7	SLAMF7
	GNG5																																															GNG5	GNG5
	PRDX1																																															PRDX1	PRDX1
	RQCD1																																															RQCD1	RQCD1
	CCNDBP1																																															CCNDBP1	CCNDBP1
	INPP4B																																															INPP4B	INPP4B
	CDK2AP2																																															CDK2AP2	CDK2AP2
	CBX3																																															CBX3	CBX3
	RPN1																																															RPN1	RPN1
	SPCS1																																															SPCS1	SPCS1
	PSMA3																																															PSMA3	PSMA3
	SIT1																																															SIT1	SIT1
	XRCC5																																															XRCC5	XRCC5
	EIF3C																																															EIF3C	EIF3C
	CXCR6																																															CXCR6	CXCR6
	COX6C																																															COX6C	COX6C
	M6PR																																															M6PR	M6PR
	ANP32E																																															ANP32E	ANP32E
[truncated: 151 more columns]
