# Supplementary material for: Functionally Characterizing the Renal Cell Carcinoma Tumor-Immune Microenvironment via Patient-Derived Ex Vivo Models
Source: Cancer Res Commun. 2026 Feb 26;6(2):402–20. doi: 10.1158/2767-9764.CRC-25-0447 (PMC13138221; doi:10.1158/2767-9764.CRC-25-0447)
Supplement: Supplementary Table S6 — Top 50 differentially expressed genes (DEGs) for 14 CD4+ T cell clusters [file crc-25-0447_supplementary_table_s6_suppst6.xlsx]

## Sheet: Table S6
Supplementary Table S6: Top 50 differentially expressed genes (DEGs) for 14 CD4+ T cell clusters
Cluster	0_CD4 Tcm CD4 cells	8_CD4 Activated CD4 cells	3_CD4 Regulatory CD4 cells	1_CD4 Tissue-Associated Activated CD4 cells	2_CD4 Cytotoxic CD4 cells	5_CD4 Cytotoxic CD4 cells	7_CD4 Precursor exhausted CD4 cells	6_CD4 Naive CD4 cells	4_CD4 Th17 CD4 cells	10_CD4 Exhausted Cytotoxic CD4 cells	9_CD4 Immunocult CD4 cells	11_CD4 Tissue-Associated Activated CD4 cells	12_CD4 Tem CD4 cells	13_CD4
	KLF2	HLA-DRB5	LAYN	JAML	GZMH	KLRD1	GZMK	SELL	CCR6	TRBV23-1	ZBED2	PLIN2	EZR	KIT
	LSR	C1orf162	FOXP3	CXCR6	ZEB2	TRAV14DV4	CCR2	MAL	AQP3	HMOX1	IL4I1	KDSR	CDKN1A	CXXC5
	SESN3	HLA-DRB1	RTKN2	LINC01871	GZMB	TRBV6-5	IFNG-AS1	CCR7	TNFSF13B	TMEM155	BATF3	JAML	ANXA2	PLAGL1
	CCR7	KLF2	IKZF2	STOM	C1orf21	ZNF683	PDCD1	LEF1	KLRB1	AC243829.4	TNFRSF4	IFNGR1	TUBB4B	CCNG2
	TCF7	LIME1	ENTPD1	ANXA1	FGFBP2	KLRK1	GZMA	PASK	CTSH	HAVCR2	MIR155HG	MFHAS1	TUBA1B	KLRB1
	CD55	ITGB1	TIGIT	PDE4DIP	GNLY	CCL4L2	TOX	SOCS3	PASK	FXYD2	IRF4	LINC00623	TUBA1C	MAP3K8
	S1PR1	COTL1	IL2RA	GPR171	CCL4	FGFBP2	EOMES	SESN3	LGALS3	TRBV7-9	LTA	ANXA1	TUBA1A	NRIP1
	KLF3	MYADM	IKZF4	PDCD4	CCL5	NXPH4	CCR5	MYC	IL7R	TRAV12-1	TNFRSF18	TNFAIP3	NEAT1	AHR
	FTH1	ATP2B1	TBC1D4	PIK3R1	NKG7	SMARCD3	CD27	TCF7	TNFRSF25	TRAV29DV5	IL2RA	SOCS1	PSMD14	NSMCE1
	P2RY8	TUBA4A	TTN	1,00 ERN	PRF1	APOBEC3H	SLF1	FAAH2	TIMP1	CD27	NDFIP2	SNHG16	YWHAH	AHI1
	PLK3	FLNA	AC017002.3	CEBPB	APOBEC3G	FASLG	CST7	IL6ST	MYC	KIR3DL2	DUSP5	TMEM243	CD55	TMED8
	ICAM2	ALOX5AP	STAM	DUSP2	ITM2C	GZMB	PDE4DIP	BIRC2	PDE4D	NKG7	CISH	LYSMD2	LGALS1	LMO4
	DUSP2	CD52	GADD45A	FTH1	SAMD3	C1orf21	CLDND1	PABPC1	TIFA	GZMK	LMNA	SAMSN1	PKM	WARS
	IL7R	STMN3	MIR4435-2HG	XBP1	EOMES	KLRG1	F2R	CD55	LIMS1	SIRPG	NFIL3	PTDSS1	S100A6	LAPTM4B
	PABPC1	PAG1	TNFRSF18	PTGER4	MXRA7	GNLY	HLA-DPB1	TMEM123	CBLL1	LAG3	TRAF4	NUMA1	EMP3	IL4R
	GPR183	TIMP1	TNFRSF4	GLIPR1	PPP1R14B	GZMH	CD74	KLF2	MTRNR2L8	LYST	CD83	SLC3A2	ODC1	TNFRSF18
	ZFP36	TNFSF10	CARD16	NAA50	OASL	ADRB2	LYST	BEX2	GPR183	PTMS	PALM2-AKAP2	XBP1	RALA	SLC16A3
	ZFP36L2	HOPX	BATF	MFHAS1	PLEKHF1	PPP1R14B	GBP5	GAS5	CD55	CD200R1	TYMP	MXI1	PSMD3	CAPG
	PIK3R1	PLIN2	ACP5	LINC01138	EFHD2	CTSW	SH2D1A	S1PR1	LTB	SLAMF7	COPRS	ATF4	PRDX1	GATA3
	LYAR	ADAM8	CTLA4	CREM	AUTS2	APOBEC3G	HNRNPLL	PIM2	FKBP11	CST7	WARS	PAG1	TAGLN2	HSPA5
	RGCC	P2RY8	LINC01943	SRGN	CTSW	PLEK	CYTOR	CD7	MGAT4A	PDCD1	SQLE	STOM	KLF6	FURIN
	AQP3	TRADD	TNFRSF1B	ALOX5AP	CHST12	ITM2C	IKZF3	RAPGEF6	SATB1	GTPBP8	LINC01943	SSR3	SLC38A2	PLIN2
	ARRDC2	CDKN2D	RGS1	CAMK4	APOBEC3C	NKG7	LINC00861	TESPA1	RORA	PRF1	NME1	RPLP0	PSMB6	TNFSF10
	S1PR4	HLA-DPA1	BACH1	PARP8	TBX21	EOMES	GIMAP1	MSL3	S100A4	GZMA	LGALS1	ADI1	GABARAPL1	IRS2
	MXI1	S100A4	CISH	TGFBR2	TBC1D2B	OASL	CD28	RPL4	RPLP0	PATL2	HAPLN3	MBP	S100A10	CCDC71L
	ANXA1	EMP3	HLA-DRB1	PLIN2	TGFBR3	PLEKHF1	DUSP4	PABPC4	KLF2	PRR5L	CTSL	GLO1	KRAS	IL18R1
	RASA3	GPR171	UGP2	TENT5C	C12orf75	ABI3	COTL1	SOCS1	GPR65	CLDND1	CDK6	POLR2K	RGS2	NINJ1
	RPS16	ANXA5	BCL2	IL7R	MXD4	ZEB2	HLA-DRB1	LDHB	CDC25B	HLA-DMA	NFKB2	C4orf48	S100A11	DUSP1
	CXCR4	JAML	CMTM6	CMTM7	CD52	CLIC3	HLA-DPA1	EEF1B2	KDSR	PLEK	AC017002.3	SPCS3	ADK	CTNNB1
	CDC25B	PLEC	GLCCI1	EVI2B	TNFRSF1A	SAMD3	CTSC	RPL22	1,00 ERN	SLF1	ID2	ICOS	PSMA1	PPP1R15A
	S100A11	CDC25B	ICOS	PPP2R5A	AC004687.1	CCL5	WNK1	RPS5	AL138963.4	CCL4	RELB	SNHG7	PDCL3	SPART
	ABLIM1	MIS18BP1	GBP5	HIF1A	APMAP	SLC7A5	AP3S1	ZFAS1	YWHAH	MCM5	STAT1	PARP8	TMBIM1	PLSCR1
	PMEPA1	IL17RA	NCF4	RALA	CST7	GZMA	PYHIN1	RPS8	RPS6KA3	CD84	FURIN	CXCR4	PLEC	PDLIM5
	THEM4	RBPJ	SELL	TRAT1	HMGA1	CCL4	CXCR6	PIK3IP1	ICAM2	SMC4	HMGCS1	CMTM7	PNP	CDK2AP1
	UPP1	TMEM173	HTATIP2	TC2N	TBCD	MXRA7	DENND2D	EEF2	TAGAP	CD74	C17orf49	CFDP1	STIP1	NFKB1
	FXYD5	CAPN2	HSPA1A	LPIN2	LDLRAD4	AOAH	RGS1	ITK	CDKN2D	SNAP47	CYP51A1	MYDGF	ATP1B3	HSPB1
	TAGAP	STK38	SAMHD1	PDE4B	PMEPA1	EFHD2	GIMAP5	NAP1L1	PRKCQ-AS1	EOMES	CCR4	NPC2	HSP90AB1	TIPARP
	SNX9	MFHAS1	GLRX	LEPROTL1	ACTG1	PRF1	GIMAP4	EEF1G	LDHB	DENND2D	CTSH	YIPF5	GLRX3	MBOAT7
	MCUB	ITGB7	IL32	NIBAN1	SASH3	PTK2B	CTLA4	RPS13	ARRDC2	MTRNR2L8	MYO1G	SMNDC1	NORAD	PRNP
	PDE3B	SLC4A7	USP15	DUSP4	CD3G	GLIPR2	APOL6	PDE3B	P2RY8	CDK2AP2	TMEM173	TGIF1	TSC22D3	ID2
	TSC22D3	TRAT1	PRDM1	CBLB	HOPX	CHST12	GSDMD	RPS6	SNHG16	TOX	PTPN6	CXCR6	TXN	BST2
	SARAF	GLIPR1	GBP1	FYN	NFATC2	CXCR3	IRF1	SNHG8	SPOCK2	NSF	NFKB1	CTDSP2	SNX9	RAB24
	EMP3	TXNIP	SKAP1	NR3C1	SMAD7	CST7	GBP4	BTG2	TCF7	CXCR6	SNX10	UBE2A	PSMB2	CRELD2
	S100A10	LGALS1	SAT1	TGIF1	MYO1F	CD52	CD81	SNHG7	RPL4	TRIM59	BCL2L1	ABLIM1	GSTP1	PHLDA1
	TRADD	HLA-DPB1	CTSC	CXCR4	PYHIN1	HOPX	PRDM1	IFITM1	TPT1	ACP5	LAG3	SMARCA5	LGALS8	TIMP1
	TXNIP	CITED2	LFNG	EML4	JUN	GGA2	RESF1	RPS18	EEF1G	CCDC167	FRMD4B	HERPUD1	PSMD1	SIPA1L1
	SYPL1	UBL3	CYTOR	NSMCE3	GZMA	AUTS2	GZMM	RPL32	CCR7	HLA-DRB1	HSPB1	SARS	ANTXR2	REEP3
	DNAJB1	EMB	PHACTR2	MTERF4	SLA	ACTG1	RNF213	SNHG32	RPLP1	SLAMF6	TUBA1B	MRPL34	NSFL1C	APP
	PRMT2	GSTK1	CD27	DEGS1	THEMIS	PTPRE	ITM2A	SNHG5	NR1D2	ITGAL	PKM	RALA	HTATIP2	AC008105.3
