# Supplementary material for: Functionally Characterizing the Renal Cell Carcinoma Tumor-Immune Microenvironment via Patient-Derived Ex Vivo Models
Source: Cancer Res Commun. 2026 Feb 26;6(2):402–20. doi: 10.1158/2767-9764.CRC-25-0447 (PMC13138221; doi:10.1158/2767-9764.CRC-25-0447)
Supplement: Supplementary Table S7 — Curated gene signatures used to characterize CD4+ T cells (Based on Bi et.al.) [file crc-25-0447_supplementary_table_s7_suppst7.xlsx]

## Sheet: Table S7
Supplementary Table S7: Curated gene signatures used to characterize CD4+ T cells (Based on Bi et.al.)
Naïve	Activation/Effector function	Exhaustion	TCR signaling	Cytotoxicity	Cytokine/Cytokine receptor	IFN response	Treg signature	Costimulatory molecules
IL7R	FAS	PDCD1	CALM1	GZMA	CSF1	STAT1	FOXP3	TNFRSF25
CCR7	CD44	LAYN	CALM2	GZMB	CSF2	STAT3	IKZF2	TNFRSF1B
SELL	CD69	HAVCR2	CALM3	GZMH	ADAM19	MX1	IKZF4	TNFRSF4
FOXP1	CD38	LAG3	CD4	GZMK	ADAM8	IRF1	IL2RA	TNFRSF9
KLF2	NKG7	CTLA4	CAST	GZMM	ADAM12	ISG15	ENTPD1	TNFRSF18
KLF3	KLRB1	TIGIT	CD247	GNLY	CD70	ISG20	CCR4	CD27
LEF1	KLRD1	TOX	CD3D	PRF1	IL12RB2	IFITM1	ICOS	CD28
TCF7	KLRG1	VSIR	CD3E	IFNG	IL17A	IFITM2	IL10RA	CD44
ACTN1	CX3CR1	BTLA	CD3G	TNF	IL17F	IFITM3	TGFB1	CD48
BTG1	CD300A	ENTPD1	CSK	SERPINB9	IL10RA	OAS1	TIGIT	ICOS
BTG2	FGFBP2		DOK2	CTSA	IL1R1	OAS2	CTLA4	CD2
TOB1	ID2		FYN	CTSB	IL1R2	OASL	LAG3	SLAMF1
	ID3		LCK	CTSC	IL21R	SOCS1	HAVCR2	CD40LG
	PRDM1		NFATC1	CTSD	IL21	SOCS3	PDCD1	CD84
	RUNX3		NFATC2	CTSH	IL26	TRIM22
	TBX21		PLEK	CTSW	IL2RA	APOL6
	ZEB2		PTPN11	CST7	IL2RB	IFNAR2
	BATF		PTPN13	CAPN2	IL2RG	IFNGR1
	NR4A1		PTPN2	PLEK	IL32	GBP1
	NR4A2		PTPN22		IL6R	GBP2
	HOPX		PTPN4		TGFB1	GBP4
	FOS		PTPN6		TGFBR2	GBP5
	FOSB		PTPN7		TGFBR3	BST2
	FOSL2		PTPRC			IFI16
	JUN		PTPRCAP			IFI35
	JUNB		S100A10			IFI44L
	JUND		S100A11			IFI6
	STAT1		S100A4			PARP8
	STAT3		S100A6			PARP9
	EOMES		ZAP70
	AHR		DUSP1
			DUSP2
			DUSP4
			DUSP16
			LAT
			FOS
			FOSB
			FOSL2
			JUN
			JUNB
			JUND
			NR4A1
			NR4A2
			BATF
			IRF1
			SH2D1A
			SH2D2A
			MAP2K3
			MAP3K4
			MAP3K8
			MAP4K1
			NFKB2
			NFKBIA
			NFKBIZ
			REL
			RELB
