# Supplementary material for: Functionally Characterizing the Renal Cell Carcinoma Tumor-Immune Microenvironment via Patient-Derived Ex Vivo Models
Source: Cancer Res Commun. 2026 Feb 26;6(2):402–20. doi: 10.1158/2767-9764.CRC-25-0447 (PMC13138221; doi:10.1158/2767-9764.CRC-25-0447)
Supplement: Supplementary Table S8 — Top 50 differentially expressed genes (DEGs) for 7 NK cell clusters [file crc-25-0447_supplementary_table_s8_suppst8.xlsx]

## Sheet: Table S8
Supplementary Table S8: Top 50 differentially expressed genes (DEGs) for 7 NK cell clusters
Cluster	4_NK Resting NK cells	2_NK Tissue-resident NK cells	0_NK Type I IFN NK cells	3_NK Cytotoxic NK cells	5_NK Immature NK cells	6_NK Cytokine producing NK cells	1_NK Activated NK cells
	DBN1	GZMK	IGFBP7	KLF2	SELL	CCL4L2	PMEPA1
	CAPG	CXCR6	FTH1	PRSS23	IL7R	EGR2	AL627171.2
	KRT81	TC2N	MTRNR2L8	GZMH	MFGE8	CCL3	SAMSN1
	XCL1	COTL1	SH2D2A	KIR3DL1	COTL1	CCL4	S1PR1
	KRT86	PDE4DIP	C17orf49	FGFBP2	TCF7	NR4A2	MLLT3
	CPNE7	ITM2C	LYAR	AHNAK	AHI1	XCL2	LPGAT1
	SPRY2	LTB	S1PR5	FCGR3A	LINC00996	TAGAP	FGFBP2
	LTB	KRT86	SORL1	S100A4	TNFRSF18	CD69	NFATC2
	CD9	ITGAE	GNG2	PLEK	SYPL1	ZFP36L1	CEBPD
	NCR3	TRDC	UPP1	ADRB2	NSMCE1	XCL1	SKIL
	LGALS3	CLDND1	PLAC8	GZMB	TMEM123	SLA	AUTS2
	ACP5	CMC1	CLIC3	C12orf75	CD44	GZMB	SORL1
	SMC4	IFITM3	CXCR4	KIR3DL2	IFITM3	HAVCR2	TLE4
	ATP8B4	CNN2	ADAM10	LINC00861	AL138963.4	FASLG	RASA3
	NBL1	KLRC1	TNFRSF14	FLNA	SLC16A3	IGF2R	SH2D1B
	XCL2	HLA-DPA1	ISG20	ADGRG1	ENO1	PRNP	LBH
	PABPC1	CD44	LITAF	F2R	XCL1	NFKBIA	PPP1R14B
	KIR2DL4	GYG1	PMEPA1	ZEB2	AC008105.3	MAP3K8	TNFAIP3
	LINC01871	SH2D1A	PSME2	CD2	REPIN1	IGFBP7	S1PR5
	CXCR6	XCL2	GZMB	HLA-DPA1	C1orf162	BTG2	SMAD7
	ZNF683	LY9	CD74	LYAR	XCL2	SDCBP	TGFBR3
	GPR171	XCL1	EFHD2	PRF1	FXYD5	PTGER4	PRKX
	ISYNA1	CYTOR	METRNL	EFHD2	SNHG8	PKM	ADAM10
	TNFRSF18	VIM	CST7	TBX21	TC2N	EVI2A	AC004687.1
	LY9	ACP5	APMAP	OASL	HSPD1	IER2	CCSER2
	CAPN12	ACAP1	KLRF1	ANXA1	EEF1B2	IVNS1ABP	PTK2B
	KLRC1	KLRK1	GADD45B	TGFBR3	PRPF6	UBE2F	CXCR4
	ITGB7	CD3E	GZMM	CD52	RPLP0	XBP1	OSBPL8
	OXNAD1	IFITM2	FCGR3A	S1PR5	SATB1	PLEK	MTRNR2L8
	CD52	NME2	PDE4D	CCDC88C	NME2	NFKB1	PTPN12
	KLRC2	IKZF3	CYBA	HLA-DPB1	KLRC1	TNFRSF1B	PDE4D
	CHCHD10	SLAMF7	GBP4	TRBC1	CD2	GBP2	C1orf21
	TRAF5	CD81	CARD16	PTGER4	ITM2A	HOPX	PCID2
	TRDC	TIGIT	PSME1	DSTN	GAS5	FCGR3A	ARAP2
	AC008105.3	PLP2	LYST	BCL3	RPS2	TUBA1B	JUN
	CD151	RPL10A	RHOG	MGAT4A	XBP1	GADD45B	MXD4
	KLRC3	ALOX5AP	FMNL1	PPP2R5C	IL32	CREM	PTGER4
	PDE4DIP	FCER1G	LDHA	S1PR1	RPL10A	ARPC5L	GNG2
	COTL1	GBP5	ATP5MPL	EMP3	CTSW	SLAMF7	FOXP1
	CD3E	MT2A	RAB5IF	HIPK2	CD300A	GNG2	TRAPPC10
	LIMS1	S100A10	ABHD17A	TNFRSF1B	SMAP2	RELB	SETD2
	NAP1L4	ITGB1	PLAAT4	SH3KBP1	RPS5	ORAI1	HIF1A
	CD7	ITGA4	PRDX6	ARL4C	1,00 PGK	AKR1C3	KLRF1
	G3BP2	HLA-DPB1	ABI3	ATP2B4	RPS18	RNF19A	CCNH
	SEMA4D	ICAM3	NKG7	PIM1	IFITM2	SRGN	EOMES
	CTSA	RPS15A	RNASEK	CYTH1	FBL	MAP2K3	RNF19A
	CMIP	ABCB1	LBH	ACTB	TPT1	KLRD1	RESF1
	ABCB1	CKLF	PSMB10	SYNE1	EEF1G	ADGRE5	ZEB2
	PTGER2	IGFLR1	DDIT4	RNF213	HSP90AB1	HIF1A	ZBTB20
