# Supplementary material for: Functionally Characterizing the Renal Cell Carcinoma Tumor-Immune Microenvironment via Patient-Derived Ex Vivo Models
Source: Cancer Res Commun. 2026 Feb 26;6(2):402–20. doi: 10.1158/2767-9764.CRC-25-0447 (PMC13138221; doi:10.1158/2767-9764.CRC-25-0447)
Supplement: Supplementary Table S9 — Effect size of the cytokines used in Cytokine panel per treatment [file crc-25-0447_supplementary_table_s9_suppst9.xlsx]

## Sheet: Table S9
Supplementary Table S9: Effect size of the cytokines used in Cytokine panel per treatment
Analyte	anti-PD1 Effect size	anti-PD1 -log10(P)	VEGFRi Effect size	VEGFRi -log10(P)	anti-PD1 + VEGFRi Effect size	anti-PD1 + VEGFRi -log10(P)	anti-CD3/CD28/CD2 Effect size	anti-CD3/CD28/CD2 -log10(P)
Eotaxin	0.0919924	2.30291	-0.494868	5.26094	-0.416166	2.14804	0.380597	1.593
GM-CSF	-0.0116283	0.137437	-0.383019	0.761396	-0.422437	0.645405	0.418511	0.856154
IFN-gamma	0.0837061	1.27615	-0.857164	4.35193	-0.685563	3.87234	0.300745	2.7224
IL-10	0.128344	1.36216	-1.05952	3.86244	-0.802456	3.12667	0.495118	1.10361
Il-12	-0.0756409	0.33637	-0.614157	2.85476	-0.615807	3.47376	0.388238	2.25263
IL-13	0.0830585	0.738893	-0.633176	2.17444	-0.662848	2.10993	1.18855	2.25968
IL-15	0.080233	1.12252	-0.560433	5.59855	-0.371135	3.05553	0.23833	1.42265
Il-17	0.0904367	1.15398	-0.547495	4.28441	-0.387716	2.70739	0.733975	1.26326
IL-1a	0.0384127	0.160671	-0.529032	1.11283	-0.372235	0.80994	0.42137	0.911927
IL-1b	0.0440672	0.374273	-0.187693	1.4478	-0.0583039	0.17264	0.075862	0.579454
Il-2	-0.0418933	0.225735	-0.470467	2.64866	-0.422958	3.43799	-0.411172	1.02786
IL-4	0.0727882	1.21871	-0.502498	4.87684	-0.34876	2.86108	0.47109	2.16909
IL-5	0.0878376	1.28605	-0.542604	5.02139	-0.437283	3.42454	0.318422	2.10793
IL-6	0.0201135	0.293708	-0.488431	2.84104	-0.470857	2.9662	0.17333	1.05493
IL-7	-0.0187378	0.0672162	-0.174799	0.484698	-0.267699	1.05571	0.250237	0.816061
IL-8	-0.0423995	0.0441131	-0.444418	0.68345	-0.423072	0.61758	-0.335044	0.44228
IL-9	0.0462685	0.674443	-0.423003	5.66055	-0.342207	3.70793	0.348723	2.13066
CXCL10	0.023295	0.216412	-0.741438	2.2443	-0.647618	2.39811	0.824299	2.34736
CCL2	-0.0314935	0.477213	-0.474567	1.75499	-0.517337	2.03913	-0.0115311	0.0628351
MIF	-0.0560048	0.762454	0.784996	4.15402	0.651849	4.02709	0.0312254	0.336429
CCL3	0.259455	1.49458	-0.599897	2.24319	-0.526414	1.70783	0.144202	0.503647
CCL4	0.21167	0.734054	-0.540417	3.36028	-0.121215	0.294301	0.77534	1.9032
CCL5	0.041573	0.317499	-0.325367	2.02088	-0.179632	0.972347	0.620864	1.04365
CXCL12	-0.0110635	0.047846	0.167141	0.689989	-0.0530764	0.194499	-0.0390978	0.188979
TNF-alfa	0.141704	0.676122	-0.359609	1.78699	-0.0973078	0.221424	0.898846	2.32534
TNF-beta	0.113038	0.948802	-0.796059	2.11126	-0.811549	1.96213	1.01317	1.98629
VEGF	0.0458876	0.434919	-0.375377	2.78854	-0.294568	2.05612	-0.122845	0.587943
