# Supplementary material for: Functionally Characterizing the Renal Cell Carcinoma Tumor-Immune Microenvironment via Patient-Derived Ex Vivo Models
Source: Cancer Res Commun. 2026 Feb 26;6(2):402–20. doi: 10.1158/2767-9764.CRC-25-0447 (PMC13138221; doi:10.1158/2767-9764.CRC-25-0447)
Supplement: Supplementary Table S10 — Differentially expressed genes (DEGs) in pseudobulked treatment vs control in CD8+ cells [file crc-25-0447_supplementary_table_s10_suppst10.xlsx]

## Sheet: Table S10
Supplementary Table S10: Differentially expressed genes (DEGs) in pseudobulked treatment vs control in CD8+ cells
Treatment	genes	p_val_adj
VEGFRi	DCXR	7.84303e-18
VEGFRi	SUSD3	4.25653e-13
VEGFRi	IL32	7.33944e-13
VEGFRi	ARHGAP9	1.15249e-12
VEGFRi	TMSB4X	2.53422e-11
VEGFRi	LPXN	6.22738e-11
VEGFRi	LCK	1.34915e-10
VEGFRi	SUMO3	3.70552e-09
VEGFRi	C7orf50	1.87211e-08
VEGFRi	GPSM3	5.42706e-08
VEGFRi	AL135818.1	1.80211e-07
VEGFRi	HCST	4.29144e-07
VEGFRi	RGS14	6.22401e-07
VEGFRi	SH3BP1	1.33544e-06
VEGFRi	GPR68	1.47651e-06
VEGFRi	AKAP13	1.92598e-06
VEGFRi	NCF1	1.92598e-06
VEGFRi	PSME1	2.5785e-06
VEGFRi	IL2RG	2.59585e-06
VEGFRi	CTSW	2.70535e-06
VEGFRi	CD63	3.09158e-06
VEGFRi	GPX4	3.54913e-06
VEGFRi	FIS1	7.29058e-06
VEGFRi	RASAL3	8.77842e-06
VEGFRi	PSMB10	8.85018e-06
VEGFRi	KLF2	9.50707e-06
VEGFRi	PDCD7	9.62662e-06
VEGFRi	PTPRC	9.89331e-06
VEGFRi	RGL4	1.06526e-05
VEGFRi	PLAAT4	1.06526e-05
VEGFRi	DAPK2	1.13839e-05
VEGFRi	RUNX3	1.13839e-05
VEGFRi	LSP1	1.27742e-05
VEGFRi	TLE5	2.18988e-05
VEGFRi	ARSA	3.07326e-05
VEGFRi	CEMIP2	3.25985e-05
VEGFRi	ZYX	3.25985e-05
VEGFRi	RARA	3.25985e-05
VEGFRi	PSAT1	4.04286e-05
VEGFRi	TMEM38B	4.5935e-05
VEGFRi	NUBP1	4.72927e-05
VEGFRi	CCL5	5.24168e-05
VEGFRi	FAM162A	5.73545e-05
VEGFRi	NXF1	5.80432e-05
VEGFRi	APOBEC3H	5.80432e-05
VEGFRi	MRNIP	6.49449e-05
VEGFRi	PIGF	7.85656e-05
VEGFRi	IFITM2	8.32806e-05
VEGFRi	ARHGAP4	8.32806e-05
VEGFRi	MRPS26	8.91526e-05
VEGFRi	AC016074.2	9.16771e-05
VEGFRi	GYPC	9.55441e-05
VEGFRi	CPNE7	9.76372e-05
VEGFRi	SLAMF7	9.94617e-05
VEGFRi	TMEM238	0.000100526
VEGFRi	LGALS1	0.000110642
VEGFRi	ACAP1	0.000123537
VEGFRi	CAPN12	0.000124199
VEGFRi	PYCARD	0.000131714
VEGFRi	EIF3G	0.000133845
VEGFRi	MYO1G	0.000155574
VEGFRi	MARS	0.000157672
VEGFRi	IFITM1	0.000170917
VEGFRi	SEPTIN9	0.000185372
VEGFRi	PGGHG	0.000215876
VEGFRi	TSPOAP1-AS1	0.000216435
VEGFRi	SIKE1	0.000218396
VEGFRi	FERMT3	0.000218396
VEGFRi	NT5C	0.000218396
VEGFRi	CD3D	0.000258234
VEGFRi	DDIT3	0.000258234
VEGFRi	PPP1R18	0.000287298
VEGFRi	ITM2B	0.000287298
VEGFRi	LIME1	0.000287298
VEGFRi	RPS6	0.000312398
VEGFRi	TRIM28	0.000317854
VEGFRi	RNF19A	0.000319323
VEGFRi	IARS	0.00031997
VEGFRi	IQGAP2	0.00031997
VEGFRi	RGL2	0.00031997
VEGFRi	IL12RB1	0.000340462
VEGFRi	TNFRSF14-AS1	0.000347889
VEGFRi	POLR2F	0.000439292
VEGFRi	RPS8	0.000496764
VEGFRi	FUOM	0.00049994
VEGFRi	IKZF1	0.000575178
VEGFRi	PTPRCAP	0.000597351
VEGFRi	ARRDC3	0.000615885
VEGFRi	RAC2	0.000643801
VEGFRi	SH3BGRL3	0.000703888
VEGFRi	CD96	0.000703888
VEGFRi	SLC27A3	0.000725575
VEGFRi	DNPH1	0.000805983
VEGFRi	LAPTM5	0.000835019
VEGFRi	ADAM8	0.000993491
VEGFRi	RGS16	0.00103164
VEGFRi	IGFLR1	0.001082
VEGFRi	CLEC2D	0.00109767
VEGFRi	GIMAP1	0.00109898
VEGFRi	CASK	0.0011501
VEGFRi	RPL36	0.00116369
VEGFRi	BNIP3L	0.00116563
VEGFRi	H1FX	0.00118516
VEGFRi	FAM102A	0.00124456
VEGFRi	METRN	0.00142228
VEGFRi	S100A4	0.00143783
VEGFRi	CMTM3	0.0015185
VEGFRi	LAT	0.00175236
VEGFRi	TRBC2	0.00188533
VEGFRi	RPLP1	0.00188533
VEGFRi	GMIP	0.001886
VEGFRi	RPS2	0.001886
VEGFRi	SEPTIN1	0.00189955
VEGFRi	ORAI2	0.00211989
VEGFRi	RABGAP1L	0.00215203
VEGFRi	TMEM251	0.00224662
VEGFRi	SLC38A5	0.00232028
VEGFRi	RBM3	0.00232028
VEGFRi	LTB	0.00232028
VEGFRi	SH2D2A	0.0026676
VEGFRi	TMC8	0.00267356
VEGFRi	VKORC1	0.00279508
VEGFRi	OAT	0.00279514
VEGFRi	PATL2	0.00307635
VEGFRi	CORO1B	0.00327961
VEGFRi	TRAP1	0.0034289
VEGFRi	PSME2	0.00358879
VEGFRi	TNF	0.00376125
VEGFRi	TRAC	0.00381846
VEGFRi	CD52	0.00394241
VEGFRi	LDHA	0.00397915
VEGFRi	ADI1	0.00427837
VEGFRi	COA5	0.00429582
VEGFRi	TBC1D10C	0.0043277
VEGFRi	GMFG	0.00433305
VEGFRi	LAG3	0.00455859
VEGFRi	CYBA	0.00455859
VEGFRi	LRPAP1	0.00458228
VEGFRi	ANXA6	0.00458228
VEGFRi	GPR174	0.00466863
VEGFRi	MSN	0.00475442
VEGFRi	CAPNS1	0.00475442
VEGFRi	UBE2G2	0.00475442
VEGFRi	WDR13	0.00475442
VEGFRi	CD151	0.00475442
VEGFRi	FAU	0.00475442
VEGFRi	PCED1B-AS1	0.00476692
VEGFRi	CD44	0.00480427
VEGFRi	PASK	0.00485078
VEGFRi	PRKCH	0.00485078
VEGFRi	PPP2R5C	0.00526106
VEGFRi	ITGA4	0.00528546
VEGFRi	JAML	0.00564963
VEGFRi	PSAP	0.00573388
VEGFRi	SARS	0.005735
VEGFRi	NDUFA10	0.0058441
VEGFRi	TRERF1	0.00597402
VEGFRi	GLIPR1	0.00597402
VEGFRi	PLCB2	0.006093
VEGFRi	DIPK1A	0.00616723
VEGFRi	CEBPB	0.00626347
VEGFRi	ARHGAP35	0.00627401
VEGFRi	AKIP1	0.00655972
VEGFRi	IFI35	0.00667445
VEGFRi	ZC3H6	0.00685336
VEGFRi	CLDND1	0.00693115
VEGFRi	UBXN11	0.00698446
VEGFRi	AC017002.3	0.00711024
VEGFRi	TUBE1	0.00724276
VEGFRi	LY6E	0.00781538
VEGFRi	FCMR	0.00789912
VEGFRi	TSEN54	0.00789912
VEGFRi	SERPINB1	0.00804096
VEGFRi	TYMP	0.00815539
VEGFRi	SMIM14	0.00834948
VEGFRi	CLIC1	0.008998
VEGFRi	MYL12B	0.00903116
VEGFRi	UCP2	0.00903116
VEGFRi	AARS	0.00903116
VEGFRi	HIGD2A	0.00903116
VEGFRi	PRDX5	0.0093299
VEGFRi	ANAPC11	0.0093299
VEGFRi	GOT1	0.00988307
VEGFRi	LBH	0.0100339
VEGFRi	PDE6D	0.010422
VEGFRi	ASB2	0.010422
VEGFRi	XPOT	0.010422
VEGFRi	PCNP	0.010422
VEGFRi	GET1	0.0106748
VEGFRi	AC013264.1	0.0110276
VEGFRi	CDKN2D	0.0115538
VEGFRi	C12orf57	0.0115538
VEGFRi	GINM1	0.0117349
VEGFRi	IGLV2-14	0.0118453
VEGFRi	RPAIN	0.0119956
VEGFRi	BTN3A3	0.0121558
VEGFRi	MICOS10	0.0122608
VEGFRi	ERP29	0.0123266
VEGFRi	GSTO1	0.0123266
VEGFRi	DGKA	0.0124146
VEGFRi	CSK	0.0126341
VEGFRi	GIMAP8	0.0129741
VEGFRi	GID8	0.0129741
VEGFRi	CRIP1	0.0129741
VEGFRi	FKBP8	0.0134646
VEGFRi	ZNF414	0.0137115
VEGFRi	VPS51	0.0137687
VEGFRi	IMPDH2	0.0142471
VEGFRi	PRPF18	0.0142471
VEGFRi	APOBEC3G	0.0143077
VEGFRi	AC105446.1	0.0143077
VEGFRi	MEAF6	0.0143077
VEGFRi	E2F3	0.0143617
VEGFRi	ESYT2	0.0147581
VEGFRi	RNF166	0.0147668
VEGFRi	GZMH	0.0147689
VEGFRi	CD74	0.0148674
VEGFRi	DUSP11	0.0148674
VEGFRi	CLSTN3	0.0148674
VEGFRi	SSR2	0.0151561
VEGFRi	RPS12	0.015264
VEGFRi	PTMA	0.015264
VEGFRi	ANKRD26	0.015264
VEGFRi	MTFR1	0.0153028
VEGFRi	PHPT1	0.0153288
VEGFRi	EIF4A2	0.0159145
VEGFRi	SYNGR3	0.0159871
VEGFRi	MYH9	0.0162043
VEGFRi	SSH3	0.0162043
VEGFRi	PRKCQ	0.0162043
VEGFRi	SARS2	0.0162043
VEGFRi	THOC6	0.0162837
VEGFRi	MCRIP1	0.0163827
VEGFRi	ADAM15	0.0171378
VEGFRi	UFL1	0.0171742
VEGFRi	IL9R	0.0174737
VEGFRi	PTPN6	0.0178478
VEGFRi	AC008105.3	0.0178478
VEGFRi	GBP4	0.0180264
VEGFRi	CHD3	0.0182733
VEGFRi	EIF2S2	0.0183858
VEGFRi	CCDC82	0.0183858
VEGFRi	RNF213	0.018765
VEGFRi	IL2RB	0.0189039
VEGFRi	RAD1	0.0195505
VEGFRi	SDHD	0.0195505
VEGFRi	S100A6	0.019554
VEGFRi	KATNBL1	0.0196047
VEGFRi	BLCAP	0.0200102
VEGFRi	FXYD5	0.0200607
VEGFRi	APBB1	0.0204676
VEGFRi	ANAPC15	0.0208811
VEGFRi	PSTPIP1	0.0219379
VEGFRi	HLTF	0.0220025
VEGFRi	SLC44A2	0.0224505
VEGFRi	GNAS	0.0225798
VEGFRi	AC136475.3	0.0227413
VEGFRi	MCM6	0.0228872
VEGFRi	ATG16L2	0.0228872
VEGFRi	PPDPF	0.0228872
VEGFRi	LINC01943	0.0230766
VEGFRi	CD53	0.0236524
VEGFRi	DEF6	0.0236524
VEGFRi	RABAC1	0.0236524
VEGFRi	BSDC1	0.0236524
VEGFRi	CD3E	0.0236524
VEGFRi	HLA-F	0.0236524
VEGFRi	GPR137	0.0243523
VEGFRi	WDR45	0.0247848
VEGFRi	CEBPG	0.025096
VEGFRi	NDUFS7	0.0251544
VEGFRi	RPL35A	0.0251544
VEGFRi	MVP	0.0253893
VEGFRi	BRI3BP	0.0259319
VEGFRi	LCP2	0.0260106
VEGFRi	LSM10	0.0260106
VEGFRi	PRUNE1	0.0263868
VEGFRi	KCNAB2	0.0263868
VEGFRi	POLR3B	0.0266007
VEGFRi	EMB	0.026685
VEGFRi	CD3G	0.026685
VEGFRi	SLC1A5	0.0268291
VEGFRi	UNC13D	0.0268291
VEGFRi	HEXD	0.0268291
VEGFRi	TMEM173	0.0268291
VEGFRi	OLA1	0.0272128
VEGFRi	EMP3	0.0279256
VEGFRi	CD5	0.0279776
VEGFRi	ITGB7	0.028038
VEGFRi	PDE3B	0.028038
VEGFRi	ISG20	0.028038
VEGFRi	CAMK2D	0.028038
VEGFRi	TRABD	0.0282996
VEGFRi	PIK3CD	0.0284034
VEGFRi	ATG3	0.029448
VEGFRi	OGA	0.029448
VEGFRi	MAZ	0.0294748
VEGFRi	RAB27A	0.0296887
VEGFRi	CREG1	0.029802
VEGFRi	PRDX2	0.0298198
VEGFRi	GRAMD1C	0.0304848
VEGFRi	PTMS	0.0304908
VEGFRi	TMEM106C	0.0304908
VEGFRi	ITGB2	0.0306781
VEGFRi	SYNE2	0.0306781
VEGFRi	MMP25-AS1	0.0308163
VEGFRi	GNB1L	0.0308277
VEGFRi	FAM234A	0.0310226
VEGFRi	PLEKHB2	0.0311346
VEGFRi	NR3C1	0.0312403
VEGFRi	PVT1	0.0312669
VEGFRi	RPS15A	0.0315813
VEGFRi	APLP2	0.0316496
VEGFRi	INPP5D	0.0330017
VEGFRi	HNRNPD	0.0331381
VEGFRi	ABHD16A	0.0341819
VEGFRi	WAKMAR2	0.0342349
VEGFRi	NDUFAF3	0.0342349
VEGFRi	NBPF11	0.0343249
VEGFRi	ARL6IP4	0.0343554
VEGFRi	ZNF513	0.0344839
VEGFRi	CYTOR	0.0344839
VEGFRi	MOB2	0.0344839
VEGFRi	CNN2	0.0344839
VEGFRi	ARHGEF1	0.0344839
VEGFRi	SIL1	0.0344839
VEGFRi	CCR5	0.0344839
VEGFRi	AGAP2	0.0351474
VEGFRi	UQCRC2	0.0360758
VEGFRi	TNFSF8	0.0368382
VEGFRi	TCAF2	0.0370967
VEGFRi	RPL34	0.0371641
VEGFRi	ETFRF1	0.0371641
VEGFRi	TRIM14	0.037332
VEGFRi	GNB2	0.0373579
VEGFRi	CNOT6L	0.037613
VEGFRi	EPHA1-AS1	0.0381597
VEGFRi	TCIRG1	0.0382134
VEGFRi	NAAA	0.0382988
VEGFRi	TRBV5-6	0.0384274
VEGFRi	FAM207A	0.0384274
VEGFRi	ACSL5	0.039553
VEGFRi	ST6GALNAC6	0.0395999
VEGFRi	CD69	0.0395999
VEGFRi	NDUFB6	0.0395999
VEGFRi	BOLA3	0.0396072
VEGFRi	RPL15	0.0396072
VEGFRi	CAPN1	0.039639
VEGFRi	LPIN2	0.0414276
VEGFRi	LIMD2	0.0416487
VEGFRi	MTHFD2	0.0418351
VEGFRi	GRK2	0.0418351
VEGFRi	ADGRE5	0.0418351
VEGFRi	NACA	0.0425788
VEGFRi	EPHA1	0.0425788
VEGFRi	SLC3A2	0.0425865
VEGFRi	CYTH2	0.043235
VEGFRi	CFAP97	0.0433175
VEGFRi	ODC1	0.0433377
VEGFRi	PGRMC2	0.0436647
VEGFRi	GAPDH	0.0441904
VEGFRi	STIMATE	0.0448588
VEGFRi	ADIPOR1	0.0454793
VEGFRi	NSFL1C	0.0456471
VEGFRi	PTK2B	0.0458458
VEGFRi	ZMYM3	0.046221
VEGFRi	SNRNP48	0.047032
VEGFRi	SIPA1	0.047032
VEGFRi	GTF2E2	0.0478605
VEGFRi	APOBEC3C	0.0488157
VEGFRi	ESYT1	0.049199
VEGFRi	PLCG1	0.0492047
VEGFRi	GZMA	0.0492047
VEGFRi	PTRHD1	0.0492211
VEGFRi	UBASH3A	0.0499242
VEGFRi	WAS	0.0499242
anti-PD1 + VEGFRi	DCXR	5.97066e-15
anti-PD1 + VEGFRi	ARHGAP9	3.65741e-13
anti-PD1 + VEGFRi	LPXN	7.19992e-13
anti-PD1 + VEGFRi	IL32	8.47182e-12
anti-PD1 + VEGFRi	LCK	4.08688e-11
anti-PD1 + VEGFRi	TMSB4X	2.92299e-10
anti-PD1 + VEGFRi	RUNX3	9.23192e-10
anti-PD1 + VEGFRi	HCST	1.05666e-09
anti-PD1 + VEGFRi	PTPRC	9.18925e-09
anti-PD1 + VEGFRi	CTSW	9.18925e-09
anti-PD1 + VEGFRi	MRNIP	9.18925e-09
anti-PD1 + VEGFRi	S100A4	1.43168e-08
anti-PD1 + VEGFRi	RGS14	1.75372e-08
anti-PD1 + VEGFRi	AKAP13	3.27797e-08
anti-PD1 + VEGFRi	SUSD3	5.66234e-08
anti-PD1 + VEGFRi	TLE5	1.21324e-07
anti-PD1 + VEGFRi	IL2RG	1.273e-07
anti-PD1 + VEGFRi	GPSM3	1.30834e-07
anti-PD1 + VEGFRi	NCF1	2.26412e-07
anti-PD1 + VEGFRi	ACAP1	2.28894e-07
anti-PD1 + VEGFRi	SUMO3	2.28894e-07
anti-PD1 + VEGFRi	CD52	3.84301e-07
anti-PD1 + VEGFRi	FERMT3	4.38084e-07
anti-PD1 + VEGFRi	RGL4	1.24678e-06
anti-PD1 + VEGFRi	PSME1	1.64736e-06
anti-PD1 + VEGFRi	METRN	3.38024e-06
anti-PD1 + VEGFRi	SH3BGRL3	3.38024e-06
anti-PD1 + VEGFRi	ARSA	4.89778e-06
anti-PD1 + VEGFRi	ZYX	5.48706e-06
anti-PD1 + VEGFRi	MYO1G	5.82838e-06
anti-PD1 + VEGFRi	TRAP1	5.82838e-06
anti-PD1 + VEGFRi	PLAAT4	7.75437e-06
anti-PD1 + VEGFRi	RASAL3	8.15953e-06
anti-PD1 + VEGFRi	GPR68	8.3433e-06
anti-PD1 + VEGFRi	PSMB10	8.3433e-06
anti-PD1 + VEGFRi	FIS1	9.831e-06
anti-PD1 + VEGFRi	SLC38A5	1.05259e-05
anti-PD1 + VEGFRi	GPX4	1.05259e-05
anti-PD1 + VEGFRi	EMP3	1.31199e-05
anti-PD1 + VEGFRi	CD63	1.37825e-05
anti-PD1 + VEGFRi	SH3BP1	1.37825e-05
anti-PD1 + VEGFRi	EIF3G	1.37825e-05
anti-PD1 + VEGFRi	UNC13D	1.88968e-05
anti-PD1 + VEGFRi	CCL5	2.35742e-05
anti-PD1 + VEGFRi	ITM2B	2.49714e-05
anti-PD1 + VEGFRi	GPR174	2.70299e-05
anti-PD1 + VEGFRi	LGALS1	2.72984e-05
anti-PD1 + VEGFRi	CEMIP2	3.69531e-05
anti-PD1 + VEGFRi	KLRK1	4.99375e-05
anti-PD1 + VEGFRi	GYPC	7.24907e-05
anti-PD1 + VEGFRi	CD3D	9.68542e-05
anti-PD1 + VEGFRi	AC016074.2	9.74974e-05
anti-PD1 + VEGFRi	ARRDC3	9.98359e-05
anti-PD1 + VEGFRi	IQGAP2	9.98359e-05
anti-PD1 + VEGFRi	LAPTM5	0.000104256
anti-PD1 + VEGFRi	SEPTIN9	0.00010553
anti-PD1 + VEGFRi	SLAMF7	0.00010553
anti-PD1 + VEGFRi	CASK	0.000106175
anti-PD1 + VEGFRi	LIME1	0.000106175
anti-PD1 + VEGFRi	RNF19A	0.000106765
anti-PD1 + VEGFRi	SEPTIN1	0.000124439
anti-PD1 + VEGFRi	FAM162A	0.000138546
anti-PD1 + VEGFRi	IFITM1	0.000138546
anti-PD1 + VEGFRi	PCED1B-AS1	0.000138546
anti-PD1 + VEGFRi	PATL2	0.000138546
anti-PD1 + VEGFRi	SIKE1	0.000141736
anti-PD1 + VEGFRi	RBM3	0.000141736
anti-PD1 + VEGFRi	AL135818.1	0.000142368
anti-PD1 + VEGFRi	PDXP	0.000152059
anti-PD1 + VEGFRi	CMTM3	0.000159879
anti-PD1 + VEGFRi	ARHGAP4	0.000159879
anti-PD1 + VEGFRi	MYO1F	0.000204608
anti-PD1 + VEGFRi	SH2D2A	0.000205615
anti-PD1 + VEGFRi	C7orf50	0.000217061
anti-PD1 + VEGFRi	RPS6	0.000218222
anti-PD1 + VEGFRi	RPS8	0.000230239
anti-PD1 + VEGFRi	GIMAP1	0.000282543
anti-PD1 + VEGFRi	PSAT1	0.00031507
anti-PD1 + VEGFRi	CD96	0.000371846
anti-PD1 + VEGFRi	DNPH1	0.000379147
anti-PD1 + VEGFRi	TBC1D10C	0.000379147
anti-PD1 + VEGFRi	PPP2R5C	0.000379147
anti-PD1 + VEGFRi	IFITM2	0.000383088
anti-PD1 + VEGFRi	PPP1R18	0.000388208
anti-PD1 + VEGFRi	RPL36	0.000431856
anti-PD1 + VEGFRi	TMEM238	0.000450762
anti-PD1 + VEGFRi	ITGAL	0.000450762
anti-PD1 + VEGFRi	PYCARD	0.000452136
anti-PD1 + VEGFRi	PGGHG	0.000452136
anti-PD1 + VEGFRi	CORO1A	0.000457155
anti-PD1 + VEGFRi	TYMP	0.000500471
anti-PD1 + VEGFRi	IL12RB1	0.000500642
anti-PD1 + VEGFRi	ADAM8	0.000567502
anti-PD1 + VEGFRi	APOBEC3H	0.000589576
anti-PD1 + VEGFRi	ANXA6	0.000589576
anti-PD1 + VEGFRi	RNF166	0.000615939
anti-PD1 + VEGFRi	CD74	0.000621183
anti-PD1 + VEGFRi	RABGAP1L	0.000621183
anti-PD1 + VEGFRi	NXF1	0.000650877
anti-PD1 + VEGFRi	ORAI2	0.000660553
anti-PD1 + VEGFRi	DDIT3	0.000671106
anti-PD1 + VEGFRi	PPP1R35	0.000793198
anti-PD1 + VEGFRi	FKBP8	0.000820776
anti-PD1 + VEGFRi	NBPF11	0.000827193
anti-PD1 + VEGFRi	FAM102A	0.000829742
anti-PD1 + VEGFRi	GNB2	0.000831367
anti-PD1 + VEGFRi	TNFRSF14-AS1	0.000844205
anti-PD1 + VEGFRi	CDC42SE1	0.000854434
anti-PD1 + VEGFRi	PNP	0.000854434
anti-PD1 + VEGFRi	KLF2	0.000854496
anti-PD1 + VEGFRi	NT5C	0.000906768
anti-PD1 + VEGFRi	TRBC2	0.000906768
anti-PD1 + VEGFRi	DEF6	0.000980847
anti-PD1 + VEGFRi	EEF2	0.000983453
anti-PD1 + VEGFRi	DAPK2	0.000989903
anti-PD1 + VEGFRi	ITGA4	0.000989903
anti-PD1 + VEGFRi	RPLP1	0.000993617
anti-PD1 + VEGFRi	BNIP3L	0.00101715
anti-PD1 + VEGFRi	LTB	0.00105091
anti-PD1 + VEGFRi	ANAPC15	0.00105091
anti-PD1 + VEGFRi	XPOT	0.00107702
anti-PD1 + VEGFRi	UFL1	0.00110265
anti-PD1 + VEGFRi	ADAM15	0.00110844
anti-PD1 + VEGFRi	RNF213	0.0011317
anti-PD1 + VEGFRi	HIGD2A	0.00116231
anti-PD1 + VEGFRi	IGFLR1	0.00119171
anti-PD1 + VEGFRi	OAT	0.00119171
anti-PD1 + VEGFRi	MMP25-AS1	0.00126667
anti-PD1 + VEGFRi	LY6E	0.0012742
anti-PD1 + VEGFRi	TRIM28	0.00132599
anti-PD1 + VEGFRi	TSPOAP1-AS1	0.00132599
anti-PD1 + VEGFRi	AC008105.3	0.00133175
anti-PD1 + VEGFRi	CPNE7	0.00138013
anti-PD1 + VEGFRi	WDR45	0.00148409
anti-PD1 + VEGFRi	CCS	0.00153926
anti-PD1 + VEGFRi	TMEM38B	0.00163272
anti-PD1 + VEGFRi	ETS1	0.00168542
anti-PD1 + VEGFRi	ITGB7	0.00175314
anti-PD1 + VEGFRi	MSN	0.00175314
anti-PD1 + VEGFRi	IFT43	0.00175314
anti-PD1 + VEGFRi	CLEC2D	0.00177185
anti-PD1 + VEGFRi	WAKMAR2	0.001901
anti-PD1 + VEGFRi	MEAF6	0.00195469
anti-PD1 + VEGFRi	CYBA	0.00200302
anti-PD1 + VEGFRi	PSME2	0.00200766
anti-PD1 + VEGFRi	TMC8	0.00222253
anti-PD1 + VEGFRi	IMPDH2	0.00223424
anti-PD1 + VEGFRi	LSP1	0.0024213
anti-PD1 + VEGFRi	PFN1	0.0024213
anti-PD1 + VEGFRi	RPS2	0.00256494
anti-PD1 + VEGFRi	CELF2	0.00256494
anti-PD1 + VEGFRi	TRAC	0.00256494
anti-PD1 + VEGFRi	ADI1	0.00256494
anti-PD1 + VEGFRi	PIK3AP1	0.00259697
anti-PD1 + VEGFRi	SPATA13	0.00266697
anti-PD1 + VEGFRi	SPN	0.00270938
anti-PD1 + VEGFRi	PDE6D	0.00271535
anti-PD1 + VEGFRi	PHPT1	0.00281958
anti-PD1 + VEGFRi	NACA	0.00290834
anti-PD1 + VEGFRi	UBE2G2	0.00290834
anti-PD1 + VEGFRi	THOC6	0.00294293
anti-PD1 + VEGFRi	PRKCH	0.00303687
anti-PD1 + VEGFRi	ARHGAP35	0.00311746
anti-PD1 + VEGFRi	STIM1	0.00311746
anti-PD1 + VEGFRi	S100A6	0.00319945
anti-PD1 + VEGFRi	HLA-F	0.00326832
anti-PD1 + VEGFRi	CAPNS1	0.00327408
anti-PD1 + VEGFRi	PDCD7	0.00335124
anti-PD1 + VEGFRi	CSK	0.00368499
anti-PD1 + VEGFRi	CAPN12	0.00387922
anti-PD1 + VEGFRi	ARHGEF1	0.00399834
anti-PD1 + VEGFRi	ITGB2	0.0042939
anti-PD1 + VEGFRi	PSTPIP1	0.00434479
anti-PD1 + VEGFRi	TRAF1	0.00434479
anti-PD1 + VEGFRi	VPS51	0.00435317
anti-PD1 + VEGFRi	CTSD	0.00436356
anti-PD1 + VEGFRi	MARS	0.00436356
anti-PD1 + VEGFRi	LINC01943	0.00445377
anti-PD1 + VEGFRi	ODC1	0.0044545
anti-PD1 + VEGFRi	SLC44A2	0.00455831
anti-PD1 + VEGFRi	PTPRCAP	0.00479297
anti-PD1 + VEGFRi	MYL12B	0.00479297
anti-PD1 + VEGFRi	IL2RB	0.00479297
anti-PD1 + VEGFRi	SIPA1	0.0050307
anti-PD1 + VEGFRi	UBXN11	0.00519284
anti-PD1 + VEGFRi	GABPB1-IT1	0.00519284
anti-PD1 + VEGFRi	ISG20	0.00525623
anti-PD1 + VEGFRi	MICOS10	0.00528822
anti-PD1 + VEGFRi	NDUFA10	0.00558318
anti-PD1 + VEGFRi	DGKA	0.00558539
anti-PD1 + VEGFRi	POLR2F	0.00558539
anti-PD1 + VEGFRi	ATP2A3	0.00562401
anti-PD1 + VEGFRi	LIMD2	0.00562401
anti-PD1 + VEGFRi	MVP	0.00578928
anti-PD1 + VEGFRi	LCP2	0.00582076
anti-PD1 + VEGFRi	PTRHD1	0.00582076
anti-PD1 + VEGFRi	FMNL1	0.00582076
anti-PD1 + VEGFRi	CD53	0.00582076
anti-PD1 + VEGFRi	TMEM223	0.00595074
anti-PD1 + VEGFRi	TCIRG1	0.00619997
anti-PD1 + VEGFRi	RAD1	0.00624709
anti-PD1 + VEGFRi	IFI35	0.00636753
anti-PD1 + VEGFRi	GZMH	0.00643607
anti-PD1 + VEGFRi	SYNE2	0.00648915
anti-PD1 + VEGFRi	GLIPR1	0.00660606
anti-PD1 + VEGFRi	FCMR	0.00662615
anti-PD1 + VEGFRi	FUOM	0.00662615
anti-PD1 + VEGFRi	CREG1	0.00695589
anti-PD1 + VEGFRi	PRKCQ	0.00696734
anti-PD1 + VEGFRi	ADGRE5	0.00696734
anti-PD1 + VEGFRi	CLDND1	0.00696734
anti-PD1 + VEGFRi	MRPS26	0.00704474
anti-PD1 + VEGFRi	LBH	0.00720592
anti-PD1 + VEGFRi	IKZF1	0.00788698
anti-PD1 + VEGFRi	KCNAB2	0.00797401
anti-PD1 + VEGFRi	ADA2	0.00812277
anti-PD1 + VEGFRi	LPIN2	0.00812277
anti-PD1 + VEGFRi	TMEM106C	0.00829349
anti-PD1 + VEGFRi	INPP5D	0.00861865
anti-PD1 + VEGFRi	PASK	0.00861865
anti-PD1 + VEGFRi	C12orf57	0.00861865
anti-PD1 + VEGFRi	GMIP	0.00863864
anti-PD1 + VEGFRi	GID8	0.00868428
anti-PD1 + VEGFRi	LSM10	0.00870273
anti-PD1 + VEGFRi	CLIC1	0.00870273
anti-PD1 + VEGFRi	ANAPC11	0.00886164
anti-PD1 + VEGFRi	RPS12	0.00931272
anti-PD1 + VEGFRi	BTN3A3	0.0094754
anti-PD1 + VEGFRi	SHFL	0.00956431
anti-PD1 + VEGFRi	PREPL	0.010478
anti-PD1 + VEGFRi	ST6GALNAC6	0.011175
anti-PD1 + VEGFRi	H1FX	0.011175
anti-PD1 + VEGFRi	TRAF3IP1	0.0117045
anti-PD1 + VEGFRi	CYTOR	0.0117045
anti-PD1 + VEGFRi	PGD	0.0118732
anti-PD1 + VEGFRi	MICOS13	0.0119763
anti-PD1 + VEGFRi	RAC2	0.0121973
anti-PD1 + VEGFRi	IARS	0.0122076
anti-PD1 + VEGFRi	PDHA1	0.0125896
anti-PD1 + VEGFRi	GCHFR	0.0127591
anti-PD1 + VEGFRi	BRD7	0.0127591
anti-PD1 + VEGFRi	COPS7B	0.012846
anti-PD1 + VEGFRi	CD3E	0.012846
anti-PD1 + VEGFRi	CD3G	0.0132669
anti-PD1 + VEGFRi	MYH9	0.0140185
anti-PD1 + VEGFRi	HOPX	0.014169
anti-PD1 + VEGFRi	TIGIT	0.014169
anti-PD1 + VEGFRi	RGL2	0.0145444
anti-PD1 + VEGFRi	PDE7A	0.0146163
anti-PD1 + VEGFRi	FYB1	0.0153084
anti-PD1 + VEGFRi	RGS16	0.0153084
anti-PD1 + VEGFRi	PDE3B	0.0157499
anti-PD1 + VEGFRi	APBB1IP	0.0159076
anti-PD1 + VEGFRi	SLC25A4	0.0159076
anti-PD1 + VEGFRi	CSNK2A2	0.0162876
anti-PD1 + VEGFRi	IGLV2-14	0.0168822
anti-PD1 + VEGFRi	GIMAP8	0.0169564
anti-PD1 + VEGFRi	GSTO1	0.0171444
anti-PD1 + VEGFRi	RPAIN	0.0173414
anti-PD1 + VEGFRi	CYC1	0.0176608
anti-PD1 + VEGFRi	AC004687.1	0.0176679
anti-PD1 + VEGFRi	PAXX	0.0178202
anti-PD1 + VEGFRi	RASSF1	0.0178605
anti-PD1 + VEGFRi	ATG16L2	0.0178703
anti-PD1 + VEGFRi	MCRIP1	0.0179084
anti-PD1 + VEGFRi	PTPN7	0.0179892
anti-PD1 + VEGFRi	LAT	0.0180477
anti-PD1 + VEGFRi	GMFG	0.0183722
anti-PD1 + VEGFRi	COPS8	0.0185771
anti-PD1 + VEGFRi	TAPBP	0.0186022
anti-PD1 + VEGFRi	TATDN1	0.0186022
anti-PD1 + VEGFRi	CD84	0.0187644
anti-PD1 + VEGFRi	EIF4A2	0.0187644
anti-PD1 + VEGFRi	TUBE1	0.0188046
anti-PD1 + VEGFRi	ADIPOR1	0.0188046
anti-PD1 + VEGFRi	APOBEC3G	0.0188801
anti-PD1 + VEGFRi	KATNBL1	0.0188801
anti-PD1 + VEGFRi	BSDC1	0.0193026
anti-PD1 + VEGFRi	PIGF	0.0202697
anti-PD1 + VEGFRi	E2F3	0.0202697
anti-PD1 + VEGFRi	VPS37A	0.0206272
anti-PD1 + VEGFRi	CORO1B	0.0207292
anti-PD1 + VEGFRi	RPL35A	0.0207661
anti-PD1 + VEGFRi	CDKN2D	0.0207871
anti-PD1 + VEGFRi	CNN2	0.021369
anti-PD1 + VEGFRi	ISG15	0.0214091
anti-PD1 + VEGFRi	APOBEC3C	0.0217883
anti-PD1 + VEGFRi	AHCY	0.0217883
anti-PD1 + VEGFRi	GZMA	0.0217883
anti-PD1 + VEGFRi	LYPLA2	0.0217883
anti-PD1 + VEGFRi	NBPF1	0.0217883
anti-PD1 + VEGFRi	TAF12	0.0217883
anti-PD1 + VEGFRi	ATG4B	0.0220624
anti-PD1 + VEGFRi	MATK	0.0228517
anti-PD1 + VEGFRi	NAA80	0.022905
anti-PD1 + VEGFRi	CRIP1	0.022905
anti-PD1 + VEGFRi	TRG-AS1	0.022905
anti-PD1 + VEGFRi	AHNAK	0.022905
anti-PD1 + VEGFRi	HEXD	0.0241377
anti-PD1 + VEGFRi	GPR137	0.0246265
anti-PD1 + VEGFRi	ERP29	0.0246265
anti-PD1 + VEGFRi	TRABD	0.0254534
anti-PD1 + VEGFRi	HADH	0.0255108
anti-PD1 + VEGFRi	ETFRF1	0.025642
anti-PD1 + VEGFRi	NKG7	0.0262819
anti-PD1 + VEGFRi	ITGB3BP	0.0262819
anti-PD1 + VEGFRi	RABAC1	0.0263808
anti-PD1 + VEGFRi	TRIM14	0.0264734
anti-PD1 + VEGFRi	EPHA1-AS1	0.0264734
anti-PD1 + VEGFRi	SH3KBP1	0.0270353
anti-PD1 + VEGFRi	RCN2	0.0270809
anti-PD1 + VEGFRi	DLEU1	0.0274061
anti-PD1 + VEGFRi	TLN1	0.0277086
anti-PD1 + VEGFRi	SEMA4D	0.0278254
anti-PD1 + VEGFRi	COA5	0.0278254
anti-PD1 + VEGFRi	JAML	0.0278738
anti-PD1 + VEGFRi	BRI3BP	0.0278738
anti-PD1 + VEGFRi	GINM1	0.0292562
anti-PD1 + VEGFRi	UBASH3A	0.0293839
anti-PD1 + VEGFRi	ESYT2	0.0294842
anti-PD1 + VEGFRi	ARHGAP45	0.0295042
anti-PD1 + VEGFRi	ZNF683	0.0295042
anti-PD1 + VEGFRi	CHMP2A	0.0295042
anti-PD1 + VEGFRi	ADCK2	0.0302215
anti-PD1 + VEGFRi	PLEKHO1	0.0302215
anti-PD1 + VEGFRi	AC017002.3	0.0302215
anti-PD1 + VEGFRi	PHIP	0.0302215
anti-PD1 + VEGFRi	FYN	0.030622
anti-PD1 + VEGFRi	FCGR3A	0.0308107
anti-PD1 + VEGFRi	FAU	0.0310271
anti-PD1 + VEGFRi	MFSD10	0.0311705
anti-PD1 + VEGFRi	PSD4	0.0311705
anti-PD1 + VEGFRi	VDAC2	0.031253
anti-PD1 + VEGFRi	WAS	0.03214
anti-PD1 + VEGFRi	GRN	0.0324904
anti-PD1 + VEGFRi	ASB2	0.0324904
anti-PD1 + VEGFRi	ADGRG1	0.0326442
anti-PD1 + VEGFRi	SNHG19	0.0326442
anti-PD1 + VEGFRi	PGP	0.033553
anti-PD1 + VEGFRi	SUPT3H	0.0340382
anti-PD1 + VEGFRi	UTRN	0.0347067
anti-PD1 + VEGFRi	RPS11	0.0347067
anti-PD1 + VEGFRi	SLC3A2	0.0347533
anti-PD1 + VEGFRi	ZNF688	0.0347533
anti-PD1 + VEGFRi	PRKCQ-AS1	0.0350224
anti-PD1 + VEGFRi	TMC6	0.0350224
anti-PD1 + VEGFRi	SERPINB1	0.035608
anti-PD1 + VEGFRi	CD8B	0.0365731
anti-PD1 + VEGFRi	UCP2	0.0368023
anti-PD1 + VEGFRi	TMEM242	0.0368023
anti-PD1 + VEGFRi	TRIM22	0.0368116
anti-PD1 + VEGFRi	SMNDC1	0.0377165
anti-PD1 + VEGFRi	SMIM10L1	0.0377213
anti-PD1 + VEGFRi	DRAP1	0.0379736
anti-PD1 + VEGFRi	AP1AR	0.0379736
anti-PD1 + VEGFRi	HNRNPD	0.0379736
anti-PD1 + VEGFRi	PIP4K2A	0.0379736
anti-PD1 + VEGFRi	SLC25A29	0.0385315
anti-PD1 + VEGFRi	FAM234A	0.0393214
anti-PD1 + VEGFRi	BTF3	0.0399665
anti-PD1 + VEGFRi	ATP6AP2	0.0406885
anti-PD1 + VEGFRi	RAB37	0.0406885
anti-PD1 + VEGFRi	DNAJA3	0.0417158
anti-PD1 + VEGFRi	RESF1	0.0421683
anti-PD1 + VEGFRi	NDUFB6	0.0424288
anti-PD1 + VEGFRi	COPG2	0.043081
anti-PD1 + VEGFRi	NECAB3	0.043291
anti-PD1 + VEGFRi	ATP6V1E2	0.0433003
anti-PD1 + VEGFRi	TSEN54	0.0437239
anti-PD1 + VEGFRi	SMIM14	0.0438885
anti-PD1 + VEGFRi	TRIM21	0.0438885
anti-PD1 + VEGFRi	HLA-E	0.0447833
anti-PD1 + VEGFRi	IL4R	0.0447833
anti-PD1 + VEGFRi	NFKB1	0.0451382
anti-PD1 + VEGFRi	VPS28	0.0452395
anti-PD1 + VEGFRi	CAPN7	0.0454179
anti-PD1 + VEGFRi	NUBP1	0.0464024
anti-PD1 + VEGFRi	LAG3	0.0468822
anti-PD1 + VEGFRi	SAMD4B	0.0468822
anti-PD1 + VEGFRi	LIMK1	0.0470375
anti-PD1 + VEGFRi	U2AF1L4	0.0471393
anti-PD1 + VEGFRi	MCM6	0.0476647
anti-PD1 + VEGFRi	CHD3	0.0477829
anti-PD1 + VEGFRi	CD69	0.0477829
anti-PD1 + VEGFRi	ST3GAL1	0.0477829
anti-PD1 + VEGFRi	DENND1C	0.0478116
anti-PD1 + VEGFRi	AARS	0.0478116
anti-PD1 + VEGFRi	CHKB	0.0479276
anti-PD1 + VEGFRi	CARD11	0.0481269
anti-PD1 + VEGFRi	NDUFS7	0.048167
anti-PD1 + VEGFRi	CNOT6L	0.048585
anti-PD1 + VEGFRi	TRAPPC3	0.048585
anti-PD1 + VEGFRi	PAIP2B	0.0486033
anti-PD1 + VEGFRi	ARL4C	0.0491561
anti-PD1 + VEGFRi	AKIP1	0.0498009
anti-CD3/CD28/CD2	STAT1	6.17046e-32
anti-CD3/CD28/CD2	GBP1	1.90385e-22
anti-CD3/CD28/CD2	CISH	1.90685e-19
anti-CD3/CD28/CD2	RELB	1.44071e-13
anti-CD3/CD28/CD2	IRF9	1.80874e-13
anti-CD3/CD28/CD2	TRAFD1	2.14734e-12
anti-CD3/CD28/CD2	GBP5	1.46059e-11
anti-CD3/CD28/CD2	GBP2	7.43945e-10
anti-CD3/CD28/CD2	DNPH1	7.43945e-10
anti-CD3/CD28/CD2	ZNF267	6.51367e-09
anti-CD3/CD28/CD2	NFKBIA	1.0801e-08
anti-CD3/CD28/CD2	IRF1	2.32235e-08
anti-CD3/CD28/CD2	SLC39A8	5.03401e-08
anti-CD3/CD28/CD2	IL2RA	5.81289e-08
anti-CD3/CD28/CD2	SNX9	6.55717e-08
anti-CD3/CD28/CD2	HAPLN3	1.14412e-07
anti-CD3/CD28/CD2	TYMP	1.67339e-07
anti-CD3/CD28/CD2	PIM2	2.02629e-07
anti-CD3/CD28/CD2	NFIL3	2.87515e-07
anti-CD3/CD28/CD2	GBP4	3.62013e-07
anti-CD3/CD28/CD2	BCL2	7.22232e-07
anti-CD3/CD28/CD2	PARP9	7.85964e-07
anti-CD3/CD28/CD2	ICAM1	1.10265e-06
anti-CD3/CD28/CD2	LINC01943	1.30525e-06
anti-CD3/CD28/CD2	WARS	1.53911e-06
anti-CD3/CD28/CD2	PRKCQ-AS1	3.0244e-06
anti-CD3/CD28/CD2	TAP1	3.13113e-06
anti-CD3/CD28/CD2	PTPN6	3.72865e-06
anti-CD3/CD28/CD2	AC017002.3	4.33708e-06
anti-CD3/CD28/CD2	SOCS1	4.86036e-06
anti-CD3/CD28/CD2	FBXO6	7.25417e-06
anti-CD3/CD28/CD2	LIMA1	7.69365e-06
anti-CD3/CD28/CD2	BATF3	8.36837e-06
anti-CD3/CD28/CD2	TNFRSF4	2.11484e-05
anti-CD3/CD28/CD2	RNF125	2.64536e-05
anti-CD3/CD28/CD2	LTA	3.4802e-05
anti-CD3/CD28/CD2	APOL6	3.811e-05
anti-CD3/CD28/CD2	RPS2	4.21433e-05
anti-CD3/CD28/CD2	PTGER2	4.80431e-05
anti-CD3/CD28/CD2	BPGM	5.92833e-05
anti-CD3/CD28/CD2	ZDHHC14	6.49704e-05
anti-CD3/CD28/CD2	C17orf49	6.54453e-05
anti-CD3/CD28/CD2	SREBF2	6.5493e-05
anti-CD3/CD28/CD2	BATF	6.5493e-05
anti-CD3/CD28/CD2	MANEA-DT	9.29076e-05
anti-CD3/CD28/CD2	CDKN1B	0.000102964
anti-CD3/CD28/CD2	IRF4	0.00014105
anti-CD3/CD28/CD2	IL27RA	0.000205241
anti-CD3/CD28/CD2	EPSTI1	0.000296569
anti-CD3/CD28/CD2	SNX10	0.000328639
anti-CD3/CD28/CD2	STARD10	0.000477732
anti-CD3/CD28/CD2	HSPA1A	0.000477732
anti-CD3/CD28/CD2	PARP14	0.000490106
anti-CD3/CD28/CD2	SOCS2	0.00049717
anti-CD3/CD28/CD2	PSMA6	0.000517592
anti-CD3/CD28/CD2	NFKB2	0.000532752
anti-CD3/CD28/CD2	ATXN1	0.000659532
anti-CD3/CD28/CD2	SLIRP	0.000786224
anti-CD3/CD28/CD2	MPDU1	0.000786224
anti-CD3/CD28/CD2	PTPN2	0.000786864
anti-CD3/CD28/CD2	RBPJ	0.000815498
anti-CD3/CD28/CD2	RPSA	0.000942555
anti-CD3/CD28/CD2	NME2	0.00108838
anti-CD3/CD28/CD2	UBE2L6	0.00108838
anti-CD3/CD28/CD2	IFI35	0.00114594
anti-CD3/CD28/CD2	ARMH1	0.00116444
anti-CD3/CD28/CD2	RBL2	0.00119376
anti-CD3/CD28/CD2	ICAM2	0.00122252
anti-CD3/CD28/CD2	NDFIP2	0.00136346
anti-CD3/CD28/CD2	EIF5A	0.00140466
anti-CD3/CD28/CD2	UNC119	0.00154062
anti-CD3/CD28/CD2	SEC11C	0.00154565
anti-CD3/CD28/CD2	WAKMAR2	0.00154565
anti-CD3/CD28/CD2	NFKB1	0.00166581
anti-CD3/CD28/CD2	NME1	0.00168598
anti-CD3/CD28/CD2	FRMD4B	0.00168598
anti-CD3/CD28/CD2	C9orf16	0.00172092
anti-CD3/CD28/CD2	CD38	0.00172092
anti-CD3/CD28/CD2	MAPKAPK3	0.00201578
anti-CD3/CD28/CD2	PSME2	0.00207524
anti-CD3/CD28/CD2	PSME1	0.00265074
anti-CD3/CD28/CD2	LRRFIP1	0.00265074
anti-CD3/CD28/CD2	IER5	0.00265074
anti-CD3/CD28/CD2	IGFLR1	0.00266715
anti-CD3/CD28/CD2	MCL1	0.00266715
anti-CD3/CD28/CD2	SPPL2A	0.00276695
anti-CD3/CD28/CD2	IFIT3	0.00276695
anti-CD3/CD28/CD2	RIPK2	0.00276695
anti-CD3/CD28/CD2	TSPAN17	0.00319042
anti-CD3/CD28/CD2	PCGF5	0.00320057
anti-CD3/CD28/CD2	PSMB3	0.00334949
anti-CD3/CD28/CD2	SHMT2	0.003616
anti-CD3/CD28/CD2	BMF	0.00365742
anti-CD3/CD28/CD2	VDAC1	0.00387112
anti-CD3/CD28/CD2	NMI	0.00410999
anti-CD3/CD28/CD2	SLC43A3	0.00411299
anti-CD3/CD28/CD2	GPR137	0.00412547
anti-CD3/CD28/CD2	B4GALT5	0.00413008
anti-CD3/CD28/CD2	CTLA4	0.00416073
anti-CD3/CD28/CD2	BCL2L1	0.00419397
anti-CD3/CD28/CD2	DCAF11	0.00421081
anti-CD3/CD28/CD2	ARSB	0.00469358
anti-CD3/CD28/CD2	TMEM126B	0.00469358
anti-CD3/CD28/CD2	TMSB10	0.00469358
anti-CD3/CD28/CD2	EPAS1	0.00472896
anti-CD3/CD28/CD2	DGCR6L	0.0047718
anti-CD3/CD28/CD2	PHB	0.0047718
anti-CD3/CD28/CD2	TAP2	0.0051217
anti-CD3/CD28/CD2	BZW1	0.00541229
anti-CD3/CD28/CD2	MDFIC	0.00542434
anti-CD3/CD28/CD2	PLSCR1	0.00542434
anti-CD3/CD28/CD2	ARPC5L	0.00542434
anti-CD3/CD28/CD2	YPEL3	0.00542434
anti-CD3/CD28/CD2	STARD7	0.00579173
anti-CD3/CD28/CD2	PSMC4	0.00665154
anti-CD3/CD28/CD2	MT2A	0.00668026
anti-CD3/CD28/CD2	TRIM21	0.00675997
anti-CD3/CD28/CD2	SUSD3	0.00691371
anti-CD3/CD28/CD2	XBP1	0.0070569
anti-CD3/CD28/CD2	DTX3L	0.00709944
anti-CD3/CD28/CD2	PDIA6	0.00728307
anti-CD3/CD28/CD2	DNAJB1	0.00745837
anti-CD3/CD28/CD2	PSIP1	0.00868186
anti-CD3/CD28/CD2	LAG3	0.00902417
anti-CD3/CD28/CD2	DBP	0.00906895
anti-CD3/CD28/CD2	TUT4	0.00976918
anti-CD3/CD28/CD2	CCT7	0.00981399
anti-CD3/CD28/CD2	NCOA3	0.0100192
anti-CD3/CD28/CD2	RAP1A	0.0101662
anti-CD3/CD28/CD2	PDE7A	0.0101678
anti-CD3/CD28/CD2	ZNF141	0.0102426
anti-CD3/CD28/CD2	KRAS	0.0104564
anti-CD3/CD28/CD2	PRMT1	0.0106432
anti-CD3/CD28/CD2	POMP	0.010813
anti-CD3/CD28/CD2	CHN2	0.0110464
anti-CD3/CD28/CD2	MAF	0.0115543
anti-CD3/CD28/CD2	KLF10	0.0116347
anti-CD3/CD28/CD2	DUSP5	0.0116347
anti-CD3/CD28/CD2	TMEM41B	0.0117303
anti-CD3/CD28/CD2	SELENOH	0.0119022
anti-CD3/CD28/CD2	MICOS13	0.0119022
anti-CD3/CD28/CD2	PGD	0.0121121
anti-CD3/CD28/CD2	IRF7	0.0124709
anti-CD3/CD28/CD2	RPL30	0.0130284
anti-CD3/CD28/CD2	NDUFA12	0.0133747
anti-CD3/CD28/CD2	ATP5MC1	0.0135968
anti-CD3/CD28/CD2	SCO2	0.0137932
anti-CD3/CD28/CD2	MAP4	0.0139369
anti-CD3/CD28/CD2	BST2	0.0140047
anti-CD3/CD28/CD2	ING4	0.0140047
anti-CD3/CD28/CD2	HIST1H2AG	0.0150147
anti-CD3/CD28/CD2	RPL35A	0.01518
anti-CD3/CD28/CD2	ETV6	0.0153667
anti-CD3/CD28/CD2	CCDC18-AS1	0.0153667
anti-CD3/CD28/CD2	COPRS	0.0156556
anti-CD3/CD28/CD2	ATF5	0.0156684
anti-CD3/CD28/CD2	SATB1	0.0156998
anti-CD3/CD28/CD2	ARID5A	0.0156998
anti-CD3/CD28/CD2	BOLA3	0.0157006
anti-CD3/CD28/CD2	EEF1E1	0.0158703
anti-CD3/CD28/CD2	HNRNPF	0.0161434
anti-CD3/CD28/CD2	PSMA3	0.016637
anti-CD3/CD28/CD2	TNIP1	0.0179555
anti-CD3/CD28/CD2	CYB5A	0.0186891
anti-CD3/CD28/CD2	METRN	0.0186891
anti-CD3/CD28/CD2	PSMC5	0.0186891
anti-CD3/CD28/CD2	ABTB1	0.0188294
anti-CD3/CD28/CD2	CDK6	0.0188294
anti-CD3/CD28/CD2	CNN2	0.0190299
anti-CD3/CD28/CD2	PCED1B-AS1	0.0195307
anti-CD3/CD28/CD2	BCL2L11	0.0195307
anti-CD3/CD28/CD2	CCND2	0.0206527
anti-CD3/CD28/CD2	SNRPC	0.0211077
anti-CD3/CD28/CD2	HMGCS1	0.0216785
anti-CD3/CD28/CD2	TNIP2	0.0227674
anti-CD3/CD28/CD2	GPATCH4	0.0237612
anti-CD3/CD28/CD2	CTPS1	0.0237612
anti-CD3/CD28/CD2	TP53TG1	0.0237612
anti-CD3/CD28/CD2	PSMD1	0.0237612
anti-CD3/CD28/CD2	TMEM242	0.0243284
anti-CD3/CD28/CD2	SLA	0.0244214
anti-CD3/CD28/CD2	VCPIP1	0.024553
anti-CD3/CD28/CD2	TNFRSF18	0.0260169
anti-CD3/CD28/CD2	SLC7A5	0.0268262
anti-CD3/CD28/CD2	ID2	0.0268262
anti-CD3/CD28/CD2	GLRX3	0.0268262
anti-CD3/CD28/CD2	ENO1	0.0275489
anti-CD3/CD28/CD2	ADAP1	0.027782
anti-CD3/CD28/CD2	NR1D1	0.0289252
anti-CD3/CD28/CD2	MRPL12	0.0291807
anti-CD3/CD28/CD2	RNF31	0.0300372
anti-CD3/CD28/CD2	IL2RB	0.0309921
anti-CD3/CD28/CD2	CD164	0.0314818
anti-CD3/CD28/CD2	GABPB1-IT1	0.0316008
anti-CD3/CD28/CD2	TRAF3	0.0318261
anti-CD3/CD28/CD2	TESC	0.0324842
anti-CD3/CD28/CD2	ITPA	0.0331288
anti-CD3/CD28/CD2	LCP2	0.0337049
anti-CD3/CD28/CD2	YWHAQ	0.0345348
anti-CD3/CD28/CD2	RPL23A	0.0351638
anti-CD3/CD28/CD2	PLPP1	0.0354821
anti-CD3/CD28/CD2	CD151	0.0358632
anti-CD3/CD28/CD2	CYP51A1	0.0358632
anti-CD3/CD28/CD2	RBM17	0.0358632
anti-CD3/CD28/CD2	LYAR	0.0370392
anti-CD3/CD28/CD2	TMED9	0.0374333
anti-CD3/CD28/CD2	TFEB	0.0374333
anti-CD3/CD28/CD2	PSMB9	0.0374333
anti-CD3/CD28/CD2	RNF213	0.0374333
anti-CD3/CD28/CD2	RPL10A	0.0390151
anti-CD3/CD28/CD2	GFI1	0.0392719
anti-CD3/CD28/CD2	ROMO1	0.0393773
anti-CD3/CD28/CD2	UCK2	0.0402105
anti-CD3/CD28/CD2	DUSP1	0.0410827
anti-CD3/CD28/CD2	VAMP2	0.0424238
anti-CD3/CD28/CD2	MAN2B1	0.0424238
anti-CD3/CD28/CD2	LIME1	0.0424238
anti-CD3/CD28/CD2	LAP3	0.0424238
anti-CD3/CD28/CD2	CDC37	0.0424238
anti-CD3/CD28/CD2	SNHG32	0.0424238
anti-CD3/CD28/CD2	ARID5B	0.0424238
anti-CD3/CD28/CD2	PDE4A	0.0438285
anti-CD3/CD28/CD2	GSDMD	0.0451093
anti-CD3/CD28/CD2	IFITM1	0.0451369
anti-CD3/CD28/CD2	HPF1	0.0451369
anti-CD3/CD28/CD2	NUFIP1	0.0451965
anti-CD3/CD28/CD2	CD52	0.045493
anti-CD3/CD28/CD2	SRF	0.0456928
anti-CD3/CD28/CD2	TXN	0.045701
anti-CD3/CD28/CD2	SMIM14	0.0459557
anti-CD3/CD28/CD2	MHENCR	0.0461821
anti-CD3/CD28/CD2	RRS1	0.047181
anti-CD3/CD28/CD2	TPM4	0.0472855
anti-CD3/CD28/CD2	UBALD2	0.0472918
anti-CD3/CD28/CD2	ZNF331	0.0475125
anti-CD3/CD28/CD2	TRIM69	0.0480007
anti-CD3/CD28/CD2	ATP2A2	0.0491656
