# Supplementary material for: Functionally Characterizing the Renal Cell Carcinoma Tumor-Immune Microenvironment via Patient-Derived Ex Vivo Models
Source: Cancer Res Commun. 2026 Feb 26;6(2):402–20. doi: 10.1158/2767-9764.CRC-25-0447 (PMC13138221; doi:10.1158/2767-9764.CRC-25-0447)
Supplement: Supplementary Table S11 — Differentially expressed genes (DEGs) in pseudobulked treatment vs control in CD8+ cells [file crc-25-0447_supplementary_table_s11_suppst11.xlsx]

## Sheet: Table S11
Supplementary Table S11: Enriched pathways in differentially expressed genes (DEGs) in treatment vs control in CD8+ cells according to Metascape
VEGFRi Upregulated										VEGFRi Downregulated
GroupID	Category	Term	Description	LogP	Log(q-value)	Genes	Symbols	InTerm_InList		GroupID	Category	Term	Description	LogP	Log(q-value)	Genes	Symbols	InTerm_InList
1_Summary	Hallmark Gene Sets	M5926	HALLMARK MYC TARGETS V1	-8.80112	-7.102	1854,2058,3184,3376,3615,4953,6194,6742,7203,7419,7514,8761,8894,10155,11260	DUT,EPRS1,HNRNPD,IARS1,IMPDH2,ODC1,RPS6,SSBP1,CCT3,VDAC3,XPO1,PABPC4,EIF2S2,TRIM28,XPOT	15/-		1_Summary	Hallmark Gene Sets	M5950	HALLMARK ALLOGRAFT REJECTION	-15.2673	-13.5684	602,915,926,972,1234,1445,2268,2533,3001,3109,3122,3561,3594,3683,3689,3932,4050,5777,5788,6352,10225	BCL3,CD3D,CD8B,CD74,CCR5,CSK,FGR,FYB1,GZMA,HLA-DMB,HLA-DRA,IL2RG,IL12RB1,ITGAL,ITGB2,LCK,LTB,PTPN6,PTPRC,CCL5,CD96	21/-
1_Member	Hallmark Gene Sets	M5926	HALLMARK MYC TARGETS V1	-8.80112	-7.102	1854,2058,3184,3376,3615,4953,6194,6742,7203,7419,7514,8761,8894,10155,11260	DUT,EPRS1,HNRNPD,IARS1,IMPDH2,ODC1,RPS6,SSBP1,CCT3,VDAC3,XPO1,PABPC4,EIF2S2,TRIM28,XPOT	15/200		1_Member	Hallmark Gene Sets	M5950	HALLMARK ALLOGRAFT REJECTION	-15.2673	-13.5684	602,915,926,972,1234,1445,2268,2533,3001,3109,3122,3561,3594,3683,3689,3932,4050,5777,5788,6352,10225	BCL3,CD3D,CD8B,CD74,CCR5,CSK,FGR,FYB1,GZMA,HLA-DMB,HLA-DRA,IL2RG,IL12RB1,ITGAL,ITGB2,LCK,LTB,PTPN6,PTPRC,CCL5,CD96	21/200
2_Summary	Hallmark Gene Sets	M5936	HALLMARK OXIDATIVE PHOSPHORYLATION	-7.8696	-6.472	291,1892,2879,4712,4942,6391,6392,7385,7419,10476,23479,29796,51660,374291	SLC25A4,ECHS1,GPX4,NDUFB6,OAT,SDHC,SDHD,UQCRC2,VDAC3,ATP5PD,ISCU,UQCR10,MPC1,NDUFS7	14/-		2_Summary	Hallmark Gene Sets	M5913	HALLMARK INTERFERON GAMMA RESPONSE	-12.0026	-10.6046	972,3001,3669,3695,4061,4790,5721,5777,6352,9961,10581,22914,51735,57169,57674,57823,84166,115361,8519	CD74,GZMA,ISG20,ITGB7,LY6E,NFKB1,PSME2,PTPN6,CCL5,MVP,IFITM2,KLRK1,RAPGEF6,ZNFX1,RNF213,SLAMF7,NLRC5,GBP4,IFITM1	19/-
2_Member	Hallmark Gene Sets	M5936	HALLMARK OXIDATIVE PHOSPHORYLATION	-7.8696	-6.472	291,1892,2879,4712,4942,6391,6392,7385,7419,10476,23479,29796,51660,374291	SLC25A4,ECHS1,GPX4,NDUFB6,OAT,SDHC,SDHD,UQCRC2,VDAC3,ATP5PD,ISCU,UQCR10,MPC1,NDUFS7	14/200		2_Member	Hallmark Gene Sets	M5913	HALLMARK INTERFERON GAMMA RESPONSE	-12.0026	-10.6046	972,3001,3669,3695,4061,4790,5721,5777,6352,9961,10581,22914,51735,57169,57674,57823,84166,115361	CD74,GZMA,ISG20,ITGB7,LY6E,NFKB1,PSME2,PTPN6,CCL5,MVP,IFITM2,KLRK1,RAPGEF6,ZNFX1,RNF213,SLAMF7,NLRC5,GBP4	18/200
3_Summary	Hallmark Gene Sets	M5922	HALLMARK UNFOLDED PROTEIN RESPONSE	-4.77612	-3.626	1051,1938,1974,3376,6897,11260,29968,79094	CEBPB,EEF2,EIF4A2,IARS1,TARS1,XPOT,PSAT1,CHAC1	8/-		2_Member	Hallmark Gene Sets	M5911	HALLMARK INTERFERON ALPHA RESPONSE	-4.38342	-3.16158	972,3669,4061,5721,8519,10581,115361	CD74,ISG20,LY6E,PSME2,IFITM1,IFITM2,GBP4	7/97
3_Member	Hallmark Gene Sets	M5922	HALLMARK UNFOLDED PROTEIN RESPONSE	-4.77612	-3.626	1051,1938,1974,3376,6897,11260,29968,79094	CEBPB,EEF2,EIF4A2,IARS1,TARS1,XPOT,PSAT1,CHAC1	8/113		3_Summary	Hallmark Gene Sets	M5939	HALLMARK P53 PATHWAY	-3.85616	-2.85616	581,1606,3732,6275,26207,50619,54541,64787,79651	BAX,DGKA,CD82,S100A4,PITPNC1,DEF6,DDIT4,EPS8L2,RHBDF2	9/-
4_Summary	Hallmark Gene Sets	M5898	HALLMARK DNA REPAIR	-4.72285	-3.626	1854,2879,3615,5439,5557,6827,6883,10714,84265	DUT,GPX4,IMPDH2,POLR2J,PRIM1,SUPT4H1,TAF12,POLD3,POLR3GL	9/-		3_Member	Hallmark Gene Sets	M5939	HALLMARK P53 PATHWAY	-3.85616	-2.85616	581,1606,3732,6275,26207,50619,54541,64787,79651	BAX,DGKA,CD82,S100A4,PITPNC1,DEF6,DDIT4,EPS8L2,RHBDF2	9/200
4_Member	Hallmark Gene Sets	M5898	HALLMARK DNA REPAIR	-4.72285	-3.626	1854,2879,3615,5439,5557,6827,6883,10714,84265	DUT,GPX4,IMPDH2,POLR2J,PRIM1,SUPT4H1,TAF12,POLD3,POLR3GL	9/150		4_Summary	Hallmark Gene Sets	M5890	HALLMARK TNFA SIGNALING VIA NFKB	-3.85616	-2.85616	602,960,1846,4790,6352,7185,9945,10938,25816	BCL3,CD44,DUSP4,NFKB1,CCL5,TRAF1,GFPT2,EHD1,TNFAIP8	9/-
5_Summary	Hallmark Gene Sets	M5925	HALLMARK E2F TARGETS	-4.498	-3.577	1854,3184,5810,7374,7514,8914,10714,11340,51747,84316	DUT,HNRNPD,RAD1,UNG,XPO1,TIMELESS,POLD3,EXOSC8,LUC7L3,NAA38	10/-		4_Member	Hallmark Gene Sets	M5890	HALLMARK TNFA SIGNALING VIA NFKB	-3.85616	-2.85616	602,960,1846,4790,6352,7185,9945,10938,25816	BCL3,CD44,DUSP4,NFKB1,CCL5,TRAF1,GFPT2,EHD1,TNFAIP8	9/200
5_Member	Hallmark Gene Sets	M5925	HALLMARK E2F TARGETS	-4.498	-3.577	1854,3184,5810,7374,7514,8914,10714,11340,51747,84316	DUT,HNRNPD,RAD1,UNG,XPO1,TIMELESS,POLD3,EXOSC8,LUC7L3,NAA38	10/200		5_Summary	Hallmark Gene Sets	M5897	HALLMARK IL6 JAK STAT3 SIGNALING	-3.72253	-2.80171	960,3561,3581,3594,3676,4050	CD44,IL2RG,IL9R,IL12RB1,ITGA4,LTB	6/-
6_Summary	Hallmark Gene Sets	M5905	HALLMARK ADIPOGENESIS	-4.498	-3.577	334,1892,2879,3033,5495,5860,6391,6510,29796,128338	APLP2,ECHS1,GPX4,HADH,PPM1B,QDPR,SDHC,SLC1A5,UQCR10,DRAM2	10/-		5_Member	Hallmark Gene Sets	M5897	HALLMARK IL6 JAK STAT3 SIGNALING	-3.72253	-2.80171	960,3561,3581,3594,3676,4050	CD44,IL2RG,IL9R,IL12RB1,ITGA4,LTB	6/87
6_Member	Hallmark Gene Sets	M5905	HALLMARK ADIPOGENESIS	-4.498	-3.577	334,1892,2879,3033,5495,5860,6391,6510,29796,128338	APLP2,ECHS1,GPX4,HADH,PPM1B,QDPR,SDHC,SLC1A5,UQCR10,DRAM2	10/200		6_Summary	Hallmark Gene Sets	M5908	HALLMARK ANDROGEN RESPONSE	-3.39432	-2.54045	2185,6197,8821,10788,25816,60481	PTK2B,RPS6KA3,INPP4B,IQGAP2,TNFAIP8,ELOVL5	6/-
7_Summary	Hallmark Gene Sets	M5901	HALLMARK G2M CHECKPOINT	-3.75665	-2.961	1810,3184,4953,4957,7486,7514,9585,9994,94239	DR1,HNRNPD,ODC1,ODF2,WRN,XPO1,KIF20B,CASP8AP2,H2AZ2	9/-		6_Member	Hallmark Gene Sets	M5908	HALLMARK ANDROGEN RESPONSE	-3.39432	-2.54045	2185,6197,8821,10788,25816,60481	PTK2B,RPS6KA3,INPP4B,IQGAP2,TNFAIP8,ELOVL5	6/100
7_Member	Hallmark Gene Sets	M5901	HALLMARK G2M CHECKPOINT	-3.75665	-2.961	1810,3184,4953,4957,7486,7514,9585,9994,94239	DR1,HNRNPD,ODC1,ODF2,WRN,XPO1,KIF20B,CASP8AP2,H2AZ2	9/200		7_Summary	Hallmark Gene Sets	M5947	HALLMARK IL2 STAT5 SIGNALING	-3.16297	-2.4912	960,4050,7185,9446,26018,84525,115361,130589	CD44,LTB,TRAF1,GSTO1,LRIG1,HOPX,GBP4,GALM	8/-
8_Summary	Hallmark Gene Sets	M5924	HALLMARK MTORC1 SIGNALING	-3.75665	-2.961	1649,2058,2805,5860,6510,7374,7453,8894,29968	DDIT3,EPRS1,GOT1,QDPR,SLC1A5,UNG,WARS1,EIF2S2,PSAT1	9/-		7_Member	Hallmark Gene Sets	M5947	HALLMARK IL2 STAT5 SIGNALING	-3.16297	-2.4912	960,4050,7185,9446,26018,84525,115361,130589	CD44,LTB,TRAF1,GSTO1,LRIG1,HOPX,GBP4,GALM	8/199
8_Member	Hallmark Gene Sets	M5924	HALLMARK MTORC1 SIGNALING	-3.75665	-2.961	1649,2058,2805,5860,6510,7374,7453,8894,29968	DDIT3,EPRS1,GOT1,QDPR,SLC1A5,UNG,WARS1,EIF2S2,PSAT1	9/200		8_Summary	Hallmark Gene Sets	M5891	HALLMARK HYPOXIA	-3.14877	-2.4912	2597,2908,3669,3939,4627,5578,6275,54541,3689,11151,60481,116496	GAPDH,NR3C1,ISG20,LDHA,MYH9,PRKCA,S100A4,DDIT4,ITGB2,CORO1A,ELOVL5,NIBAN1	12/-
9_Summary	Hallmark Gene Sets	M5939	HALLMARK P53 PATHWAY	-3.06269	-2.318	1649,6004,6520,10057,10904,23479,26355,51181	DDIT3,RGS16,SLC3A2,ABCC5,BLCAP,ISCU,FAM162A,DCXR	8/-		8_Member	Hallmark Gene Sets	M5891	HALLMARK HYPOXIA	-3.14877	-2.4912	2597,2908,3669,3939,4627,5578,6275,54541	GAPDH,NR3C1,ISG20,LDHA,MYH9,PRKCA,S100A4,DDIT4	8/200
9_Member	Hallmark Gene Sets	M5939	HALLMARK P53 PATHWAY	-3.06269	-2.318	1649,6004,6520,10057,10904,23479,26355,51181	DDIT3,RGS16,SLC3A2,ABCC5,BLCAP,ISCU,FAM162A,DCXR	8/200		8_Member	Hallmark Gene Sets	M5924	HALLMARK MTORC1 SIGNALING	-2.49348	-1.9706	2597,3689,3939,11151,54541,60481,116496	GAPDH,ITGB2,LDHA,CORO1A,DDIT4,ELOVL5,NIBAN1	7/200
10_Summary	Hallmark Gene Sets	M5935	HALLMARK FATTY ACID METABOLISM	-2.31229	-1.613	1892,3033,4953,6391,6392,10961	ECHS1,HADH,ODC1,SDHC,SDHD,ERP29	6/-		9_Summary	Hallmark Gene Sets	M5915	HALLMARK APICAL JUNCTION	-3.14877	-2.4912	1265,2533,4627,5788,5880,7185,7791,51466	CNN2,FYB1,MYH9,PTPRC,RAC2,TRAF1,ZYX,EVL	8/-
10_Member	Hallmark Gene Sets	M5935	HALLMARK FATTY ACID METABOLISM	-2.31229	-1.613	1892,3033,4953,6391,6392,10961	ECHS1,HADH,ODC1,SDHC,SDHD,ERP29	6/158		9_Member	Hallmark Gene Sets	M5915	HALLMARK APICAL JUNCTION	-3.14877	-2.4912	1265,2533,4627,5788,5880,7185,7791,51466	CNN2,FYB1,MYH9,PTPRC,RAC2,TRAF1,ZYX,EVL	8/200
										10_Summary	Hallmark Gene Sets	M5921	HALLMARK COMPLEMENT	-3.14877	-2.4912	2793,3001,3003,3303,3932,6352,10938,60489	GNGT2,GZMA,GZMK,HSPA1A,LCK,CCL5,EHD1,APOBEC3G	8/-
										10_Member	Hallmark Gene Sets	M5921	HALLMARK COMPLEMENT	-3.14877	-2.4912	2793,3001,3003,3303,3932,6352,10938,60489	GNGT2,GZMA,GZMK,HSPA1A,LCK,CCL5,EHD1,APOBEC3G	8/200
										11_Summary	Hallmark Gene Sets	M5893	HALLMARK MITOTIC SPINDLE	-2.50548	-1.9706	393,4627,10051,10801,11214,51735,64857	ARHGAP4,MYH9,SMC4,SEPTIN9,AKAP13,RAPGEF6,PLEKHG2	7/-
										11_Member	Hallmark Gene Sets	M5893	HALLMARK MITOTIC SPINDLE	-2.50548	-1.9706	393,4627,10051,10801,11214,51735,64857	ARHGAP4,MYH9,SMC4,SEPTIN9,AKAP13,RAPGEF6,PLEKHG2	7/199
										12_Summary	Hallmark Gene Sets	M5953	HALLMARK KRAS SIGNALING UP	-2.49348	-1.9706	101,2995,3561,3689,7185,9945,10320	ADAM8,GYPC,IL2RG,ITGB2,TRAF1,GFPT2,IKZF1	7/-
										12_Member	Hallmark Gene Sets	M5953	HALLMARK KRAS SIGNALING UP	-2.49348	-1.9706	101,2995,3561,3689,7185,9945,10320	ADAM8,GYPC,IL2RG,ITGB2,TRAF1,GFPT2,IKZF1	7/200
										13_Summary	Hallmark Gene Sets	M5906	HALLMARK ESTROGEN RESPONSE EARLY	-2.49348	-1.9706	960,3487,5914,9214,26018,60481,399665	CD44,IGFBP4,RARA,FCMR,LRIG1,ELOVL5,EEIG1	7/-
										13_Member	Hallmark Gene Sets	M5906	HALLMARK ESTROGEN RESPONSE EARLY	-2.49348	-1.9706	960,3487,5914,9214,26018,60481,399665	CD44,IGFBP4,RARA,FCMR,LRIG1,ELOVL5,EEIG1	7/200
anti-PD1 + VEGFRi Upregulated										anti-PD1 + VEGFRi Downregulated
GroupID	Category	Term	Description	LogP	Log(q-value)	Genes	Symbols	InTerm_InList		GroupID	Category	Term	Description	LogP	Log(q-value)	Genes	Symbols	InTerm_InList
1_Summary	Hallmark Gene Sets	M5936	HALLMARK OXIDATIVE PHOSPHORYLATION	-10.7799	-9.08088	291,1337,1537,2879,4835,4942,5435,6392,7417,7419,10476,10939,23479,29796,51660,81689,374291	SLC25A4,COX6A1,CYC1,GPX4,NQO2,OAT,POLR2F,SDHD,VDAC2,VDAC3,ATP5PD,AFG3L2,ISCU,UQCR10,MPC1,ISCA1,NDUFS7	17/-		1_Summary	Hallmark Gene Sets	M5950	HALLMARK ALLOGRAFT REJECTION	-18.7845	-17.0856	915,917,926,972,1234,2268,2533,3001,3109,3122,3561,3566,3594,3683,3689,3932,4050,5777,5788,6352,7454,10225,27240,56253	CD3D,CD3G,CD8B,CD74,CCR5,FGR,FYB1,GZMA,HLA-DMB,HLA-DRA,IL2RG,IL4R,IL12RB1,ITGAL,ITGB2,LCK,LTB,PTPN6,PTPRC,CCL5,WAS,CD96,SIT1,CRTAM	24/-
1_Member	Hallmark Gene Sets	M5936	HALLMARK OXIDATIVE PHOSPHORYLATION	-10.7799	-9.08088	291,1337,1537,2879,4835,4942,5435,6392,7417,7419,10476,10939,23479,29796,51660,81689,374291	SLC25A4,COX6A1,CYC1,GPX4,NQO2,OAT,POLR2F,SDHD,VDAC2,VDAC3,ATP5PD,AFG3L2,ISCU,UQCR10,MPC1,ISCA1,NDUFS7	17/200		1_Member	Hallmark Gene Sets	M5950	HALLMARK ALLOGRAFT REJECTION	-18.7845	-17.0856	915,917,926,972,1234,2268,2533,3001,3109,3122,3561,3566,3594,3683,3689,3932,4050,5777,5788,6352,7454,10225,27240,56253	CD3D,CD3G,CD8B,CD74,CCR5,FGR,FYB1,GZMA,HLA-DMB,HLA-DRA,IL2RG,IL4R,IL12RB1,ITGAL,ITGB2,LCK,LTB,PTPN6,PTPRC,CCL5,WAS,CD96,SIT1,CRTAM	24/200
2_Summary	Hallmark Gene Sets	M5926	HALLMARK MYC TARGETS V1	-9.78553	-8.38759	1537,1854,2058,3184,3376,3615,4953,5984,6194,6742,7419,7514,8761,8894,10155,11260	CYC1,DUT,EPRS1,HNRNPD,IARS1,IMPDH2,ODC1,RFC4,RPS6,SSBP1,VDAC3,XPO1,PABPC4,EIF2S2,TRIM28,XPOT	16/-		2_Summary	Hallmark Gene Sets	M5913	HALLMARK INTERFERON GAMMA RESPONSE	-9.98256	-8.58462	972,3001,3566,3669,4790,5721,5777,6352,9636,9961,10581,22914,57674,57823,84166,115361,8519	CD74,GZMA,IL4R,ISG20,NFKB1,PSME2,PTPN6,CCL5,ISG15,MVP,IFITM2,KLRK1,RNF213,SLAMF7,NLRC5,GBP4,IFITM1	17/-
2_Member	Hallmark Gene Sets	M5926	HALLMARK MYC TARGETS V1	-9.78553	-8.38759	1537,1854,2058,3184,3376,3615,4953,5984,6194,6742,7419,7514,8761,8894,10155,11260	CYC1,DUT,EPRS1,HNRNPD,IARS1,IMPDH2,ODC1,RFC4,RPS6,SSBP1,VDAC3,XPO1,PABPC4,EIF2S2,TRIM28,XPOT	16/200		2_Member	Hallmark Gene Sets	M5913	HALLMARK INTERFERON GAMMA RESPONSE	-9.98256	-8.58462	972,3001,3566,3669,4790,5721,5777,6352,9636,9961,10581,22914,57674,57823,84166,115361	CD74,GZMA,IL4R,ISG20,NFKB1,PSME2,PTPN6,CCL5,ISG15,MVP,IFITM2,KLRK1,RNF213,SLAMF7,NLRC5,GBP4	16/200
3_Summary	Hallmark Gene Sets	M5898	HALLMARK DNA REPAIR	-5.60722	-4.38537	1854,2879,3615,5435,5438,5439,5984,6827,6883,84265	DUT,GPX4,IMPDH2,POLR2F,POLR2I,POLR2J,RFC4,SUPT4H1,TAF12,POLR3GL	10/-		2_Member	Hallmark Gene Sets	M5911	HALLMARK INTERFERON ALPHA RESPONSE	-5.37499	-4.27808	972,3566,3669,5721,8519,9636,10581,115361	CD74,IL4R,ISG20,PSME2,IFITM1,ISG15,IFITM2,GBP4	8/97
3_Member	Hallmark Gene Sets	M5898	HALLMARK DNA REPAIR	-5.60722	-4.38537	1854,2879,3615,5435,5438,5439,5984,6827,6883,84265	DUT,GPX4,IMPDH2,POLR2F,POLR2I,POLR2J,RFC4,SUPT4H1,TAF12,POLR3GL	10/150		3_Summary	Hallmark Gene Sets	M5921	HALLMARK COMPLEMENT	-6.26471	-5.04286	2793,3001,3003,3303,3932,3958,5216,6352,7454,10938,60489,200316	GNGT2,GZMA,GZMK,HSPA1A,LCK,LGALS3,PFN1,CCL5,WAS,EHD1,APOBEC3G,APOBEC3F	12/-
4_Summary	Hallmark Gene Sets	M5922	HALLMARK UNFOLDED PROTEIN RESPONSE	-4.7866	-3.68969	1051,1938,1974,3376,6897,11260,29968,79094	CEBPB,EEF2,EIF4A2,IARS1,TARS1,XPOT,PSAT1,CHAC1	8/-		3_Member	Hallmark Gene Sets	M5921	HALLMARK COMPLEMENT	-6.26471	-5.04286	2793,3001,3003,3303,3932,3958,5216,6352,7454,10938,60489,200316	GNGT2,GZMA,GZMK,HSPA1A,LCK,LGALS3,PFN1,CCL5,WAS,EHD1,APOBEC3G,APOBEC3F	12/200
4_Member	Hallmark Gene Sets	M5922	HALLMARK UNFOLDED PROTEIN RESPONSE	-4.7866	-3.68969	1051,1938,1974,3376,6897,11260,29968,79094	CEBPB,EEF2,EIF4A2,IARS1,TARS1,XPOT,PSAT1,CHAC1	8/113		4_Summary	Hallmark Gene Sets	M5897	HALLMARK IL6 JAK STAT3 SIGNALING	-4.69998	-3.69998	3561,3566,3581,3594,3676,4050,7133	IL2RG,IL4R,IL9R,IL12RB1,ITGA4,LTB,TNFRSF1B	7/-
5_Summary	Hallmark Gene Sets	M5939	HALLMARK P53 PATHWAY	-3.76752	-2.76752	1649,5883,6206,6520,8841,10057,23479,26355,51181	DDIT3,RAD9A,RPS12,SLC3A2,HDAC3,ABCC5,ISCU,FAM162A,DCXR	9/-		4_Member	Hallmark Gene Sets	M5897	HALLMARK IL6 JAK STAT3 SIGNALING	-4.69998	-3.69998	3561,3566,3581,3594,3676,4050,7133	IL2RG,IL4R,IL9R,IL12RB1,ITGA4,LTB,TNFRSF1B	7/87
5_Member	Hallmark Gene Sets	M5939	HALLMARK P53 PATHWAY	-3.76752	-2.76752	1649,5883,6206,6520,8841,10057,23479,26355,51181	DDIT3,RAD9A,RPS12,SLC3A2,HDAC3,ABCC5,ISCU,FAM162A,DCXR	9/200		5_Summary	Hallmark Gene Sets	M5947	HALLMARK IL2 STAT5 SIGNALING	-3.88388	-3.07157	3566,4050,5583,7133,7185,9910,79026,84525,115361	IL4R,LTB,PRKCH,TNFRSF1B,TRAF1,RABGAP1L,AHNAK,HOPX,GBP4	9/-
6_Summary	Hallmark Gene Sets	M5905	HALLMARK ADIPOGENESIS	-3.0721	-2.15358	334,1337,1537,2879,3033,11194,26275,29796	APLP2,COX6A1,CYC1,GPX4,HADH,ABCB8,HIBCH,UQCR10	8/-		5_Member	Hallmark Gene Sets	M5947	HALLMARK IL2 STAT5 SIGNALING	-3.88388	-3.07157	3566,4050,5583,7133,7185,9910,79026,84525,115361	IL4R,LTB,PRKCH,TNFRSF1B,TRAF1,RABGAP1L,AHNAK,HOPX,GBP4	9/199
6_Member	Hallmark Gene Sets	M5905	HALLMARK ADIPOGENESIS	-3.0721	-2.15358	334,1337,1537,2879,3033,11194,26275,29796	APLP2,COX6A1,CYC1,GPX4,HADH,ABCB8,HIBCH,UQCR10	8/200		6_Summary	Hallmark Gene Sets	M5953	HALLMARK KRAS SIGNALING UP	-3.86745	-3.07157	101,2995,3561,3689,7133,7185,7805,9910,10320	ADAM8,GYPC,IL2RG,ITGB2,TNFRSF1B,TRAF1,LAPTM5,RABGAP1L,IKZF1	9/-
7_Summary	Hallmark Gene Sets	M5941	HALLMARK UV RESPONSE UP	-3.00746	-2.15358	291,388,1175,5984,6897,8804,10482	SLC25A4,RHOB,AP2S1,RFC4,TARS1,CREG1,NXF1	7/-		6_Member	Hallmark Gene Sets	M5953	HALLMARK KRAS SIGNALING UP	-3.86745	-3.07157	101,2995,3561,3689,7133,7185,7805,9910,10320	ADAM8,GYPC,IL2RG,ITGB2,TNFRSF1B,TRAF1,LAPTM5,RABGAP1L,IKZF1	9/200
7_Member	Hallmark Gene Sets	M5941	HALLMARK UV RESPONSE UP	-3.00746	-2.15358	291,388,1175,5984,6897,8804,10482	SLC25A4,RHOB,AP2S1,RFC4,TARS1,CREG1,NXF1	7/158		7_Summary	Hallmark Gene Sets	M5932	HALLMARK INFLAMMATORY RESPONSE	-3.86745	-3.07157	970,2014,3566,3732,3932,4790,6352,7133,8519	CD70,EMP3,IL4R,CD82,LCK,NFKB1,CCL5,TNFRSF1B,IFITM1	9/-
8_Summary	Hallmark Gene Sets	M5902	HALLMARK APOPTOSIS	-2.27999	-1.48411	388,665,969,1649,2879,7417	RHOB,BNIP3L,CD69,DDIT3,GPX4,VDAC2	6/-		7_Member	Hallmark Gene Sets	M5932	HALLMARK INFLAMMATORY RESPONSE	-3.86745	-3.07157	970,2014,3566,3732,3932,4790,6352,7133,8519	CD70,EMP3,IL4R,CD82,LCK,NFKB1,CCL5,TNFRSF1B,IFITM1	9/200
8_Member	Hallmark Gene Sets	M5902	HALLMARK APOPTOSIS	-2.27999	-1.48411	388,665,969,1649,2879,7417	RHOB,BNIP3L,CD69,DDIT3,GPX4,VDAC2	6/161		8_Summary	Hallmark Gene Sets	M5915	HALLMARK APICAL JUNCTION	-3.15855	-2.41382	1265,2533,4627,5216,5788,5880,7185,51466	CNN2,FYB1,MYH9,PFN1,PTPRC,RAC2,TRAF1,EVL	8/-
										8_Member	Hallmark Gene Sets	M5915	HALLMARK APICAL JUNCTION	-3.15855	-2.41382	1265,2533,4627,5216,5788,5880,7185,51466	CNN2,FYB1,MYH9,PFN1,PTPRC,RAC2,TRAF1,EVL	8/200
anti-CD3/CD28/CD2 Upregulated										anti-CD3/CD28/CD2 Downregulated
GroupID	Category	Term	Description	LogP	Log(q-value)	Genes	Symbols	InTerm_InList		GroupID	Category	Term	Description	LogP	Log(q-value)	Genes	Symbols	InTerm_InList
1_Summary	Hallmark Gene Sets	M5913	HALLMARK INTERFERON GAMMA RESPONSE	-51.8389	-50.1399	103,355,669,684,952,2643,3091,3383,3430,3437,3659,3662,3665,4502,4790,4792,5292,5359,5684,5696,5698,5699,5720,5721,5771,5777,6772,6890,6892,7453,8202,8651,8767,9246,9961,10379,10797,10906,54625,54739,57674,64761,80830,84166,84888,94240,115361,129607,2634,8519,83666	ADAR,FAS,BPGM,BST2,CD38,GCH1,HIF1A,ICAM1,IFI35,IFIT3,IRF1,IRF4,IRF7,MT2A,NFKB1,NFKBIA,PIM1,PLSCR1,PSMA3,PSMB8,PSMB9,PSMB10,PSME1,PSME2,PTPN2,PTPN6,STAT1,TAP1,TAPBP,WARS1,NCOA3,SOCS1,RIPK2,UBE2L6,MVP,IRF9,MTHFD2,TRAFD1,PARP14,XAF1,RNF213,PARP12,APOL6,NLRC5,SPPL2A,EPSTI1,GBP4,CMPK2,GBP2,IFITM1,PARP9	51/-		1_Summary	Hallmark Gene Sets	M5890	HALLMARK TNFA SIGNALING VIA NFKB	-2.46174	-1.0638	1843,1844,4929,9945,10769	DUSP1,DUSP2,NR4A2,GFPT2,PLK2	5/-
1_Member	Hallmark Gene Sets	M5913	HALLMARK INTERFERON GAMMA RESPONSE	-51.8389	-50.1399	103,355,669,684,952,2643,3091,3383,3430,3437,3659,3662,3665,4502,4790,4792,5292,5359,5684,5696,5698,5699,5720,5721,5771,5777,6772,6890,6892,7453,8202,8651,8767,9246,9961,10379,10797,10906,54625,54739,57674,64761,80830,84166,84888,94240,115361,129607	ADAR,FAS,BPGM,BST2,CD38,GCH1,HIF1A,ICAM1,IFI35,IFIT3,IRF1,IRF4,IRF7,MT2A,NFKB1,NFKBIA,PIM1,PLSCR1,PSMA3,PSMB8,PSMB9,PSMB10,PSME1,PSME2,PTPN2,PTPN6,STAT1,TAP1,TAPBP,WARS1,NCOA3,SOCS1,RIPK2,UBE2L6,MVP,IRF9,MTHFD2,TRAFD1,PARP14,XAF1,RNF213,PARP12,APOL6,NLRC5,SPPL2A,EPSTI1,GBP4,CMPK2	48/200		1_Member	Hallmark Gene Sets	M5890	HALLMARK TNFA SIGNALING VIA NFKB	-2.46174	-1.0638	1843,1844,4929,9945,10769	DUSP1,DUSP2,NR4A2,GFPT2,PLK2	5/200
1_Member	Hallmark Gene Sets	M5911	HALLMARK INTERFERON ALPHA RESPONSE	-29.4476	-28.0497	103,684,2634,3430,3437,3659,3665,5359,5684,5696,5698,5720,5721,6890,7453,8519,8767,9246,10379,10906,54625,64761,83666,94240,115361,129607	ADAR,BST2,GBP2,IFI35,IFIT3,IRF1,IRF7,PLSCR1,PSMA3,PSMB8,PSMB9,PSME1,PSME2,TAP1,WARS1,IFITM1,RIPK2,UBE2L6,IRF9,TRAFD1,PARP14,PARP12,PARP9,EPSTI1,GBP4,CMPK2	26/97		2_Summary	Hallmark Gene Sets	M5925	HALLMARK E2F TARGETS	-2.46174	-1.0638	1027,10051,11168,51747,55646	CDKN1B,SMC4,PSIP1,LUC7L3,LYAR	5/-
2_Summary	Hallmark Gene Sets	M5947	HALLMARK IL2 STAT5 SIGNALING	-23.3455	-22.1236	596,598,894,1154,1493,3559,3662,4783,5292,5359,5732,6004,6510,7293,7494,8202,8611,8651,8728,8784,8835,9308,10075,10538,51429,55509,64116,115361	BCL2,BCL2L1,CCND2,CISH,CTLA4,IL2RA,IRF4,NFIL3,PIM1,PLSCR1,PTGER2,RGS16,SLC1A5,TNFRSF4,XBP1,NCOA3,PLPP1,SOCS1,ADAM19,TNFRSF18,SOCS2,CD83,HUWE1,BATF,SNX9,BATF3,SLC39A8,GBP4	28/-		2_Member	Hallmark Gene Sets	M5925	HALLMARK E2F TARGETS	-2.46174	-1.0638	1027,10051,11168,51747,55646	CDKN1B,SMC4,PSIP1,LUC7L3,LYAR	5/200
2_Member	Hallmark Gene Sets	M5947	HALLMARK IL2 STAT5 SIGNALING	-23.3455	-22.1236	596,598,894,1154,1493,3559,3662,4783,5292,5359,5732,6004,6510,7293,7494,8202,8611,8651,8728,8784,8835,9308,10075,10538,51429,55509,64116,115361	BCL2,BCL2L1,CCND2,CISH,CTLA4,IL2RA,IRF4,NFIL3,PIM1,PLSCR1,PTGER2,RGS16,SLC1A5,TNFRSF4,XBP1,NCOA3,PLPP1,SOCS1,ADAM19,TNFRSF18,SOCS2,CD83,HUWE1,BATF,SNX9,BATF3,SLC39A8,GBP4	28/199		3_Summary	Hallmark Gene Sets	M5942	HALLMARK UV RESPONSE DN	-2.2156	-0.993753	1027,1628,1843,5002	CDKN1B,DBP,DUSP1,SLC22A18	4/-
3_Summary	Hallmark Gene Sets	M5924	HALLMARK MTORC1 SIGNALING	-22.0337	-20.9367	516,811,1595,2023,2821,3157,3939,4783,5052,5230,5464,5684,5685,5704,6472,6510,7167,7453,7494,8140,9136,9521,10212,10797,10963,26747,81873	ATP5MC1,CALR,CYP51A1,ENO1,GPI,HMGCS1,LDHA,NFIL3,PRDX1,PGK1,PPA1,PSMA3,PSMA4,PSMC4,SHMT2,SLC1A5,TPI1,WARS1,XBP1,SLC7A5,RRP9,EEF1E1,DDX39A,MTHFD2,STIP1,NUFIP1,ARPC5L	27/-		3_Member	Hallmark Gene Sets	M5942	HALLMARK UV RESPONSE DN	-2.2156	-0.993753	1027,1628,1843,5002	CDKN1B,DBP,DUSP1,SLC22A18	4/144
3_Member	Hallmark Gene Sets	M5924	HALLMARK MTORC1 SIGNALING	-22.0337	-20.9367	516,811,1595,2023,2821,3157,3939,4783,5052,5230,5464,5684,5685,5704,6472,6510,7167,7453,7494,8140,9136,9521,10212,10797,10963,26747,81873	ATP5MC1,CALR,CYP51A1,ENO1,GPI,HMGCS1,LDHA,NFIL3,PRDX1,PGK1,PPA1,PSMA3,PSMA4,PSMC4,SHMT2,SLC1A5,TPI1,WARS1,XBP1,SLC7A5,RRP9,EEF1E1,DDX39A,MTHFD2,STIP1,NUFIP1,ARPC5L	27/200
4_Summary	Hallmark Gene Sets	M5950	HALLMARK ALLOGRAFT REJECTION	-18.4046	-17.4838	355,602,894,1615,1984,2634,3002,3091,3383,3559,3561,3662,3665,4830,5699,5777,6772,6890,6891,6892,7453,8651,8767,9466	FAS,BCL3,CCND2,DARS1,EIF5A,GBP2,GZMB,HIF1A,ICAM1,IL2RA,IL2RG,IRF4,IRF7,NME1,PSMB10,PTPN6,STAT1,TAP1,TAP2,TAPBP,WARS1,SOCS1,RIPK2,IL27RA	24/-
4_Member	Hallmark Gene Sets	M5950	HALLMARK ALLOGRAFT REJECTION	-18.4046	-17.4838	355,602,894,1615,1984,2634,3002,3091,3383,3559,3561,3662,3665,4830,5699,5777,6772,6890,6891,6892,7453,8651,8767,9466	FAS,BCL3,CCND2,DARS1,EIF5A,GBP2,GZMB,HIF1A,ICAM1,IL2RA,IL2RG,IRF4,IRF7,NME1,PSMB10,PTPN6,STAT1,TAP1,TAP2,TAPBP,WARS1,SOCS1,RIPK2,IL27RA	24/200
5_Summary	Hallmark Gene Sets	M5926	HALLMARK MYC TARGETS V1	-18.4046	-17.4838	1973,2091,3939,4706,4830,5230,5245,5682,5685,5687,5691,5704,5709,5901,6637,7203,7416,7965,9136,10574,10971,51491,55651,56910	EIF4A1,FBL,LDHA,NDUFAB1,NME1,PGK1,PHB1,PSMA1,PSMA4,PSMA6,PSMB3,PSMC4,PSMD3,RAN,SNRPG,CCT3,VDAC1,AIMP2,RRP9,CCT7,YWHAQ,NOP16,NHP2,STARD7	24/-
5_Member	Hallmark Gene Sets	M5926	HALLMARK MYC TARGETS V1	-18.4046	-17.4838	1973,2091,3939,4706,4830,5230,5245,5682,5685,5687,5691,5704,5709,5901,6637,7203,7416,7965,9136,10574,10971,51491,55651,56910	EIF4A1,FBL,LDHA,NDUFAB1,NME1,PGK1,PHB1,PSMA1,PSMA4,PSMA6,PSMB3,PSMC4,PSMD3,RAN,SNRPG,CCT3,VDAC1,AIMP2,RRP9,CCT7,YWHAQ,NOP16,NHP2,STARD7	24/200
6_Summary	Hallmark Gene Sets	M5890	HALLMARK TNFA SIGNALING VIA NFKB	-17.2373	-16.3835	602,1847,2643,3383,3398,3659,4170,4783,4790,4791,4792,5971,6890,7071,8767,8870,9308,9334,10318,51278,79155,80149,127544	BCL3,DUSP5,GCH1,ICAM1,ID2,IRF1,MCL1,NFIL3,NFKB1,NFKB2,NFKBIA,RELB,TAP1,KLF10,RIPK2,IER3,CD83,B4GALT5,TNIP1,IER5,TNIP2,ZC3H12A,RNF19B	23/-
6_Member	Hallmark Gene Sets	M5890	HALLMARK TNFA SIGNALING VIA NFKB	-17.2373	-16.3835	602,1847,2643,3383,3398,3659,4170,4783,4790,4791,4792,5971,6890,7071,8767,8870,9308,9334,10318,51278,79155,80149,127544	BCL3,DUSP5,GCH1,ICAM1,ID2,IRF1,MCL1,NFIL3,NFKB1,NFKB2,NFKBIA,RELB,TAP1,KLF10,RIPK2,IER3,CD83,B4GALT5,TNIP1,IER5,TNIP2,ZC3H12A,RNF19B	23/200
7_Summary	Hallmark Gene Sets	M5932	HALLMARK INFLAMMATORY RESPONSE	-10.7339	-9.93803	684,2643,3091,3383,3659,3665,4049,4790,4792,5027,5732,6004,6892,8519,8767,10507,11047	BST2,GCH1,HIF1A,ICAM1,IRF1,IRF7,LTA,NFKB1,NFKBIA,P2RX7,PTGER2,RGS16,TAPBP,IFITM1,RIPK2,SEMA4D,ADRM1	17/-
7_Member	Hallmark Gene Sets	M5932	HALLMARK INFLAMMATORY RESPONSE	-10.7339	-9.93803	684,2643,3091,3383,3659,3665,4049,4790,4792,5027,5732,6004,6892,8519,8767,10507,11047	BST2,GCH1,HIF1A,ICAM1,IRF1,IRF7,LTA,NFKB1,NFKBIA,P2RX7,PTGER2,RGS16,TAPBP,IFITM1,RIPK2,SEMA4D,ADRM1	17/200
8_Summary	Hallmark Gene Sets	M5892	HALLMARK CHOLESTEROL HOMEOSTASIS	-9.75956	-9.01483	71,1595,2224,3157,4783,5359,6721,10654,22809,23474,26270	ACTG1,CYP51A1,FDPS,HMGCS1,NFIL3,PLSCR1,SREBF2,PMVK,ATF5,ETHE1,FBXO6	11/-
8_Member	Hallmark Gene Sets	M5892	HALLMARK CHOLESTEROL HOMEOSTASIS	-9.75956	-9.01483	71,1595,2224,3157,4783,5359,6721,10654,22809,23474,26270	ACTG1,CYP51A1,FDPS,HMGCS1,NFIL3,PLSCR1,SREBF2,PMVK,ATF5,ETHE1,FBXO6	11/74
9_Summary	Hallmark Gene Sets	M5902	HALLMARK APOPTOSIS	-9.07138	-8.37241	355,598,894,952,1540,2643,3301,3659,4170,6304,6890,8870,10018,90427,3383,4792,10963	FAS,BCL2L1,CCND2,CD38,CYLD,GCH1,DNAJA1,IRF1,MCL1,SATB1,TAP1,IER3,BCL2L11,BMF,ICAM1,NFKBIA,STIP1	17/-
9_Member	Hallmark Gene Sets	M5902	HALLMARK APOPTOSIS	-9.07138	-8.37241	355,598,894,952,1540,2643,3301,3659,4170,6304,6890,8870,10018,90427	FAS,BCL2L1,CCND2,CD38,CYLD,GCH1,DNAJA1,IRF1,MCL1,SATB1,TAP1,IER3,BCL2L11,BMF	14/161
9_Member	Hallmark Gene Sets	M5941	HALLMARK UV RESPONSE UP	-3.73495	-3.29126	2643,3301,3383,3659,4792,6890,10018,10963	GCH1,DNAJA1,ICAM1,IRF1,NFKBIA,TAP1,BCL2L11,STIP1	8/158
10_Summary	Hallmark Gene Sets	M5897	HALLMARK IL6 JAK STAT3 SIGNALING	-7.80994	-7.15236	355,952,3559,3561,3659,5292,5771,6772,8651,10379	FAS,CD38,IL2RA,IL2RG,IRF1,PIM1,PTPN2,STAT1,SOCS1,IRF9	10/-
10_Member	Hallmark Gene Sets	M5897	HALLMARK IL6 JAK STAT3 SIGNALING	-7.80994	-7.15236	355,952,3559,3561,3659,5292,5771,6772,8651,10379	FAS,CD38,IL2RA,IL2RG,IRF1,PIM1,PTPN2,STAT1,SOCS1,IRF9	10/87
11_Summary	Hallmark Gene Sets	M5891	HALLMARK HYPOXIA	-6.9545	-6.36947	596,2023,2821,3516,3939,4282,4502,4783,5230,5292,7167,8870,126792,1528,4200,5223,5315,5704,7295	BCL2,ENO1,GPI,RBPJ,LDHA,MIF,MT2A,NFIL3,PGK1,PIM1,TPI1,IER3,B3GALT6,CYB5A,ME2,PGAM1,PKM,PSMC4,TXN	19/-
11_Member	Hallmark Gene Sets	M5891	HALLMARK HYPOXIA	-6.9545	-6.36947	596,2023,2821,3516,3939,4282,4502,4783,5230,5292,7167,8870,126792	BCL2,ENO1,GPI,RBPJ,LDHA,MIF,MT2A,NFIL3,PGK1,PIM1,TPI1,IER3,B3GALT6	13/200
11_Member	Hallmark Gene Sets	M5937	HALLMARK GLYCOLYSIS	-6.9545	-6.36947	1528,2023,3939,4200,4282,5223,5230,5315,5704,7167,7295,8870,126792	CYB5A,ENO1,LDHA,ME2,MIF,PGAM1,PGK1,PKM,PSMC4,TPI1,TXN,IER3,B3GALT6	13/200
12_Summary	Hallmark Gene Sets	M5939	HALLMARK P53 PATHWAY	-5.26916	-4.71632	355,894,4851,6004,6890,7867,8651,8870,10906,51278,127544	FAS,CCND2,NOTCH1,RGS16,TAP1,MAPKAPK3,SOCS1,IER3,TRAFD1,IER5,RNF19B	11/-
12_Member	Hallmark Gene Sets	M5939	HALLMARK P53 PATHWAY	-5.26916	-4.71632	355,894,4851,6004,6890,7867,8651,8870,10906,51278,127544	FAS,CCND2,NOTCH1,RGS16,TAP1,MAPKAPK3,SOCS1,IER3,TRAFD1,IER5,RNF19B	11/200
13_Summary	Hallmark Gene Sets	M5922	HALLMARK UNFOLDED PROTEIN RESPONSE	-4.76568	-4.2428	811,1973,7494,8140,9136,10130,10797,55651	CALR,EIF4A1,XBP1,SLC7A5,RRP9,PDIA6,MTHFD2,NHP2	8/-
13_Member	Hallmark Gene Sets	M5922	HALLMARK UNFOLDED PROTEIN RESPONSE	-4.76568	-4.2428	811,1973,7494,8140,9136,10130,10797,55651	CALR,EIF4A1,XBP1,SLC7A5,RRP9,PDIA6,MTHFD2,NHP2	8/113
14_Summary	Hallmark Gene Sets	M5936	HALLMARK OXIDATIVE PHOSPHORYLATION	-4.4857	-3.99085	516,1528,2821,3939,4704,4706,4718,4726,4729,7416	ATP5MC1,CYB5A,GPI,LDHA,NDUFA9,NDUFAB1,NDUFC2,NDUFS6,NDUFV2,VDAC1	10/-
14_Member	Hallmark Gene Sets	M5936	HALLMARK OXIDATIVE PHOSPHORYLATION	-4.4857	-3.99085	516,1528,2821,3939,4704,4706,4718,4726,4729,7416	ATP5MC1,CYB5A,GPI,LDHA,NDUFA9,NDUFAB1,NDUFC2,NDUFS6,NDUFV2,VDAC1	10/200
15_Summary	Hallmark Gene Sets	M5934	HALLMARK XENOBIOTIC METABOLISM	-3.74582	-3.29126	355,1528,2643,3398,4502,5226,5699,6472,6510	FAS,CYB5A,GCH1,ID2,MT2A,PGD,PSMB10,SHMT2,SLC1A5	9/-
15_Member	Hallmark Gene Sets	M5934	HALLMARK XENOBIOTIC METABOLISM	-3.74582	-3.29126	355,1528,2643,3398,4502,5226,5699,6472,6510	FAS,CYB5A,GCH1,ID2,MT2A,PGD,PSMB10,SHMT2,SLC1A5	9/200
16_Summary	Hallmark Gene Sets	M5928	HALLMARK MYC TARGETS V2	-3.5672	-3.14698	5245,7965,9136,51491,79077	PHB1,AIMP2,RRP9,NOP16,DCTPP1	5/-
16_Member	Hallmark Gene Sets	M5928	HALLMARK MYC TARGETS V2	-3.5672	-3.14698	5245,7965,9136,51491,79077	PHB1,AIMP2,RRP9,NOP16,DCTPP1	5/58
17_Summary	Hallmark Gene Sets	M5908	HALLMARK ANDROGEN RESPONSE	-3.31638	-2.91844	1021,1622,3157,6722,8611,11047	CDK6,DBI,HMGCS1,SRF,PLPP1,ADRM1	6/-
17_Member	Hallmark Gene Sets	M5908	HALLMARK ANDROGEN RESPONSE	-3.31638	-2.91844	1021,1622,3157,6722,8611,11047	CDK6,DBI,HMGCS1,SRF,PLPP1,ADRM1	6/100
18_Summary	Hallmark Gene Sets	M5949	HALLMARK PEROXISOME	-3.22583	-2.84908	2067,2224,5052,6310,9961,60386	ERCC1,FDPS,PRDX1,ATXN1,MVP,SLC25A19	6/-
18_Member	Hallmark Gene Sets	M5949	HALLMARK PEROXISOME	-3.22583	-2.84908	2067,2224,5052,6310,9961,60386	ERCC1,FDPS,PRDX1,ATXN1,MVP,SLC25A19	6/104
19_Summary	Hallmark Gene Sets	M5907	HALLMARK ESTROGEN RESPONSE LATE	-3.05333	-2.71609	596,1154,3398,5777,7494,8140,10538,29887	BCL2,CISH,ID2,PTPN6,XBP1,SLC7A5,BATF,SNX10	8/-
19_Member	Hallmark Gene Sets	M5907	HALLMARK ESTROGEN RESPONSE LATE	-3.05333	-2.71609	596,1154,3398,5777,7494,8140,10538,29887	BCL2,CISH,ID2,PTPN6,XBP1,SLC7A5,BATF,SNX10	8/200
20_Summary	Hallmark Gene Sets	M5921	HALLMARK COMPLEMENT	-3.05333	-2.71609	1847,3002,3659,3665,5292,5359,5698,80124	DUSP5,GZMB,IRF1,IRF7,PIM1,PLSCR1,PSMB9,VCPIP1	8/-
20_Member	Hallmark Gene Sets	M5921	HALLMARK COMPLEMENT	-3.05333	-2.71609	1847,3002,3659,3665,5292,5359,5698,80124	DUSP5,GZMB,IRF1,IRF7,PIM1,PLSCR1,PSMB9,VCPIP1	8/200
