# Supplementary material for: Functionally Characterizing the Renal Cell Carcinoma Tumor-Immune Microenvironment via Patient-Derived Ex Vivo Models
Source: Cancer Res Commun. 2026 Feb 26;6(2):402–20. doi: 10.1158/2767-9764.CRC-25-0447 (PMC13138221; doi:10.1158/2767-9764.CRC-25-0447)
Supplement: Supplementary Table S12 — Differentially expressed genes (DEGs) in pseudobulked treatment vs control in CD4+ cells [file crc-25-0447_supplementary_table_s12_suppst12.xlsx]

## Sheet: Table S12
Supplementary Table S12: Differentially expressed genes (DEGs) in pseudobulked treatment vs control in CD4+ cells
id	genes	p_val_adj
VEGFRi	RGL4	3.77826e-10
VEGFRi	GPR68	0.000338928
VEGFRi	TRBV28	0.0198102
anti-PD1 + VEGFRi	RGL4	4.93417e-08
VEGFRi	CCNG2	0.0404425
anti-PD1 + VEGFRi	TRBV5-1	0.0161162
VEGFRi	CPNE7	5.3618e-05
VEGFRi	AL135818.1	1.47674e-05
anti-PD1 + VEGFRi	TSPOAP1-AS1	0.0204382
VEGFRi	FXYD7	0.000991106
VEGFRi	AC013264.1	0.0201377
VEGFRi	IGFLR1	6.48529e-06
VEGFRi	SLC1A4	0.0065852
anti-PD1 + VEGFRi	FXYD7	0.00218958
anti-CD3/CD28/CD2	SETD7	0.039424
anti-CD3/CD28/CD2	DPEP2	2.49137e-05
VEGFRi	TIMP1	0.000319918
VEGFRi	IL32	2.04199e-13
anti-PD1 + VEGFRi	NCF1	5.44715e-11
anti-PD1 + VEGFRi	TIPARP	0.00110239
anti-CD3/CD28/CD2	ZDBF2	0.00415807
anti-PD1 + VEGFRi	NINJ2	0.0216848
anti-CD3/CD28/CD2	ABCA7	0.0113539
anti-PD1 + VEGFRi	HCST	3.73881e-09
anti-PD1 + VEGFRi	CPNE7	0.0113802
VEGFRi	HCST	2.95456e-08
anti-PD1 + VEGFRi	IL32	1.17725e-10
anti-CD3/CD28/CD2	THRA	0.00770755
VEGFRi	ODF3B	0.00069227
VEGFRi	EPS8L2	0.0415847
anti-PD1 + VEGFRi	PCAT1	0.033075
anti-PD1 + VEGFRi	UBXN11	4.32409e-11
anti-CD3/CD28/CD2	LIME1	5.64532e-09
VEGFRi	PGGHG	8.1026e-05
VEGFRi	JAML	5.3618e-05
anti-CD3/CD28/CD2	EPM2AIP1	0.00770755
VEGFRi	PHPT1	0.0114789
VEGFRi	PPP1R14B	0.0185119
VEGFRi	CYTOR	0.0023415
VEGFRi	NCF1	2.92282e-10
anti-CD3/CD28/CD2	ATG2A	0.0149288
anti-CD3/CD28/CD2	RGL4	0.000892552
VEGFRi	LINC00239	0.00142575
VEGFRi	PTPN6	0.00116212
VEGFRi	DNPH1	2.42258e-05
anti-CD3/CD28/CD2	LINC00861	3.37974e-08
anti-PD1 + VEGFRi	CYTOR	0.00321601
anti-CD3/CD28/CD2	KLF12	0.000364949
VEGFRi	TYMP	0.00176018
anti-PD1 + VEGFRi	LTB	1.70444e-05
anti-PD1 + VEGFRi	AL135818.1	1.32424e-06
anti-PD1 + VEGFRi	IGFLR1	0.000952397
VEGFRi	TIPARP	0.00190664
anti-CD3/CD28/CD2	WAKMAR2	5.34703e-05
VEGFRi	LTB	0.000230039
VEGFRi	SIT1	0.00667657
anti-CD3/CD28/CD2	ABCG1	0.0326103
anti-CD3/CD28/CD2	TMEM42	0.0279882
VEGFRi	ZNF580	0.0141046
anti-CD3/CD28/CD2	BAZ2B	0.00580734
VEGFRi	UBXN11	4.17769e-05
anti-CD3/CD28/CD2	NR1D1	0.000152391
VEGFRi	LGALS1	0.00139902
anti-PD1 + VEGFRi	DNPH1	0.000145997
anti-PD1 + VEGFRi	ARHGAP9	2.0639e-11
anti-CD3/CD28/CD2	GKAP1	0.00514479
VEGFRi	CD74	0.0105111
anti-CD3/CD28/CD2	AQP3	0.00850207
anti-PD1 + VEGFRi	TNFSF8	0.015027
anti-CD3/CD28/CD2	LRATD2	6.10999e-05
VEGFRi	UBASH3A	0.00202629
VEGFRi	SLC38A5	0.0293031
VEGFRi	PHF19	5.15721e-06
anti-CD3/CD28/CD2	MBLAC2	0.0221631
anti-PD1 + VEGFRi	HCFC1	0.0349552
anti-CD3/CD28/CD2	AC008124.1	0.0126378
anti-CD3/CD28/CD2	OSER1-DT	0.0384524
anti-PD1 + VEGFRi	PHF19	3.18235e-05
VEGFRi	DDIT4	0.000528561
anti-PD1 + VEGFRi	SOS1	0.0305257
VEGFRi	TRPV2	0.0275313
anti-PD1 + VEGFRi	WDR45	0.00120377
anti-CD3/CD28/CD2	FCMR	5.7318e-07
VEGFRi	IFITM1	5.58505e-10
anti-CD3/CD28/CD2	TCP11L2	0.0223233
anti-CD3/CD28/CD2	DLGAP1-AS1	0.0034949
VEGFRi	FURIN	0.0191679
anti-CD3/CD28/CD2	TMEM44-AS1	0.0441761
anti-CD3/CD28/CD2	ZC3H6	9.11158e-05
VEGFRi	LIME1	2.23991e-05
anti-PD1 + VEGFRi	RELB	0.030782
VEGFRi	ARSA	0.00837844
anti-CD3/CD28/CD2	AC026979.2	0.0252175
anti-CD3/CD28/CD2	KANSL1-AS1	0.0047664
anti-CD3/CD28/CD2	AC119396.1	0.00545985
VEGFRi	ITGAL	0.00100654
anti-CD3/CD28/CD2	RPS10	0.00283634
anti-CD3/CD28/CD2	SLAMF6	0.00155376
VEGFRi	RELB	0.0269371
anti-PD1 + VEGFRi	SUMO3	0.00100387
VEGFRi	PTPN7	0.000407285
VEGFRi	SUSD3	3.13017e-06
VEGFRi	MYO1G	0.00841441
anti-PD1 + VEGFRi	RBM3	9.58096e-06
VEGFRi	PLAAT4	0.000534332
anti-CD3/CD28/CD2	SORL1	0.000179026
VEGFRi	LPIN2	0.000765789
VEGFRi	RASGRP2	0.00039473
anti-PD1 + VEGFRi	IFITM1	5.89293e-06
anti-CD3/CD28/CD2	DUSP2	0.0161736
VEGFRi	NME2	6.93222e-07
anti-PD1 + VEGFRi	IFITM2	1.02542e-06
anti-CD3/CD28/CD2	ASF1A	0.0185537
anti-CD3/CD28/CD2	RESF1	1.79557e-05
VEGFRi	SBNO2	0.00393488
anti-PD1 + VEGFRi	PHPT1	0.00200878
anti-PD1 + VEGFRi	TACC3	0.0249617
VEGFRi	TMEM173	0.000128165
anti-PD1 + VEGFRi	CD74	0.0389032
VEGFRi	CORO1B	0.000600877
anti-PD1 + VEGFRi	LINC01619	0.0075163
anti-CD3/CD28/CD2	GABPB1-IT1	3.37491e-06
VEGFRi	MMP25-AS1	0.0272375
anti-CD3/CD28/CD2	CYB561D2.1	0.000233177
anti-PD1 + VEGFRi	GLIPR1	0.00637107
VEGFRi	PDCD4	0.000133501
VEGFRi	ITGB2-AS1	0.0384657
VEGFRi	LCK	1.14501e-10
VEGFRi	CAPN12	0.0329842
anti-PD1 + VEGFRi	LPIN2	0.000459669
anti-PD1 + VEGFRi	LIME1	0.000257453
anti-CD3/CD28/CD2	NAA16	0.0071252
VEGFRi	IFITM2	5.40424e-07
anti-PD1 + VEGFRi	PYCARD	0.000952397
VEGFRi	NCF4	0.0259631
anti-PD1 + VEGFRi	PVT1	0.0451424
anti-PD1 + VEGFRi	UCP2	0.00561028
anti-CD3/CD28/CD2	MTERF4	0.00234904
VEGFRi	TSPOAP1-AS1	0.00328308
anti-PD1 + VEGFRi	PLAAT4	0.0057508
anti-PD1 + VEGFRi	PDCD4	0.0012146
anti-PD1 + VEGFRi	FUOM	0.0242611
VEGFRi	RPS6KA5	0.000998282
VEGFRi	GPSM3	3.96391e-13
VEGFRi	WDR45	3.11538e-05
VEGFRi	RBM3	2.05296e-05
anti-PD1 + VEGFRi	GZMM	0.000578584
VEGFRi	FAM102A	7.56381e-05
anti-PD1 + VEGFRi	ARSA	0.0305257
VEGFRi	GPR171	0.0246162
anti-PD1 + VEGFRi	GHDC	0.0154785
anti-CD3/CD28/CD2	DNAJB1	0.000104053
anti-PD1 + VEGFRi	SLC38A5	0.030782
anti-PD1 + VEGFRi	RPS6KA5	0.022208
VEGFRi	GZMM	0.000765789
VEGFRi	UCP2	0.0113125
anti-CD3/CD28/CD2	PBXIP1	5.6308e-06
anti-CD3/CD28/CD2	PSMB8-AS1	8.77732e-06
VEGFRi	MVP	0.000441756
anti-CD3/CD28/CD2	ATP8A1	0.0243897
anti-PD1 + VEGFRi	PPP2R5C	8.56027e-09
anti-CD3/CD28/CD2	MIAT	0.0086879
anti-PD1 + VEGFRi	NME2	6.5849e-05
VEGFRi	TMED1	0.0321513
anti-PD1 + VEGFRi	SEMA4D	0.000952397
VEGFRi	TRAF1	0.000936738
anti-CD3/CD28/CD2	ZNF800	0.0383731
VEGFRi	AGAP2	0.0130952
VEGFRi	RARA	0.00389857
anti-CD3/CD28/CD2	CCDC18-AS1	9.00958e-07
anti-CD3/CD28/CD2	RASGRP2	2.58691e-05
anti-CD3/CD28/CD2	DCP1B	0.00897816
anti-CD3/CD28/CD2	LINC01089	0.00547365
anti-CD3/CD28/CD2	SSH2	0.00043023
anti-PD1 + VEGFRi	SUSD3	0.00168197
anti-PD1 + VEGFRi	AGAP2	0.0264078
anti-CD3/CD28/CD2	CAMK4	0.0040873
anti-PD1 + VEGFRi	RASGRP2	9.15452e-05
VEGFRi	CD63	0.000631689
anti-PD1 + VEGFRi	ZNRF1	0.0394653
anti-CD3/CD28/CD2	TRIB2	0.0498763
VEGFRi	MAP4K2	0.0158716
VEGFRi	CMTM7	0.00194846
anti-CD3/CD28/CD2	MYLIP	0.0240681
anti-CD3/CD28/CD2	SNHG32	0.00016515
anti-CD3/CD28/CD2	ZNF524	0.0368696
anti-CD3/CD28/CD2	ATM	3.0196e-06
anti-CD3/CD28/CD2	RNF214	0.0113173
VEGFRi	GYPC	0.000121915
anti-CD3/CD28/CD2	ZBTB20	0.0107658
anti-CD3/CD28/CD2	CDC25B	0.000450661
VEGFRi	CLIC1	0.00164265
anti-CD3/CD28/CD2	DENND2D	0.00705999
VEGFRi	TMC6	0.0446948
VEGFRi	NFE2L2	0.00102964
anti-CD3/CD28/CD2	SENP7	0.00201622
anti-CD3/CD28/CD2	CLCN3	0.00898569
anti-CD3/CD28/CD2	GPR183	0.0278975
anti-PD1 + VEGFRi	ITGAL	0.0108121
anti-CD3/CD28/CD2	EPB41	2.36402e-08
anti-PD1 + VEGFRi	LINC00243	0.000423097
VEGFRi	RNF213	3.81499e-05
VEGFRi	FIS1	0.00656843
VEGFRi	DGLUCY	0.00166397
VEGFRi	CSK	0.00283525
anti-PD1 + VEGFRi	MVP	0.00956725
VEGFRi	IL2RB	0.0348756
VEGFRi	CYB561	0.0411849
anti-PD1 + VEGFRi	TMEM173	0.000181726
anti-CD3/CD28/CD2	RNF166	1.91277e-05
anti-CD3/CD28/CD2	TRBC1	0.00401352
VEGFRi	ZNRF1	0.00996786
VEGFRi	PTPRCAP	2.72701e-05
VEGFRi	CLDND1	0.0341554
anti-PD1 + VEGFRi	PTPRCAP	4.67075e-05
anti-CD3/CD28/CD2	GRAMD1A	0.00522981
anti-CD3/CD28/CD2	MYO1F	0.0123369
VEGFRi	ARHGAP9	8.42866e-07
anti-CD3/CD28/CD2	DBP	0.000567755
anti-CD3/CD28/CD2	CDKN1B	2.26214e-07
VEGFRi	IRAK1	0.0310866
anti-CD3/CD28/CD2	CDKN2D	0.00175389
anti-PD1 + VEGFRi	CD52	0.0291736
anti-CD3/CD28/CD2	C16orf54	0.00321201
anti-PD1 + VEGFRi	DNAJB1	0.00861223
anti-CD3/CD28/CD2	PDE7A	0.000753876
anti-PD1 + VEGFRi	FAM102A	0.000547974
VEGFRi	BTN3A3	0.0159262
anti-CD3/CD28/CD2	AC006369.1	0.00127877
anti-CD3/CD28/CD2	RBL2	0.000165491
VEGFRi	AC136475.3	0.0259224
anti-PD1 + VEGFRi	ZBTB4	0.0192248
VEGFRi	ITGB2	0.00344456
anti-PD1 + VEGFRi	GPSM3	6.72128e-10
anti-CD3/CD28/CD2	LINC00243	0.000404086
anti-PD1 + VEGFRi	CD84	0.0425172
anti-PD1 + VEGFRi	SGF29	0.00810775
anti-PD1 + VEGFRi	CMTM7	0.0057508
anti-CD3/CD28/CD2	PYHIN1	0.00469566
anti-CD3/CD28/CD2	NLRP1	0.00359945
VEGFRi	ACAP1	2.38448e-07
VEGFRi	BAX	0.00528961
VEGFRi	RASAL3	0.00190664
anti-CD3/CD28/CD2	PHF12	4.11031e-05
anti-CD3/CD28/CD2	CD52	0.0116754
anti-PD1 + VEGFRi	GYPC	3.28764e-05
VEGFRi	TACC3	0.00283525
VEGFRi	FCMR	0.0293075
anti-PD1 + VEGFRi	RASAL3	0.0274297
VEGFRi	MSL3	0.0201377
anti-CD3/CD28/CD2	FAM200B	0.00623873
anti-CD3/CD28/CD2	RPS6KA3	0.00116471
VEGFRi	SEMA4D	0.000528561
anti-CD3/CD28/CD2	SUSD3	0.0207054
anti-CD3/CD28/CD2	RTL8A	0.0242603
anti-PD1 + VEGFRi	LCK	1.71437e-09
anti-CD3/CD28/CD2	AC245407.2	0.0433101
VEGFRi	TAB2	0.00571741
anti-PD1 + VEGFRi	CAMK1D	0.000924199
anti-CD3/CD28/CD2	ERCC6L2	0.0303456
anti-CD3/CD28/CD2	ANKZF1	0.022537
VEGFRi	CASK	0.00608369
anti-CD3/CD28/CD2	STK38	3.43719e-05
anti-PD1 + VEGFRi	ACAP1	7.86963e-08
anti-PD1 + VEGFRi	LRIG1	0.0453019
VEGFRi	ANAPC15	0.00518508
VEGFRi	PSME2	0.000767208
anti-PD1 + VEGFRi	KLF12	0.0274297
VEGFRi	TMSB4X	2.92101e-10
anti-CD3/CD28/CD2	ZNF529	0.0333444
VEGFRi	DENND1C	0.000631689
anti-PD1 + VEGFRi	LY6E	0.0235118
anti-CD3/CD28/CD2	ATXN7L1	0.0474686
anti-PD1 + VEGFRi	CMTM3	1.51105e-06
anti-CD3/CD28/CD2	SPSB3	0.00655874
anti-CD3/CD28/CD2	CNN2	0.0104079
anti-PD1 + VEGFRi	RARA	0.00940401
VEGFRi	GLIPR1	0.0197185
anti-PD1 + VEGFRi	FLOT1	0.0443396
anti-CD3/CD28/CD2	LYAR	0.0246525
VEGFRi	AC245297.3	0.0397497
VEGFRi	ATG16L2	0.0173416
anti-PD1 + VEGFRi	AKAP13	8.88623e-05
anti-PD1 + VEGFRi	RNF213	0.000519593
anti-CD3/CD28/CD2	SCRN2	0.0180212
anti-CD3/CD28/CD2	PACS1	0.0034949
anti-CD3/CD28/CD2	USP25	0.024977
anti-CD3/CD28/CD2	GIMAP2	0.0137497
VEGFRi	ARHGAP4	0.000275897
anti-CD3/CD28/CD2	FAM214A	0.00214402
VEGFRi	SLC39A10	0.000136578
anti-CD3/CD28/CD2	MAD1L1	0.00244502
anti-PD1 + VEGFRi	CHD3	0.0372773
VEGFRi	LSP1	0.00170008
VEGFRi	GSDMD	0.0393587
anti-CD3/CD28/CD2	HIST1H1D	0.0491189
VEGFRi	ITGA4	0.00205226
anti-CD3/CD28/CD2	HACD4	0.00382977
anti-CD3/CD28/CD2	MAP3K3	0.0167875
VEGFRi	CD52	0.0401782
anti-PD1 + VEGFRi	RNF19A	0.0286422
VEGFRi	ZAP70	0.0222913
anti-PD1 + VEGFRi	BTN3A3	0.0371496
anti-PD1 + VEGFRi	CORO1B	0.0120194
anti-CD3/CD28/CD2	TMX4	0.000167444
anti-PD1 + VEGFRi	ARHGAP4	0.00225501
anti-CD3/CD28/CD2	TNFRSF1A	0.020529
anti-PD1 + VEGFRi	CASK	0.0120194
anti-PD1 + VEGFRi	DGKA	0.0249617
VEGFRi	PCAT1	0.0315591
VEGFRi	E2F3	0.0114234
anti-CD3/CD28/CD2	RNF38	0.00285992
VEGFRi	PVT1	0.00541644
VEGFRi	RAC2	0.000865253
anti-PD1 + VEGFRi	ITGA4	0.00724319
anti-PD1 + VEGFRi	TNFRSF14	0.00940401
anti-CD3/CD28/CD2	PRKACB	0.0138956
anti-PD1 + VEGFRi	EML4	0.0322881
anti-CD3/CD28/CD2	PDE3B	0.00213489
VEGFRi	CMTM3	1.34376e-05
anti-CD3/CD28/CD2	MANEA-DT	0.0284537
VEGFRi	PSME1	0.000528561
anti-PD1 + VEGFRi	ZYX	0.0120194
anti-CD3/CD28/CD2	ABHD14B	2.49137e-05
anti-CD3/CD28/CD2	CBX7	0.043579
anti-PD1 + VEGFRi	PSME2	0.00396726
anti-CD3/CD28/CD2	KAT6A	0.000184444
anti-CD3/CD28/CD2	CDK13	0.0184493
anti-PD1 + VEGFRi	SHISAL2A	0.00308814
anti-PD1 + VEGFRi	ITGB2	0.0246043
VEGFRi	NT5C	3.57388e-05
anti-PD1 + VEGFRi	ORAI2	0.00150081
VEGFRi	LCP2	0.00829472
VEGFRi	STARD3	0.000811388
VEGFRi	MPST	0.0253095
anti-PD1 + VEGFRi	SYNE2	7.18255e-06
VEGFRi	ADK	0.0344373
anti-PD1 + VEGFRi	BAX	0.0146518
anti-CD3/CD28/CD2	FAM172A	0.0187229
anti-CD3/CD28/CD2	AHNAK	0.0189031
VEGFRi	RASSF2	0.012709
anti-PD1 + VEGFRi	CHRAC1	0.0192248
anti-PD1 + VEGFRi	HLA-F	0.0192248
anti-CD3/CD28/CD2	PHC3	0.00111828
anti-CD3/CD28/CD2	YPEL3	2.58231e-05
anti-CD3/CD28/CD2	TBCC	0.0201995
VEGFRi	SH3BP1	0.00080599
anti-CD3/CD28/CD2	ARHGAP9	0.000980615
VEGFRi	CAPZB	0.0349473
anti-PD1 + VEGFRi	APRT	0.0104578
anti-PD1 + VEGFRi	JAK3	0.0150798
VEGFRi	SEPTIN1	0.0245272
anti-PD1 + VEGFRi	CD96	0.0186989
anti-PD1 + VEGFRi	E2F3	0.00120467
anti-PD1 + VEGFRi	BCL11B	0.030782
anti-CD3/CD28/CD2	COA5	0.039117
anti-CD3/CD28/CD2	NDUFV2-AS1	0.00279378
anti-PD1 + VEGFRi	TRAF1	0.0286422
anti-CD3/CD28/CD2	UBXN11	0.0010563
VEGFRi	PDCL3	0.0259224
anti-PD1 + VEGFRi	FYB1	0.0257547
VEGFRi	PSMB10	0.00668342
VEGFRi	LIMD2	0.000128165
anti-PD1 + VEGFRi	SLC39A10	0.000547974
anti-PD1 + VEGFRi	CSK	0.0256215
anti-PD1 + VEGFRi	NFE2L2	0.00492156
anti-CD3/CD28/CD2	LDLRAP1	0.00122759
anti-CD3/CD28/CD2	NCF1	0.0187411
anti-CD3/CD28/CD2	TMC8	7.42689e-05
VEGFRi	PCED1B-AS1	0.00304154
anti-PD1 + VEGFRi	C12orf57	5.89293e-06
VEGFRi	C12orf57	1.76987e-05
anti-PD1 + VEGFRi	TMSB4X	2.72925e-05
VEGFRi	HNRNPA3	0.0129747
VEGFRi	CD96	0.00528961
anti-PD1 + VEGFRi	TRPV2	0.0380513
VEGFRi	IKZF1	1.21467e-07
anti-CD3/CD28/CD2	SGF29	0.00233925
anti-CD3/CD28/CD2	DOCK8	0.0332542
VEGFRi	MIAT	0.0321513
anti-CD3/CD28/CD2	MAPRE2	0.0179333
anti-CD3/CD28/CD2	S1PR4	0.00578472
anti-CD3/CD28/CD2	PNISR	0.00135004
VEGFRi	ZYX	0.0401782
anti-CD3/CD28/CD2	LCK	0.00382478
anti-CD3/CD28/CD2	LEPROTL1	0.00443584
anti-CD3/CD28/CD2	GABPB1-AS1	0.00621506
anti-CD3/CD28/CD2	SEPTIN9	8.00985e-05
anti-CD3/CD28/CD2	DIP2A	0.00628879
VEGFRi	DDI2	0.0202717
anti-CD3/CD28/CD2	SHISAL2A	0.00111556
VEGFRi	JAK3	0.00404885
VEGFRi	LY6E	0.00758856
anti-CD3/CD28/CD2	IL16	0.000809425
anti-PD1 + VEGFRi	TLE5	3.73881e-09
anti-PD1 + VEGFRi	MSL3	0.0305257
VEGFRi	MIF	0.00132111
VEGFRi	PYCARD	0.00826541
anti-CD3/CD28/CD2	SUN2	0.0249472
anti-PD1 + VEGFRi	RABGAP1L	0.0353877
anti-CD3/CD28/CD2	CYP4V2	0.0285891
anti-PD1 + VEGFRi	TBC1D15	0.042108
VEGFRi	CRIP1	0.012709
VEGFRi	OCIAD2	0.00950974
anti-CD3/CD28/CD2	ABHD14A	0.0284479
VEGFRi	FYB1	0.0146969
VEGFRi	LAT	0.00846847
VEGFRi	CORO1A	0.00328308
anti-CD3/CD28/CD2	TUT4	0.00119014
anti-CD3/CD28/CD2	IL10RA	0.0415151
anti-PD1 + VEGFRi	RGS14	0.0104527
VEGFRi	FBXW5	0.0401782
anti-CD3/CD28/CD2	DNAJC4	0.00572425
anti-PD1 + VEGFRi	HIGD2A	0.0355031
anti-PD1 + VEGFRi	SH3KBP1	0.0104527
anti-CD3/CD28/CD2	THEM4	0.00237685
anti-PD1 + VEGFRi	TMEM238	0.00637107
anti-CD3/CD28/CD2	ATP2B1	0.000319328
anti-PD1 + VEGFRi	FXYD5	0.00100387
anti-CD3/CD28/CD2	CNOT6L	0.0488252
VEGFRi	GMFG	0.000767208
anti-CD3/CD28/CD2	TECR	0.0230155
anti-PD1 + VEGFRi	LSP1	0.030782
anti-PD1 + VEGFRi	RUNX3	0.0161162
anti-PD1 + VEGFRi	PTPN7	0.0120194
anti-CD3/CD28/CD2	PSIP1	0.0149288
anti-CD3/CD28/CD2	SELENOW	0.00760029
anti-PD1 + VEGFRi	IKZF1	0.00170446
VEGFRi	PPP2R5C	0.00100474
anti-CD3/CD28/CD2	GIMAP1	0.0479798
anti-PD1 + VEGFRi	OCIAD2	0.0162013
VEGFRi	IL2RG	0.00506024
VEGFRi	PTMA	2.95456e-08
anti-CD3/CD28/CD2	BCL11B	0.0226642
anti-PD1 + VEGFRi	CDC42SE2	0.0301847
anti-CD3/CD28/CD2	MT-CO3	0.00372478
anti-PD1 + VEGFRi	HNRNPA3	0.00331547
anti-CD3/CD28/CD2	DYRK2	0.0192095
anti-CD3/CD28/CD2	N4BP2L2	0.001208
anti-CD3/CD28/CD2	HECA	0.00499699
anti-CD3/CD28/CD2	IL17RA	0.0415151
anti-CD3/CD28/CD2	GPSM3	0.00130785
anti-PD1 + VEGFRi	UBASH3A	0.0197273
VEGFRi	PPIA	0.0160689
anti-CD3/CD28/CD2	TOMM7	2.39423e-06
anti-CD3/CD28/CD2	FYB1	0.0140673
anti-PD1 + VEGFRi	ETS1	0.029172
anti-CD3/CD28/CD2	VAMP2	0.0489573
VEGFRi	GTF3A	0.0226938
anti-CD3/CD28/CD2	EIF3J-DT	0.0290817
anti-CD3/CD28/CD2	RASA3	0.0131854
anti-CD3/CD28/CD2	EVL	0.00365969
anti-PD1 + VEGFRi	KCNAB2	0.0195802
anti-CD3/CD28/CD2	CCM2	0.0365324
VEGFRi	SSR2	0.00071268
VEGFRi	FLOT1	0.00404885
anti-PD1 + VEGFRi	PSMB10	0.0240562
VEGFRi	LINC00243	0.012709
anti-PD1 + VEGFRi	GSTK1	0.0275685
VEGFRi	IQGAP2	0.0227464
anti-PD1 + VEGFRi	PTMA	8.91699e-07
anti-PD1 + VEGFRi	PPP1R18	0.00771589
anti-PD1 + VEGFRi	LAT	0.00667082
anti-CD3/CD28/CD2	SH3KBP1	0.047793
anti-CD3/CD28/CD2	KDM4C	0.0124224
VEGFRi	SEPTIN9	0.000936738
anti-CD3/CD28/CD2	PYM1	0.0070555
anti-CD3/CD28/CD2	PHF3	0.0065236
VEGFRi	HSPA8	0.0215497
anti-CD3/CD28/CD2	OGT	0.00441099
anti-CD3/CD28/CD2	STK4	0.00563547
anti-CD3/CD28/CD2	CD3E	0.0169015
anti-CD3/CD28/CD2	TLE5	6.90977e-06
anti-CD3/CD28/CD2	BIRC2	0.0218339
anti-PD1 + VEGFRi	PSME1	0.0305257
VEGFRi	APBB1IP	0.0207189
anti-CD3/CD28/CD2	PPP2R5C	0.0174494
anti-CD3/CD28/CD2	RPRD2	0.0474872
anti-CD3/CD28/CD2	RPS15A	2.2816e-06
anti-CD3/CD28/CD2	SHISA5	0.000247686
anti-CD3/CD28/CD2	ZNF862	0.00939241
anti-CD3/CD28/CD2	XPC	0.0465229
VEGFRi	TLE5	8.42866e-07
VEGFRi	PPP1R18	0.00142575
anti-CD3/CD28/CD2	CD37	0.000927173
anti-CD3/CD28/CD2	PTPRC	0.00154432
anti-CD3/CD28/CD2	ARGLU1	0.0236613
anti-PD1 + VEGFRi	ANP32E	0.00698249
VEGFRi	KCNAB2	0.00857533
anti-PD1 + VEGFRi	TMC8	0.0275685
anti-CD3/CD28/CD2	NCBP2AS2	0.00671563
VEGFRi	CAMK1D	0.0114497
anti-PD1 + VEGFRi	PCED1B-AS1	0.0089084
anti-PD1 + VEGFRi	LIMD2	0.00259393
anti-CD3/CD28/CD2	CALCOCO1	0.0291741
anti-PD1 + VEGFRi	EIF3G	0.00189984
anti-PD1 + VEGFRi	STARD3	0.0349552
anti-CD3/CD28/CD2	ARHGDIB	0.000389972
anti-CD3/CD28/CD2	JAK1	0.000937235
VEGFRi	FXYD5	0.00436378
anti-PD1 + VEGFRi	RNF166	0.0305257
anti-CD3/CD28/CD2	RPS27	0.000892552
VEGFRi	BCL11B	0.0279754
VEGFRi	FTL	0.0410125
VEGFRi	RGS10	0.020722
anti-CD3/CD28/CD2	RCSD1	0.011777
anti-PD1 + VEGFRi	RAC2	0.00657027
anti-CD3/CD28/CD2	GYPC	0.0341817
VEGFRi	NECAP2	0.00950974
anti-PD1 + VEGFRi	FLT3LG	0.00566307
anti-CD3/CD28/CD2	CALHM2	0.0040734
anti-PD1 + VEGFRi	SH3BP1	0.0175977
anti-CD3/CD28/CD2	DDX17	0.000319328
anti-PD1 + VEGFRi	SEPTIN1	0.0125316
anti-CD3/CD28/CD2	CHIC2	0.0439411
VEGFRi	SUMO3	0.000728335
anti-PD1 + VEGFRi	EGLN2	0.00337178
VEGFRi	AKAP13	0.000707368
anti-CD3/CD28/CD2	IDS	0.0233991
VEGFRi	AP002387.2	0.0223612
VEGFRi	EVL	0.0397497
anti-PD1 + VEGFRi	HIVEP2	0.0195201
anti-CD3/CD28/CD2	TNRC6B	0.0466472
anti-PD1 + VEGFRi	GMFG	0.0145435
VEGFRi	SLC25A6	1.48176e-06
VEGFRi	APRT	0.0487376
anti-CD3/CD28/CD2	TBC1D10C	0.0476749
anti-CD3/CD28/CD2	RPL30	1.40074e-05
VEGFRi	SGF29	0.0154618
anti-CD3/CD28/CD2	NKTR	0.00334855
anti-PD1 + VEGFRi	SLC25A6	4.67075e-05
anti-PD1 + VEGFRi	PTPRC	0.0057508
VEGFRi	CD37	0.00102964
anti-CD3/CD28/CD2	SKP2	0.00841278
VEGFRi	SYNE2	0.000136578
anti-CD3/CD28/CD2	ERP29	0.000427163
anti-CD3/CD28/CD2	SYNRG	0.0380853
VEGFRi	PTPRC	0.00991823
VEGFRi	EIF3G	0.00142575
anti-PD1 + VEGFRi	CORO1A	0.0333665
anti-CD3/CD28/CD2	ZNF493	0.00970116
anti-CD3/CD28/CD2	TRABD	0.0071252
anti-PD1 + VEGFRi	FERMT3	0.0175977
anti-PD1 + VEGFRi	SEPTIN9	0.0104578
anti-PD1 + VEGFRi	MRPL54	0.0349552
anti-CD3/CD28/CD2	ELF1	0.0440785
anti-CD3/CD28/CD2	RPL9	0.00596484
anti-CD3/CD28/CD2	RPS28	0.000442757
anti-CD3/CD28/CD2	RSRP1	0.0442087
anti-CD3/CD28/CD2	SF1	0.0045819
VEGFRi	PTRHD1	0.0166871
VEGFRi	TMEM238	0.000199648
anti-CD3/CD28/CD2	NOP53	0.043579
anti-CD3/CD28/CD2	RPL41	2.26214e-07
anti-CD3/CD28/CD2	RPL27A	0.0298926
anti-PD1 + VEGFRi	LPXN	0.0269524
VEGFRi	PRKCQ	0.0401782
anti-CD3/CD28/CD2	RPL14	0.00230698
anti-CD3/CD28/CD2	NIFK-AS1	0.0474288
anti-CD3/CD28/CD2	RPL13A	0.000137678
anti-CD3/CD28/CD2	PLCD1	0.0343605
VEGFRi	ANP32E	0.0065852
VEGFRi	GNAS	0.00991823
anti-CD3/CD28/CD2	RPS3A	0.0140254
VEGFRi	ITM2B	0.0218574
anti-CD3/CD28/CD2	RPL23A	0.0282687
anti-PD1 + VEGFRi	PFDN5	0.0487199
anti-PD1 + VEGFRi	CD37	0.0016793
VEGFRi	GNB2	0.0372891
VEGFRi	NACA	0.00036133
anti-CD3/CD28/CD2	RPL19	0.000443293
VEGFRi	LPXN	0.0126976
VEGFRi	NOP53	0.0209545
anti-CD3/CD28/CD2	GCC2	0.0346256
anti-CD3/CD28/CD2	RPL31	0.0282574
anti-PD1 + VEGFRi	FAM107B	0.0399212
anti-CD3/CD28/CD2	TNKS2	0.0359963
anti-CD3/CD28/CD2	PFDN5	0.00253089
anti-CD3/CD28/CD2	FAU	3.4123e-06
VEGFRi	PGK1	0.0286399
anti-CD3/CD28/CD2	HP1BP3	0.0348289
anti-CD3/CD28/CD2	ZNF107	0.00787283
anti-PD1 + VEGFRi	TRABD	0.00637107
anti-CD3/CD28/CD2	AC008555.4	0.00298299
anti-CD3/CD28/CD2	PNPLA2	0.040279
anti-CD3/CD28/CD2	UBA52	0.00314478
anti-CD3/CD28/CD2	RPL35A	0.0216007
anti-CD3/CD28/CD2	RPL37	0.0143568
anti-CD3/CD28/CD2	APPL2	0.0333444
anti-CD3/CD28/CD2	APBB1IP	0.046749
anti-CD3/CD28/CD2	RPL18	0.00692448
anti-CD3/CD28/CD2	RPS3	0.023246
anti-PD1 + VEGFRi	ARHGAP15	0.0355031
VEGFRi	RPS11	0.0080622
anti-PD1 + VEGFRi	FAU	0.00183137
anti-PD1 + VEGFRi	NACA	0.000698058
anti-PD1 + VEGFRi	BTF3	0.00511876
anti-CD3/CD28/CD2	AC073111.4	0.0297623
anti-CD3/CD28/CD2	CDC34	0.0395911
VEGFRi	MRPL54	0.010418
anti-CD3/CD28/CD2	NAA80	0.0157882
VEGFRi	BTF3	0.0177372
anti-PD1 + VEGFRi	PRKCH	0.0371496
anti-CD3/CD28/CD2	RPS11	0.0105342
anti-CD3/CD28/CD2	RPLP2	0.0401453
VEGFRi	FAU	0.00190664
VEGFRi	FAM107B	0.0308129
anti-PD1 + VEGFRi	CTNNBIP1	0.0162013
anti-CD3/CD28/CD2	MAN2B1	0.0218821
anti-CD3/CD28/CD2	RASSF3	0.0163307
anti-CD3/CD28/CD2	AC021054.1	0.049545
VEGFRi	TRABD	0.0263616
anti-CD3/CD28/CD2	R3HDM2	0.0286015
anti-CD3/CD28/CD2	HSD17B10	0.0385231
anti-CD3/CD28/CD2	PSMB5	0.0279882
anti-CD3/CD28/CD2	EDEM3	0.0458923
anti-CD3/CD28/CD2	ASCC3	0.0429419
anti-CD3/CD28/CD2	LSM1	0.0149879
anti-CD3/CD28/CD2	ATP6V0B	0.0160656
anti-CD3/CD28/CD2	AMD1	0.043579
anti-CD3/CD28/CD2	RPL15	0.0379032
anti-CD3/CD28/CD2	PIGX	0.035707
anti-CD3/CD28/CD2	MRPL46	0.0395254
anti-CD3/CD28/CD2	DNAJB11	0.0102188
anti-PD1 + VEGFRi	IMPDH2	0.0405476
anti-CD3/CD28/CD2	TOMM6	0.0141607
anti-CD3/CD28/CD2	EIF6	0.0442856
anti-CD3/CD28/CD2	CSNK1G3	0.0450327
anti-CD3/CD28/CD2	MED19	0.0187229
anti-CD3/CD28/CD2	PHB2	0.00787283
anti-PD1 + VEGFRi	CD46	0.0246043
anti-CD3/CD28/CD2	SERBP1	0.00590881
anti-PD1 + VEGFRi	RPS15	0.0153312
anti-CD3/CD28/CD2	CCDC124	0.0446038
anti-CD3/CD28/CD2	LYPLA2	0.0220293
anti-CD3/CD28/CD2	TBCB	0.0397202
anti-CD3/CD28/CD2	KRTCAP2	0.0466031
anti-CD3/CD28/CD2	LAMP1	0.0277878
anti-CD3/CD28/CD2	GTF2E2	0.0463574
anti-CD3/CD28/CD2	PSMD6	0.00858714
anti-CD3/CD28/CD2	ALYREF	0.046749
anti-CD3/CD28/CD2	OST4	0.0389413
anti-CD3/CD28/CD2	NINJ1	0.0079074
anti-CD3/CD28/CD2	POP7	0.00183659
anti-CD3/CD28/CD2	UFD1	0.0144868
anti-CD3/CD28/CD2	CYLD	0.0167919
anti-CD3/CD28/CD2	PRDX2	0.0117773
anti-CD3/CD28/CD2	NEDD8	0.00818623
anti-CD3/CD28/CD2	UBE2D3	0.00443584
anti-CD3/CD28/CD2	NIP7	0.0388189
anti-CD3/CD28/CD2	DHX15	0.0278247
anti-CD3/CD28/CD2	SLC39A1	0.00345264
anti-CD3/CD28/CD2	COX5B	0.0242603
anti-PD1 + VEGFRi	RPL15	0.00765356
anti-CD3/CD28/CD2	PSMG2	0.0161678
anti-CD3/CD28/CD2	HNRNPL	0.049545
anti-CD3/CD28/CD2	NDUFS7	0.0226642
anti-CD3/CD28/CD2	BCL7C	0.0362448
anti-CD3/CD28/CD2	FAM50A	0.0456539
anti-CD3/CD28/CD2	AHSA1	0.00896433
anti-CD3/CD28/CD2	POLD2	0.0230664
anti-CD3/CD28/CD2	EDF1	0.0220375
anti-CD3/CD28/CD2	LSM5	0.00342391
anti-CD3/CD28/CD2	GARS	0.00292602
anti-PD1 + VEGFRi	RPS24	0.0436098
anti-CD3/CD28/CD2	SF3B6	0.0232013
anti-CD3/CD28/CD2	POLR2K	0.0160271
anti-CD3/CD28/CD2	SRSF3	0.0259525
anti-CD3/CD28/CD2	FBXL6	0.0145125
anti-CD3/CD28/CD2	SET	0.0363973
anti-CD3/CD28/CD2	MICOS13	0.0140221
anti-CD3/CD28/CD2	ECI1	0.0432884
anti-CD3/CD28/CD2	ELOVL1	0.0126947
anti-PD1 + VEGFRi	CCNI	0.0286422
anti-CD3/CD28/CD2	EIF2S2	0.0151044
anti-CD3/CD28/CD2	PFDN1	0.0105342
anti-CD3/CD28/CD2	KHDRBS1	0.0278247
VEGFRi	RPL36	0.00244633
anti-CD3/CD28/CD2	SNRPF	0.00541886
anti-CD3/CD28/CD2	NPM1	0.0298091
anti-CD3/CD28/CD2	CAP1	0.0388189
anti-CD3/CD28/CD2	PDCL3	0.0179329
anti-PD1 + VEGFRi	ARIH1	0.0371496
anti-CD3/CD28/CD2	UQCRC2	0.0455031
anti-CD3/CD28/CD2	RPSA	0.00273976
anti-CD3/CD28/CD2	RPS2	0.00130262
anti-PD1 + VEGFRi	RPL38	0.0249617
anti-CD3/CD28/CD2	ARHGDIA	0.0351456
anti-CD3/CD28/CD2	WDR46	0.0123872
VEGFRi	RPS6	0.0216997
anti-CD3/CD28/CD2	SRSF2	0.0209107
anti-CD3/CD28/CD2	DDX23	0.0290641
VEGFRi	RPS24	0.00618494
anti-CD3/CD28/CD2	SLC25A3	0.00201569
anti-CD3/CD28/CD2	BSG	0.0296859
anti-CD3/CD28/CD2	SARS	0.0105651
anti-CD3/CD28/CD2	GHITM	0.00896433
anti-CD3/CD28/CD2	HNRNPA2B1	0.0230836
anti-CD3/CD28/CD2	BABAM1	0.0141077
anti-CD3/CD28/CD2	HMGN1	0.0332338
anti-CD3/CD28/CD2	BANF1	0.000975979
anti-PD1 + VEGFRi	THOC3	0.0426568
anti-CD3/CD28/CD2	EEF1E1	0.0174675
VEGFRi	RPS8	0.0308702
anti-CD3/CD28/CD2	SELENOK	0.0409257
anti-CD3/CD28/CD2	RNPS1	0.00334855
anti-CD3/CD28/CD2	PPIA	0.00219631
anti-CD3/CD28/CD2	CCT8	0.0478187
anti-CD3/CD28/CD2	RNASEK	0.0254353
anti-PD1 + VEGFRi	HIF1AN	0.0269524
anti-CD3/CD28/CD2	LSM4	0.0355643
anti-CD3/CD28/CD2	TMEM147	0.0156661
anti-CD3/CD28/CD2	SYNCRIP	0.0086879
anti-PD1 + VEGFRi	EEF1D	0.000376979
anti-PD1 + VEGFRi	RPS8	0.0175249
anti-PD1 + VEGFRi	SLBP	0.0424291
anti-CD3/CD28/CD2	APRT	0.0296859
anti-CD3/CD28/CD2	TMED2	0.0226642
anti-CD3/CD28/CD2	ACADVL	0.00334855
VEGFRi	TRIM28	0.0185119
anti-CD3/CD28/CD2	CCT3	0.00596203
anti-CD3/CD28/CD2	SELENOT	0.0194964
anti-CD3/CD28/CD2	BCAP31	0.0149163
anti-CD3/CD28/CD2	POLR2I	0.0415151
anti-CD3/CD28/CD2	EIF3I	0.000886057
VEGFRi	CCNI	0.0147181
anti-CD3/CD28/CD2	XRCC6	0.000212437
anti-CD3/CD28/CD2	TALDO1	0.00391376
anti-PD1 + VEGFRi	XRCC6	0.022208
anti-CD3/CD28/CD2	THOC7	0.0123794
anti-CD3/CD28/CD2	ISCU	0.0271447
anti-CD3/CD28/CD2	C1QBP	0.00106482
anti-CD3/CD28/CD2	CDC42	0.0320119
anti-CD3/CD28/CD2	MRPS24	0.0262234
anti-CD3/CD28/CD2	NDUFS6	0.0071252
anti-CD3/CD28/CD2	MRPL47	0.00723911
anti-CD3/CD28/CD2	MRPL37	0.0163307
anti-CD3/CD28/CD2	NDUFB2	0.00162858
anti-CD3/CD28/CD2	ARF1	0.0226896
anti-CD3/CD28/CD2	PSENEN	0.015911
anti-PD1 + VEGFRi	SLC35A1	0.00812095
VEGFRi	MICOS10	0.0152917
anti-CD3/CD28/CD2	UQCRH	0.0349326
VEGFRi	BLOC1S1	0.0269371
anti-CD3/CD28/CD2	USP5	0.0446038
anti-CD3/CD28/CD2	RANGAP1	0.0174439
anti-CD3/CD28/CD2	NDUFA3	0.00130262
anti-CD3/CD28/CD2	LMAN2	0.00969994
anti-CD3/CD28/CD2	DDOST	0.000552345
VEGFRi	ERP29	0.00939298
anti-CD3/CD28/CD2	REEP5	0.0330349
anti-CD3/CD28/CD2	COPE	0.0425824
anti-CD3/CD28/CD2	NDUFC2	0.0301167
anti-CD3/CD28/CD2	MRPL38	0.0386604
anti-CD3/CD28/CD2	LRRC59	0.0194521
anti-CD3/CD28/CD2	CYP51A1	0.000997733
anti-CD3/CD28/CD2	C20orf27	0.0401663
anti-CD3/CD28/CD2	SRP68	0.0277548
anti-CD3/CD28/CD2	HSPD1	0.00285992
anti-CD3/CD28/CD2	NDUFA13	0.00382977
anti-PD1 + VEGFRi	RPS20	0.0104578
anti-PD1 + VEGFRi	NAAA	0.0427638
anti-PD1 + VEGFRi	ANAPC5	0.0451424
anti-CD3/CD28/CD2	MOB1A	0.049545
anti-CD3/CD28/CD2	ATP2A2	0.0312012
anti-CD3/CD28/CD2	SERTAD1	0.0057938
anti-CD3/CD28/CD2	TRUB2	0.0468003
anti-PD1 + VEGFRi	VPS26B	0.00822715
VEGFRi	ANAPC5	0.0452694
VEGFRi	COX7A2L	0.00631627
anti-CD3/CD28/CD2	NOP16	0.0211241
anti-CD3/CD28/CD2	HINT1	2.26718e-05
anti-CD3/CD28/CD2	SNX6	0.0224361
anti-CD3/CD28/CD2	ATP6V0E1	0.00294146
anti-PD1 + VEGFRi	GID8	0.0183219
anti-PD1 + VEGFRi	DUT	0.00445892
anti-PD1 + VEGFRi	POLR2F	0.00821625
anti-CD3/CD28/CD2	PPP1CC	0.00339694
anti-CD3/CD28/CD2	PUF60	0.00106482
anti-PD1 + VEGFRi	ATP6V1F	0.0145061
anti-CD3/CD28/CD2	B2M	0.00234904
anti-CD3/CD28/CD2	AP2S1	0.00718442
anti-CD3/CD28/CD2	SNRPD1	0.00275802
anti-CD3/CD28/CD2	ACOT9	0.0410393
anti-CD3/CD28/CD2	RNH1	0.00119014
anti-CD3/CD28/CD2	ARF3	0.015911
anti-CD3/CD28/CD2	COX5A	0.0252341
anti-CD3/CD28/CD2	PPP1CA	0.0418046
anti-PD1 + VEGFRi	NAA38	0.0162013
anti-CD3/CD28/CD2	PRELID3B	0.0355643
anti-CD3/CD28/CD2	SFPQ	0.00427786
anti-CD3/CD28/CD2	TNFRSF14	0.00934151
anti-CD3/CD28/CD2	LSM6	0.0107619
anti-CD3/CD28/CD2	TIPRL	0.0214515
anti-CD3/CD28/CD2	DHX30	0.00946136
anti-CD3/CD28/CD2	MRPS16	0.0252175
anti-CD3/CD28/CD2	PSMB1	0.000809718
anti-CD3/CD28/CD2	ARPC4	0.00858714
anti-CD3/CD28/CD2	PPP2R1A	0.0275592
anti-CD3/CD28/CD2	TSR2	0.000348818
anti-CD3/CD28/CD2	HARS	0.0254353
anti-CD3/CD28/CD2	SNRPA	0.0312577
anti-PD1 + VEGFRi	GTF2E2	0.0291736
anti-CD3/CD28/CD2	ATP5MF	0.0018284
anti-CD3/CD28/CD2	DCPS	0.0332542
anti-CD3/CD28/CD2	HNRNPDL	0.00469566
anti-PD1 + VEGFRi	H2AFV	0.000105629
anti-CD3/CD28/CD2	YBX1	0.0102852
anti-CD3/CD28/CD2	ERCC1	0.0297079
anti-CD3/CD28/CD2	NPM3	0.0450889
anti-CD3/CD28/CD2	HSP90B1	0.0316379
anti-CD3/CD28/CD2	SRP14	0.00234904
anti-CD3/CD28/CD2	MRPS23	0.039819
anti-CD3/CD28/CD2	ACAT2	0.00179777
anti-CD3/CD28/CD2	UBE2A	0.00868887
anti-CD3/CD28/CD2	TMEM208	0.0104618
anti-CD3/CD28/CD2	CIAO2B	0.0104618
anti-CD3/CD28/CD2	CHCHD2	0.0191368
anti-CD3/CD28/CD2	PLRG1	0.00522981
anti-CD3/CD28/CD2	PPIB	0.0456511
anti-CD3/CD28/CD2	MALSU1	0.043579
anti-CD3/CD28/CD2	TOMM22	0.00322424
anti-CD3/CD28/CD2	C9orf16	0.00275045
anti-PD1 + VEGFRi	NADK2	0.0240562
anti-CD3/CD28/CD2	ZDHHC18	0.00640922
anti-CD3/CD28/CD2	NDUFA1	0.0119609
anti-CD3/CD28/CD2	CYC1	0.0169517
anti-CD3/CD28/CD2	TARS	0.0117773
anti-PD1 + VEGFRi	C9orf16	0.00208103
anti-PD1 + VEGFRi	MKRN1	0.0278028
anti-PD1 + VEGFRi	TM7SF2	0.00939188
anti-CD3/CD28/CD2	PTPN11	0.0145929
anti-CD3/CD28/CD2	MAGOH	0.00244502
anti-CD3/CD28/CD2	SSR3	0.0496815
anti-CD3/CD28/CD2	ANKLE2	0.0239201
anti-CD3/CD28/CD2	ARL1	0.0365292
anti-CD3/CD28/CD2	SF3B2	0.0214515
anti-CD3/CD28/CD2	VBP1	0.0187979
anti-CD3/CD28/CD2	PLPP1	0.0187979
anti-CD3/CD28/CD2	ATP5MG	0.00372478
anti-CD3/CD28/CD2	NOL7	0.00743741
anti-CD3/CD28/CD2	NOP10	0.00137729
anti-CD3/CD28/CD2	G3BP1	0.00543035
anti-CD3/CD28/CD2	COMMD5	0.0212592
anti-PD1 + VEGFRi	VDAC2	0.0196717
anti-PD1 + VEGFRi	PMPCB	0.0451424
anti-PD1 + VEGFRi	HNRNPD	0.000494765
anti-CD3/CD28/CD2	TSTA3	0.0382742
anti-CD3/CD28/CD2	MFSD10	0.022307
VEGFRi	MRNIP	0.0177372
anti-CD3/CD28/CD2	TMEM126A	0.00931892
anti-CD3/CD28/CD2	OSGEP	0.0216865
anti-CD3/CD28/CD2	SRSF9	0.00898569
VEGFRi	H2AFV	0.00607781
anti-CD3/CD28/CD2	YARS	0.0204111
VEGFRi	VPS26B	0.00280732
anti-CD3/CD28/CD2	RAC2	0.00950935
anti-CD3/CD28/CD2	PSMD4	0.00357893
anti-CD3/CD28/CD2	TSR3	0.018499
anti-CD3/CD28/CD2	PSMA1	0.00469566
anti-CD3/CD28/CD2	TMEM18	0.0326617
anti-CD3/CD28/CD2	COX17	0.00290281
anti-CD3/CD28/CD2	POP5	0.039819
anti-CD3/CD28/CD2	VAMP8	0.0359963
anti-CD3/CD28/CD2	NIFK	0.0221622
anti-CD3/CD28/CD2	SNF8	0.0459719
anti-PD1 + VEGFRi	NPC2	0.0219118
anti-CD3/CD28/CD2	ATP5MC3	0.000289239
anti-CD3/CD28/CD2	MTCH2	0.0153373
anti-CD3/CD28/CD2	VCP	0.000699089
anti-PD1 + VEGFRi	SLFN12L	0.0440931
anti-CD3/CD28/CD2	GPAT4	0.0493335
anti-PD1 + VEGFRi	GNPTG	0.0453019
anti-CD3/CD28/CD2	SEM1	0.0230642
anti-CD3/CD28/CD2	SLIRP	0.00719102
anti-CD3/CD28/CD2	PMF1	0.00382902
anti-CD3/CD28/CD2	GTF3C6	0.017542
anti-CD3/CD28/CD2	NUTF2	0.0120646
anti-CD3/CD28/CD2	NDUFAB1	0.000413177
VEGFRi	HNRNPD	0.000427341
anti-PD1 + VEGFRi	ARMC1	0.0131568
anti-PD1 + VEGFRi	DDX18	0.0301847
anti-CD3/CD28/CD2	RHOA	0.00148483
anti-CD3/CD28/CD2	RRP15	0.0336084
anti-CD3/CD28/CD2	VAMP5	0.0174954
anti-CD3/CD28/CD2	PRDX5	0.00780764
anti-CD3/CD28/CD2	WDR1	0.00580734
anti-CD3/CD28/CD2	MYL6	0.00528887
anti-PD1 + VEGFRi	CYTH2	0.0274297
anti-CD3/CD28/CD2	HSPH1	0.00302357
anti-CD3/CD28/CD2	IL2RG	0.000755211
anti-CD3/CD28/CD2	PTPN2	0.0192832
anti-CD3/CD28/CD2	ATP5F1B	0.0003556
anti-CD3/CD28/CD2	LAMTOR5	0.00099151
anti-CD3/CD28/CD2	GLRX3	0.039799
anti-CD3/CD28/CD2	VKORC1	0.00519112
anti-CD3/CD28/CD2	SLC3A2	0.0151356
VEGFRi	EIF1	0.0178809
anti-CD3/CD28/CD2	COMMD1	0.00569676
anti-CD3/CD28/CD2	ZNRD2	0.0169015
anti-PD1 + VEGFRi	PYURF	0.0427292
anti-CD3/CD28/CD2	DDX56	0.0208277
anti-PD1 + VEGFRi	RPLP1	3.69034e-05
anti-CD3/CD28/CD2	PSMA4	0.000598615
anti-CD3/CD28/CD2	CAPZA2	0.00733545
anti-PD1 + VEGFRi	COPS9	0.0137905
anti-CD3/CD28/CD2	CCT4	0.00012936
anti-CD3/CD28/CD2	UQCRFS1	0.0243897
anti-CD3/CD28/CD2	PRELID1	0.00345412
anti-CD3/CD28/CD2	EBP	0.00814685
anti-CD3/CD28/CD2	LMNB2	0.0456511
anti-CD3/CD28/CD2	CAPN1	0.0216007
anti-CD3/CD28/CD2	TMEM126B	0.00130262
anti-CD3/CD28/CD2	AGPAT3	0.0384524
anti-CD3/CD28/CD2	ANXA7	5.32147e-05
anti-CD3/CD28/CD2	TIMM23	0.00657454
anti-CD3/CD28/CD2	RPN1	0.0187979
anti-CD3/CD28/CD2	KEAP1	0.0311172
anti-CD3/CD28/CD2	SMIM12	0.0475271
VEGFRi	CPNE3	0.0198008
anti-CD3/CD28/CD2	ILF2	2.02754e-05
anti-CD3/CD28/CD2	TMSB4X	0.00494168
anti-CD3/CD28/CD2	VAPA	0.024977
anti-CD3/CD28/CD2	NSMCE2	0.0333444
anti-CD3/CD28/CD2	SRM	0.015911
anti-PD1 + VEGFRi	NQO2	0.0278899
anti-CD3/CD28/CD2	NDUFAF3	0.0290652
anti-CD3/CD28/CD2	SLC35E4	0.0180967
anti-PD1 + VEGFRi	PDCD7	0.00259393
anti-CD3/CD28/CD2	PITPNB	0.0254353
anti-PD1 + VEGFRi	CARS2	0.0352493
anti-CD3/CD28/CD2	GGCT	0.000848295
anti-CD3/CD28/CD2	DKC1	0.00106966
anti-CD3/CD28/CD2	MRPL20	0.00442905
anti-CD3/CD28/CD2	FUBP1	0.0287143
anti-CD3/CD28/CD2	CCT5	0.00401245
anti-CD3/CD28/CD2	CCT6A	7.43614e-05
anti-CD3/CD28/CD2	GOLT1B	0.0213092
anti-CD3/CD28/CD2	DRAP1	0.0216582
VEGFRi	MOB2	0.00741419
VEGFRi	RPLP1	6.99253e-06
anti-CD3/CD28/CD2	PDIA3	0.00561273
anti-CD3/CD28/CD2	PGD	0.0100844
anti-CD3/CD28/CD2	E2F4	0.00337795
anti-CD3/CD28/CD2	PFN1	0.00858714
anti-CD3/CD28/CD2	UTP11	0.0165312
anti-CD3/CD28/CD2	DCTN2	0.00884853
anti-CD3/CD28/CD2	SEC61G	0.00735339
anti-CD3/CD28/CD2	YIF1B	0.0342498
anti-CD3/CD28/CD2	NDUFAF2	0.00201417
anti-CD3/CD28/CD2	PSMC2	0.00436247
anti-PD1 + VEGFRi	ZBTB44	0.00322236
anti-CD3/CD28/CD2	MRPL52	0.000895492
anti-CD3/CD28/CD2	HNRNPAB	0.00282374
anti-CD3/CD28/CD2	LCP2	0.00123574
anti-CD3/CD28/CD2	COMMD3	0.000361507
anti-CD3/CD28/CD2	SNAPC2	0.0234366
anti-CD3/CD28/CD2	COX6A1	0.000975979
VEGFRi	TP53TG1	0.0166871
anti-CD3/CD28/CD2	ORMDL2	0.000264716
anti-CD3/CD28/CD2	PDHA1	0.0493335
anti-CD3/CD28/CD2	PSMC4	0.000346385
anti-CD3/CD28/CD2	EMC4	0.0102188
anti-CD3/CD28/CD2	DAP	0.0318577
anti-PD1 + VEGFRi	EIF1	0.0170255
anti-CD3/CD28/CD2	YIF1A	0.00577735
anti-CD3/CD28/CD2	G6PD	0.0285891
anti-CD3/CD28/CD2	SF3B4	0.00577735
anti-CD3/CD28/CD2	TRIM21	0.0281882
anti-CD3/CD28/CD2	DNAJC2	0.0288146
anti-PD1 + VEGFRi	SRSF5	0.0148778
anti-CD3/CD28/CD2	PSMD7	1.53634e-05
anti-CD3/CD28/CD2	HNRNPM	2.55548e-05
anti-CD3/CD28/CD2	PRDX1	0.000602867
anti-CD3/CD28/CD2	THOC6	0.00105065
anti-CD3/CD28/CD2	ERH	0.00433874
anti-CD3/CD28/CD2	DECR1	0.0444816
anti-PD1 + VEGFRi	TRIM28	0.000674366
anti-CD3/CD28/CD2	LDHA	0.00154337
anti-CD3/CD28/CD2	SNRPA1	0.0451984
anti-CD3/CD28/CD2	NAGK	0.0304744
anti-CD3/CD28/CD2	PSMC1	0.00106482
anti-CD3/CD28/CD2	NMI	0.0165112
anti-CD3/CD28/CD2	VASP	0.0109669
anti-CD3/CD28/CD2	TUFM	0.00358527
anti-CD3/CD28/CD2	IER3IP1	0.0266664
anti-CD3/CD28/CD2	CDV3	0.0135111
anti-PD1 + VEGFRi	ABHD16A	0.00717994
anti-CD3/CD28/CD2	EWSR1	0.00106482
anti-CD3/CD28/CD2	PSMB8	0.0122831
anti-CD3/CD28/CD2	RBM42	0.0484831
anti-CD3/CD28/CD2	COX7A2	0.00148483
VEGFRi	UQCRQ	0.0201377
anti-CD3/CD28/CD2	MRPL4	0.00494865
anti-PD1 + VEGFRi	HIKESHI	0.00369326
anti-CD3/CD28/CD2	TMED9	0.000333523
anti-CD3/CD28/CD2	PPM1M	0.0305128
anti-PD1 + VEGFRi	PTTG1IP	0.0278899
anti-CD3/CD28/CD2	HSPA4	0.0357095
anti-CD3/CD28/CD2	CFLAR	0.00314478
anti-CD3/CD28/CD2	TRMT112	9.32339e-07
anti-CD3/CD28/CD2	SSBP1	0.00037212
anti-CD3/CD28/CD2	RBM3	2.37578e-05
anti-CD3/CD28/CD2	RUVBL2	0.00408551
anti-CD3/CD28/CD2	RAN	3.38146e-07
anti-CD3/CD28/CD2	UBALD2	0.049545
VEGFRi	RPS20	0.0327914
anti-CD3/CD28/CD2	RBX1	0.000524418
anti-CD3/CD28/CD2	ELOC	0.00064394
anti-CD3/CD28/CD2	RBBP7	0.0476749
anti-CD3/CD28/CD2	HSPA9	0.000809425
anti-CD3/CD28/CD2	NDUFV1	0.0200773
anti-CD3/CD28/CD2	ATG5	0.0161713
anti-CD3/CD28/CD2	SPCS2	0.00596484
anti-CD3/CD28/CD2	PHB	0.000167444
anti-CD3/CD28/CD2	TCTN3	0.0446038
anti-CD3/CD28/CD2	DAZAP1	0.00841278
anti-CD3/CD28/CD2	NSFL1C	0.0133797
anti-CD3/CD28/CD2	HSP90AA1	0.000240894
anti-CD3/CD28/CD2	COX6C	3.88514e-05
anti-CD3/CD28/CD2	SNRPE	2.49137e-05
VEGFRi	H3F3B	0.00194846
anti-CD3/CD28/CD2	SNRPC	0.0239201
VEGFRi	ENY2	0.00930483
anti-CD3/CD28/CD2	PSMA7	0.000422202
anti-PD1 + VEGFRi	VDAC3	0.0104949
anti-CD3/CD28/CD2	SRA1	0.0427341
anti-CD3/CD28/CD2	MED4	0.0320045
VEGFRi	MTIF3	0.0145091
anti-CD3/CD28/CD2	NUDC	0.00073349
anti-CD3/CD28/CD2	WDR18	0.0234366
anti-CD3/CD28/CD2	TNIP2	0.000515047
anti-CD3/CD28/CD2	DARS	0.001208
anti-CD3/CD28/CD2	RPA3	0.0114015
anti-CD3/CD28/CD2	NAA20	0.0256744
anti-CD3/CD28/CD2	NAP1L4	0.0292988
anti-CD3/CD28/CD2	ACTR3	1.7149e-05
anti-CD3/CD28/CD2	HIF1A	0.00577416
anti-PD1 + VEGFRi	NDUFB6	0.015546
anti-PD1 + VEGFRi	BNIP3L	0.0159739
VEGFRi	POLR2F	0.0218574
anti-CD3/CD28/CD2	EIF4A1	1.53298e-05
anti-PD1 + VEGFRi	CAT	0.00225501
anti-PD1 + VEGFRi	UQCRQ	0.0118234
anti-CD3/CD28/CD2	LAMTOR2	0.00189535
anti-PD1 + VEGFRi	RETREG2	0.0216848
VEGFRi	SUB1	0.012709
anti-PD1 + VEGFRi	BTG1	0.00334904
anti-CD3/CD28/CD2	RRP9	0.00853028
anti-CD3/CD28/CD2	ADAR	0.00185328
anti-CD3/CD28/CD2	MDH1	0.00138754
anti-PD1 + VEGFRi	MALAT1	0.00761078
anti-PD1 + VEGFRi	LRPAP1	0.0356207
anti-PD1 + VEGFRi	ZNF664	0.0286422
anti-PD1 + VEGFRi	SIKE1	0.0362878
anti-CD3/CD28/CD2	SUB1	0.000240894
anti-CD3/CD28/CD2	CYCS	0.0214515
anti-PD1 + VEGFRi	SCOC	0.0396079
anti-CD3/CD28/CD2	PHF5A	0.0467284
anti-CD3/CD28/CD2	ZC3H12A	0.0221393
anti-CD3/CD28/CD2	LSM3	0.00185025
anti-CD3/CD28/CD2	PSMC3	1.91456e-05
VEGFRi	HMGN2	0.000429028
anti-CD3/CD28/CD2	BZW1	7.42689e-05
anti-CD3/CD28/CD2	RRP36	0.0184493
anti-CD3/CD28/CD2	MAP2K3	0.0116452
anti-CD3/CD28/CD2	PSMD1	0.000395624
anti-CD3/CD28/CD2	SDHC	0.000402435
anti-CD3/CD28/CD2	UQCRQ	7.84939e-06
anti-PD1 + VEGFRi	PNPLA2	0.00320877
anti-PD1 + VEGFRi	DYNLL2	0.0128994
anti-PD1 + VEGFRi	DUS1L	0.00259393
anti-CD3/CD28/CD2	MRPS12	0.0271447
anti-CD3/CD28/CD2	PFKP	0.0289694
anti-CD3/CD28/CD2	NFE2L3	0.0355643
anti-CD3/CD28/CD2	TPM4	0.0105651
anti-CD3/CD28/CD2	RNF181	0.00279357
anti-PD1 + VEGFRi	SUB1	0.0229393
VEGFRi	PSAP	0.0349473
anti-CD3/CD28/CD2	PSMA2	8.64891e-06
anti-CD3/CD28/CD2	GABPB1	0.0296859
anti-CD3/CD28/CD2	RAB11FIP1	0.0126185
anti-PD1 + VEGFRi	BSDC1	0.00308814
anti-PD1 + VEGFRi	ENY2	0.0101992
anti-CD3/CD28/CD2	SLC52A2	0.0011051
anti-CD3/CD28/CD2	FBL	0.00415807
anti-CD3/CD28/CD2	ZC3H7A	0.0433101
anti-CD3/CD28/CD2	BRIX1	0.000804085
anti-CD3/CD28/CD2	DUS1L	0.00322384
anti-PD1 + VEGFRi	HMGB2	0.0300708
anti-CD3/CD28/CD2	ROMO1	0.000107178
anti-CD3/CD28/CD2	SNRPB	3.37974e-08
anti-CD3/CD28/CD2	GAPDH	0.0144633
anti-CD3/CD28/CD2	SMAP2	0.0142844
anti-CD3/CD28/CD2	CUEDC2	0.0346256
anti-PD1 + VEGFRi	STAMBP	0.0415683
VEGFRi	BTG1	0.00981966
anti-CD3/CD28/CD2	MVP	0.000115407
anti-CD3/CD28/CD2	TPM3	7.34814e-06
anti-PD1 + VEGFRi	ERP29	0.00259393
anti-CD3/CD28/CD2	FOXP4	0.00373084
anti-CD3/CD28/CD2	MIIP	0.0340274
anti-PD1 + VEGFRi	FAM162A	0.000176705
anti-CD3/CD28/CD2	CD63	0.00657454
anti-CD3/CD28/CD2	OTUD5	0.0306912
anti-CD3/CD28/CD2	TNFSF12	0.00155244
anti-CD3/CD28/CD2	ARPC1B	0.000165491
anti-CD3/CD28/CD2	CASP3	0.0287932
anti-CD3/CD28/CD2	ELK1	0.0153103
anti-CD3/CD28/CD2	SZRD1	0.00127832
anti-CD3/CD28/CD2	PML	0.0203746
anti-CD3/CD28/CD2	ILK	0.000580923
anti-CD3/CD28/CD2	SSNA1	0.00469566
anti-CD3/CD28/CD2	NDUFA6	0.00354363
anti-CD3/CD28/CD2	DLD	0.0349366
anti-PD1 + VEGFRi	ZNF428	0.0041226
anti-CD3/CD28/CD2	ATP5MD	0.000290961
anti-CD3/CD28/CD2	TIMM17A	0.0424795
VEGFRi	MPC1	0.000172804
anti-PD1 + VEGFRi	VKORC1	0.0189186
anti-CD3/CD28/CD2	GADD45GIP1	0.00286587
anti-CD3/CD28/CD2	RAB10	0.0322729
anti-CD3/CD28/CD2	TUBA1A	0.00547365
anti-CD3/CD28/CD2	TMEM216	0.0181801
VEGFRi	OAT	0.0159262
anti-CD3/CD28/CD2	TNFAIP8	0.00304039
anti-CD3/CD28/CD2	SLC35C1	0.0202942
VEGFRi	DUT	0.00252341
anti-CD3/CD28/CD2	PANK2	0.0192539
VEGFRi	TCP1	0.0286399
anti-CD3/CD28/CD2	SRI	0.00111274
anti-CD3/CD28/CD2	TFB2M	0.0210588
anti-CD3/CD28/CD2	EIF5B	5.2814e-05
VEGFRi	PCCB	0.0218574
anti-CD3/CD28/CD2	MRPS18C	0.0117767
anti-CD3/CD28/CD2	ENY2	0.000788238
anti-CD3/CD28/CD2	NOC3L	0.011777
anti-CD3/CD28/CD2	MYCBP	0.00121464
anti-CD3/CD28/CD2	PSMB4	0.0341484
anti-CD3/CD28/CD2	ARL6IP5	0.000290961
anti-PD1 + VEGFRi	LIPA	0.0487363
anti-CD3/CD28/CD2	TAPBP	8.31217e-05
anti-CD3/CD28/CD2	RAC1	0.0279882
anti-CD3/CD28/CD2	CD151	6.33399e-06
anti-CD3/CD28/CD2	SNRPB2	0.00234904
anti-CD3/CD28/CD2	GNG5	2.92485e-05
anti-CD3/CD28/CD2	PCED1B-AS1	0.000895492
anti-CD3/CD28/CD2	NLRC5	0.00672764
anti-CD3/CD28/CD2	PPP4C	0.000391103
anti-CD3/CD28/CD2	MRPL15	0.0334071
anti-CD3/CD28/CD2	PRDX6	0.0297079
anti-CD3/CD28/CD2	FARSA	0.00884502
anti-CD3/CD28/CD2	NOB1	0.0117143
anti-CD3/CD28/CD2	ERAL1	0.00600311
anti-CD3/CD28/CD2	DBNL	0.00550035
VEGFRi	C9orf16	0.0293031
anti-CD3/CD28/CD2	BUD31	0.00545985
anti-CD3/CD28/CD2	TSPOAP1-AS1	0.0225071
anti-CD3/CD28/CD2	ITPK1	0.0386799
anti-CD3/CD28/CD2	FKBP1A	0.0160194
anti-CD3/CD28/CD2	RANBP1	0.000156843
VEGFRi	SLC3A2	0.0240058
anti-CD3/CD28/CD2	SEPHS2	0.0220935
anti-PD1 + VEGFRi	PREPL	0.0413478
VEGFRi	BRD7	0.00305051
anti-CD3/CD28/CD2	PSMD8	8.12933e-05
anti-CD3/CD28/CD2	CFL1	1.43349e-05
VEGFRi	CCDC82	0.0201377
anti-CD3/CD28/CD2	SEC13	0.00110303
anti-CD3/CD28/CD2	ATF5	0.0117102
anti-CD3/CD28/CD2	NT5C	0.0226642
anti-CD3/CD28/CD2	ARAP2	0.0259143
anti-CD3/CD28/CD2	DCUN1D5	0.00654847
anti-CD3/CD28/CD2	STK24	0.0297548
anti-CD3/CD28/CD2	DCAF11	0.0045819
anti-CD3/CD28/CD2	VDAC3	0.0278247
anti-CD3/CD28/CD2	MIF	0.000118059
anti-PD1 + VEGFRi	POLR2H	0.047774
VEGFRi	RTCA	0.0492554
anti-CD3/CD28/CD2	BNIP1	0.0201217
anti-CD3/CD28/CD2	MCRIP1	0.00665212
anti-PD1 + VEGFRi	PPDPF	0.00234838
anti-CD3/CD28/CD2	SEC61B	0.00167513
anti-CD3/CD28/CD2	B4GALT5	0.00951132
anti-PD1 + VEGFRi	SLF2	0.00511707
anti-PD1 + VEGFRi	LYRM7	0.0120194
VEGFRi	MLF2	0.0401988
anti-CD3/CD28/CD2	NAPRT	0.0333444
anti-CD3/CD28/CD2	EML2	0.0212266
anti-CD3/CD28/CD2	HSPBP1	0.00359945
anti-CD3/CD28/CD2	MCUR1	0.0425657
anti-CD3/CD28/CD2	RTF2	0.00494865
anti-PD1 + VEGFRi	HMGN2	1.81096e-05
anti-CD3/CD28/CD2	FDPS	1.41216e-05
anti-CD3/CD28/CD2	ARPC5L	0.00518363
anti-CD3/CD28/CD2	PGAM1	0.000309494
anti-CD3/CD28/CD2	PSMD11	0.0089832
anti-PD1 + VEGFRi	GAS5	0.026477
anti-PD1 + VEGFRi	PDHA1	0.030782
anti-CD3/CD28/CD2	ARL2	0.0101701
anti-CD3/CD28/CD2	PSMD9	0.00110303
VEGFRi	LIPA	0.00701409
anti-PD1 + VEGFRi	UFL1	0.00118561
anti-CD3/CD28/CD2	DYNLL1	0.0324551
anti-CD3/CD28/CD2	CD69	0.0220083
anti-PD1 + VEGFRi	WASHC5	0.0224771
VEGFRi	GRN	0.00952558
VEGFRi	PLEKHA2	0.0237617
anti-CD3/CD28/CD2	RNF145	0.0171315
anti-CD3/CD28/CD2	SDF4	1.30489e-06
anti-CD3/CD28/CD2	ALG1	0.0373498
anti-PD1 + VEGFRi	HMGN1	4.93417e-08
anti-CD3/CD28/CD2	POLR2L	3.0196e-06
anti-PD1 + VEGFRi	HIST1H4C	2.2467e-07
anti-CD3/CD28/CD2	PSMD13	0.000251987
anti-CD3/CD28/CD2	STMN1	0.0327602
anti-CD3/CD28/CD2	CCT7	5.53497e-06
VEGFRi	CD58	0.0185119
anti-CD3/CD28/CD2	PRDX3	0.000131525
anti-CD3/CD28/CD2	PARK7	0.000156975
anti-CD3/CD28/CD2	MANF	0.000151925
anti-CD3/CD28/CD2	GUK1	0.000332196
anti-CD3/CD28/CD2	NELFE	0.0353315
anti-CD3/CD28/CD2	LAGE3	0.0489616
anti-CD3/CD28/CD2	PTBP1	0.000160844
VEGFRi	MALAT1	7.56381e-05
anti-CD3/CD28/CD2	IL4R	0.0343231
anti-CD3/CD28/CD2	AFDN	0.0216865
anti-CD3/CD28/CD2	NDUFA4	2.07439e-05
VEGFRi	VMP1	0.0293075
anti-CD3/CD28/CD2	GSTP1	0.00043023
anti-CD3/CD28/CD2	MAD2L2	0.00311581
anti-CD3/CD28/CD2	NAA25	0.0366339
anti-CD3/CD28/CD2	RUSC1	0.0466472
anti-PD1 + VEGFRi	ECHDC2	0.00442932
anti-CD3/CD28/CD2	TXNDC15	0.0259143
anti-CD3/CD28/CD2	PSMC5	0.000229777
anti-CD3/CD28/CD2	REXO2	0.0230155
anti-PD1 + VEGFRi	HMGN3	0.00320877
anti-CD3/CD28/CD2	NBN	0.0214515
anti-CD3/CD28/CD2	UBB	2.13039e-05
anti-CD3/CD28/CD2	NUP62	0.00043023
anti-CD3/CD28/CD2	RALB	0.00285992
anti-CD3/CD28/CD2	MDFIC	0.000210354
anti-CD3/CD28/CD2	STAT5A	0.00448551
anti-CD3/CD28/CD2	RABGGTB	0.00148483
anti-CD3/CD28/CD2	MAT2B	1.80809e-07
VEGFRi	PPDPF	0.0047818
anti-CD3/CD28/CD2	TMEM205	0.0270673
anti-CD3/CD28/CD2	PHF20L1	0.0389605
anti-CD3/CD28/CD2	PRMT5	0.0102913
anti-CD3/CD28/CD2	TXNL1	0.00313221
anti-PD1 + VEGFRi	ZC3H6	2.57912e-06
anti-PD1 + VEGFRi	NXF1	4.20687e-05
anti-CD3/CD28/CD2	FKBP4	0.0065236
VEGFRi	HMGN1	1.13261e-05
anti-PD1 + VEGFRi	OAT	0.000814717
anti-CD3/CD28/CD2	DDX39A	0.00104698
anti-CD3/CD28/CD2	NDUFA12	0.00762565
anti-CD3/CD28/CD2	PEBP1	1.37132e-06
anti-CD3/CD28/CD2	GRWD1	0.0040873
anti-CD3/CD28/CD2	ADRM1	1.56218e-05
VEGFRi	ECHDC2	0.00591082
VEGFRi	PNPLA2	0.00151402
anti-CD3/CD28/CD2	PDCD5	0.00613474
anti-CD3/CD28/CD2	RPUSD3	0.00826096
anti-CD3/CD28/CD2	ATXN1	0.000108204
anti-CD3/CD28/CD2	GSDMD	0.00858714
anti-CD3/CD28/CD2	MRPL41	0.000180727
anti-CD3/CD28/CD2	BEX5	0.000264716
anti-CD3/CD28/CD2	MRPL14	0.00164788
VEGFRi	TAF12	0.00128819
anti-PD1 + VEGFRi	PINK1	0.0354463
anti-CD3/CD28/CD2	SLC7A5	0.0326572
anti-CD3/CD28/CD2	GART	0.00563547
anti-CD3/CD28/CD2	HSD17B12	0.000337748
anti-CD3/CD28/CD2	SCO2	0.000163426
anti-CD3/CD28/CD2	COX7B	0.00110058
anti-CD3/CD28/CD2	INPP4B	0.0336233
anti-CD3/CD28/CD2	MAP3K14	0.00123574
anti-CD3/CD28/CD2	MITD1	1.14105e-05
anti-CD3/CD28/CD2	PDAP1	0.0113539
anti-CD3/CD28/CD2	AK6	0.0263108
anti-CD3/CD28/CD2	MRPL9	0.0187979
anti-CD3/CD28/CD2	GNA12	0.0226896
anti-PD1 + VEGFRi	MOB2	0.00297193
anti-CD3/CD28/CD2	C4orf48	0.00378991
anti-CD3/CD28/CD2	DRG1	0.00884853
anti-CD3/CD28/CD2	HK1	0.00175389
anti-CD3/CD28/CD2	RSU1	0.0024498
anti-CD3/CD28/CD2	PUS1	0.0471042
anti-CD3/CD28/CD2	TAGLN2	0.000241003
anti-CD3/CD28/CD2	NDUFV2	7.42964e-08
anti-CD3/CD28/CD2	RCC1L	0.0234366
anti-PD1 + VEGFRi	GINM1	0.0393458
anti-CD3/CD28/CD2	HSPE1	0.000137205
anti-CD3/CD28/CD2	HAUS2	0.0124366
anti-CD3/CD28/CD2	LY6E	0.00321748
anti-CD3/CD28/CD2	PSME1	3.37974e-08
anti-CD3/CD28/CD2	LYRM4	0.0123872
anti-CD3/CD28/CD2	RAB5IF	0.00253089
anti-CD3/CD28/CD2	RBM8A	5.09968e-08
anti-CD3/CD28/CD2	PFDN6	0.00826096
anti-CD3/CD28/CD2	HM13	0.00391376
anti-CD3/CD28/CD2	TAF9B	0.0360131
anti-PD1 + VEGFRi	RAB3IP	0.00595135
anti-CD3/CD28/CD2	EMC8	0.0466031
anti-CD3/CD28/CD2	ATF4	0.0104079
VEGFRi	GAS5	0.00328308
anti-PD1 + VEGFRi	MED4	0.0104527
anti-CD3/CD28/CD2	DPM2	0.00437174
anti-CD3/CD28/CD2	RBPJ	0.00762565
anti-CD3/CD28/CD2	AIFM1	0.018641
anti-CD3/CD28/CD2	PTPN7	0.0178207
anti-PD1 + VEGFRi	TAF12	0.00106634
anti-CD3/CD28/CD2	TFDP1	0.0388189
anti-CD3/CD28/CD2	PUS3	0.0478187
anti-CD3/CD28/CD2	KIFAP3	0.00334855
anti-CD3/CD28/CD2	ACOT13	0.0223233
anti-PD1 + VEGFRi	VTI1B	0.0413478
VEGFRi	UFL1	0.0227464
anti-CD3/CD28/CD2	CHPF	0.00561273
anti-PD1 + VEGFRi	PIGF	0.00287388
anti-CD3/CD28/CD2	HDHD5	0.0153553
anti-CD3/CD28/CD2	FIBP	0.00265176
anti-CD3/CD28/CD2	SOS1	0.0161002
anti-CD3/CD28/CD2	CDC123	5.96779e-05
anti-CD3/CD28/CD2	SIRT6	0.0143568
VEGFRi	GNPTG	0.0199307
anti-CD3/CD28/CD2	XRCC5	0.000599891
anti-CD3/CD28/CD2	COPZ1	0.00830109
VEGFRi	PIGF	0.0043632
anti-CD3/CD28/CD2	HNRNPF	9.96506e-06
anti-CD3/CD28/CD2	MIER1	0.0467553
anti-CD3/CD28/CD2	TKT	0.00230698
anti-CD3/CD28/CD2	ETHE1	0.000514775
anti-CD3/CD28/CD2	PARP14	0.00193961
anti-CD3/CD28/CD2	MRPS18A	0.0312508
anti-CD3/CD28/CD2	TNIP1	2.49137e-05
anti-CD3/CD28/CD2	RBM17	0.00018799
anti-CD3/CD28/CD2	LRRFIP1	0.00103702
anti-CD3/CD28/CD2	STARD10	0.000216184
anti-CD3/CD28/CD2	PTRH2	0.0430406
anti-CD3/CD28/CD2	ATP5MC1	6.10999e-05
anti-CD3/CD28/CD2	TAX1BP3	0.032108
anti-CD3/CD28/CD2	PWP1	0.0151044
VEGFRi	RAB3IP	0.00194846
anti-CD3/CD28/CD2	RAP1A	0.00327222
anti-CD3/CD28/CD2	UBC	3.46448e-07
anti-CD3/CD28/CD2	ACP2	0.0101223
anti-CD3/CD28/CD2	TBRG4	0.000595345
anti-CD3/CD28/CD2	POLR2E	7.42689e-05
anti-PD1 + VEGFRi	FBXL5	0.000699797
anti-PD1 + VEGFRi	LNPK	0.0206729
anti-CD3/CD28/CD2	DPH3	0.0220375
anti-CD3/CD28/CD2	IMMT	0.00118018
anti-CD3/CD28/CD2	MAP4	0.000925219
anti-CD3/CD28/CD2	IAH1	0.0214515
anti-CD3/CD28/CD2	TIMM22	0.0365382
anti-CD3/CD28/CD2	PPP1R15A	0.00605297
anti-CD3/CD28/CD2	DHX37	0.00933399
anti-CD3/CD28/CD2	EIF4A3	0.0200846
anti-CD3/CD28/CD2	AUH	8.76714e-05
anti-PD1 + VEGFRi	XPA	0.0229923
VEGFRi	MKRN1	0.0134725
VEGFRi	TMEM38B	0.0379849
anti-CD3/CD28/CD2	DGCR6L	0.00104805
anti-CD3/CD28/CD2	LLPH	0.011777
anti-CD3/CD28/CD2	PSMB3	3.17309e-06
anti-PD1 + VEGFRi	FUCA1	0.0327449
anti-CD3/CD28/CD2	ACTB	0.000546291
anti-CD3/CD28/CD2	VMP1	0.000972924
anti-CD3/CD28/CD2	TAB2	1.05704e-05
anti-CD3/CD28/CD2	SMARCB1	0.00232073
anti-CD3/CD28/CD2	CBFB	0.00155244
anti-CD3/CD28/CD2	ELK3	0.0019859
anti-CD3/CD28/CD2	SELENOS	0.000599891
anti-PD1 + VEGFRi	CSNK2A2	0.00298148
anti-CD3/CD28/CD2	ATP1B3	0.00202145
anti-CD3/CD28/CD2	HSPA8	2.26214e-07
anti-PD1 + VEGFRi	H3F3B	1.25488e-06
anti-PD1 + VEGFRi	GPX4	4.23708e-13
anti-CD3/CD28/CD2	LAP3	0.000102229
anti-CD3/CD28/CD2	THADA	0.0089832
anti-PD1 + VEGFRi	SH3GLB2	0.0182256
anti-CD3/CD28/CD2	NUCB1	0.000402435
anti-CD3/CD28/CD2	ATOX1	0.00684263
anti-CD3/CD28/CD2	MLEC	0.0340274
anti-PD1 + VEGFRi	NDUFS7	0.0347635
VEGFRi	AC004687.1	0.0389702
anti-CD3/CD28/CD2	LSM2	0.00229421
anti-CD3/CD28/CD2	SRGN	0.00498839
anti-CD3/CD28/CD2	TSPAN17	0.00494865
anti-PD1 + VEGFRi	HMGB3	0.0363272
anti-CD3/CD28/CD2	YWHAE	6.25461e-05
anti-CD3/CD28/CD2	SRRT	0.0102188
anti-PD1 + VEGFRi	MFSD1	0.000519593
anti-CD3/CD28/CD2	HUWE1	0.000129629
anti-PD1 + VEGFRi	CFDP1	0.0082688
anti-CD3/CD28/CD2	GTF2H5	0.00122502
anti-PD1 + VEGFRi	NEK9	0.00761078
anti-CD3/CD28/CD2	TOMM40	0.00201578
anti-CD3/CD28/CD2	PSMD3	0.00735339
anti-CD3/CD28/CD2	STAT3	0.000389972
VEGFRi	OGA	8.17623e-06
VEGFRi	HIKESHI	0.00508454
VEGFRi	HMGB2	0.0197185
anti-CD3/CD28/CD2	FAS	0.00099151
anti-CD3/CD28/CD2	HTRA2	0.0214529
VEGFRi	VDAC3	0.000811388
anti-CD3/CD28/CD2	SELENOH	3.21521e-07
anti-CD3/CD28/CD2	ISG15	0.00580381
anti-PD1 + VEGFRi	GRN	0.00259393
anti-CD3/CD28/CD2	IRF9	3.44224e-06
anti-CD3/CD28/CD2	PSMB6	5.72691e-05
anti-CD3/CD28/CD2	PNPT1	0.00930714
anti-CD3/CD28/CD2	TWISTNB	0.0089832
anti-CD3/CD28/CD2	SLC50A1	0.0157192
anti-CD3/CD28/CD2	TWF2	1.57767e-07
anti-CD3/CD28/CD2	DHRS7B	0.0278247
anti-CD3/CD28/CD2	UBE2N	0.00042841
VEGFRi	VTI1B	0.0221395
VEGFRi	METRN	0.0384657
VEGFRi	HMGN3	0.012709
anti-CD3/CD28/CD2	SURF4	0.00139957
anti-PD1 + VEGFRi	ADI1	0.00100387
anti-CD3/CD28/CD2	ZNF593	0.00010181
anti-CD3/CD28/CD2	DEF8	0.00220974
VEGFRi	APLP2	0.0404197
anti-CD3/CD28/CD2	FDFT1	0.00043023
anti-CD3/CD28/CD2	MAF	0.000237685
anti-CD3/CD28/CD2	POMP	1.30489e-06
anti-CD3/CD28/CD2	IARS	5.6308e-06
VEGFRi	FBXL5	0.0317431
VEGFRi	CD69	0.0481482
anti-CD3/CD28/CD2	SNX11	0.00939241
anti-CD3/CD28/CD2	PAOX	0.0255658
anti-CD3/CD28/CD2	PSMB10	9.32339e-07
anti-CD3/CD28/CD2	ETFA	0.00118048
anti-CD3/CD28/CD2	GPI	0.000631307
anti-CD3/CD28/CD2	PGK1	7.13235e-08
anti-CD3/CD28/CD2	LTB	0.0190301
anti-CD3/CD28/CD2	FLT3LG	0.000165491
anti-CD3/CD28/CD2	G3BP2	0.0271447
anti-PD1 + VEGFRi	MPC1	0.00122264
anti-CD3/CD28/CD2	GMDS	0.0157882
VEGFRi	TRAP1	0.00429623
anti-CD3/CD28/CD2	ASMTL	0.0229181
anti-CD3/CD28/CD2	KPNA2	0.0040491
VEGFRi	LNPK	0.0348756
anti-CD3/CD28/CD2	NAPA	0.00285176
VEGFRi	HIST1H4C	2.00603e-05
anti-CD3/CD28/CD2	POLR2H	0.0227175
anti-PD1 + VEGFRi	OGA	7.18255e-06
anti-PD1 + VEGFRi	SLC3A2	0.0193329
VEGFRi	KATNBL1	0.0132941
VEGFRi	PWWP2A	0.00393488
VEGFRi	ETFRF1	0.000302252
anti-CD3/CD28/CD2	UBE2Z	6.20551e-07
anti-CD3/CD28/CD2	BCKDK	0.0303025
anti-CD3/CD28/CD2	TRAF2	0.000333523
anti-CD3/CD28/CD2	GPX4	3.14174e-07
anti-PD1 + VEGFRi	STIMATE	0.0286422
anti-CD3/CD28/CD2	CTNNA1	0.0241065
VEGFRi	NDUFA10	0.000793243
anti-CD3/CD28/CD2	TM2D3	0.00197522
anti-CD3/CD28/CD2	B3GALT6	0.00200695
anti-CD3/CD28/CD2	MTX1	0.0178292
anti-PD1 + VEGFRi	PCCB	0.00067104
anti-PD1 + VEGFRi	MLF2	0.000692151
anti-CD3/CD28/CD2	ABCF1	0.00332735
anti-CD3/CD28/CD2	HSPA5	5.96779e-05
anti-PD1 + VEGFRi	CCDC82	0.00267008
anti-CD3/CD28/CD2	TXNDC17	0.000167194
anti-CD3/CD28/CD2	VDAC1	9.31685e-08
anti-CD3/CD28/CD2	MRPS15	0.000330751
VEGFRi	GPX4	2.77493e-15
anti-CD3/CD28/CD2	MRPL11	0.0192539
anti-CD3/CD28/CD2	KMT5A	0.0431428
anti-PD1 + VEGFRi	TCP1	0.0305257
VEGFRi	SMIM10L1	0.0204152
VEGFRi	STMN1	0.000223559
anti-CD3/CD28/CD2	KCMF1	0.0129784
anti-PD1 + VEGFRi	TMEM251	0.0327449
anti-CD3/CD28/CD2	KNOP1	0.0422689
anti-PD1 + VEGFRi	HIST1H1E	0.00698249
VEGFRi	RCN2	0.00283525
anti-CD3/CD28/CD2	ZDHHC16	0.000602867
anti-CD3/CD28/CD2	UTP20	0.0324357
anti-CD3/CD28/CD2	SNAPIN	0.00340494
anti-CD3/CD28/CD2	DNPH1	1.13769e-06
anti-PD1 + VEGFRi	QDPR	0.0434498
VEGFRi	SLC35A1	0.000154734
anti-CD3/CD28/CD2	PCGF5	0.00174714
anti-CD3/CD28/CD2	NARS	0.00413872
anti-CD3/CD28/CD2	TPI1	1.09231e-05
anti-PD1 + VEGFRi	MTIF3	0.00939188
anti-CD3/CD28/CD2	SNRPG	1.28292e-07
anti-CD3/CD28/CD2	MPST	0.043579
anti-CD3/CD28/CD2	TPRKB	0.0372085
anti-CD3/CD28/CD2	STARD7	0.000434389
anti-CD3/CD28/CD2	AIMP2	0.0266011
VEGFRi	CARHSP1	0.00436378
anti-CD3/CD28/CD2	PSMA3	1.03533e-05
anti-PD1 + VEGFRi	XPO1	0.0398682
anti-CD3/CD28/CD2	APOL2	2.26718e-05
anti-CD3/CD28/CD2	LINC-PINT	0.00317656
anti-CD3/CD28/CD2	TMSB10	5.92598e-07
anti-CD3/CD28/CD2	PDIA6	3.14118e-08
anti-CD3/CD28/CD2	DVL3	0.0131854
anti-CD3/CD28/CD2	ACTG1	0.000167444
anti-CD3/CD28/CD2	ITPRIPL1	0.0265455
anti-CD3/CD28/CD2	PPID	0.00104805
anti-CD3/CD28/CD2	FAM241B	0.0140071
anti-CD3/CD28/CD2	LPP	0.00897816
anti-CD3/CD28/CD2	ACY1	0.0213919
VEGFRi	MCRIP1	0.00628024
anti-CD3/CD28/CD2	PEF1	0.00579407
anti-CD3/CD28/CD2	RDX	0.00146879
anti-CD3/CD28/CD2	GNPDA1	0.0242552
anti-CD3/CD28/CD2	PSMA5	5.24631e-07
anti-CD3/CD28/CD2	BHLHE40	0.0357095
anti-PD1 + VEGFRi	DCTN3	0.0197273
anti-CD3/CD28/CD2	DDX21	0.000133267
anti-CD3/CD28/CD2	PSMB9	1.85339e-06
anti-CD3/CD28/CD2	IDI1	8.79362e-08
VEGFRi	TXN2	0.0122644
anti-CD3/CD28/CD2	CCDC71L	0.0148042
anti-CD3/CD28/CD2	CBR3	0.0150576
anti-CD3/CD28/CD2	BRPF3	0.0277878
anti-CD3/CD28/CD2	BCL2L1	0.000166205
anti-CD3/CD28/CD2	CARS	0.000737329
anti-CD3/CD28/CD2	PAK1IP1	0.000939738
anti-CD3/CD28/CD2	ETV6	7.48756e-05
anti-CD3/CD28/CD2	ACD	0.0026029
anti-PD1 + VEGFRi	STMN1	1.35562e-05
anti-CD3/CD28/CD2	RNF213	4.90591e-05
anti-PD1 + VEGFRi	RAB5B	0.0178094
anti-CD3/CD28/CD2	FLOT1	0.00518363
anti-CD3/CD28/CD2	KCTD17	2.06328e-05
anti-CD3/CD28/CD2	MVD	0.0308977
anti-CD3/CD28/CD2	CACYBP	0.000163503
anti-CD3/CD28/CD2	CALR	2.9111e-06
anti-PD1 + VEGFRi	SLC66A2	0.0466678
anti-PD1 + VEGFRi	ATP6AP1	0.0240562
anti-CD3/CD28/CD2	KLC2	0.00372478
anti-CD3/CD28/CD2	STAT4	0.015203
anti-CD3/CD28/CD2	STOML2	0.0101223
anti-CD3/CD28/CD2	MIR22HG	0.0271447
anti-PD1 + VEGFRi	MRNIP	0.00019183
anti-CD3/CD28/CD2	PKM	0.00147247
anti-CD3/CD28/CD2	MAPK13	0.00064394
anti-CD3/CD28/CD2	GBP2	1.46363e-05
anti-CD3/CD28/CD2	CREB3	0.0200846
anti-CD3/CD28/CD2	DBI	8.28557e-07
anti-CD3/CD28/CD2	CERS5	0.0355643
anti-CD3/CD28/CD2	ZPR1	0.0473086
anti-CD3/CD28/CD2	PSMB2	0.000127032
anti-CD3/CD28/CD2	PLAGL2	0.0266011
anti-CD3/CD28/CD2	XRN1	0.00733298
anti-CD3/CD28/CD2	HSP90AB1	1.07712e-05
VEGFRi	ACAD11	0.0223203
anti-PD1 + VEGFRi	WBP1	0.0146257
anti-CD3/CD28/CD2	MPDU1	2.2816e-06
anti-CD3/CD28/CD2	SAMD9L	0.0143568
anti-CD3/CD28/CD2	B4GALT2	0.0113761
anti-CD3/CD28/CD2	INSIG1	0.000162724
anti-CD3/CD28/CD2	TRIM69	0.000251987
anti-PD1 + VEGFRi	JUN	0.030782
VEGFRi	NADK2	0.0332251
anti-PD1 + VEGFRi	TRAPPC6B	0.0317442
anti-CD3/CD28/CD2	MTFP1	0.00334855
anti-PD1 + VEGFRi	ARL1	0.0479384
anti-CD3/CD28/CD2	IRF1	0.000167444
anti-CD3/CD28/CD2	CCND2	0.00138667
anti-CD3/CD28/CD2	NUP188	0.0147118
anti-CD3/CD28/CD2	LTA4H	0.000622749
anti-CD3/CD28/CD2	PES1	0.00317656
anti-CD3/CD28/CD2	SMIM15	0.00568863
anti-CD3/CD28/CD2	MYDGF	2.00877e-05
anti-CD3/CD28/CD2	NHP2	8.21711e-06
anti-CD3/CD28/CD2	FH	0.0118431
anti-CD3/CD28/CD2	PLIN3	0.00577735
anti-CD3/CD28/CD2	CMSS1	0.00310567
anti-CD3/CD28/CD2	MCM6	0.00718442
anti-CD3/CD28/CD2	MSMO1	0.000169207
anti-CD3/CD28/CD2	ODC1	0.00174513
anti-PD1 + VEGFRi	HDHD5	0.00608392
anti-CD3/CD28/CD2	ARF6	3.88637e-08
anti-CD3/CD28/CD2	KRR1	0.00940045
anti-CD3/CD28/CD2	TIMM50	0.00850207
anti-CD3/CD28/CD2	UBIAD1	0.0474052
anti-CD3/CD28/CD2	PRMT1	2.64581e-08
anti-CD3/CD28/CD2	SPINDOC	0.0255463
anti-CD3/CD28/CD2	FKBP2	0.00866604
anti-CD3/CD28/CD2	ERG28	0.000100155
anti-CD3/CD28/CD2	PPIL1	0.0153863
anti-CD3/CD28/CD2	SQOR	1.58593e-07
VEGFRi	NXF1	0.00404885
anti-CD3/CD28/CD2	PSMA6	1.31714e-06
anti-CD3/CD28/CD2	NOTCH1	0.0231945
anti-CD3/CD28/CD2	RPP38	0.00964338
anti-CD3/CD28/CD2	FPGS	0.0111163
anti-CD3/CD28/CD2	IL15RA	0.0279882
anti-CD3/CD28/CD2	IDH3B	0.00357318
anti-CD3/CD28/CD2	CHSY1	0.0135111
anti-PD1 + VEGFRi	CPQ	0.0322554
anti-CD3/CD28/CD2	SYNGR2	3.37974e-08
anti-CD3/CD28/CD2	RRAGC	0.0282687
anti-CD3/CD28/CD2	DERL1	0.00578472
VEGFRi	RPAP2	0.0253011
anti-PD1 + VEGFRi	POLR3D	0.0394653
anti-CD3/CD28/CD2	MAGOHB	0.00407377
anti-PD1 + VEGFRi	DSN1	0.0223743
anti-PD1 + VEGFRi	AC004687.1	0.0153312
anti-CD3/CD28/CD2	IRF5	0.00718442
anti-CD3/CD28/CD2	GPR137	5.96779e-05
anti-PD1 + VEGFRi	MKKS	0.0268056
anti-PD1 + VEGFRi	SMIM10L1	0.0022682
VEGFRi	PTTG1IP	0.006227
anti-CD3/CD28/CD2	TBX21	0.00234904
anti-CD3/CD28/CD2	TMEM173	0.00239361
VEGFRi	PDE6D	3.10714e-06
VEGFRi	ACYP1	0.0329842
anti-CD3/CD28/CD2	SAE1	3.32101e-06
anti-CD3/CD28/CD2	CCDC102A	0.00233493
anti-CD3/CD28/CD2	LINC01588	0.0360922
anti-CD3/CD28/CD2	CDK6	0.00345412
anti-PD1 + VEGFRi	RTCB	0.0148778
anti-CD3/CD28/CD2	CSRNP1	0.001208
anti-CD3/CD28/CD2	BATF	0.0444816
anti-CD3/CD28/CD2	TCP1	2.49137e-05
anti-CD3/CD28/CD2	MTHFD2	0.000160954
anti-PD1 + VEGFRi	TRAP1	0.000547974
anti-CD3/CD28/CD2	FURIN	0.0218821
anti-CD3/CD28/CD2	RRAS	0.00762565
anti-CD3/CD28/CD2	SLC5A6	0.0149288
anti-CD3/CD28/CD2	PSMD14	5.6308e-06
anti-CD3/CD28/CD2	AARSD1	0.00106482
anti-PD1 + VEGFRi	SMIM14	0.0317442
anti-CD3/CD28/CD2	TUBB4B	2.09136e-06
anti-CD3/CD28/CD2	RTCB	6.16841e-05
VEGFRi	FAM162A	8.1026e-05
anti-CD3/CD28/CD2	SLC1A5	0.00106482
anti-CD3/CD28/CD2	NME1	0.000358975
anti-CD3/CD28/CD2	DUSP4	0.00743693
anti-PD1 + VEGFRi	MARCH5	0.0396079
anti-CD3/CD28/CD2	ASPHD2	8.77732e-06
anti-CD3/CD28/CD2	SRPRB	0.000492914
anti-PD1 + VEGFRi	POLR3GL	0.026477
anti-CD3/CD28/CD2	IER5	1.14105e-05
anti-PD1 + VEGFRi	TESK1	0.014312
anti-CD3/CD28/CD2	SNHG15	0.000124526
anti-CD3/CD28/CD2	HSPB1	2.00903e-06
anti-PD1 + VEGFRi	NDUFA10	4.35937e-07
anti-PD1 + VEGFRi	HIBCH	0.000699797
anti-CD3/CD28/CD2	RUNX3	0.000783998
VEGFRi	TAGAP	0.00278074
anti-CD3/CD28/CD2	SPPL2A	0.000212914
anti-CD3/CD28/CD2	BOLA3	0.00743741
VEGFRi	CSNK2A2	0.000936738
anti-CD3/CD28/CD2	DNAJA1	1.56777e-09
anti-CD3/CD28/CD2	MAN1A1	0.0468276
anti-CD3/CD28/CD2	MT1X	2.53964e-05
anti-CD3/CD28/CD2	AKR1A1	0.000301599
VEGFRi	SLF2	0.00142575
VEGFRi	ADI1	0.0343989
VEGFRi	PRMT3	0.0321513
anti-CD3/CD28/CD2	NCOA3	0.00255002
anti-CD3/CD28/CD2	TUBA1C	0.00107772
anti-CD3/CD28/CD2	CDYL2	0.0181917
anti-CD3/CD28/CD2	MYO1G	0.00130262
anti-CD3/CD28/CD2	PTPN1	7.30744e-08
anti-CD3/CD28/CD2	DDIT4	0.00121797
anti-PD1 + VEGFRi	PDE6D	5.26576e-06
VEGFRi	BOLA3	0.00571741
anti-CD3/CD28/CD2	SECTM1	0.0111163
anti-CD3/CD28/CD2	NAB2	0.0388728
anti-CD3/CD28/CD2	TMEM140	0.00467929
anti-CD3/CD28/CD2	USP12	0.00561273
anti-CD3/CD28/CD2	BCL2	0.00208482
VEGFRi	N6AMT1	0.0329842
VEGFRi	WDR19	0.0259224
anti-CD3/CD28/CD2	GPN1	0.0406471
anti-CD3/CD28/CD2	PPAN	0.00201453
anti-CD3/CD28/CD2	WASHC5	0.00244502
anti-CD3/CD28/CD2	IGFLR1	0.000886057
VEGFRi	UBIAD1	0.0170347
anti-CD3/CD28/CD2	UHRF1BP1L	0.00623873
anti-CD3/CD28/CD2	PKD2	0.043579
VEGFRi	RAB5B	0.033444
anti-PD1 + VEGFRi	NUAK2	0.00334904
anti-CD3/CD28/CD2	GPATCH4	0.0163307
anti-CD3/CD28/CD2	CDK2AP1	0.000126991
anti-CD3/CD28/CD2	PIM2	0.000131525
anti-CD3/CD28/CD2	BOP1	0.000145136
anti-CD3/CD28/CD2	ACOT7	0.00108414
VEGFRi	SMYD4	0.0226938
anti-CD3/CD28/CD2	IFRD1	7.81776e-05
VEGFRi	ABLIM1	0.00194846
VEGFRi	SLC44A1	0.012709
anti-CD3/CD28/CD2	GMPPB	0.00839911
anti-PD1 + VEGFRi	CYP4V2	0.0396079
anti-CD3/CD28/CD2	NXT1	0.000108968
anti-CD3/CD28/CD2	TICAM1	0.00111556
VEGFRi	SDHAF3	0.012709
anti-CD3/CD28/CD2	CKS2	0.0444816
anti-CD3/CD28/CD2	NME2	4.97337e-08
anti-CD3/CD28/CD2	CLIP1	0.00354363
anti-CD3/CD28/CD2	BST2	1.49044e-05
anti-PD1 + VEGFRi	ODF2	0.00717994
anti-CD3/CD28/CD2	GPR155	0.0483788
anti-CD3/CD28/CD2	ZNF282	0.00217933
anti-CD3/CD28/CD2	SDF2L1	1.56218e-05
anti-CD3/CD28/CD2	SEC23B	0.033509
anti-CD3/CD28/CD2	EIF5A	1.04811e-12
anti-CD3/CD28/CD2	TFRC	0.0343605
VEGFRi	CBX1	0.0275935
anti-PD1 + VEGFRi	MAPK9	0.034953
anti-PD1 + VEGFRi	UBE2T	0.0398682
anti-CD3/CD28/CD2	CTLA4	0.0187915
anti-PD1 + VEGFRi	RTTN	0.0145061
anti-CD3/CD28/CD2	CCDC86	0.0047664
anti-CD3/CD28/CD2	IL27RA	1.25808e-11
VEGFRi	LYRM7	0.00667657
anti-CD3/CD28/CD2	QSOX1	0.0124535
anti-CD3/CD28/CD2	CCDC88B	0.000236875
anti-CD3/CD28/CD2	SARS2	0.023246
anti-CD3/CD28/CD2	SMS	6.10999e-05
anti-CD3/CD28/CD2	CTNS	0.0444816
anti-CD3/CD28/CD2	SMAD2	5.2074e-07
anti-CD3/CD28/CD2	ICAM2	0.00408551
anti-CD3/CD28/CD2	IMPAD1	0.00806663
anti-PD1 + VEGFRi	HPS4	0.0493569
anti-CD3/CD28/CD2	MPHOSPH6	2.49137e-05
anti-CD3/CD28/CD2	STARD3NL	0.0211061
anti-PD1 + VEGFRi	EIF4G3	0.0107734
anti-CD3/CD28/CD2	TUBB2A	0.00115572
anti-CD3/CD28/CD2	TRIM25	0.0174675
anti-CD3/CD28/CD2	GPR171	0.0161713
anti-PD1 + VEGFRi	PREP	0.0278028
anti-CD3/CD28/CD2	LMAN1	1.44341e-05
anti-CD3/CD28/CD2	TXN	6.1666e-05
anti-CD3/CD28/CD2	DESI1	0.00541886
anti-CD3/CD28/CD2	DCTPP1	0.000183197
anti-PD1 + VEGFRi	ETFRF1	6.61802e-05
anti-CD3/CD28/CD2	BAK1	4.16321e-05
anti-PD1 + VEGFRi	RRM1	0.0237988
anti-PD1 + VEGFRi	MCRIP1	0.0016793
anti-CD3/CD28/CD2	MAPKAPK3	4.18743e-05
anti-CD3/CD28/CD2	DNAJA4	0.0493335
VEGFRi	LTA4H	0.00362212
anti-CD3/CD28/CD2	ODF3B	0.00237685
anti-CD3/CD28/CD2	AL138724.1	0.0498763
anti-PD1 + VEGFRi	CELF1	0.0283366
anti-CD3/CD28/CD2	CDK2AP2	0.000295758
anti-PD1 + VEGFRi	AC016074.2	5.69762e-05
anti-CD3/CD28/CD2	TUBB	3.37974e-08
anti-PD1 + VEGFRi	WDR19	0.0158649
anti-CD3/CD28/CD2	MMAB	0.0297079
anti-PD1 + VEGFRi	UBE2G2	0.000104547
VEGFRi	UBE2G2	0.00265574
anti-CD3/CD28/CD2	LGALS1	0.0086879
anti-CD3/CD28/CD2	CYB5A	2.59111e-05
anti-PD1 + VEGFRi	TMEM38B	0.000172759
anti-CD3/CD28/CD2	P4HA1	0.0041631
anti-CD3/CD28/CD2	PARP12	0.00325484
anti-CD3/CD28/CD2	AFAP1	0.000491554
anti-CD3/CD28/CD2	MARS	0.00173091
anti-CD3/CD28/CD2	ITGAE	0.000583044
anti-CD3/CD28/CD2	PLSCR1	0.000125934
anti-CD3/CD28/CD2	COPRS	1.13769e-06
anti-CD3/CD28/CD2	CCDC117	0.023247
anti-PD1 + VEGFRi	KLF2	0.0219118
anti-CD3/CD28/CD2	IRF7	0.000622749
anti-PD1 + VEGFRi	SWI5	0.0478254
VEGFRi	XPO1	0.000631689
anti-CD3/CD28/CD2	GLA	0.00806663
anti-CD3/CD28/CD2	EHD4	0.000290961
VEGFRi	HIBCH	0.0168264
anti-CD3/CD28/CD2	UQCRHL	0.0112548
anti-PD1 + VEGFRi	GET1	0.0178094
VEGFRi	H1FX	3.13017e-06
anti-PD1 + VEGFRi	ZXDC	0.0443396
anti-CD3/CD28/CD2	GADD45B	6.52493e-05
anti-CD3/CD28/CD2	ARHGAP18	0.011777
VEGFRi	GET1	0.0207189
anti-CD3/CD28/CD2	HDAC7	0.000426277
anti-CD3/CD28/CD2	GOT2	0.00884332
anti-CD3/CD28/CD2	TUBA1B	3.21521e-07
anti-CD3/CD28/CD2	TRAF3	0.00143194
anti-CD3/CD28/CD2	CRELD2	0.000145245
anti-CD3/CD28/CD2	MYB	0.0040873
anti-PD1 + VEGFRi	H1FX	8.81414e-07
anti-CD3/CD28/CD2	PCTP	0.0178207
anti-CD3/CD28/CD2	NSDHL	0.0172507
anti-CD3/CD28/CD2	FUOM	0.000937235
anti-CD3/CD28/CD2	DHCR7	0.000937235
anti-CD3/CD28/CD2	PGAP1	0.00317656
anti-CD3/CD28/CD2	PTPN6	1.25808e-11
anti-CD3/CD28/CD2	ENO1	1.56777e-09
anti-PD1 + VEGFRi	MID2	0.0405834
anti-PD1 + VEGFRi	MAPK8	0.0216848
anti-CD3/CD28/CD2	TFE3	0.00272301
anti-PD1 + VEGFRi	TUBG2	0.0172208
anti-CD3/CD28/CD2	SREBF2	2.12859e-06
anti-CD3/CD28/CD2	APOL6	0.000886057
anti-CD3/CD28/CD2	RNF207	0.0389686
anti-CD3/CD28/CD2	MAP3K8	5.50941e-05
anti-PD1 + VEGFRi	HIST1H1C	0.000291739
anti-CD3/CD28/CD2	CTU2	0.0372775
anti-CD3/CD28/CD2	IFIH1	0.011777
anti-CD3/CD28/CD2	ATAD3A	0.000199107
anti-CD3/CD28/CD2	TMEM200A	0.0463621
anti-PD1 + VEGFRi	KCTD13	0.0261193
anti-CD3/CD28/CD2	PHLDA1	0.00311538
anti-CD3/CD28/CD2	UBE2L6	1.96908e-08
anti-CD3/CD28/CD2	MAP1LC3A	0.0068662
VEGFRi	RHOB	0.0180654
anti-CD3/CD28/CD2	C17orf49	2.64581e-08
anti-CD3/CD28/CD2	UNC119	3.09175e-06
anti-CD3/CD28/CD2	SQLE	3.09175e-06
anti-CD3/CD28/CD2	TTC7A	1.0696e-07
anti-PD1 + VEGFRi	CKS1B	0.0427638
anti-CD3/CD28/CD2	SEC11C	1.71634e-08
anti-CD3/CD28/CD2	ARID5A	3.37974e-08
anti-PD1 + VEGFRi	NBPF1	0.00479899
VEGFRi	C7orf50	6.64425e-09
anti-PD1 + VEGFRi	LINC01002	0.030782
anti-CD3/CD28/CD2	TESC	0.00327433
anti-PD1 + VEGFRi	RAB11FIP3	0.00850006
anti-CD3/CD28/CD2	ACSS2	0.00986332
anti-CD3/CD28/CD2	TAP2	7.06339e-11
anti-CD3/CD28/CD2	SLC37A3	0.00203921
anti-PD1 + VEGFRi	C7orf50	4.74344e-09
anti-PD1 + VEGFRi	GPATCH11	0.0398682
VEGFRi	MTERF3	0.00628024
anti-CD3/CD28/CD2	HMGB3	0.00200695
anti-CD3/CD28/CD2	ST3GAL1	0.000575912
anti-CD3/CD28/CD2	HMGCS1	9.32339e-07
VEGFRi	CREG1	0.0073304
anti-CD3/CD28/CD2	AL592295.5	0.00779722
anti-CD3/CD28/CD2	BRI3BP	0.014153
VEGFRi	GPATCH11	0.00195258
anti-CD3/CD28/CD2	SNX9	1.31714e-06
anti-PD1 + VEGFRi	NEK4	0.0216848
anti-CD3/CD28/CD2	SOCS1	1.33238e-06
anti-CD3/CD28/CD2	PITRM1	1.30489e-06
anti-CD3/CD28/CD2	AC017002.3	0.0142844
anti-CD3/CD28/CD2	MVK	0.0011051
anti-CD3/CD28/CD2	ZBED2	0.0485509
VEGFRi	SIL1	0.0401988
anti-CD3/CD28/CD2	PSME2	1.02437e-15
anti-CD3/CD28/CD2	SPINT1	0.00762565
VEGFRi	KLF2	0.00102719
VEGFRi	ODC1	3.58585e-16
anti-PD1 + VEGFRi	SLC44A1	2.75651e-05
anti-CD3/CD28/CD2	THOP1	0.00113237
anti-CD3/CD28/CD2	IFI35	1.24453e-10
anti-CD3/CD28/CD2	HMGCR	0.025978
anti-CD3/CD28/CD2	NAMPT	0.000165491
anti-CD3/CD28/CD2	GBP5	0.000133509
anti-CD3/CD28/CD2	KLHDC7B	0.000246618
anti-CD3/CD28/CD2	C1orf159	0.0211241
anti-CD3/CD28/CD2	ARHGAP10	0.0341817
anti-CD3/CD28/CD2	SPINT2	0.00378897
anti-CD3/CD28/CD2	VDR	0.0142818
anti-CD3/CD28/CD2	AC011603.2	0.00259173
anti-CD3/CD28/CD2	ACSL1	0.0212266
anti-CD3/CD28/CD2	NFKB1	5.3636e-13
anti-CD3/CD28/CD2	ETS2	0.0089832
anti-CD3/CD28/CD2	ADAM19	0.00169453
anti-CD3/CD28/CD2	NFKBIA	2.72407e-12
anti-PD1 + VEGFRi	CDKN2D	6.72128e-10
anti-CD3/CD28/CD2	AL592295.4	0.0135111
anti-PD1 + VEGFRi	PDXP	0.0389032
anti-PD1 + VEGFRi	DUSP3	0.0148778
anti-CD3/CD28/CD2	LDLR	0.000276656
anti-CD3/CD28/CD2	SATB1	0.00018411
anti-CD3/CD28/CD2	XBP1	2.12034e-06
anti-CD3/CD28/CD2	PHLDA2	0.0431217
anti-CD3/CD28/CD2	MIR155HG	0.00064394
anti-CD3/CD28/CD2	FBXO6	6.21032e-05
anti-CD3/CD28/CD2	CMTM6	1.31049e-06
anti-PD1 + VEGFRi	AHCY	0.0127599
anti-CD3/CD28/CD2	LGALS9	0.00198728
anti-CD3/CD28/CD2	SLC43A3	3.63195e-05
anti-CD3/CD28/CD2	GBP4	7.13235e-08
anti-CD3/CD28/CD2	XAF1	0.000832125
anti-CD3/CD28/CD2	NFKBIE	0.00563547
VEGFRi	GALNT12	0.0130952
anti-CD3/CD28/CD2	IFIT5	0.0273978
anti-CD3/CD28/CD2	TRAF4	2.60269e-08
anti-CD3/CD28/CD2	CRIM1	0.0023997
VEGFRi	RAB11FIP3	0.0196714
anti-CD3/CD28/CD2	SLCO4A1	0.0305128
anti-CD3/CD28/CD2	TAP1	4.72998e-14
anti-CD3/CD28/CD2	DPP3	0.000152391
VEGFRi	ODF2	0.00447148
anti-CD3/CD28/CD2	IL12RB2	0.0247436
anti-CD3/CD28/CD2	MAPK11	0.0359963
anti-PD1 + VEGFRi	NDUFA6-DT	0.00181644
anti-PD1 + VEGFRi	ARRDC3	9.02797e-11
anti-CD3/CD28/CD2	TNFRSF18	0.00434514
anti-CD3/CD28/CD2	WIPI1	0.0246525
anti-CD3/CD28/CD2	ZNF267	9.28838e-15
VEGFRi	CDKN2D	5.29987e-11
anti-CD3/CD28/CD2	SLC39A8	2.3206e-09
anti-PD1 + VEGFRi	BBS9	0.0022682
anti-PD1 + VEGFRi	RHOB	0.00259393
anti-CD3/CD28/CD2	SLC30A1	0.00401617
anti-CD3/CD28/CD2	IFIT2	0.000384497
anti-CD3/CD28/CD2	FRMD4B	6.95489e-08
anti-CD3/CD28/CD2	RGS16	0.000688416
VEGFRi	GPATCH1	0.0360525
VEGFRi	NBPF1	0.00131425
anti-CD3/CD28/CD2	RGS1	2.49137e-05
anti-CD3/CD28/CD2	NFKB2	9.92017e-19
anti-CD3/CD28/CD2	DHCR24	0.000358514
VEGFRi	BBS9	0.012709
anti-CD3/CD28/CD2	MT2A	4.72998e-14
anti-CD3/CD28/CD2	IFI6	0.00577844
anti-CD3/CD28/CD2	EPSTI1	2.55343e-06
anti-PD1 + VEGFRi	BRI3BP	2.48707e-06
anti-CD3/CD28/CD2	RNF19B	0.00141482
anti-CD3/CD28/CD2	RIPK2	0.00267024
anti-PD1 + VEGFRi	FBLN5	0.00761078
anti-PD1 + VEGFRi	RGS16	0.0120194
anti-CD3/CD28/CD2	RELB	1.41331e-14
anti-CD3/CD28/CD2	NCR3	0.0359963
anti-CD3/CD28/CD2	STIP1	4.68339e-11
anti-CD3/CD28/CD2	LRRC32	0.0476749
anti-CD3/CD28/CD2	CD274	0.00011954
anti-CD3/CD28/CD2	PALM2-AKAP2	1.31714e-06
anti-CD3/CD28/CD2	NDFIP2	2.37578e-05
anti-CD3/CD28/CD2	ETV7	0.000165491
anti-CD3/CD28/CD2	IL4I1	0.001198
VEGFRi	DCXR	1.92612e-37
anti-CD3/CD28/CD2	TNF	0.000716831
anti-PD1 + VEGFRi	ODC1	7.54293e-13
anti-CD3/CD28/CD2	ID2	2.53208e-10
anti-CD3/CD28/CD2	LIMA1	1.13e-07
anti-PD1 + VEGFRi	MAP4K3-DT	0.0305257
anti-CD3/CD28/CD2	SNX10	2.16852e-10
VEGFRi	AC016074.2	0.012709
VEGFRi	NDUFA6-DT	0.00735618
anti-CD3/CD28/CD2	TYMP	1.38652e-13
anti-CD3/CD28/CD2	CSF1	5.35045e-05
anti-CD3/CD28/CD2	MIR497HG	2.1268e-05
anti-CD3/CD28/CD2	CASZ1	0.0277548
anti-CD3/CD28/CD2	TRIB1	0.00372108
anti-CD3/CD28/CD2	CD83	1.34375e-12
anti-CD3/CD28/CD2	P2RX5	3.0792e-05
anti-CD3/CD28/CD2	PSEN2	0.0271447
VEGFRi	ARRDC3	1.00305e-08
anti-PD1 + VEGFRi	DCXR	2.38892e-43
anti-PD1 + VEGFRi	DUSP5	0.045612
anti-PD1 + VEGFRi	FH	0.0275685
anti-CD3/CD28/CD2	HAPLN3	9.32339e-07
anti-CD3/CD28/CD2	GBP1	4.66299e-13
anti-CD3/CD28/CD2	LACTB	3.40593e-06
anti-CD3/CD28/CD2	IZUMO4	3.79637e-07
anti-CD3/CD28/CD2	TRAFD1	4.72998e-14
anti-CD3/CD28/CD2	RBBP8	0.000275593
VEGFRi	MAP4K3-DT	0.00605742
anti-CD3/CD28/CD2	MB21D2	0.0401189
anti-CD3/CD28/CD2	ICAM1	4.25215e-08
anti-CD3/CD28/CD2	PTGER2	2.14184e-08
anti-CD3/CD28/CD2	LINC01943	1.46232e-10
anti-PD1 + VEGFRi	ENDOV	0.0413478
VEGFRi	BRI3BP	0.000953389
anti-CD3/CD28/CD2	ZBTB32	0.012637
anti-CD3/CD28/CD2	EPAS1	0.0221393
anti-CD3/CD28/CD2	NFIL3	1.32078e-15
anti-CD3/CD28/CD2	IL2RA	0.00443584
anti-CD3/CD28/CD2	STAT1	4.79362e-40
anti-CD3/CD28/CD2	WARS	5.51519e-15
anti-CD3/CD28/CD2	LTA	2.72407e-12
anti-CD3/CD28/CD2	OSM	0.012539
anti-CD3/CD28/CD2	IFIT3	1.64877e-05
anti-CD3/CD28/CD2	CISH	1.60311e-20
anti-CD3/CD28/CD2	SOCS2	0.00012936
anti-CD3/CD28/CD2	IRF4	1.62775e-25
anti-CD3/CD28/CD2	DUSP5	8.76402e-23
anti-CD3/CD28/CD2	TNFRSF4	3.62422e-09
anti-CD3/CD28/CD2	BATF3	1.73546e-13
