# Supplementary material for: Functionally Characterizing the Renal Cell Carcinoma Tumor-Immune Microenvironment via Patient-Derived Ex Vivo Models
Source: Cancer Res Commun. 2026 Feb 26;6(2):402–20. doi: 10.1158/2767-9764.CRC-25-0447 (PMC13138221; doi:10.1158/2767-9764.CRC-25-0447)
Supplement: Supplementary Table S13 — Enriched pathways in differentially expressed genes (DEGs) in treatment vs control in CD4+ cells according to Metascape [file crc-25-0447_supplementary_table_s13_suppst13.xlsx]

## Sheet: Table S13
Supplementary Table S13: Enriched pathways in differentially expressed genes (DEGs) in treatment vs control in CD4+ cells according to Metascape
VEGFRi Upregulated										VEGFRi Downregulated
GroupID	Category	Term	Description	LogP	Log(q-value)	Genes	Symbols	InTerm_InList		GroupID	Category	Term	Description	LogP	Log(q-value)	Genes	Symbols	InTerm_InList
1_Summary	Hallmark Gene Sets	M5901	HALLMARK G2M CHECKPOINT	-5.4925	-4.09456	3151,3184,3925,4953,4957,7514,10951,94239,1854,3148	HMGN2,HNRNPD,STMN1,ODC1,ODF2,XPO1,CBX1,H2AZ2,DUT,HMGB2	10/-		1_Summary	Hallmark Gene Sets	M5950	HALLMARK ALLOGRAFT REJECTION	-14.8435	-13.1445	972,1445,2533,3560,3561,3683,3689,3932,3937,4050,4689,5699,5777,5788,7076,7535,10225,27240	CD74,CSK,FYB1,IL2RB,IL2RG,ITGAL,ITGB2,LCK,LCP2,LTB,NCF4,PSMB10,PTPN6,PTPRC,TIMP1,ZAP70,CD96,SIT1	18/-
1_Member	Hallmark Gene Sets	M5901	HALLMARK G2M CHECKPOINT	-5.4925	-4.09456	3151,3184,3925,4953,4957,7514,10951,94239	HMGN2,HNRNPD,STMN1,ODC1,ODF2,XPO1,CBX1,H2AZ2	8/200		1_Member	Hallmark Gene Sets	M5950	HALLMARK ALLOGRAFT REJECTION	-14.8435	-13.1445	972,1445,2533,3560,3561,3683,3689,3932,3937,4050,4689,5699,5777,5788,7076,7535,10225,27240	CD74,CSK,FYB1,IL2RB,IL2RG,ITGAL,ITGB2,LCK,LCP2,LTB,NCF4,PSMB10,PTPN6,PTPRC,TIMP1,ZAP70,CD96,SIT1	18/200
1_Member	Hallmark Gene Sets	M5925	HALLMARK E2F TARGETS	-2.6981	-1.77728	1854,3148,3184,3925,7514	DUT,HMGB2,HNRNPD,STMN1,XPO1	5/200		2_Summary	Hallmark Gene Sets	M5913	HALLMARK INTERFERON GAMMA RESPONSE	-7.02934	-5.6314	972,3560,3937,4061,5699,5720,5721,5777,9961,10581,57674,8519	CD74,IL2RB,LCP2,LY6E,PSMB10,PSME1,PSME2,PTPN6,MVP,IFITM2,RNF213,IFITM1	12/-
2_Summary	Hallmark Gene Sets	M5926	HALLMARK MYC TARGETS V1	-5.4925	-4.09456	1854,3184,4953,6194,6950,7419,7514,10155	DUT,HNRNPD,ODC1,RPS6,TCP1,VDAC3,XPO1,TRIM28	8/-		2_Member	Hallmark Gene Sets	M5913	HALLMARK INTERFERON GAMMA RESPONSE	-7.02934	-5.6314	972,3560,3937,4061,5699,5720,5721,5777,9961,10581,57674	CD74,IL2RB,LCP2,LY6E,PSMB10,PSME1,PSME2,PTPN6,MVP,IFITM2,RNF213	11/200
2_Member	Hallmark Gene Sets	M5926	HALLMARK MYC TARGETS V1	-5.4925	-4.09456	1854,3184,4953,6194,6950,7419,7514,10155	DUT,HNRNPD,ODC1,RPS6,TCP1,VDAC3,XPO1,TRIM28	8/200		2_Member	Hallmark Gene Sets	M5911	HALLMARK INTERFERON ALPHA RESPONSE	-4.36014	-3.13829	972,4061,5720,5721,8519,10581	CD74,LY6E,PSME1,PSME2,IFITM1,IFITM2	6/97
3_Summary	Hallmark Gene Sets	M5936	HALLMARK OXIDATIVE PHOSPHORYLATION	-4.4964	-3.27456	2879,4942,5435,7419,9167,27089,51660	GPX4,OAT,POLR2F,VDAC3,COX7A2L,UQCRQ,MPC1	7/-		3_Summary	Hallmark Gene Sets	M5932	HALLMARK INFLAMMATORY RESPONSE	-3.44064	-2.44064	3560,3932,3937,4061,7076,8519,10507	IL2RB,LCK,LCP2,LY6E,TIMP1,IFITM1,SEMA4D	7/-
3_Member	Hallmark Gene Sets	M5936	HALLMARK OXIDATIVE PHOSPHORYLATION	-4.4964	-3.27456	2879,4942,5435,7419,9167,27089,51660	GPX4,OAT,POLR2F,VDAC3,COX7A2L,UQCRQ,MPC1	7/200		3_Member	Hallmark Gene Sets	M5932	HALLMARK INFLAMMATORY RESPONSE	-3.44064	-2.44064	3560,3932,3937,4061,7076,8519,10507	IL2RB,LCK,LCP2,LY6E,TIMP1,IFITM1,SEMA4D	7/200
4_Summary	Hallmark Gene Sets	M5890	HALLMARK TNFA SIGNALING VIA NFKB	-2.6981	-1.77728	388,694,969,10209,10365,8804,10482	RHOB,BTG1,CD69,EIF1,KLF2,CREG1,NXF1	7/-		4_Summary	Hallmark Gene Sets	M5915	HALLMARK APICAL JUNCTION	-3.44064	-2.44064	2533,5788,5871,5880,7185,7791,51466	FYB1,PTPRC,MAP4K2,RAC2,TRAF1,ZYX,EVL	7/-
4_Member	Hallmark Gene Sets	M5890	HALLMARK TNFA SIGNALING VIA NFKB	-2.6981	-1.77728	388,694,969,10209,10365	RHOB,BTG1,CD69,EIF1,KLF2	5/200		4_Member	Hallmark Gene Sets	M5915	HALLMARK APICAL JUNCTION	-3.44064	-2.44064	2533,5788,5871,5880,7185,7791,51466	FYB1,PTPRC,MAP4K2,RAC2,TRAF1,ZYX,EVL	7/200
4_Member	Hallmark Gene Sets	M5941	HALLMARK UV RESPONSE UP	-2.26621	-1.49289	388,694,8804,10482	RHOB,BTG1,CREG1,NXF1	4/158		5_Summary	Hallmark Gene Sets	M5924	HALLMARK MTORC1 SIGNALING	-2.67948	-1.8836	3689,5230,5478,6509,11151,54541	ITGB2,PGK1,PPIA,SLC1A4,CORO1A,DDIT4	6/-
5_Summary	Hallmark Gene Sets	M5939	HALLMARK P53 PATHWAY	-2.6981	-1.77728	694,6520,25873,26355,51181	BTG1,SLC3A2,RPL36,FAM162A,DCXR	5/-		5_Member	Hallmark Gene Sets	M5924	HALLMARK MTORC1 SIGNALING	-2.67948	-1.8836	3689,5230,5478,6509,11151,54541	ITGB2,PGK1,PPIA,SLC1A4,CORO1A,DDIT4	6/200
5_Member	Hallmark Gene Sets	M5939	HALLMARK P53 PATHWAY	-2.6981	-1.77728	694,6520,25873,26355,51181	BTG1,SLC3A2,RPL36,FAM162A,DCXR	5/200		6_Summary	Hallmark Gene Sets	M5953	HALLMARK KRAS SIGNALING UP	-2.67948	-1.8836	951,2995,3561,3689,7185,10320	CD37,GYPC,IL2RG,ITGB2,TRAF1,IKZF1	6/-
6_Summary	Hallmark Gene Sets	M5898	HALLMARK DNA REPAIR	-2.34564	-1.49289	1854,2879,5435,6883	DUT,GPX4,POLR2F,TAF12	4/-		6_Member	Hallmark Gene Sets	M5953	HALLMARK KRAS SIGNALING UP	-2.67948	-1.8836	951,2995,3561,3689,7185,10320	CD37,GYPC,IL2RG,ITGB2,TRAF1,IKZF1	6/200
6_Member	Hallmark Gene Sets	M5898	HALLMARK DNA REPAIR	-2.34564	-1.49289	1854,2879,5435,6883	DUT,GPX4,POLR2F,TAF12	4/150		7_Summary	Hallmark Gene Sets	M5906	HALLMARK ESTROGEN RESPONSE EARLY	-2.67948	-1.8836	5914,6509,9214,25976,64919,399665	RARA,SLC1A4,FCMR,TIPARP,BCL11B,EEIG1	6/-
7_Summary	Hallmark Gene Sets	M5902	HALLMARK APOPTOSIS	-2.23762	-1.49289	388,969,2879,3148	RHOB,CD69,GPX4,HMGB2	4/-		7_Member	Hallmark Gene Sets	M5906	HALLMARK ESTROGEN RESPONSE EARLY	-2.67948	-1.8836	5914,6509,9214,25976,64919,399665	RARA,SLC1A4,FCMR,TIPARP,BCL11B,EEIG1	6/200
7_Member	Hallmark Gene Sets	M5902	HALLMARK APOPTOSIS	-2.23762	-1.49289	388,969,2879,3148	RHOB,CD69,GPX4,HMGB2	4/161		8_Summary	Hallmark Gene Sets	M5938	HALLMARK REACTIVE OXYGEN SPECIES PATHWAY	-2.39096	-1.64624	2512,4046,22904	FTL,LSP1,SBNO2	3/-
										8_Member	Hallmark Gene Sets	M5938	HALLMARK REACTIVE OXYGEN SPECIES PATHWAY	-2.39096	-1.64624	2512,4046,22904	FTL,LSP1,SBNO2	3/49
anti-PD1 + VEGFRi Upregulated										anti-PD1 + VEGFRi Downregulated
GroupID	Category	Term	Description	LogP	Log(q-value)	Genes	Symbols	InTerm_InList		GroupID	Category	Term	Description	LogP	Log(q-value)	Genes	Symbols	InTerm_InList
1_Summary	Hallmark Gene Sets	M5936	HALLMARK OXIDATIVE PHOSPHORYLATION	-9.94606	-8.24709	537,2271,2879,4712,4835,4942,5160,5435,7417,7419,9296,27089,51660,374291	ATP6AP1,FH,GPX4,NDUFB6,NQO2,OAT,PDHA1,POLR2F,VDAC2,VDAC3,ATP6V1F,UQCRQ,MPC1,NDUFS7	14/-		1_Summary	Hallmark Gene Sets	M5950	HALLMARK ALLOGRAFT REJECTION	-7.81609	-6.11712	972,1445,2113,2533,3683,3689,3932,4050,5699,5788,10225	CD74,CSK,ETS1,FYB1,ITGAL,ITGB2,LCK,LTB,PSMB10,PTPRC,CD96	11/-
1_Member	Hallmark Gene Sets	M5936	HALLMARK OXIDATIVE PHOSPHORYLATION	-9.94606	-8.24709	537,2271,2879,4712,4835,4942,5160,5435,7417,7419,9296,27089,51660,374291	ATP6AP1,FH,GPX4,NDUFB6,NQO2,OAT,PDHA1,POLR2F,VDAC2,VDAC3,ATP6V1F,UQCRQ,MPC1,NDUFS7	14/200		1_Member	Hallmark Gene Sets	M5950	HALLMARK ALLOGRAFT REJECTION	-7.81609	-6.11712	972,1445,2113,2533,3683,3689,3932,4050,5699,5788,10225	CD74,CSK,ETS1,FYB1,ITGAL,ITGB2,LCK,LTB,PSMB10,PTPRC,CD96	11/200
2_Summary	Hallmark Gene Sets	M5925	HALLMARK E2F TARGETS	-6.85516	-5.63331	1163,1854,2547,3148,3149,3184,3925,7514,7884,29089,84316,3151,4953,4957,94239	CKS1B,DUT,XRCC6,HMGB2,HMGB3,HNRNPD,STMN1,XPO1,SLBP,UBE2T,NAA38,HMGN2,ODC1,ODF2,H2AZ2	15/-		2_Summary	Hallmark Gene Sets	M5913	HALLMARK INTERFERON GAMMA RESPONSE	-4.8084	-3.56844	972,4061,5699,5720,5721,9961,10581,57674,8519	CD74,LY6E,PSMB10,PSME1,PSME2,MVP,IFITM2,RNF213,IFITM1	9/-
2_Member	Hallmark Gene Sets	M5925	HALLMARK E2F TARGETS	-6.85516	-5.63331	1163,1854,2547,3148,3149,3184,3925,7514,7884,29089,84316	CKS1B,DUT,XRCC6,HMGB2,HMGB3,HNRNPD,STMN1,XPO1,SLBP,UBE2T,NAA38	11/200		2_Member	Hallmark Gene Sets	M5913	HALLMARK INTERFERON GAMMA RESPONSE	-4.8084	-3.56844	972,4061,5699,5720,5721,9961,10581,57674	CD74,LY6E,PSMB10,PSME1,PSME2,MVP,IFITM2,RNF213	8/200
2_Member	Hallmark Gene Sets	M5901	HALLMARK G2M CHECKPOINT	-4.99824	-3.90133	1163,3149,3151,3184,3925,4953,4957,7514,94239	CKS1B,HMGB3,HMGN2,HNRNPD,STMN1,ODC1,ODF2,XPO1,H2AZ2	9/200		2_Member	Hallmark Gene Sets	M5911	HALLMARK INTERFERON ALPHA RESPONSE	-4.79029	-3.56844	972,4061,5720,5721,8519,10581	CD74,LY6E,PSME1,PSME2,IFITM1,IFITM2	6/97
3_Summary	Hallmark Gene Sets	M5926	HALLMARK MYC TARGETS V1	-6.85516	-5.63331	1854,2547,3184,3615,4953,6240,6950,7419,7514,8886,10155	DUT,XRCC6,HNRNPD,IMPDH2,ODC1,RRM1,TCP1,VDAC3,XPO1,DDX18,TRIM28	11/-		3_Summary	Hallmark Gene Sets	M5947	HALLMARK IL2 STAT5 SIGNALING	-3.92234	-2.90885	2323,4050,5583,7185,9910,26018,56990	FLT3LG,LTB,PRKCH,TRAF1,RABGAP1L,LRIG1,CDC42SE2	7/-
3_Member	Hallmark Gene Sets	M5926	HALLMARK MYC TARGETS V1	-6.85516	-5.63331	1854,2547,3184,3615,4953,6240,6950,7419,7514,8886,10155	DUT,XRCC6,HNRNPD,IMPDH2,ODC1,RRM1,TCP1,VDAC3,XPO1,DDX18,TRIM28	11/200		3_Member	Hallmark Gene Sets	M5947	HALLMARK IL2 STAT5 SIGNALING	-3.92234	-2.90885	2323,4050,5583,7185,9910,26018,56990	FLT3LG,LTB,PRKCH,TRAF1,RABGAP1L,LRIG1,CDC42SE2	7/199
4_Summary	Hallmark Gene Sets	M5939	HALLMARK P53 PATHWAY	-4.14106	-3.18319	694,2517,3006,3725,6004,6520,26355,51181	BTG1,FUCA1,H1-2,JUN,RGS16,SLC3A2,FAM162A,DCXR	8/-		4_Summary	Hallmark Gene Sets	M5953	HALLMARK KRAS SIGNALING UP	-3.90885	-2.90885	951,2113,2995,3689,7185,9910,10320	CD37,ETS1,GYPC,ITGB2,TRAF1,RABGAP1L,IKZF1	7/-
4_Member	Hallmark Gene Sets	M5939	HALLMARK P53 PATHWAY	-4.14106	-3.18319	694,2517,3006,3725,6004,6520,26355,51181	BTG1,FUCA1,H1-2,JUN,RGS16,SLC3A2,FAM162A,DCXR	8/200		4_Member	Hallmark Gene Sets	M5953	HALLMARK KRAS SIGNALING UP	-3.90885	-2.90885	951,2113,2995,3689,7185,9910,10320	CD37,ETS1,GYPC,ITGB2,TRAF1,RABGAP1L,IKZF1	7/200
5_Summary	Hallmark Gene Sets	M5898	HALLMARK DNA REPAIR	-4.10401	-3.18319	1854,2879,3615,5435,5437,6883,84265	DUT,GPX4,IMPDH2,POLR2F,POLR2H,TAF12,POLR3GL	7/-		5_Summary	Hallmark Gene Sets	M5915	HALLMARK APICAL JUNCTION	-2.29996	-1.44609	2533,5788,5880,7185,7791	FYB1,PTPRC,RAC2,TRAF1,ZYX	5/-
5_Member	Hallmark Gene Sets	M5898	HALLMARK DNA REPAIR	-4.10401	-3.18319	1854,2879,3615,5435,5437,6883,84265	DUT,GPX4,IMPDH2,POLR2F,POLR2H,TAF12,POLR3GL	7/150		5_Member	Hallmark Gene Sets	M5915	HALLMARK APICAL JUNCTION	-2.29996	-1.44609	2533,5788,5880,7185,7791	FYB1,PTPRC,RAC2,TRAF1,ZYX	5/200
6_Summary	Hallmark Gene Sets	M5902	HALLMARK APOPTOSIS	-3.07257	-2.21869	388,665,2879,3148,3725,7417	RHOB,BNIP3L,GPX4,HMGB2,JUN,VDAC2	6/-		6_Summary	Hallmark Gene Sets	M5906	HALLMARK ESTROGEN RESPONSE EARLY	-2.29996	-1.44609	5914,25976,26018,64919,399665	RARA,TIPARP,LRIG1,BCL11B,EEIG1	5/-
6_Member	Hallmark Gene Sets	M5902	HALLMARK APOPTOSIS	-3.07257	-2.21869	388,665,2879,3148,3725,7417	RHOB,BNIP3L,GPX4,HMGB2,JUN,VDAC2	6/161		6_Member	Hallmark Gene Sets	M5906	HALLMARK ESTROGEN RESPONSE EARLY	-2.29996	-1.44609	5914,25976,26018,64919,399665	RARA,TIPARP,LRIG1,BCL11B,EEIG1	5/200
7_Summary	Hallmark Gene Sets	M5890	HALLMARK TNFA SIGNALING VIA NFKB	-2.59372	-1.79784	388,694,1847,3725,10209,10365	RHOB,BTG1,DUSP5,JUN,EIF1,KLF2	6/-
7_Member	Hallmark Gene Sets	M5890	HALLMARK TNFA SIGNALING VIA NFKB	-2.59372	-1.79784	388,694,1847,3725,10209,10365	RHOB,BTG1,DUSP5,JUN,EIF1,KLF2	6/200
8_Summary	Hallmark Gene Sets	M5938	HALLMARK REACTIVE OXYGEN SPECIES PATHWAY	-2.34302	-1.67865	847,1032,2879	CAT,CDKN2D,GPX4	3/-
8_Member	Hallmark Gene Sets	M5938	HALLMARK REACTIVE OXYGEN SPECIES PATHWAY	-2.34302	-1.67865	847,1032,2879	CAT,CDKN2D,GPX4	3/49
9_Summary	Hallmark Gene Sets	M5935	HALLMARK FATTY ACID METABOLISM	-2.33623	-1.67865	2271,4953,5160,10961,26275	FH,ODC1,PDHA1,ERP29,HIBCH	5/-
9_Member	Hallmark Gene Sets	M5935	HALLMARK FATTY ACID METABOLISM	-2.33623	-1.67865	2271,4953,5160,10961,26275	FH,ODC1,PDHA1,ERP29,HIBCH	5/158
10_Summary	Hallmark Gene Sets	M5941	HALLMARK UV RESPONSE UP	-2.33623	-1.67865	388,694,5437,9296,10482	RHOB,BTG1,POLR2H,ATP6V1F,NXF1	5/-
10_Member	Hallmark Gene Sets	M5941	HALLMARK UV RESPONSE UP	-2.33623	-1.67865	388,694,5437,9296,10482	RHOB,BTG1,POLR2H,ATP6V1F,NXF1	5/158
anti-CD3/CD28/CD2 Upregulated										anti-CD3/CD28/CD2 Downregulated
GroupID	Category	Term	Description	LogP	Log(q-value)	Genes	Symbols	InTerm_InList		GroupID	Category	Term	Description	LogP	Log(q-value)	Genes	Symbols	InTerm_InList
1_Summary	Hallmark Gene Sets	M5913	HALLMARK INTERFERON GAMMA RESPONSE	-35.572	-33.8731	684,3383,3430,3433,3437,3601,3659,3662,3663,3665,4502,4790,4792,5359,5721,5770,5777,6398,6772,6890,7453,7706,8202,8651,8767,9246,10135,10797,10906,29126,54739,64135,64761,80830,84888,94240,115361,1435,55281	BST2,ICAM1,IFI35,IFIT2,IFIT3,IL15RA,IRF1,IRF4,IRF5,IRF7,MT2A,NFKB1,NFKBIA,PLSCR1,PSME2,PTPN1,PTPN6,SECTM1,STAT1,TAP1,WARS1,TRIM25,NCOA3,SOCS1,RIPK2,UBE2L6,NAMPT,MTHFD2,TRAFD1,CD274,XAF1,IFIH1,PARP12,APOL6,SPPL2A,EPSTI1,GBP4,CSF1,TMEM140	39/-		1_Summary	Hallmark Gene Sets	M5923	HALLMARK PI3K AKT MTOR SIGNALING	-3.72057	-2.0216	814,1027,3932,6197,7132,117145	CAMK4,CDKN1B,LCK,RPS6KA3,TNFRSF1A,THEM4	6/-
1_Member	Hallmark Gene Sets	M5913	HALLMARK INTERFERON GAMMA RESPONSE	-35.572	-33.8731	684,3383,3430,3433,3437,3601,3659,3662,3663,3665,4502,4790,4792,5359,5721,5770,5777,6398,6772,6890,7453,7706,8202,8651,8767,9246,10135,10797,10906,29126,54739,64135,64761,80830,84888,94240,115361	BST2,ICAM1,IFI35,IFIT2,IFIT3,IL15RA,IRF1,IRF4,IRF5,IRF7,MT2A,NFKB1,NFKBIA,PLSCR1,PSME2,PTPN1,PTPN6,SECTM1,STAT1,TAP1,WARS1,TRIM25,NCOA3,SOCS1,RIPK2,UBE2L6,NAMPT,MTHFD2,TRAFD1,CD274,XAF1,IFIH1,PARP12,APOL6,SPPL2A,EPSTI1,GBP4	37/200		1_Member	Hallmark Gene Sets	M5923	HALLMARK PI3K AKT MTOR SIGNALING	-3.72057	-2.0216	814,1027,3932,6197,7132,117145	CAMK4,CDKN1B,LCK,RPS6KA3,TNFRSF1A,THEM4	6/105
1_Member	Hallmark Gene Sets	M5911	HALLMARK INTERFERON ALPHA RESPONSE	-20.3674	-19.2705	684,1435,3430,3433,3437,3659,3665,5359,5721,6890,7453,7706,8767,9246,10906,55281,64135,64761,94240,115361	BST2,CSF1,IFI35,IFIT2,IFIT3,IRF1,IRF7,PLSCR1,PSME2,TAP1,WARS1,TRIM25,RIPK2,UBE2L6,TRAFD1,TMEM140,IFIH1,PARP12,EPSTI1,GBP4	20/97		2_Summary	Hallmark Gene Sets	M5950	HALLMARK ALLOGRAFT REJECTION	-2.95854	-1.5606	916,2533,3603,3932,5788,6133,6189	CD3E,FYB1,IL16,LCK,PTPRC,RPL9,RPS3A	7/-
2_Summary	Hallmark Gene Sets	M5947	HALLMARK IL2 STAT5 SIGNALING	-30.0839	-28.6859	596,894,1154,1326,1435,1493,3559,3662,3682,4616,4783,4953,5033,5045,5359,5732,6004,6510,7293,7494,8202,8651,8728,8784,8835,9144,9308,10538,22822,51429,55509,64116,115361	BCL2,CCND2,CISH,MAP3K8,CSF1,CTLA4,IL2RA,IRF4,ITGAE,GADD45B,NFIL3,ODC1,P4HA1,FURIN,PLSCR1,PTGER2,RGS16,SLC1A5,TNFRSF4,XBP1,NCOA3,SOCS1,ADAM19,TNFRSF18,SOCS2,SYNGR2,CD83,BATF,PHLDA1,SNX9,BATF3,SLC39A8,GBP4	33/-		2_Member	Hallmark Gene Sets	M5950	HALLMARK ALLOGRAFT REJECTION	-2.95854	-1.5606	916,2533,3603,3932,5788,6133,6189	CD3E,FYB1,IL16,LCK,PTPRC,RPL9,RPS3A	7/200
2_Member	Hallmark Gene Sets	M5947	HALLMARK IL2 STAT5 SIGNALING	-30.0839	-28.6859	596,894,1154,1326,1435,1493,3559,3662,3682,4616,4783,4953,5033,5045,5359,5732,6004,6510,7293,7494,8202,8651,8728,8784,8835,9144,9308,10538,22822,51429,55509,64116,115361	BCL2,CCND2,CISH,MAP3K8,CSF1,CTLA4,IL2RA,IRF4,ITGAE,GADD45B,NFIL3,ODC1,P4HA1,FURIN,PLSCR1,PTGER2,RGS16,SLC1A5,TNFRSF4,XBP1,NCOA3,SOCS1,ADAM19,TNFRSF18,SOCS2,SYNGR2,CD83,BATF,PHLDA1,SNX9,BATF3,SLC39A8,GBP4	33/199		3_Summary	Hallmark Gene Sets	M5942	HALLMARK UV RESPONSE DN	-2.23563	-1.01379	490,1027,1628,8621,23469	ATP2B1,CDKN1B,DBP,CDK13,PHF3	5/-
3_Summary	Hallmark Gene Sets	M5890	HALLMARK TNFA SIGNALING VIA NFKB	-26.0165	-24.7946	1326,1435,1846,1847,2114,3383,3398,3433,3601,3659,3949,4616,4783,4790,4791,4792,4794,5971,6890,7124,7262,7280,8767,9308,10135,10221,22822,51278,64135,127544	MAP3K8,CSF1,DUSP4,DUSP5,ETS2,ICAM1,ID2,IFIT2,IL15RA,IRF1,LDLR,GADD45B,NFIL3,NFKB1,NFKB2,NFKBIA,NFKBIE,RELB,TAP1,TNF,PHLDA2,TUBB2A,RIPK2,CD83,NAMPT,TRIB1,PHLDA1,IER5,IFIH1,RNF19B	30/-		3_Member	Hallmark Gene Sets	M5942	HALLMARK UV RESPONSE DN	-2.23563	-1.01379	490,1027,1628,8621,23469	ATP2B1,CDKN1B,DBP,CDK13,PHF3	5/144
3_Member	Hallmark Gene Sets	M5890	HALLMARK TNFA SIGNALING VIA NFKB	-26.0165	-24.7946	1326,1435,1846,1847,2114,3383,3398,3433,3601,3659,3949,4616,4783,4790,4791,4792,4794,5971,6890,7124,7262,7280,8767,9308,10135,10221,22822,51278,64135,127544	MAP3K8,CSF1,DUSP4,DUSP5,ETS2,ICAM1,ID2,IFIT2,IL15RA,IRF1,LDLR,GADD45B,NFIL3,NFKB1,NFKB2,NFKBIA,NFKBIE,RELB,TAP1,TNF,PHLDA2,TUBB2A,RIPK2,CD83,NAMPT,TRIB1,PHLDA1,IER5,IFIH1,RNF19B	30/200
4_Summary	Hallmark Gene Sets	M5924	HALLMARK MTORC1 SIGNALING	-18.5409	-17.5409	1717,1718,2023,2286,2717,3156,3157,3475,3638,3949,4048,4783,5033,6510,6713,7037,7453,7494,10135,10213,10797,10963,23753,54541	DHCR7,DHCR24,ENO1,FKBP2,GLA,HMGCR,HMGCS1,IFRD1,INSIG1,LDLR,LTA4H,NFIL3,P4HA1,SLC1A5,SQLE,TFRC,WARS1,XBP1,NAMPT,PSMD14,MTHFD2,STIP1,SDF2L1,DDIT4	24/-
4_Member	Hallmark Gene Sets	M5924	HALLMARK MTORC1 SIGNALING	-18.5409	-17.5409	1717,1718,2023,2286,2717,3156,3157,3475,3638,3949,4048,4783,5033,6510,6713,7037,7453,7494,10135,10213,10797,10963,23753,54541	DHCR7,DHCR24,ENO1,FKBP2,GLA,HMGCR,HMGCS1,IFRD1,INSIG1,LDLR,LTA4H,NFIL3,P4HA1,SLC1A5,SQLE,TFRC,WARS1,XBP1,NAMPT,PSMD14,MTHFD2,STIP1,SDF2L1,DDIT4	24/200
5_Summary	Hallmark Gene Sets	M5892	HALLMARK CHOLESTEROL HOMEOSTASIS	-11.1264	-10.2056	1717,3156,3157,3949,4598,4783,5359,6713,6721,26270,50814,55902	DHCR7,HMGCR,HMGCS1,LDLR,MVK,NFIL3,PLSCR1,SQLE,SREBF2,FBXO6,NSDHL,ACSS2	12/-
5_Member	Hallmark Gene Sets	M5892	HALLMARK CHOLESTEROL HOMEOSTASIS	-11.1264	-10.2056	1717,3156,3157,3949,4598,4783,5359,6713,6721,26270,50814,55902	DHCR7,HMGCR,HMGCS1,LDLR,MVK,NFIL3,PLSCR1,SQLE,SREBF2,FBXO6,NSDHL,ACSS2	12/74
6_Summary	Hallmark Gene Sets	M5950	HALLMARK ALLOGRAFT REJECTION	-10.8261	-9.97228	894,1435,1984,3383,3559,3662,3665,4830,5777,6772,6890,6891,7124,7453,8651,8767,9466,578,1326,3601,3659,5770	CCND2,CSF1,EIF5A,ICAM1,IL2RA,IRF4,IRF7,NME1,PTPN6,STAT1,TAP1,TAP2,TNF,WARS1,SOCS1,RIPK2,IL27RA,BAK1,MAP3K8,IL15RA,IRF1,PTPN1	22/-
6_Member	Hallmark Gene Sets	M5950	HALLMARK ALLOGRAFT REJECTION	-10.8261	-9.97228	894,1435,1984,3383,3559,3662,3665,4830,5777,6772,6890,6891,7124,7453,8651,8767,9466	CCND2,CSF1,EIF5A,ICAM1,IL2RA,IRF4,IRF7,NME1,PTPN6,STAT1,TAP1,TAP2,TNF,WARS1,SOCS1,RIPK2,IL27RA	17/200
6_Member	Hallmark Gene Sets	M5897	HALLMARK IL6 JAK STAT3 SIGNALING	-7.8653	-7.12058	578,1326,1435,3559,3601,3659,5770,6772,7124,8651	BAK1,MAP3K8,CSF1,IL2RA,IL15RA,IRF1,PTPN1,STAT1,TNF,SOCS1	10/87
7_Summary	Hallmark Gene Sets	M5932	HALLMARK INFLAMMATORY RESPONSE	-9.82872	-9.03284	684,1435,3383,3601,3659,3665,3949,4049,4790,4792,5008,5732,5996,6004,8767,10135	BST2,CSF1,ICAM1,IL15RA,IRF1,IRF7,LDLR,LTA,NFKB1,NFKBIA,OSM,PTGER2,RGS1,RGS16,RIPK2,NAMPT	16/-
7_Member	Hallmark Gene Sets	M5932	HALLMARK INFLAMMATORY RESPONSE	-9.82872	-9.03284	684,1435,3383,3601,3659,3665,3949,4049,4790,4792,5008,5732,5996,6004,8767,10135	BST2,CSF1,ICAM1,IL15RA,IRF1,IRF7,LDLR,LTA,NFKB1,NFKBIA,OSM,PTGER2,RGS1,RGS16,RIPK2,NAMPT	16/200
8_Summary	Hallmark Gene Sets	M5939	HALLMARK P53 PATHWAY	-7.02213	-6.36456	578,894,4851,6004,6890,7421,7867,8651,9618,10906,51278,54541,127544	BAK1,CCND2,NOTCH1,RGS16,TAP1,VDR,MAPKAPK3,SOCS1,TRAF4,TRAFD1,IER5,DDIT4,RNF19B	13/-
8_Member	Hallmark Gene Sets	M5939	HALLMARK P53 PATHWAY	-7.02213	-6.36456	578,894,4851,6004,6890,7421,7867,8651,9618,10906,51278,54541,127544	BAK1,CCND2,NOTCH1,RGS16,TAP1,VDR,MAPKAPK3,SOCS1,TRAF4,TRAFD1,IER5,DDIT4,RNF19B	13/200
9_Summary	Hallmark Gene Sets	M5907	HALLMARK ESTROGEN RESPONSE LATE	-7.02213	-6.36456	596,1154,1717,2717,3398,4602,4665,5777,5932,7494,10538,29107,29887,9094	BCL2,CISH,DHCR7,GLA,ID2,MYB,NAB2,PTPN6,RBBP8,XBP1,BATF,NXT1,SNX10,UNC119	14/-
9_Member	Hallmark Gene Sets	M5907	HALLMARK ESTROGEN RESPONSE LATE	-7.02213	-6.36456	596,1154,1717,2717,3398,4602,4665,5777,5932,7494,10538,29107,29887	BCL2,CISH,DHCR7,GLA,ID2,MYB,NAB2,PTPN6,RBBP8,XBP1,BATF,NXT1,SNX10	13/200
9_Member	Hallmark Gene Sets	M5906	HALLMARK ESTROGEN RESPONSE EARLY	-3.7894	-3.36919	596,1154,1717,2717,4602,5932,7494,9094,29107	BCL2,CISH,DHCR7,GLA,MYB,RBBP8,XBP1,UNC119,NXT1	9/200
10_Summary	Hallmark Gene Sets	M5935	HALLMARK FATTY ACID METABOLISM	-6.32731	-5.70752	1718,2180,2271,3157,3420,3956,4953,6611,9246,50814,259307	DHCR24,ACSL1,FH,HMGCS1,IDH3B,LGALS1,ODC1,SMS,UBE2L6,NSDHL,IL4I1	11/-
10_Member	Hallmark Gene Sets	M5935	HALLMARK FATTY ACID METABOLISM	-6.32731	-5.70752	1718,2180,2271,3157,3420,3956,4953,6611,9246,50814,259307	DHCR24,ACSL1,FH,HMGCS1,IDH3B,LGALS1,ODC1,SMS,UBE2L6,NSDHL,IL4I1	11/158
11_Summary	Hallmark Gene Sets	M5937	HALLMARK GLYCOLYSIS	-5.32469	-4.73966	1528,2023,2806,5033,5768,7295,8704,10327,29925,50814,54541	CYB5A,ENO1,GOT2,P4HA1,QSOX1,TXN,B4GALT2,AKR1A1,GMPPB,NSDHL,DDIT4	11/-
11_Member	Hallmark Gene Sets	M5937	HALLMARK GLYCOLYSIS	-5.32469	-4.73966	1528,2023,2806,5033,5768,7295,8704,10327,29925,50814,54541	CYB5A,ENO1,GOT2,P4HA1,QSOX1,TXN,B4GALT2,AKR1A1,GMPPB,NSDHL,DDIT4	11/200
12_Summary	Hallmark Gene Sets	M5922	HALLMARK UNFOLDED PROTEIN RESPONSE	-4.80769	-4.25485	7280,7494,10797,54541,55062,55466,55651,58477	TUBB2A,XBP1,MTHFD2,DDIT4,WIPI1,DNAJA4,NHP2,SRPRB	8/-
12_Member	Hallmark Gene Sets	M5922	HALLMARK UNFOLDED PROTEIN RESPONSE	-4.80769	-4.25485	7280,7494,10797,54541,55062,55466,55651,58477	TUBB2A,XBP1,MTHFD2,DDIT4,WIPI1,DNAJA4,NHP2,SRPRB	8/113
13_Summary	Hallmark Gene Sets	M5941	HALLMARK UV RESPONSE UP	-4.5783	-4.05542	578,3301,3383,3659,4792,5045,6890,7037,10963	BAK1,DNAJA1,ICAM1,IRF1,NFKBIA,FURIN,TAP1,TFRC,STIP1	9/-
13_Member	Hallmark Gene Sets	M5941	HALLMARK UV RESPONSE UP	-4.5783	-4.05542	578,3301,3383,3659,4792,5045,6890,7037,10963	BAK1,DNAJA1,ICAM1,IRF1,NFKBIA,FURIN,TAP1,TFRC,STIP1	9/158
14_Summary	Hallmark Gene Sets	M5902	HALLMARK APOPTOSIS	-4.51388	-4.01903	894,3301,3315,3659,4616,5664,6304,6890,7124,4851	CCND2,DNAJA1,HSPB1,IRF1,GADD45B,PSEN2,SATB1,TAP1,TNF,NOTCH1	10/-
14_Member	Hallmark Gene Sets	M5902	HALLMARK APOPTOSIS	-4.51388	-4.01903	894,3301,3315,3659,4616,5664,6304,6890,7124	CCND2,DNAJA1,HSPB1,IRF1,GADD45B,PSEN2,SATB1,TAP1,TNF	9/161
14_Member	Hallmark Gene Sets	M5895	HALLMARK WNT BETA CATENIN SIGNALING	-2.10054	-1.76329	894,4851,5664	CCND2,NOTCH1,PSEN2	3/42
15_Summary	Hallmark Gene Sets	M5908	HALLMARK ANDROGEN RESPONSE	-4.24229	-3.77377	1021,1718,3156,3157,3638,3998,6611	CDK6,DHCR24,HMGCR,HMGCS1,INSIG1,LMAN1,SMS	7/-
15_Member	Hallmark Gene Sets	M5908	HALLMARK ANDROGEN RESPONSE	-4.24229	-3.77377	1021,1718,3156,3157,3638,3998,6611	CDK6,DHCR24,HMGCR,HMGCS1,INSIG1,LMAN1,SMS	7/100
16_Summary	Hallmark Gene Sets	M5926	HALLMARK MYC TARGETS V1	-3.7894	-3.36919	2806,3475,4175,4830,4953,5687,6950,10213,55651	GOT2,IFRD1,MCM6,NME1,ODC1,PSMA6,TCP1,PSMD14,NHP2	9/-
16_Member	Hallmark Gene Sets	M5926	HALLMARK MYC TARGETS V1	-3.7894	-3.36919	2806,3475,4175,4830,4953,5687,6950,10213,55651	GOT2,IFRD1,MCM6,NME1,ODC1,PSMA6,TCP1,PSMD14,NHP2	9/200
17_Summary	Hallmark Gene Sets	M5925	HALLMARK E2F TARGETS	-3.09102	-2.69308	1164,3149,4175,4830,7037,10797,79077,203068	CKS2,HMGB3,MCM6,NME1,TFRC,MTHFD2,DCTPP1,TUBB	8/-
17_Member	Hallmark Gene Sets	M5925	HALLMARK E2F TARGETS	-3.09102	-2.69308	1164,3149,4175,4830,7037,10797,79077,203068	CKS2,HMGB3,MCM6,NME1,TFRC,MTHFD2,DCTPP1,TUBB	8/200
18_Summary	Hallmark Gene Sets	M5934	HALLMARK XENOBIOTIC METABOLISM	-2.44462	-2.08807	1528,2114,3398,4121,4502,6510,10653	CYB5A,ETS2,ID2,MAN1A1,MT2A,SLC1A5,SPINT2	7/-
18_Member	Hallmark Gene Sets	M5934	HALLMARK XENOBIOTIC METABOLISM	-2.44462	-2.08807	1528,2114,3398,4121,4502,6510,10653	CYB5A,ETS2,ID2,MAN1A1,MT2A,SLC1A5,SPINT2	7/200
19_Summary	Hallmark Gene Sets	M5915	HALLMARK APICAL JUNCTION	-2.44462	-2.08807	3383,3384,3638,5600,6237,29126,51474	ICAM1,ICAM2,INSIG1,MAPK11,RRAS,CD274,LIMA1	7/-
19_Member	Hallmark Gene Sets	M5915	HALLMARK APICAL JUNCTION	-2.44462	-2.08807	3383,3384,3638,5600,6237,29126,51474	ICAM1,ICAM2,INSIG1,MAPK11,RRAS,CD274,LIMA1	7/200
