# Supplementary material for: Functionally Characterizing the Renal Cell Carcinoma Tumor-Immune Microenvironment via Patient-Derived Ex Vivo Models
Source: Cancer Res Commun. 2026 Feb 26;6(2):402–20. doi: 10.1158/2767-9764.CRC-25-0447 (PMC13138221; doi:10.1158/2767-9764.CRC-25-0447)
Supplement: Supplementary Table S14 — Differentially expressed genes (DEGs) in pseudobulked treatment vs control in NK cells, B cells and Myeloid population [file crc-25-0447_supplementary_table_s14_suppst14.xlsx]

## Sheet: Table S14
Supplementary Table S14: Differentially expressed genes (DEGs) in pseudobulked treatment vs control in NK cells, B cells and Myeloid population
NK cells					B cells					Myeloid
id	genes	p_val_adj	avg_log2FC		id	genes	p_val_adj	avg_log2FC		id	genes	p_val_adj	avg_log2FC
Axi	FGR	3.81572e-07	-2.30476		Axi	HLA-DPB1	0.00147766	-1.37586		Axi	SH3BGRL3	0.00258726	-1.10538
Axi	LINC01619	0.000322139	-1.91993		Axi	HLA-DRB1	0.0103911	-1.07652		Axi	TIPARP	0.000594257	-2.53747
Axi	APOBEC3H	8.87458e-11	-1.83871		Axi	HLA-DQB1	0.0309484	-1.03289		Axi	CYP1B1	0.000680233	-2.77668
Axi	LTB	0.00751824	-1.82266		Axi	HLA-DRA	0.00147766	-0.951819		Combo	TIPARP	0.013023	-3.19362
Axi	TRAF1	0.000742253	-1.78292		Axi	CD74	9.32776e-08	-0.928271		Immuno	IFIT3	3.4949e-06	3.79565
Axi	RGL4	0.00575777	-1.67889		Axi	HLA-DRB5	0.0249414	-0.88451		Immuno	RSAD2	0.000254069	3.77182
Axi	PTPN6	2.30093e-05	-1.64126		Axi	SPIB	0.0159908	-0.75485		Immuno	GBP1	3.05053e-12	3.1645
Axi	IGLV2-14	0.0169385	-1.60226		Axi	HLA-DPA1	0.00831877	-0.700848		Immuno	HAPLN3	0.00831049	3.06935
Axi	FCGR3A	0.0112176	-1.55498		Axi	CXCR4	0.0237732	0.954717		Immuno	BATF3	0.00682908	3.00365
Axi	ADGRG3	6.83549e-06	-1.5521		Axi	HMGN3	0.0183627	1.14248		Immuno	ETV7	3.12434e-05	2.97178
Axi	LIM2	0.0141654	-1.5288		Axi	DCXR	0.00892171	2.09919		Immuno	TRAFD1	8.96431e-07	2.95501
Axi	ERFL	0.0367896	-1.49511		Combo	DCXR	0.0116307	1.61536		Immuno	APOL2	1.34434e-06	2.93511
Axi	IL12RB1	0.000374288	-1.47274		Immuno	ZFP36L2	0.0193857	-1.46038		Immuno	EPSTI1	3.12434e-05	2.76364
Axi	TRDC	9.95932e-10	-1.44267		Immuno	FCMR	0.0154867	-0.901757		Immuno	WARS	2.03983e-05	2.58216
Axi	LINC00996	0.000273612	-1.37959		Immuno	RPL17	0.0394838	-0.501276		Immuno	IFIT2	0.00310815	2.51944
Axi	AL135818.1	0.000167084	-1.32375		Immuno	RPS3A	0.00562095	-0.450842		Immuno	GBP4	1.44863e-10	2.51392
Axi	ADGRG1	0.000493891	-1.27093		Immuno	HLA-C	0.00278751	0.575821		Immuno	SOCS1	3.05267e-05	2.40848
Axi	TYMP	0.0018016	-1.25264		Immuno	B2M	8.0115e-09	0.618828		Immuno	IFI35	1.61057e-09	2.33617
Axi	SUSD3	0.00707943	-1.24098		Immuno	HLA-A	0.0106423	0.646095		Immuno	GBP5	0.0104392	2.29761
Axi	LINC01358	0.0110096	-1.22131		Immuno	PSME1	0.00073292	0.67828		Immuno	TRIM22	0.012611	2.09882
Axi	DNPH1	7.89585e-07	-1.21716		Immuno	HLA-E	2.04871e-07	0.772177		Immuno	APOL6	0.000313218	2.09092
Axi	ENG	0.000179802	-1.21156		Immuno	PRELID1	0.0362937	0.797855		Immuno	FBXO6	0.0453362	2.03669
Axi	LGALS1	2.66077e-08	-1.2089		Immuno	PSMA3	0.0264705	0.902235		Immuno	TAP1	2.34358e-09	1.96964
Axi	IL9R	0.0093883	-1.16918		Immuno	PSMB10	0.000141715	0.924161		Immuno	LAP3	0.000328326	1.9344
Axi	LINC02591	0.00294261	-1.1681		Immuno	PSMA2	0.0223832	0.934442		Immuno	STAT1	0.000193959	1.92948
Axi	RAB37	0.0167125	-1.16111		Immuno	PALM2-AKAP2	0.0125974	0.940936		Immuno	VAMP5	1.32868e-05	1.87472
Axi	GPSM3	5.66013e-14	-1.16026		Immuno	STAT3	0.00951107	0.979931		Immuno	RNF19B	0.00320772	1.84369
Axi	CEMIP2	0.00010564	-1.14121		Immuno	SLC3A2	0.0117523	0.991513		Immuno	DDX60	0.00431386	1.77066
Axi	MMP25-AS1	0.002117	-1.13883		Immuno	PDIA3	0.00073292	1.01571		Immuno	XAF1	0.0112561	1.75287
Axi	CYTOR	8.9089e-05	-1.13231		Immuno	SNX11	0.049907	1.01751		Immuno	DDX58	0.0398137	1.74075
Axi	CD52	0.000374288	-1.1306		Immuno	NMI	0.00340789	1.04824		Immuno	IRF1	0.00831049	1.58346
Axi	SLAMF7	7.54268e-11	-1.12909		Immuno	TRIM22	0.00130931	1.0952		Immuno	SAMD9L	0.00111759	1.54271
Axi	SH2D2A	3.93546e-06	-1.12826		Immuno	BST2	0.000693868	1.12785		Immuno	GBP2	3.64607e-06	1.53973
Axi	TRBC2	7.4759e-23	-1.1196		Immuno	OGFR	0.0299841	1.13446		Immuno	PSME2	2.40642e-07	1.53404
Axi	CATSPER1	0.00275678	-1.11724		Immuno	DRAP1	0.012878	1.16904		Immuno	DTX3L	0.0267725	1.49057
Axi	CTSW	5.66013e-14	-1.09499		Immuno	RIPK2	0.0193857	1.17656		Immuno	PSMB9	1.34434e-06	1.48899
Axi	TNFRSF18	3.13484e-05	-1.09057		Immuno	PSMB8	0.00103838	1.18437		Immuno	XRN1	0.0240408	1.48122
Axi	IGFLR1	1.8277e-12	-1.08682		Immuno	ISG20	0.00245718	1.19671		Immuno	UBE2L6	2.03983e-05	1.4693
Axi	LINC00963	0.00100249	-1.08515		Immuno	PSMB9	1.22047e-12	1.25286		Immuno	PARP9	0.00111759	1.43524
Axi	ZMIZ1	0.00718238	-1.07314		Immuno	PSMA4	0.026548	1.25585		Immuno	ISG15	0.0136776	1.39205
Axi	KIFC3	0.00556809	-1.05724		Immuno	PMAIP1	0.0447036	1.30901		Immuno	PARP14	0.0177672	1.29535
Axi	LPXN	8.87458e-11	-1.04232		Immuno	IRF7	0.0153428	1.31151		Immuno	PSMB8	0.000776751	1.0544
Axi	HCST	1.80092e-15	-1.0415		Immuno	IRF9	0.000485752	1.32197		Immuno	BST2	0.0331413	1.04299
Axi	ACY1	0.0432723	-1.03023		Immuno	NUB1	0.000974783	1.33486		Immuno	RBCK1	0.0173978	1.01381
Axi	HIC1	0.0136354	-1.01185		Immuno	LAT2	0.001445	1.33629		Immuno	PSMA3	0.045275	1.01317
Axi	NKG7	6.28453e-05	-1.00259		Immuno	RNF213	1.32447e-07	1.3951		Immuno	TAP2	0.00431386	0.952614
Axi	MYO1G	0.000488873	-0.998808		Immuno	SAMD9L	0.0270073	1.52395		Immuno	PSME1	3.4949e-06	0.895976
Axi	PPP1R14B	0.0197646	-0.995641		Immuno	CEBPB	0.0292962	1.53863		Immuno	PSMB10	1.72281e-05	0.832332
Axi	GNLY	4.28396e-07	-0.989235		Immuno	TAP2	1.78329e-05	1.57451		Immuno	PSMA4	0.0453362	0.721909
Axi	KIR2DL4	0.0389735	-0.980915		Immuno	STAT2	0.0102511	1.65774		Immuno	HNRNPF	0.0331413	0.677657
Axi	GZMA	0.00291041	-0.978005		Immuno	XAF1	0.000387183	1.66637
Axi	HOPX	1.07099e-05	-0.976821		Immuno	PSME2	2.45606e-13	1.79609
Axi	IRAK2	0.00651508	-0.961161		Immuno	DTX3L	0.000336725	1.8546
Axi	GPR68	0.0199088	-0.958864		Immuno	TYMP	1.18081e-06	1.89975
Axi	ISG20	0.0160226	-0.95775		Immuno	IFI35	0.000648761	1.95407
Axi	TIMP1	0.0467567	-0.948954		Immuno	PARP14	4.26522e-05	1.96984
Axi	CCL5	9.54152e-05	-0.944493		Immuno	TRAFD1	0.0112855	1.97306
Axi	ARID5B	0.0140414	-0.942693		Immuno	ODF3B	0.00340789	2.00281
Axi	FAM102A	0.00636993	-0.929294		Immuno	EPSTI1	8.0115e-09	2.07422
Axi	IL32	8.8638e-06	-0.927423		Immuno	ZNF267	3.17238e-05	2.0769
Axi	ARSA	0.0126693	-0.920957		Immuno	APOL6	1.81548e-07	2.09022
Axi	TIGIT	2.72573e-08	-0.92027		Immuno	UBE2L6	3.64372e-14	2.1234
Axi	GLIPR1	7.94415e-07	-0.900981		Immuno	IFITM1	2.24647e-14	2.17527
Axi	MATK	5.66013e-14	-0.89449		Immuno	APOL2	0.0141996	2.22142
Axi	EPHA1-AS1	0.0291547	-0.891199		Immuno	PARP9	8.66401e-07	2.24067
Axi	ASB2	0.0426481	-0.891027		Immuno	IFIT2	0.0102511	2.26511
Axi	SUMO3	4.71344e-08	-0.865304		Immuno	TNFSF10	0.00920721	2.28479
Axi	ARHGAP9	2.49053e-12	-0.863642		Immuno	PLAAT4	4.10707e-08	2.31805
Axi	PRKCQ	2.49982e-05	-0.85187		Immuno	TRIM21	0.00420284	2.4405
Axi	TESPA1	0.0161096	-0.850742		Immuno	SLAMF1	0.00340789	2.4436
Axi	FCMR	1.04587e-05	-0.847698		Immuno	MT2A	4.98611e-05	2.47373
Axi	STT3B	0.0150273	-0.839448		Immuno	TBX21	0.000265123	2.56265
Axi	CASK	0.0336951	-0.83612		Immuno	IRF1	3.42346e-28	2.5887
Axi	LAT2	2.04852e-05	-0.831375		Immuno	GBP2	6.76175e-08	2.59469
Axi	IFITM2	5.83653e-06	-0.805952		Immuno	TNFSF13B	0.00477517	2.61199
Axi	NBEAL2	0.0161096	-0.804439		Immuno	IFIT3	0.0393916	2.72475
Axi	NCF1	0.00941367	-0.804268		Immuno	WARS	3.75346e-08	2.74511
Axi	CD244	0.000392328	-0.797449		Immuno	IFI44L	3.24705e-05	2.79088
Axi	ATP2B1	0.0492973	-0.796294		Immuno	TAP1	3.55015e-13	2.82339
Axi	CD7	0.000847585	-0.779206		Immuno	SOCS1	1.12892e-16	2.86527
Axi	KLRB1	0.00101486	-0.763624		Immuno	LAP3	3.75346e-08	2.92784
Axi	FLOT1	0.00607823	-0.762073		Immuno	FAS	0.000143205	3.01565
Axi	KLRC3	0.0284039	-0.754663		Immuno	STAT1	1.79373e-14	3.01838
Axi	TCIRG1	2.51963e-07	-0.752768		Immuno	ETV7	4.98611e-05	3.1231
Axi	ALOX5AP	0.00128092	-0.749113		Immuno	FBXO6	4.98611e-05	3.21755
Axi	ZC3H4	0.0140278	-0.747281		Immuno	HAPLN3	0.000169425	3.30768
Axi	AC008105.3	0.0169532	-0.743912		Immuno	GBP4	2.03958e-07	3.55913
Axi	ANXA1	0.000109899	-0.735551		Immuno	GBP1	7.08828e-07	3.7008
Axi	DOK1	0.0193668	-0.734913		Immuno	GBP5	5.22262e-14	3.70263
Axi	IKZF1	0.00630365	-0.728909		Immuno	CXCL10	0.039987	6.02938
Axi	PHF19	0.0098768	-0.720956
Axi	DOK2	0.0231448	-0.716194
Axi	AC092821.3	0.0232726	-0.711887
Axi	CMC1	0.0492973	-0.711156
Axi	APBA2	0.013989	-0.705195
Axi	CD300A	0.00329842	-0.702191
Axi	ARHGAP4	4.78016e-10	-0.7018
Axi	RGS10	0.0148337	-0.694525
Axi	ARHGAP35	0.00942031	-0.691735
Axi	CD2	0.0183693	-0.690526
Axi	EMP3	1.66986e-05	-0.687048
Axi	PPP1R18	2.49982e-05	-0.685212
Axi	TBL1X	0.0232726	-0.683953
Axi	TRGC1	0.0409976	-0.679798
Axi	FUOM	0.0241152	-0.67693
Axi	TOX	0.00192721	-0.674064
Axi	IFITM1	5.00959e-06	-0.673815
Axi	FERMT3	5.04438e-06	-0.669106
Axi	ADAM8	0.00097818	-0.668784
Axi	CD96	7.15136e-06	-0.668485
Axi	APOBEC3G	0.00222144	-0.667702
Axi	TMIGD2	0.000322139	-0.665406
Axi	CHST11	0.0169385	-0.661855
Axi	ANP32E	0.00866538	-0.654435
Axi	APOBEC3C	1.67516e-05	-0.652935
Axi	CMTM3	0.00877413	-0.650945
Axi	ARHGAP26	0.0496318	-0.650709
Axi	RAPGEF6	0.0203172	-0.650434
Axi	FURIN	0.0290549	-0.641246
Axi	AKAP13	0.000167084	-0.63674
Axi	TYROBP	2.74399e-08	-0.62709
Axi	DIPK1A	0.0320032	-0.626314
Axi	ITGB2	0.00130796	-0.625927
Axi	KLRK1	6.19036e-06	-0.624583
Axi	MVP	0.00464803	-0.617882
Axi	MLXIP	0.0317125	-0.615636
Axi	CNOT6L	0.0131775	-0.612094
Axi	LCK	1.23553e-12	-0.603522
Axi	MMP23B	0.000881615	-0.602641
Axi	HIF1A	0.00477392	-0.602376
Axi	ACAP1	0.000881615	-0.602074
Axi	TMC8	0.00614864	-0.599885
Axi	PTPRCAP	0.000396465	-0.582528
Axi	CD74	0.0303373	-0.577584
Axi	FAM78A	0.0320189	-0.5762
Axi	PLAAT4	0.00640371	-0.5747
Axi	SPPL2A	0.047611	-0.562094
Axi	SPN	3.79328e-05	-0.55965
Axi	FCER1G	0.00199324	-0.55883
Axi	LYST	0.00297769	-0.556572
Axi	RUNX3	0.000564205	-0.553962
Axi	RNF213	0.0332682	-0.550816
Axi	TOGARAM2	0.0416965	-0.550078
Axi	PSME2	0.00356734	-0.54742
Axi	WDR45	0.00334478	-0.546808
Axi	HEXD	0.0149349	-0.544552
Axi	CCDC102A	0.0402093	-0.541351
Axi	HAVCR2	0.0398067	-0.539873
Axi	IL2RB	2.82921e-05	-0.53934
Axi	PYCARD	0.00915915	-0.53846
Axi	RGL2	0.00829232	-0.522387
Axi	LDHA	0.00378744	-0.521927
Axi	NR3C1	4.39618e-07	-0.520945
Axi	TMSB4X	1.05507e-12	-0.520219
Axi	RAB24	1.45898e-05	-0.516972
Axi	PHPT1	0.0287334	-0.508436
Axi	ABI3	0.0197503	-0.507199
Axi	CFLAR	5.04438e-06	-0.497592
Axi	IKZF3	0.0334295	-0.495483
Axi	IL2RG	8.2598e-05	-0.49482
Axi	KCNAB2	0.00507152	-0.494239
Axi	TSEN54	0.00471411	-0.491726
Axi	THBS1	0.00607823	-0.484136
Axi	CARD19	0.0364704	-0.481656
Axi	ARHGEF1	0.00103292	-0.481116
Axi	TRABD	0.0021837	-0.470669
Axi	PIK3CG	0.0456739	-0.47031
Axi	PITPNC1	0.000139595	-0.463359
Axi	CTSD	4.01582e-05	-0.461835
Axi	HLA-F	0.00324923	-0.460944
Axi	OCIAD2	0.0409976	-0.449025
Axi	NFKB1	0.0150766	-0.448847
Axi	GMIP	0.0394113	-0.443992
Axi	CD247	0.0153965	-0.442226
Axi	LSP1	6.26886e-08	-0.441786
Axi	MACF1	0.00610133	-0.439952
Axi	SYTL2	0.049732	-0.437466
Axi	MXRA7	0.00877413	-0.437452
Axi	GNB2	0.0394113	-0.435896
Axi	LAPTM5	0.00155094	-0.435398
Axi	PPP6R1	0.0325821	-0.435171
Axi	RARA	0.0164354	-0.430204
Axi	PTK2B	0.00829232	-0.429785
Axi	TLE5	0.00356734	-0.425488
Axi	APBB1IP	0.000726414	-0.422679
Axi	PTPRJ	0.0198288	-0.417308
Axi	FYN	0.000289657	-0.416275
Axi	TBC1D10C	0.000881615	-0.41554
Axi	ARRB2	0.0408621	-0.415348
Axi	PSMB10	0.00200866	-0.415342
Axi	SRGN	0.031438	-0.414965
Axi	PSD4	0.0423617	-0.413919
Axi	PGK1	0.0078825	-0.401267
Axi	AOAH	0.00297736	-0.393427
Axi	TAGLN2	0.000374288	-0.389851
Axi	SEPTIN1	4.12271e-05	-0.389481
Axi	MSN	0.000139595	-0.388799
Axi	RIN3	0.00528248	-0.385846
Axi	CDC42SE1	0.048756	-0.383901
Axi	ENO1	0.0134959	-0.381545
Axi	TRIM14	0.0150766	-0.381023
Axi	GBP2	0.0290549	-0.378196
Axi	PTPRC	0.000847585	-0.374526
Axi	BAX	0.00508015	-0.373532
Axi	LY6E	2.58617e-05	-0.372925
Axi	PSME1	0.000151904	-0.371138
Axi	CORO1A	0.000156973	-0.358834
Axi	ZAP70	0.00614864	-0.353122
Axi	PRDX5	0.0418712	-0.350572
Axi	UTRN	0.0320032	-0.344855
Axi	EML4	0.0347697	-0.339746
Axi	MYL12B	0.00630365	-0.335711
Axi	MLLT6	0.0464017	-0.332769
Axi	RAC2	0.000640301	-0.32911
Axi	CD63	0.000656277	-0.326961
Axi	GLIPR2	0.0320032	-0.325963
Axi	CSK	6.89669e-05	-0.324384
Axi	CD82	0.00788109	-0.324361
Axi	CLIC1	2.74399e-08	-0.324276
Axi	ETS1	0.000785456	-0.320604
Axi	RAB1B	0.00103292	-0.320375
Axi	LAT	0.0187227	-0.319388
Axi	SH3BP2	0.0440208	-0.317657
Axi	RASAL3	4.15256e-05	-0.313274
Axi	PTPN7	0.00761181	-0.310167
Axi	COIL	0.0368956	-0.309415
Axi	ITM2B	0.00241798	-0.309411
Axi	SLC44A2	0.016332	-0.308921
Axi	ZNF414	0.00464803	-0.304681
Axi	FAM49B	0.000252945	-0.302892
Axi	SH3BP1	0.033558	-0.302081
Axi	PIP4K2A	0.0320442	-0.300439
Axi	EIF3G	0.00101486	-0.297692
Axi	RAB27A	0.0161096	-0.297409
Axi	VPS51	0.00780826	-0.286162
Axi	CHD3	0.0250277	-0.284102
Axi	PTMA	0.0018273	-0.28131
Axi	GYPC	2.04852e-05	-0.2785
Axi	SEPTIN6	0.0100407	-0.277891
Axi	DDX3X	0.0329187	-0.26922
Axi	TUBB4B	0.0325821	-0.267867
Axi	ZYX	1.83529e-05	-0.267334
Axi	SFPQ	0.0342262	-0.267242
Axi	VEGFB	0.0332839	-0.266356
Axi	PREX1	0.010071	-0.257416
Axi	GPR174	0.033949	-0.257038
Axi	RHOA	0.000604177	-0.249012
Axi	GNAS	0.00932762	-0.247377
Axi	INPP5D	0.0208423	-0.242945
Axi	LPIN2	0.0297202	-0.240466
Axi	PRKCH	0.0331442	-0.236966
Axi	PPP1CA	0.0264885	-0.235097
Axi	RALGDS	0.0210166	-0.232622
Axi	ARPC3	0.00621614	-0.231653
Axi	CAPZB	0.031438	-0.225694
Axi	PPP1R35	0.024058	-0.22549
Axi	HSPA8	0.0178365	-0.22459
Axi	RPL36AL	0.0218353	-0.219338
Axi	SUMO2	0.00254956	-0.210967
Axi	GMFG	0.00381635	-0.205502
Axi	RBM3	0.0161096	-0.201829
Axi	MAZ	0.0368956	-0.19625
Axi	NT5C	0.0427076	-0.185793
Axi	GRK2	0.0234351	-0.183868
Axi	PFN1	0.0193668	-0.179558
Axi	ACTN4	0.00507152	-0.17399
Axi	TRIR	0.00324923	-0.169856
Axi	CDC42SE2	0.0156345	-0.165848
Axi	LIMK1	0.0463031	-0.161129
Axi	NACA	0.00751824	-0.158652
Axi	RPS11	0.0183204	-0.140168
Axi	NINJ1	0.0253026	-0.110016
Axi	BTF3	0.0176836	-0.0870314
Axi	NDUFS7	0.0113511	0.0610961
Axi	EIF4A2	0.0212045	0.0756216
Axi	GMCL1	0.0150766	0.125911
Axi	SOD1	0.024058	0.16398
Axi	RPS15	0.0423925	0.1654
Axi	RPL15	0.0222206	0.205473
Axi	NBPF1	0.00612026	0.20991
Axi	UQCRB	0.0111363	0.212359
Axi	CEBPB	0.0164354	0.21919
Axi	PDCD7	0.0115955	0.233682
Axi	RPL36	0.00781502	0.244131
Axi	AP2S1	0.0386863	0.244737
Axi	TOMM7	0.00743714	0.24737
Axi	ARFIP1	0.0183693	0.258483
Axi	HMGN3	0.00640371	0.270632
Axi	OAT	0.00212205	0.272598
Axi	EEF1D	0.00915915	0.279357
Axi	RPS8	0.00132894	0.282317
Axi	RPS6	5.50746e-05	0.304042
Axi	ERLEC1	0.00781502	0.312818
Axi	CCNI	0.0325821	0.324372
Axi	ADI1	0.00829232	0.328049
Axi	ISCU	0.012474	0.334027
Axi	RPL12	0.0103894	0.336598
Axi	NDUFA3	0.00915915	0.338061
Axi	RPS17	0.0320187	0.341808
Axi	HNRNPD	0.0379601	0.344439
Axi	ERP29	0.00673949	0.354721
Axi	SKP1	0.0284039	0.356174
Axi	EEF2	0.0120918	0.367969
Axi	COX6A1	2.20048e-07	0.3783
Axi	KRTCAP2	0.00090824	0.391692
Axi	ABLIM1	0.0347697	0.403052
Axi	CARHSP1	0.0093883	0.406613
Axi	LSM5	0.0283719	0.423643
Axi	PNPLA2	6.51349e-05	0.426988
Axi	FAM162A	0.00392572	0.42817
Axi	SMIM10L1	0.0409976	0.428445
Axi	HMGB2	4.24511e-06	0.431404
Axi	APLP2	0.000543555	0.437764
Axi	NCAPD3	0.00978001	0.443486
Axi	SLF2	0.0475076	0.444952
Axi	RPLP1	9.54152e-05	0.456358
Axi	UQCRQ	0.00297769	0.456684
Axi	WDR33	0.00610133	0.498393
Axi	HMGN1	3.72415e-06	0.508166
Axi	PGP	0.0408621	0.521207
Axi	AMN1	0.0321206	0.525549
Axi	TKT	0.0176836	0.536515
Axi	FAM207A	0.00215406	0.545619
Axi	HMGN2	0.0218353	0.547665
Axi	NDUFA10	0.0423925	0.566871
Axi	MRPS26	0.031438	0.573856
Axi	METRNL	0.00544138	0.579453
Axi	SRP19	0.0466397	0.597935
Axi	CYTH2	0.00381635	0.605956
Axi	ODC1	0.0273901	0.617167
Axi	SEC11C	0.00607823	0.626999
Axi	SCAF8	0.0410206	0.63547
Axi	METRN	0.0323212	0.635533
Axi	TRGV9	0.00109335	0.636098
Axi	GAS5	0.000881615	0.640791
Axi	ZNF445	0.0193668	0.647344
Axi	RHOH	0.0169385	0.655643
Axi	GPX4	8.98904e-12	0.679674
Axi	STMN1	0.00334478	0.680104
Axi	ARRDC3	0.00392465	0.691627
Axi	MRNIP	0.0376708	0.695162
Axi	OGA	0.000139595	0.712063
Axi	AP1AR	0.0195596	0.714196
Axi	SIL1	0.0496318	0.716423
Axi	TRAP1	0.00021888	0.719697
Axi	STX8	0.0203921	0.726248
Axi	TRIM28	0.000531126	0.739892
Axi	GLRX3	0.0181252	0.740184
Axi	POLR3K	0.0499237	0.743418
Axi	C7orf50	0.00498847	0.755226
Axi	SCCPDH	0.0329187	0.759249
Axi	RHOB	0.0410089	0.761732
Axi	C12orf76	0.00138839	0.765373
Axi	AC004687.1	0.0169532	0.766276
Axi	RAB11FIP3	0.0364704	0.76717
Axi	BLCAP	0.0266121	0.767475
Axi	NXF1	0.000139595	0.768407
Axi	BOLA3	0.0127459	0.789283
Axi	OXCT1	0.0183526	0.813179
Axi	CDKN2D	6.26335e-06	0.836066
Axi	IMPDH2	0.0021837	0.853273
Axi	EAF2	0.0332839	0.866489
Axi	ZNF318	0.0143517	0.870186
Axi	FAM234A	0.00241798	0.882105
Axi	SEC22C	0.00138992	0.897398
Axi	PIGF	0.000103669	0.898628
Axi	CBX1	0.0124816	0.921911
Axi	NUDT9	0.0201697	0.924923
Axi	H1FX	7.94345e-05	0.950428
Axi	TTC3	0.0181136	0.97401
Axi	AHCY	0.047611	0.992143
Axi	TMEM38B	2.90262e-05	1.02727
Axi	SCPEP1	0.0157845	1.02809
Axi	DDIT3	0.00245493	1.06236
Axi	TPRN	0.017974	1.07034
Axi	MORC4	0.0140414	1.16231
Axi	DCXR	3.67305e-13	1.22626
Axi	WDR19	0.00682189	1.2307
Axi	AC016074.2	0.0146673	1.3054
Axi	KLF2	0.0110096	1.5683
Axi	PSAT1	0.0290549	2.05191
Combo	LTB	0.00125918	-2.02107
Combo	LINC01619	0.000279648	-1.79953
Combo	CATSPER1	1.85802e-07	-1.77238
Combo	TRDC	2.15063e-10	-1.65394
Combo	ERFL	0.0301436	-1.64268
Combo	RGL4	0.000556265	-1.61606
Combo	ASB2	0.0139029	-1.5639
Combo	FGR	0.000213063	-1.55704
Combo	NELL2	0.0248127	-1.53683
Combo	LINC00996	0.000553894	-1.42533
Combo	IGLV2-14	0.0147806	-1.34603
Combo	ADGRG3	0.000170992	-1.29339
Combo	APOBEC3H	3.20074e-07	-1.29022
Combo	SLAMF7	7.30971e-11	-1.23091
Combo	ADGRG1	0.00402295	-1.21278
Combo	SH2D2A	1.85802e-07	-1.20358
Combo	PTPN6	0.000724034	-1.17885
Combo	GZMA	0.000386084	-1.17367
Combo	IGFLR1	9.58293e-10	-1.17002
Combo	AC116366.2	0.0235696	-1.14294
Combo	TNFRSF18	0.000117697	-1.14043
Combo	CEMIP2	0.000810204	-1.11586
Combo	MYO1G	0.00483488	-1.10463
Combo	CTSW	1.22986e-14	-1.09232
Combo	ACY1	0.03339	-1.08451
Combo	CD82	1.69247e-05	-1.07754
Combo	TIGIT	9.73613e-07	-1.0677
Combo	TNFRSF25	0.0164553	-1.06504
Combo	LINC01358	0.0464221	-1.0591
Combo	USE1	0.0423686	-1.05841
Combo	CD52	0.00817089	-1.05305
Combo	ARID5B	0.0308933	-1.04087
Combo	LGALS1	0.00165335	-1.02867
Combo	IL32	2.88932e-06	-1.02609
Combo	IL9R	0.00403518	-1.02561
Combo	IL12RB1	4.25128e-05	-1.02443
Combo	ARSA	0.00338223	-1.02403
Combo	MMP25-AS1	0.00403518	-1.01114
Combo	HCST	5.50084e-18	-1.01012
Combo	GPSM3	7.37532e-15	-1.0063
Combo	TRBC2	6.03172e-16	-1.00222
Combo	NKG7	0.000139629	-0.993636
Combo	HOPX	1.49781e-05	-0.971456
Combo	HAVCR2	0.00972724	-0.966125
Combo	GNLY	2.56644e-05	-0.943257
Combo	AL135818.1	0.000136774	-0.938633
Combo	NCF1	0.0171341	-0.926562
Combo	KLRK1	5.38369e-12	-0.924898
Combo	SUSD3	0.0164553	-0.916842
Combo	LINC002481	0.0189625	-0.913447
Combo	RCN1	0.048342	-0.898392
Combo	IRAK2	0.0050726	-0.892195
Combo	LCK	3.7789e-16	-0.888042
Combo	MATK	8.6896e-14	-0.884438
Combo	TYMP	0.000421397	-0.872222
Combo	CASK	0.0322305	-0.87084
Combo	LPXN	4.20564e-10	-0.86476
Combo	GHDC	0.0197584	-0.860048
Combo	DNPH1	0.000529725	-0.853369
Combo	PHF19	0.00102696	-0.851098
Combo	MVP	0.000425609	-0.845002
Combo	CCL5	0.00188728	-0.844617
Combo	GLIPR1	8.93217e-09	-0.840891
Combo	ARHGAP9	7.56859e-11	-0.837837
Combo	ENG	0.00457848	-0.825498
Combo	ANXA1	0.000810204	-0.824187
Combo	DOK2	0.0302661	-0.812056
Combo	MAFF	0.00878955	-0.805379
Combo	EPHA1-AS1	0.0312117	-0.803039
Combo	KLRC1	0.0188845	-0.785196
Combo	LINC00963	0.0449027	-0.78341
Combo	ALOX5AP	0.00122983	-0.768515
Combo	ARHGAP4	7.04593e-07	-0.764971
Combo	NBEAL2	0.00898572	-0.760452
Combo	FAM102A	0.013898	-0.746976
Combo	AP1S1	0.0132284	-0.736286
Combo	IKZF1	0.00901201	-0.734546
Combo	CD244	0.00497193	-0.730158
Combo	THBS1	0.0076996	-0.720277
Combo	AKAP13	5.4338e-05	-0.717051
Combo	CNOT6L	6.48297e-05	-0.712592
Combo	PPP1R18	2.29028e-06	-0.712434
Combo	TCIRG1	0.000245038	-0.695694
Combo	NDUFAF3	0.0374932	-0.695435
Combo	NLRC5	0.0351274	-0.68882
Combo	LAT2	2.81672e-06	-0.684636
Combo	ACAP1	0.000609657	-0.683347
Combo	FERMT3	1.02443e-05	-0.680641
Combo	WDR13	0.0242276	-0.673135
Combo	EMP3	0.000126633	-0.669448
Combo	PNP	0.0351401	-0.668253
Combo	PILRB	0.0413966	-0.664982
Combo	PDE3B	0.00543769	-0.661344
Combo	LZTS2	0.0321479	-0.658553
Combo	SPN	2.39029e-05	-0.656312
Combo	CD74	0.0111507	-0.6531
Combo	PTPRCAP	0.000187622	-0.652997
Combo	ITGB2	0.00614566	-0.649383
Combo	FCER1G	0.00148765	-0.646211
Combo	MMP23B	0.00561839	-0.643274
Combo	VAMP5	0.00307831	-0.641215
Combo	ZBTB16	0.038839	-0.635911
Combo	CD300A	0.00430234	-0.634169
Combo	RGS10	0.0313177	-0.631217
Combo	UCP2	0.0382511	-0.627944
Combo	IFITM1	4.10014e-05	-0.627076
Combo	WDR45	0.0067739	-0.625268
Combo	CYTOR	0.0423686	-0.623569
Combo	FCMR	2.39029e-05	-0.618631
Combo	CD7	0.0151622	-0.615803
Combo	TYROBP	3.25301e-07	-0.614387
Combo	TMC8	0.00636515	-0.611656
Combo	SUMO3	4.36146e-06	-0.601347
Combo	RARA	0.00430234	-0.596847
Combo	PTRHD1	0.00683216	-0.59631
Combo	PLAAT4	0.00353184	-0.59173
Combo	NMRK1	0.0423686	-0.591176
Combo	ARHGEF1	0.00042783	-0.590033
Combo	CD96	0.000633344	-0.58931
Combo	UGCG	0.0226543	-0.588094
Combo	CYTH4	0.0164553	-0.587263
Combo	TBC1D10C	0.000117697	-0.58581
Combo	THOC6	0.0487005	-0.585131
Combo	PRKCQ	0.00159611	-0.582745
Combo	SEPTIN1	5.87959e-05	-0.58273
Combo	NR3C1	2.43233e-07	-0.577303
Combo	ARRB1	0.0480568	-0.572564
Combo	RAB24	9.7218e-05	-0.572215
Combo	RUNX3	0.000421397	-0.562652
Combo	IFITM2	0.00792551	-0.558689
Combo	PSME2	0.00234501	-0.55474
Combo	CARD11	0.0367692	-0.545412
Combo	KLRB1	0.0331793	-0.537621
Combo	APBA2	0.00851508	-0.535506
Combo	WAKMAR2	0.0458473	-0.527542
Combo	PPM1M	0.0167747	-0.519688
Combo	ZAP70	0.00373175	-0.516766
Combo	FLOT1	0.0369947	-0.515696
Combo	ADAM8	2.39029e-05	-0.515654
Combo	LY6E	1.94974e-05	-0.511714
Combo	CORO1A	4.96097e-09	-0.508146
Combo	VPS51	0.000477968	-0.506567
Combo	HIF1A	0.0423686	-0.502123
Combo	ZMIZ1	0.00160168	-0.498781
Combo	SLC44A2	0.0351274	-0.498438
Combo	ARHGAP35	0.038565	-0.486857
Combo	SHISAL2A	0.0131807	-0.486362
Combo	PSMB10	0.00377491	-0.485794
Combo	CDC42SE1	0.0188845	-0.482276
Combo	ITGAL	0.0198373	-0.482198
Combo	LYST	0.0441888	-0.482192
Combo	ZC3H4	0.0355573	-0.481484
Combo	LAPTM5	0.0077632	-0.480676
Combo	PITPNC1	0.00350969	-0.480182
Combo	GALNT6	0.045645	-0.476408
Combo	TMIGD2	0.00446938	-0.471402
Combo	CTSD	0.00186339	-0.468108
Combo	RAB27A	0.0215483	-0.464412
Combo	TMSB4X	9.58293e-10	-0.460414
Combo	APOBR	0.0441498	-0.460074
Combo	RAC2	1.44275e-05	-0.459964
Combo	LPIN2	0.0129345	-0.457137
Combo	ANP32E	0.0436037	-0.450978
Combo	HLA-F	0.0076996	-0.449806
Combo	PTPRJ	0.0237411	-0.445637
Combo	PTPRC	5.38571e-05	-0.44503
Combo	AOAH	0.000923224	-0.44378
Combo	IL2RB	0.00898572	-0.442147
Combo	ETS1	0.000518047	-0.438104
Combo	FXYD5	0.0188845	-0.435651
Combo	SSH3	0.0484006	-0.434751
Combo	ADGRE5	0.00582959	-0.433613
Combo	MACF1	0.0317927	-0.431233
Combo	IL2RG	0.020563	-0.42956
Combo	UTRN	0.0299629	-0.428113
Combo	IQGAP2	0.0123061	-0.424954
Combo	TSEN54	0.000609657	-0.422726
Combo	MBP	0.0351172	-0.42045
Combo	CLIC1	5.07581e-08	-0.406908
Combo	CD63	0.000245038	-0.405224
Combo	CFLAR	0.00396364	-0.403947
Combo	LSP1	1.93353e-06	-0.401268
Combo	FYN	0.000871095	-0.399362
Combo	LAT	0.000553894	-0.393761
Combo	ITGA4	0.0434268	-0.392426
Combo	LDHA	0.0248	-0.388649
Combo	PRKCH	0.00546139	-0.387495
Combo	SNRK	0.0497557	-0.376796
Combo	RBM3	0.00693446	-0.36141
Combo	SLC38A5	0.0134712	-0.351454
Combo	GYPC	8.82146e-05	-0.346839
Combo	PTPN7	0.00642268	-0.34666
Combo	CD37	0.0248127	-0.336317
Combo	PSME1	0.000740929	-0.335409
Combo	FAM49B	0.00605705	-0.328244
Combo	MLLT6	0.0317493	-0.327706
Combo	ITM2B	0.00102696	-0.325587
Combo	EML4	0.00490895	-0.320409
Combo	GABPB1-IT1	0.0484006	-0.319236
Combo	SFPQ	0.0423686	-0.318176
Combo	SEPTIN6	0.0157516	-0.31159
Combo	CLN3	0.0304367	-0.304704
Combo	GMFG	4.43248e-05	-0.30448
Combo	MAML2	0.0469069	-0.301933
Combo	RHOA	0.000136774	-0.30084
Combo	APBB1IP	0.00383426	-0.299361
Combo	ZYX	0.000611911	-0.298355
Combo	FYB1	0.00512598	-0.294764
Combo	GBP2	0.0449027	-0.293649
Combo	VEGFB	0.0449027	-0.291465
Combo	LIMD2	0.045645	-0.289785
Combo	TLE5	0.0191287	-0.289707
Combo	SEPTIN9	0.0125292	-0.284259
Combo	CSK	0.000477968	-0.281152
Combo	ZNF414	0.0494572	-0.280729
Combo	MYL12B	0.0465595	-0.271672
Combo	RASAL3	0.00274113	-0.264348
Combo	MSN	0.0355573	-0.256453
Combo	EIF3G	0.0155957	-0.252344
Combo	SUMO2	0.00457222	-0.245785
Combo	PFN1	0.023115	-0.243508
Combo	ACTN4	0.00070837	-0.241714
Combo	TRABD	0.0423686	-0.229669
Combo	CAPZB	0.0103598	-0.225358
Combo	RAB1B	0.038839	-0.215253
Combo	FIS1	0.0497206	-0.143118
Combo	TRIR	0.0146444	-0.141633
Combo	NDUFS7	0.0148095	0.015221
Combo	EIF4A2	0.0171323	0.0856347
Combo	UBA52	0.048292	0.121761
Combo	ATP6V1F	0.0332796	0.142802
Combo	SOD1	0.0233217	0.153777
Combo	TOMM7	0.048292	0.15572
Combo	AP2S1	0.0443218	0.156546
Combo	SUB1	0.0188845	0.162635
Combo	RPS15	0.0166368	0.169253
Combo	RPL36	0.026777	0.177457
Combo	UQCR10	0.00350969	0.182744
Combo	GNA12	0.0332607	0.194653
Combo	ENSA	0.0439272	0.19494
Combo	SMIM10L1	0.0139809	0.20502
Combo	RPS8	0.00605705	0.205637
Combo	EEF1D	0.00394926	0.207101
Combo	CAPN7	0.0441249	0.210015
Combo	NAP1L1	0.0449027	0.22683
Combo	ZNF706	0.0129345	0.239402
Combo	CELF1	0.0248127	0.246705
Combo	PEBP1	0.0464834	0.249668
Combo	STX5	0.0248127	0.25089
Combo	NBPF1	0.0188845	0.252819
Combo	RPL12	0.0441434	0.254779
Combo	TMEM161A	0.037496	0.254862
Combo	CEBPB	0.025777	0.255772
Combo	MLF2	0.0421892	0.259503
Combo	COX6A1	0.00035086	0.262752
Combo	GID8	0.0154651	0.262766
Combo	HMGN3	0.000170992	0.267776
Combo	KRTCAP2	0.00655715	0.287266
Combo	MT-ND5	0.0439272	0.288191
Combo	SKP1	0.0151622	0.288516
Combo	NCL	0.00898572	0.289639
Combo	HMGB2	0.000633344	0.28999
Combo	COPS3	0.0417879	0.294919
Combo	TUSC2	0.0308743	0.298957
Combo	EEF2	0.00817389	0.299415
Combo	UQCRQ	0.0449027	0.300416
Combo	NDUFA10	0.0142203	0.305102
Combo	RPS6	6.43574e-05	0.308507
Combo	PDCD7	0.000312787	0.312878
Combo	CCNI	0.0237411	0.321768
Combo	RUSC1	0.0314357	0.322623
Combo	H2AFV	0.0317493	0.334391
Combo	CCNG2	0.0379603	0.352518
Combo	NSD3	0.00451682	0.353937
Combo	HAGH	0.0441434	0.354925
Combo	ERP29	0.000963021	0.37441
Combo	MRPS26	0.000960251	0.375715
Combo	VDAC2	0.0363937	0.377173
Combo	UBQLN1	0.0195176	0.37998
Combo	HMGN1	0.000599528	0.380127
Combo	MICOS10	0.0437987	0.384945
Combo	RPLP1	4.85014e-05	0.407745
Combo	BLCAP	0.0292311	0.409391
Combo	NXF1	0.0166563	0.409792
Combo	ERLEC1	0.0280681	0.416092
Combo	HIKESHI	0.0133339	0.417893
Combo	HNRNPD	0.00605705	0.420594
Combo	NDUFV3	0.0386592	0.433652
Combo	NOL7	0.0361098	0.434465
Combo	SUPT4H1	0.0248127	0.437283
Combo	HMGN2	0.0337436	0.438038
Combo	EIF3L	0.0130641	0.438869
Combo	PFDN2	0.038839	0.439617
Combo	ISCA1	2.91996e-05	0.443886
Combo	ABLIM1	0.0201107	0.459646
Combo	VKORC1	0.00354869	0.462741
Combo	COX7A2L	0.00561375	0.464013
Combo	MRNIP	0.0227153	0.464348
Combo	C12orf76	0.00967594	0.46609
Combo	CBWD2	0.0355573	0.47266
Combo	PGP	0.000136774	0.474572
Combo	ISCU	0.000136774	0.501761
Combo	STYXL1	0.0134693	0.503647
Combo	CARHSP1	0.00373072	0.506511
Combo	LSM5	0.0351401	0.513214
Combo	ATG4B	0.00235856	0.522722
Combo	NSRP1	0.0492675	0.528293
Combo	OAT	0.000312787	0.530721
Combo	TMEM50B	0.0264655	0.532584
Combo	TRAPPC3	0.03558	0.535596
Combo	KIF3A	0.00848581	0.537307
Combo	BOLA3	0.0106254	0.546277
Combo	TRGV9	0.00354869	0.547108
Combo	METRNL	0.00103701	0.572551
Combo	APPL1	0.0351172	0.576095
Combo	APLP2	1.19421e-05	0.581012
Combo	DDIT3	0.038564	0.581541
Combo	TRIM28	1.54418e-06	0.582429
Combo	FAM207A	0.00140104	0.589486
Combo	DUT	0.00203106	0.592931
Combo	HYOU1	0.0188845	0.59438
Combo	DAP	0.0468031	0.604099
Combo	ODC1	0.00059393	0.632739
Combo	NUP37	0.0393949	0.637977
Combo	ADCK2	0.0106254	0.640867
Combo	TAF12	0.00624665	0.648871
Combo	RSAD1	0.0436037	0.650311
Combo	OGA	9.53041e-05	0.657721
Combo	METRN	0.0332912	0.661679
Combo	UBE2G2	0.00403518	0.663062
Combo	GPX4	3.57281e-13	0.671669
Combo	SLF2	0.03398	0.673829
Combo	C7orf50	0.0237411	0.683765
Combo	CDKN2D	0.00234134	0.692788
Combo	SNRNP48	0.0434268	0.705601
Combo	SEC11C	0.0199076	0.739323
Combo	GAS5	0.000170992	0.746461
Combo	ARRDC3	4.25128e-05	0.760296
Combo	ATP1B3	0.00639102	0.768118
Combo	IMPDH2	0.000127483	0.78703
Combo	ZNF442	0.0147889	0.800633
Combo	CBX1	0.0016346	0.819346
Combo	ITGB3BP	0.0124971	0.829952
Combo	SKI	0.0393493	0.835758
Combo	HMGCL	0.0497206	0.841441
Combo	FAM168B	0.00214413	0.868375
Combo	HDHD5	0.036643	0.885127
Combo	TRAP1	0.000245038	0.892599
Combo	MAP3K7	0.0146784	0.932971
Combo	H1FX	7.22308e-06	0.951474
Combo	BRI3BP	0.0164553	0.952139
Combo	STMN1	1.41076e-05	0.960744
Combo	PIGF	0.00035086	1.02932
Combo	ACYP1	0.0183607	1.02934
Combo	TMEM38B	4.36146e-06	1.0432
Combo	AHCY	0.00469763	1.06635
Combo	RHOB	0.0143085	1.0874
Combo	ZNF318	0.00544076	1.12761
Combo	N6AMT1	0.0320216	1.29315
Combo	AKIP1	0.0151622	1.29929
Combo	DCXR	3.25021e-18	1.37612
Combo	KLF2	0.013898	1.52934
Combo	RGS16	0.0275447	2.39479
Combo	DUSP5	0.0128746	2.47516
Immuno	ANKH	0.0368885	-1.49054
Immuno	FAM43A	0.0352829	-1.38933
Immuno	THBS1	0.024253	-1.22325
Immuno	RGS2	0.0333313	-1.1507
Immuno	DBP	0.000161699	-1.14214
Immuno	APOLD1	0.0139509	-1.12079
Immuno	WAKMAR2	0.000997649	-1.10927
Immuno	METTL7A	0.00652493	-1.09618
Immuno	RGCC	0.0153847	-1.07996
Immuno	EIF3J-DT	0.0151087	-1.06185
Immuno	CEMIP2	0.000936386	-1.02082
Immuno	TGIF1	0.0384523	-1.02022
Immuno	LY9	0.0164138	-0.988069
Immuno	FCMR	3.58154e-05	-0.833448
Immuno	YPEL2	0.0473775	-0.830132
Immuno	CDKN1B	0.00207905	-0.816703
Immuno	CENPV	0.0379038	-0.794831
Immuno	ZNF493	0.0460491	-0.780305
Immuno	GABPB1-IT1	0.00171748	-0.749036
Immuno	GCHFR	0.0392889	-0.722515
Immuno	BANP	0.0384836	-0.716462
Immuno	TUT4	0.0101505	-0.637191
Immuno	ZC3H6	0.0069406	-0.607968
Immuno	EPB41	0.00804448	-0.591306
Immuno	ATP8A1	0.0121534	-0.582483
Immuno	CCDC28A	0.00521734	-0.548713
Immuno	RBM38	0.0176859	-0.547032
Immuno	YPEL3	0.0379867	-0.525968
Immuno	PRKACB	0.0211794	-0.513718
Immuno	ARHGAP9	0.0242107	-0.50617
Immuno	FXYD5	0.0225325	-0.491481
Immuno	TPP2	0.0211794	-0.472206
Immuno	ABLIM1	0.0130185	-0.435677
Immuno	PSME4	0.0277385	-0.423879
Immuno	TMX4	0.0473775	-0.411656
Immuno	TSPYL2	0.0153847	-0.391002
Immuno	EPB41L4A-AS1	0.012571	-0.35425
Immuno	PLEKHA1	0.007845	-0.334303
Immuno	LSP1	0.0368871	-0.331128
Immuno	MHENCR	0.0270036	-0.289918
Immuno	BBC3	0.0231698	-0.275196
Immuno	SARAF	0.021444	-0.274854
Immuno	PCM1	0.0384836	-0.247638
Immuno	CD37	0.02402	-0.244014
Immuno	NACA	0.0216403	-0.210756
Immuno	RPL14	0.0224727	-0.1802
Immuno	SNHG6	0.000143062	-0.171465
Immuno	RPL30	0.0231698	-0.159887
Immuno	ING1	0.0162965	0.0154929
Immuno	ATP5MC3	0.0101505	0.162168
Immuno	SSR4	0.0233485	0.176925
Immuno	EIF2AK2	0.0069406	0.213915
Immuno	MYDGF	0.0153282	0.230488
Immuno	RAP1A	0.025861	0.239156
Immuno	RNF138	0.00110153	0.245087
Immuno	PSMB1	0.0115031	0.254468
Immuno	UQCRQ	0.0473775	0.263601
Immuno	CD53	0.0256884	0.282344
Immuno	PHF11	0.0012099	0.292899
Immuno	HINT1	1.25636e-07	0.303046
Immuno	PSMA6	0.000497408	0.303686
Immuno	PSMB8	0.00196347	0.312525
Immuno	RNF19B	0.00131435	0.320009
Immuno	POMP	0.00744717	0.338368
Immuno	LAP3	0.000618646	0.343584
Immuno	TMED9	0.00844322	0.361348
Immuno	PFN1	0.000554769	0.365849
Immuno	PRMT1	0.0176937	0.374376
Immuno	RBM3	0.00159529	0.380636
Immuno	B2M	0.000956122	0.380827
Immuno	PSMA1	0.00149548	0.380864
Immuno	OGFR	0.0134727	0.38491
Immuno	LCP2	0.00154978	0.3893
Immuno	GSTP1	0.00409181	0.397925
Immuno	JUND	0.0121534	0.407668
Immuno	TRIM22	0.0478097	0.411104
Immuno	NOP58	0.041903	0.416214
Immuno	TNIP1	0.03985	0.442089
Immuno	MIF	0.00968036	0.447139
Immuno	LRRFIP1	5.43295e-05	0.450879
Immuno	SEC61B	0.00908448	0.455978
Immuno	GRK6	0.0262424	0.456533
Immuno	ARPC1B	0.000774466	0.456874
Immuno	TUBA1C	0.0467788	0.466487
Immuno	HSPA5	0.0057242	0.470266
Immuno	STK17B	3.43214e-05	0.488555
Immuno	SEC61G	0.00149555	0.49241
Immuno	TMSB10	0.000357583	0.492944
Immuno	PSMA4	0.0488662	0.499392
Immuno	ISG15	0.0212939	0.500558
Immuno	TESPA1	0.0180468	0.502129
Immuno	STAT3	0.0473775	0.505198
Immuno	NLRC5	0.000252211	0.508633
Immuno	HSPA8	5.35738e-05	0.513206
Immuno	JAK2	0.0123656	0.513302
Immuno	CALR	0.00180573	0.521775
Immuno	PSME1	1.59857e-05	0.530807
Immuno	ENO1	0.00589374	0.531936
Immuno	ISG20	0.0176859	0.534308
Immuno	PSMB9	1.11005e-05	0.536672
Immuno	MCL1	2.68807e-06	0.536924
Immuno	TRIM21	0.000936386	0.543538
Immuno	HNRNPF	4.06514e-09	0.548102
Immuno	NUCB1	0.00250211	0.551985
Immuno	PRKCQ-AS1	1.76459e-05	0.562449
Immuno	MT1X	0.0036365	0.570195
Immuno	NKG7	0.0168504	0.575415
Immuno	IRF7	1.37102e-06	0.578408
Immuno	BST2	5.79412e-06	0.580486
Immuno	NCOA3	0.0256823	0.58336
Immuno	IFIT5	0.0317416	0.587939
Immuno	SYTL3	0.0384492	0.593632
Immuno	IFI6	0.00483994	0.59789
Immuno	PLSCR1	0.000147964	0.609045
Immuno	TUBA4A	0.00158531	0.610441
Immuno	ZNF267	0.000131458	0.610475
Immuno	MX1	0.0497133	0.610779
Immuno	TAP2	0.00256707	0.627312
Immuno	APOL3	0.0078954	0.627738
Immuno	TUBA1B	0.000298135	0.629072
Immuno	SEC11C	0.0151064	0.632428
Immuno	TCAF2	0.0368871	0.643327
Immuno	UBE2L6	1.2656e-06	0.644452
Immuno	GBP2	0.000225075	0.645296
Immuno	HYOU1	0.0143014	0.647478
Immuno	MVP	0.000334744	0.655129
Immuno	SAMD9L	0.007845	0.667825
Immuno	TRAF2	0.00196347	0.670214
Immuno	CTSW	5.19023e-06	0.680217
Immuno	ARL6IP5	0.0155608	0.686226
Immuno	STX11	0.0368871	0.694723
Immuno	LINS1	0.00110153	0.718443
Immuno	EIF5A	0.00374784	0.720931
Immuno	UBALD2	2.75184e-06	0.751648
Immuno	XBP1	0.000124862	0.753378
Immuno	RNF213	9.56625e-06	0.753676
Immuno	C17orf49	0.00149548	0.757681
Immuno	RTP4	0.0106364	0.761415
Immuno	NCAM1	0.0256823	0.761718
Immuno	EOMES	0.0180468	0.779201
Immuno	SREBF1	1.44154e-05	0.784602
Immuno	PHPT1	0.00334746	0.784605
Immuno	STAT2	0.0139509	0.797718
Immuno	MAPKAPK3	0.00724143	0.830231
Immuno	SGSH	0.0384523	0.832477
Immuno	PIM1	0.00917041	0.838875
Immuno	DTX3L	5.75779e-05	0.872558
Immuno	CD74	0.000217653	0.880292
Immuno	RSAD2	0.0279018	0.883169
Immuno	IL4R	0.00265539	0.893481
Immuno	KLHDC7B	5.49078e-05	0.893654
Immuno	TAP1	9.81575e-09	0.897999
Immuno	IFI35	1.12031e-09	0.898564
Immuno	IFITM1	3.82803e-08	0.915347
Immuno	BATF	0.000721286	0.917571
Immuno	GCH1	0.00130012	0.918409
Immuno	SCO2	0.0157827	0.919174
Immuno	NFIL3	0.00553577	0.926563
Immuno	JAK3	0.0231698	0.92719
Immuno	TRIM69	0.00120338	0.930589
Immuno	DDX60	0.0193954	0.936898
Immuno	XAF1	1.58558e-06	0.93946
Immuno	MT2A	4.06655e-06	0.940735
Immuno	ETNK1	0.0211794	0.942583
Immuno	IL32	5.41387e-05	0.942631
Immuno	SNX10	0.000285439	0.943588
Immuno	TNFSF10	0.00113621	0.966679
Immuno	FAS	0.007845	0.969751
Immuno	PALM2-AKAP2	0.00180573	0.981919
Immuno	RGS1	0.00148149	0.98696
Immuno	PARP14	0.00159529	1.00596
Immuno	IRF1	1.11556e-07	1.03566
Immuno	EPSTI1	4.56162e-07	1.03817
Immuno	HOPX	6.01041e-07	1.0396
Immuno	GZMA	0.0012099	1.07855
Immuno	ZC3H12A	0.000236256	1.10838
Immuno	IER5	6.04397e-08	1.12913
Immuno	PDE4A	0.00116779	1.147
Immuno	PSME2	6.56213e-11	1.16497
Immuno	FBXO6	1.57082e-06	1.1698
Immuno	PARP9	8.5516e-09	1.17007
Immuno	ODF3B	0.000124862	1.1805
Immuno	TNFRSF18	0.0207816	1.19211
Immuno	TYMP	3.40781e-06	1.19374
Immuno	CMPK2	0.00061276	1.21907
Immuno	APOL6	1.12031e-09	1.22479
Immuno	LACTB	9.70614e-06	1.23942
Immuno	ACP5	0.0130416	1.24318
Immuno	RELB	3.44644e-07	1.2551
Immuno	BIRC3	0.00180573	1.26122
Immuno	PIM2	5.29549e-08	1.265
Immuno	GBP4	4.18765e-08	1.26994
Immuno	RIPK2	1.31325e-06	1.27443
Immuno	SATB1	9.56816e-10	1.28354
Immuno	AF117829.1	0.000427029	1.31762
Immuno	FES	0.00344265	1.34452
Immuno	PTGER2	9.56816e-10	1.36225
Immuno	IRF9	1.57157e-17	1.37796
Immuno	TRAFD1	2.43064e-22	1.38837
Immuno	HAVCR2	0.000178421	1.41311
Immuno	NFKB2	0.000797178	1.43226
Immuno	PLPP1	0.0123757	1.45264
Immuno	PUS3	0.0368885	1.50709
Immuno	RNF125	1.09136e-25	1.56206
Immuno	TESC	9.43214e-06	1.56915
Immuno	SETBP1	3.82803e-08	1.70848
Immuno	SLC26A11	1.99451e-08	1.73536
Immuno	EPAS1	0.0206729	1.75717
Immuno	SOCS1	1.74329e-18	1.79217
Immuno	MTHFD2	1.96015e-09	1.88756
Immuno	TNFRSF4	0.00724143	1.91362
Immuno	GBP5	4.77187e-14	2.01055
Immuno	WARS	1.99451e-08	2.03003
Immuno	ETV7	2.78202e-05	2.05729
Immuno	RGS16	0.0241444	2.10964
Immuno	SOCS3	1.57636e-07	2.26028
Immuno	HAPLN3	9.70614e-06	2.31027
Immuno	LINC01943	0.000124862	2.4161
Immuno	ICAM1	2.38814e-13	2.44267
Immuno	DUSP5	6.04397e-08	2.5436
Immuno	SLC39A8	1.52789e-19	2.71402
Immuno	GBP1	1.49285e-21	2.73142
Immuno	IFIT3	2.87658e-08	2.74645
Immuno	NDFIP2	9.3694e-23	2.77648
Immuno	STAT1	1.71553e-34	2.9161
Immuno	CISH	4.49497e-53	3.42434
