# Supplementary material for: Functionally Characterizing the Renal Cell Carcinoma Tumor-Immune Microenvironment via Patient-Derived Ex Vivo Models
Source: Cancer Res Commun. 2026 Feb 26;6(2):402–20. doi: 10.1158/2767-9764.CRC-25-0447 (PMC13138221; doi:10.1158/2767-9764.CRC-25-0447)
Supplement: Supplementary Table S15 — Enriched pathways in differentially expressed genes (DEGs) in treatment vs control in B, myloid and NK cells according to Metascape [file crc-25-0447_supplementary_table_s15_suppst15.xlsx]

## Sheet: Table S15
Supplementary Table S15: Enriched pathways in differentially expressed genes (DEGs) in treatment vs control in B, myloid and NK cells according to Metascape
VEGFRi Upregulated in B cells										VEGFRi Downregulated in B cells
Nothing										Nothing
anti-PD1 + VEGFRi Upregulated in B cells										anti-PD1 + VEGFRi Downregulated in B cells
Nothing										Nothing
anti-CD3/CD28/CD2 Upregulated in B cells										anti-CD3/CD28/CD2 Downregulated in B cells
GroupID	Category	Term	Description	LogP	Log(q-value)	Genes	Symbols	InTerm_InList		Nothing
1_Summary	Hallmark Gene Sets	M5913	HALLMARK INTERFERON GAMMA RESPONSE	-72.6614	-70.962	355,567,684,3105,3430,3433,3437,3627,3659,3665,3669,4502,5683,5684,5696,5698,5699,5720,5721,6737,6772,6773,6774,6890,7453,8651,8743,8767,9111,9246,10379,10906,10964,11054,51056,54625,54739,57674,80830,94240,115361,219285	FAS,B2M,BST2,HLA-A,IFI35,IFIT2,IFIT3,CXCL10,IRF1,IRF7,ISG20,MT2A,PSMA2,PSMA3,PSMB8,PSMB9,PSMB10,PSME1,PSME2,TRIM21,STAT1,STAT2,STAT3,TAP1,WARS1,SOCS1,TNFSF10,RIPK2,NMI,UBE2L6,IRF9,TRAFD1,IFI44L,OGFR,LAP3,PARP14,XAF1,RNF213,APOL6,EPSTI1,GBP4,SAMD9L	42/-
1_Member	Hallmark Gene Sets	M5913	HALLMARK INTERFERON GAMMA RESPONSE	-72.6614	-70.962	355,567,684,3105,3430,3433,3437,3627,3659,3665,3669,4502,5683,5684,5696,5698,5699,5720,5721,6737,6772,6773,6774,6890,7453,8651,8743,8767,9111,9246,10379,10906,10964,11054,51056,54625,54739,57674,80830,94240,115361,219285	FAS,B2M,BST2,HLA-A,IFI35,IFIT2,IFIT3,CXCL10,IRF1,IRF7,ISG20,MT2A,PSMA2,PSMA3,PSMB8,PSMB9,PSMB10,PSME1,PSME2,TRIM21,STAT1,STAT2,STAT3,TAP1,WARS1,SOCS1,TNFSF10,RIPK2,NMI,UBE2L6,IRF9,TRAFD1,IFI44L,OGFR,LAP3,PARP14,XAF1,RNF213,APOL6,EPSTI1,GBP4,SAMD9L	42/200
2_Summary	Hallmark Gene Sets	M5911	HALLMARK INTERFERON ALPHA RESPONSE	-69.1637	-67.766	567,684,2634,3107,3430,3433,3437,3627,3659,3665,3669,5684,5696,5698,5720,5721,6737,6773,6890,7453,8519,8767,9111,9246,10379,10906,10964,11054,51056,51667,54625,83666,94240,115361,219285	B2M,BST2,GBP2,HLA-C,IFI35,IFIT2,IFIT3,CXCL10,IRF1,IRF7,ISG20,PSMA3,PSMB8,PSMB9,PSME1,PSME2,TRIM21,STAT2,TAP1,WARS1,IFITM1,RIPK2,NMI,UBE2L6,IRF9,TRAFD1,IFI44L,OGFR,LAP3,NUB1,PARP14,PARP9,EPSTI1,GBP4,SAMD9L	35/-
2_Member	Hallmark Gene Sets	M5911	HALLMARK INTERFERON ALPHA RESPONSE	-69.1637	-67.766	567,684,2634,3107,3430,3433,3437,3627,3659,3665,3669,5684,5696,5698,5720,5721,6737,6773,6890,7453,8519,8767,9111,9246,10379,10906,10964,11054,51056,51667,54625,83666,94240,115361,219285	B2M,BST2,GBP2,HLA-C,IFI35,IFIT2,IFIT3,CXCL10,IRF1,IRF7,ISG20,PSMA3,PSMB8,PSMB9,PSME1,PSME2,TRIM21,STAT2,TAP1,WARS1,IFITM1,RIPK2,NMI,UBE2L6,IRF9,TRAFD1,IFI44L,OGFR,LAP3,NUB1,PARP14,PARP9,EPSTI1,GBP4,SAMD9L	35/97
3_Summary	Hallmark Gene Sets	M5950	HALLMARK ALLOGRAFT REJECTION	-14.6386	-13.417	355,567,2634,3105,3133,3665,5699,6772,6890,6891,7453,8651,8767	FAS,B2M,GBP2,HLA-A,HLA-E,IRF7,PSMB10,STAT1,TAP1,TAP2,WARS1,SOCS1,RIPK2	13/-
3_Member	Hallmark Gene Sets	M5950	HALLMARK ALLOGRAFT REJECTION	-14.6386	-13.417	355,567,2634,3105,3133,3665,5699,6772,6890,6891,7453,8651,8767	FAS,B2M,GBP2,HLA-A,HLA-E,IRF7,PSMB10,STAT1,TAP1,TAP2,WARS1,SOCS1,RIPK2	13/200
4_Summary	Hallmark Gene Sets	M5897	HALLMARK IL6 JAK STAT3 SIGNALING	-10.3603	-9.263	355,3627,3659,6772,6773,6774,8651,10379	FAS,CXCL10,IRF1,STAT1,STAT2,STAT3,SOCS1,IRF9	8/-
4_Member	Hallmark Gene Sets	M5897	HALLMARK IL6 JAK STAT3 SIGNALING	-10.3603	-9.263	355,3627,3659,6772,6773,6774,8651,10379	FAS,CXCL10,IRF1,STAT1,STAT2,STAT3,SOCS1,IRF9	8/87
5_Summary	Hallmark Gene Sets	M5932	HALLMARK INFLAMMATORY RESPONSE	-8.81187	-7.812	684,3627,3659,3665,6504,8519,8743,8767,9111,1051,3433,6890	BST2,CXCL10,IRF1,IRF7,SLAMF1,IFITM1,TNFSF10,RIPK2,NMI,CEBPB,IFIT2,TAP1	12/-
5_Member	Hallmark Gene Sets	M5932	HALLMARK INFLAMMATORY RESPONSE	-8.81187	-7.812	684,3627,3659,3665,6504,8519,8743,8767,9111	BST2,CXCL10,IRF1,IRF7,SLAMF1,IFITM1,TNFSF10,RIPK2,NMI	9/200
5_Member	Hallmark Gene Sets	M5890	HALLMARK TNFA SIGNALING VIA NFKB	-5.00443	-4.151	1051,3433,3627,3659,6890,8767	CEBPB,IFIT2,CXCL10,IRF1,TAP1,RIPK2	6/200
6_Summary	Hallmark Gene Sets	M5902	HALLMARK APOPTOSIS	-5.5451	-4.624	355,3659,3669,5366,6890,8743	FAS,IRF1,ISG20,PMAIP1,TAP1,TNFSF10	6/-
6_Member	Hallmark Gene Sets	M5902	HALLMARK APOPTOSIS	-5.5451	-4.624	355,3659,3669,5366,6890,8743	FAS,IRF1,ISG20,PMAIP1,TAP1,TNFSF10	6/161
7_Summary	Hallmark Gene Sets	M5921	HALLMARK COMPLEMENT	-3.87307	-3.128	1051,3659,3665,5698,51056	CEBPB,IRF1,IRF7,PSMB9,LAP3	5/-
7_Member	Hallmark Gene Sets	M5921	HALLMARK COMPLEMENT	-3.87307	-3.128	1051,3659,3665,5698,51056	CEBPB,IRF1,IRF7,PSMB9,LAP3	5/200
8_Summary	Hallmark Gene Sets	M5939	HALLMARK P53 PATHWAY	-3.87307	-3.128	355,6520,6890,8651,10906	FAS,SLC3A2,TAP1,SOCS1,TRAFD1	5/-
8_Member	Hallmark Gene Sets	M5939	HALLMARK P53 PATHWAY	-3.87307	-3.128	355,6520,6890,8651,10906	FAS,SLC3A2,TAP1,SOCS1,TRAFD1	5/200
9_Summary	Hallmark Gene Sets	M5947	HALLMARK IL2 STAT5 SIGNALING	-2.83516	-2.136	3627,8651,8743,115361	CXCL10,SOCS1,TNFSF10,GBP4	4/-
9_Member	Hallmark Gene Sets	M5947	HALLMARK IL2 STAT5 SIGNALING	-2.83516	-2.136	3627,8651,8743,115361	CXCL10,SOCS1,TNFSF10,GBP4	4/199
VEGFRi Upregulated in myloid cells										VEGFRi Downregulated in myloid cells
Nothing										Nothing
anti-PD1 + VEGFRi Upregulated in myloid cells										anti-PD1 + VEGFRi Downregulated in myloid cells
Nothing										Nothing
anti-CD3/CD28/CD2 Upregulated in myloid cells										anti-CD3/CD28/CD2 Downregulated in myloid cells
GroupID	Category	Term	Description	LogP	Log(q-value)	Genes	Symbols	InTerm_InList		Nothing
1_Summary	Hallmark Gene Sets	M5913	HALLMARK INTERFERON GAMMA RESPONSE	-54.4159	-52.717	684,3430,3433,3437,3659,5684,5696,5698,5699,5720,5721,6772,6890,7453,8651,9246,9636,10616,10791,10906,23586,51056,54625,54739,55601,80830,91543,94240,115361,219285	BST2,IFI35,IFIT2,IFIT3,IRF1,PSMA3,PSMB8,PSMB9,PSMB10,PSME1,PSME2,STAT1,TAP1,WARS1,SOCS1,UBE2L6,ISG15,RBCK1,VAMP5,TRAFD1,RIGI,LAP3,PARP14,XAF1,DDX60,APOL6,RSAD2,EPSTI1,GBP4,SAMD9L	30/-
1_Member	Hallmark Gene Sets	M5913	HALLMARK INTERFERON GAMMA RESPONSE	-54.4159	-52.717	684,3430,3433,3437,3659,5684,5696,5698,5699,5720,5721,6772,6890,7453,8651,9246,9636,10616,10791,10906,23586,51056,54625,54739,55601,80830,91543,94240,115361,219285	BST2,IFI35,IFIT2,IFIT3,IRF1,PSMA3,PSMB8,PSMB9,PSMB10,PSME1,PSME2,STAT1,TAP1,WARS1,SOCS1,UBE2L6,ISG15,RBCK1,VAMP5,TRAFD1,RIGI,LAP3,PARP14,XAF1,DDX60,APOL6,RSAD2,EPSTI1,GBP4,SAMD9L	30/200
2_Summary	Hallmark Gene Sets	M5911	HALLMARK INTERFERON ALPHA RESPONSE	-48.3216	-46.924	684,2634,3430,3433,3437,3659,5684,5696,5698,5720,5721,6890,7453,9246,9636,10906,51056,54625,55601,83666,91543,94240,115361,219285	BST2,GBP2,IFI35,IFIT2,IFIT3,IRF1,PSMA3,PSMB8,PSMB9,PSME1,PSME2,TAP1,WARS1,UBE2L6,ISG15,TRAFD1,LAP3,PARP14,DDX60,PARP9,RSAD2,EPSTI1,GBP4,SAMD9L	24/-
2_Member	Hallmark Gene Sets	M5911	HALLMARK INTERFERON ALPHA RESPONSE	-48.3216	-46.924	684,2634,3430,3433,3437,3659,5684,5696,5698,5720,5721,6890,7453,9246,9636,10906,51056,54625,55601,83666,91543,94240,115361,219285	BST2,GBP2,IFI35,IFIT2,IFIT3,IRF1,PSMA3,PSMB8,PSMB9,PSME1,PSME2,TAP1,WARS1,UBE2L6,ISG15,TRAFD1,LAP3,PARP14,DDX60,PARP9,RSAD2,EPSTI1,GBP4,SAMD9L	24/97
3_Summary	Hallmark Gene Sets	M5950	HALLMARK ALLOGRAFT REJECTION	-7.66868	-6.447	2634,5699,6772,6890,6891,7453,8651,3659	GBP2,PSMB10,STAT1,TAP1,TAP2,WARS1,SOCS1,IRF1	8/-
3_Member	Hallmark Gene Sets	M5950	HALLMARK ALLOGRAFT REJECTION	-7.66868	-6.447	2634,5699,6772,6890,6891,7453,8651	GBP2,PSMB10,STAT1,TAP1,TAP2,WARS1,SOCS1	7/200
3_Member	Hallmark Gene Sets	M5897	HALLMARK IL6 JAK STAT3 SIGNALING	-3.49577	-2.575	3659,6772,8651	IRF1,STAT1,SOCS1	3/87
4_Summary	Hallmark Gene Sets	M5890	HALLMARK TNFA SIGNALING VIA NFKB	-4.87811	-3.781	3433,3659,6890,23586,127544,8651,10906	IFIT2,IRF1,TAP1,RIGI,RNF19B,SOCS1,TRAFD1	7/-
4_Member	Hallmark Gene Sets	M5890	HALLMARK TNFA SIGNALING VIA NFKB	-4.87811	-3.781	3433,3659,6890,23586,127544	IFIT2,IRF1,TAP1,RIGI,RNF19B	5/200
4_Member	Hallmark Gene Sets	M5939	HALLMARK P53 PATHWAY	-3.6129	-2.613	6890,8651,10906,127544	TAP1,SOCS1,TRAFD1,RNF19B	4/200
5_Summary	Hallmark Gene Sets	M5947	HALLMARK IL2 STAT5 SIGNALING	-2.46079	-1.71	8651,55509,115361	SOCS1,BATF3,GBP4	3/-
5_Member	Hallmark Gene Sets	M5947	HALLMARK IL2 STAT5 SIGNALING	-2.46079	-1.71	8651,55509,115361	SOCS1,BATF3,GBP4	3/199
6_Summary	Hallmark Gene Sets	M5921	HALLMARK COMPLEMENT	-2.45469	-1.71	3659,5698,51056	IRF1,PSMB9,LAP3	3/-
6_Member	Hallmark Gene Sets	M5921	HALLMARK COMPLEMENT	-2.45469	-1.71	3659,5698,51056	IRF1,PSMB9,LAP3	3/200
7_Summary	Hallmark Gene Sets	M5924	HALLMARK MTORC1 SIGNALING	-2.45469	-1.71	5684,5685,7453	PSMA3,PSMA4,WARS1	3/-
7_Member	Hallmark Gene Sets	M5924	HALLMARK MTORC1 SIGNALING	-2.45469	-1.71	5684,5685,7453	PSMA3,PSMA4,WARS1	3/200
VEGFRi Upregulated in NK cells										VEGFRi Downregulated in NK cells
GroupID	Category	Term	Description	LogP	Log(q-value)	Genes	Symbols	InTerm_InList		GroupID	Category	Term	Description	LogP	Log(q-value)	Genes	Symbols	InTerm_InList
1_Summary	Hallmark Gene Sets	M5936	HALLMARK OXIDATIVE PHOSPHORYLATION	-6.25841	-4.55944	1337,2879,4696,4942,7381,23479,27089,374291	COX6A1,GPX4,NDUFA3,OAT,UQCRB,ISCU,UQCRQ,NDUFS7	8/-		1_Summary	Hallmark Gene Sets	M5950	HALLMARK ALLOGRAFT REJECTION	-19.465	-17.766	914,919,924,972,1445,2113,2268,2634,3001,3091,3560,3561,3594,3689,3932,4050,5552,5699,5777,5788,6352,7076,7535,10225	CD2,CD247,CD7,CD74,CSK,ETS1,FGR,GBP2,GZMA,HIF1A,IL2RB,IL2RG,IL12RB1,ITGB2,LCK,LTB,SRGN,PSMB10,PTPN6,PTPRC,CCL5,TIMP1,ZAP70,CD96	24/-
1_Member	Hallmark Gene Sets	M5936	HALLMARK OXIDATIVE PHOSPHORYLATION	-6.25841	-4.55944	1337,2879,4696,4942,7381,23479,27089,374291	COX6A1,GPX4,NDUFA3,OAT,UQCRB,ISCU,UQCRQ,NDUFS7	8/200		1_Member	Hallmark Gene Sets	M5950	HALLMARK ALLOGRAFT REJECTION	-19.465	-17.766	914,919,924,972,1445,2113,2268,2634,3001,3091,3560,3561,3594,3689,3932,4050,5552,5699,5777,5788,6352,7076,7535,10225	CD2,CD247,CD7,CD74,CSK,ETS1,FGR,GBP2,GZMA,HIF1A,IL2RB,IL2RG,IL12RB1,ITGB2,LCK,LTB,SRGN,PSMB10,PTPN6,PTPRC,CCL5,TIMP1,ZAP70,CD96	24/200
2_Summary	Hallmark Gene Sets	M5905	HALLMARK ADIPOGENESIS	-4.1163	-2.89445	334,1337,2879,6647,7086,27089,388,1649,3148,1032	APLP2,COX6A1,GPX4,SOD1,TKT,UQCRQ,RHOB,DDIT3,HMGB2,CDKN2D	10/-		2_Summary	Hallmark Gene Sets	M5913	HALLMARK INTERFERON GAMMA RESPONSE	-15.8832	-14.485	972,3001,3091,3560,3669,4061,4790,5699,5720,5721,5777,6352,9830,9961,10581,22914,51735,57674,57823,84159,84888,2634,8519	CD74,GZMA,HIF1A,IL2RB,ISG20,LY6E,NFKB1,PSMB10,PSME1,PSME2,PTPN6,CCL5,TRIM14,MVP,IFITM2,KLRK1,RAPGEF6,RNF213,SLAMF7,ARID5B,SPPL2A,GBP2,IFITM1	23/-
2_Member	Hallmark Gene Sets	M5905	HALLMARK ADIPOGENESIS	-4.1163	-2.89445	334,1337,2879,6647,7086,27089	APLP2,COX6A1,GPX4,SOD1,TKT,UQCRQ	6/200		2_Member	Hallmark Gene Sets	M5913	HALLMARK INTERFERON GAMMA RESPONSE	-15.8832	-14.485	972,3001,3091,3560,3669,4061,4790,5699,5720,5721,5777,6352,9830,9961,10581,22914,51735,57674,57823,84159,84888	CD74,GZMA,HIF1A,IL2RB,ISG20,LY6E,NFKB1,PSMB10,PSME1,PSME2,PTPN6,CCL5,TRIM14,MVP,IFITM2,KLRK1,RAPGEF6,RNF213,SLAMF7,ARID5B,SPPL2A	21/200
2_Member	Hallmark Gene Sets	M5902	HALLMARK APOPTOSIS	-3.57802	-2.48111	388,1649,2879,3148,6647	RHOB,DDIT3,GPX4,HMGB2,SOD1	5/161		2_Member	Hallmark Gene Sets	M5911	HALLMARK INTERFERON ALPHA RESPONSE	-6.65668	-5.476	972,2634,3669,4061,5720,5721,8519,9830,10581	CD74,GBP2,ISG20,LY6E,PSME1,PSME2,IFITM1,TRIM14,IFITM2	9/97
2_Member	Hallmark Gene Sets	M5938	HALLMARK REACTIVE OXYGEN SPECIES PATHWAY	-3.16364	-2.40367	1032,2879,6647	CDKN2D,GPX4,SOD1	3/49		3_Summary	Hallmark Gene Sets	M5932	HALLMARK INFLAMMATORY RESPONSE	-6.57304	-5.476	490,2014,3091,3560,3656,3732,3932,4061,4790,6352,7076,8519	ATP2B1,EMP3,HIF1A,IL2RB,IRAK2,CD82,LCK,LY6E,NFKB1,CCL5,TIMP1,IFITM1	12/-
3_Summary	Hallmark Gene Sets	M5939	HALLMARK P53 PATHWAY	-4.1163	-2.89445	1649,10904,23479,25873,26355,51181	DDIT3,BLCAP,ISCU,RPL36,FAM162A,DCXR	6/-		3_Member	Hallmark Gene Sets	M5932	HALLMARK INFLAMMATORY RESPONSE	-6.57304	-5.476	490,2014,3091,3560,3656,3732,3932,4061,4790,6352,7076,8519	ATP2B1,EMP3,HIF1A,IL2RB,IRAK2,CD82,LCK,LY6E,NFKB1,CCL5,TIMP1,IFITM1	12/200
3_Member	Hallmark Gene Sets	M5939	HALLMARK P53 PATHWAY	-4.1163	-2.89445	1649,10904,23479,25873,26355,51181	DDIT3,BLCAP,ISCU,RPL36,FAM162A,DCXR	6/200		4_Summary	Hallmark Gene Sets	M5953	HALLMARK KRAS SIGNALING UP	-5.70238	-4.782	101,2022,2113,2207,2995,3561,3689,7185,7462,7805,10320	ADAM8,ENG,ETS1,FCER1G,GYPC,IL2RG,ITGB2,TRAF1,LAT2,LAPTM5,IKZF1	11/-
4_Summary	Hallmark Gene Sets	M5922	HALLMARK UNFOLDED PROTEIN RESPONSE	-3.16429	-2.40367	1051,1938,1974,29968	CEBPB,EEF2,EIF4A2,PSAT1	4/-		4_Member	Hallmark Gene Sets	M5953	HALLMARK KRAS SIGNALING UP	-5.70238	-4.782	101,2022,2113,2207,2995,3561,3689,7185,7462,7805,10320	ADAM8,ENG,ETS1,FCER1G,GYPC,IL2RG,ITGB2,TRAF1,LAT2,LAPTM5,IKZF1	11/200
4_Member	Hallmark Gene Sets	M5922	HALLMARK UNFOLDED PROTEIN RESPONSE	-3.16429	-2.40367	1051,1938,1974,29968	CEBPB,EEF2,EIF4A2,PSAT1	4/113		5_Summary	Hallmark Gene Sets	M5921	HALLMARK COMPLEMENT	-5.70238	-4.782	1509,2207,2534,2783,3001,3932,5216,5294,6352,7076,60489	CTSD,FCER1G,FYN,GNB2,GZMA,LCK,PFN1,PIK3CG,CCL5,TIMP1,APOBEC3G	11/-
5_Summary	Hallmark Gene Sets	M5947	HALLMARK IL2 STAT5 SIGNALING	-3.15819	-2.40367	191,388,399,2879,4953	AHCY,RHOB,RHOH,GPX4,ODC1	5/-		5_Member	Hallmark Gene Sets	M5921	HALLMARK COMPLEMENT	-5.70238	-4.782	1509,2207,2534,2783,3001,3932,5216,5294,6352,7076,60489	CTSD,FCER1G,FYN,GNB2,GZMA,LCK,PFN1,PIK3CG,CCL5,TIMP1,APOBEC3G	11/200
5_Member	Hallmark Gene Sets	M5947	HALLMARK IL2 STAT5 SIGNALING	-3.15819	-2.40367	191,388,399,2879,4953	AHCY,RHOB,RHOH,GPX4,ODC1	5/199		6_Summary	Hallmark Gene Sets	M5947	HALLMARK IL2 STAT5 SIGNALING	-4.10308	-3.249	3560,4050,5045,5583,7185,8784,56990,84525,152007	IL2RB,LTB,FURIN,PRKCH,TRAF1,TNFRSF18,CDC42SE2,HOPX,GLIPR2	9/-
6_Summary	Hallmark Gene Sets	M5901	HALLMARK G2M CHECKPOINT	-3.1484	-2.40367	3151,3184,3925,4953,10951,3615,6194,10155	HMGN2,HNRNPD,STMN1,ODC1,CBX1,IMPDH2,RPS6,TRIM28	8/-		6_Member	Hallmark Gene Sets	M5947	HALLMARK IL2 STAT5 SIGNALING	-4.10308	-3.249	3560,4050,5045,5583,7185,8784,56990,84525,152007	IL2RB,LTB,FURIN,PRKCH,TRAF1,TNFRSF18,CDC42SE2,HOPX,GLIPR2	9/199
6_Member	Hallmark Gene Sets	M5901	HALLMARK G2M CHECKPOINT	-3.1484	-2.40367	3151,3184,3925,4953,10951	HMGN2,HNRNPD,STMN1,ODC1,CBX1	5/200		7_Summary	Hallmark Gene Sets	M5896	HALLMARK TGF BETA SIGNALING	-3.92479	-3.129	387,2022,5045,5499,7057,301,2534,2783,7076	RHOA,ENG,FURIN,PPP1CA,THBS1,ANXA1,FYN,GNB2,TIMP1	9/-
6_Member	Hallmark Gene Sets	M5926	HALLMARK MYC TARGETS V1	-3.1484	-2.40367	3184,3615,4953,6194,10155	HNRNPD,IMPDH2,ODC1,RPS6,TRIM28	5/200		7_Member	Hallmark Gene Sets	M5896	HALLMARK TGF BETA SIGNALING	-3.92479	-3.129	387,2022,5045,5499,7057	RHOA,ENG,FURIN,PPP1CA,THBS1	5/54
7_Summary	Hallmark Gene Sets	M5910	HALLMARK PROTEIN SECRETION	-2.32574	-1.62677	1175,6647,27236	AP2S1,SOD1,ARFIP1	3/-		7_Member	Hallmark Gene Sets	M5946	HALLMARK COAGULATION	-2.82004	-2.2	301,2534,2783,5045,7057,7076	ANXA1,FYN,GNB2,FURIN,THBS1,TIMP1	6/138
7_Member	Hallmark Gene Sets	M5910	HALLMARK PROTEIN SECRETION	-2.32574	-1.62677	1175,6647,27236	AP2S1,SOD1,ARFIP1	3/96		8_Summary	Hallmark Gene Sets	M5923	HALLMARK PI3K AKT MTOR SIGNALING	-3.44198	-2.697	156,3561,3932,5216,5499,10094	GRK2,IL2RG,LCK,PFN1,PPP1CA,ARPC3	6/-
8_Summary	Hallmark Gene Sets	M5937	HALLMARK GLYCOLYSIS	-2.26297	-1.6054	3925,6647,26355,51728	STMN1,SOD1,FAM162A,POLR3K	4/-		8_Member	Hallmark Gene Sets	M5923	HALLMARK PI3K AKT MTOR SIGNALING	-3.44198	-2.697	156,3561,3932,5216,5499,10094	GRK2,IL2RG,LCK,PFN1,PPP1CA,ARPC3	6/105
8_Member	Hallmark Gene Sets	M5937	HALLMARK GLYCOLYSIS	-2.26297	-1.6054	3925,6647,26355,51728	STMN1,SOD1,FAM162A,POLR3K	4/200		9_Summary	Hallmark Gene Sets	M5915	HALLMARK APICAL JUNCTION	-3.34822	-2.649	81,4478,5216,5788,5880,7185,7791,103910	ACTN4,MSN,PFN1,PTPRC,RAC2,TRAF1,ZYX,MYL12B	8/-
										9_Member	Hallmark Gene Sets	M5915	HALLMARK APICAL JUNCTION	-3.34822	-2.649	81,4478,5216,5788,5880,7185,7791,103910	ACTN4,MSN,PFN1,PTPRC,RAC2,TRAF1,ZYX,MYL12B	8/200
										10_Summary	Hallmark Gene Sets	M5902	HALLMARK APOPTOSIS	-3.20671	-2.549	301,581,914,3669,5914,7076,8837	ANXA1,BAX,CD2,ISG20,RARA,TIMP1,CFLAR	7/-
										10_Member	Hallmark Gene Sets	M5902	HALLMARK APOPTOSIS	-3.20671	-2.549	301,581,914,3669,5914,7076,8837	ANXA1,BAX,CD2,ISG20,RARA,TIMP1,CFLAR	7/161
										11_Summary	Hallmark Gene Sets	M5891	HALLMARK HYPOXIA	-2.66246	-2.077	2023,2113,2908,3669,3939,5230,25824,3689,11151,54843	ENO1,ETS1,NR3C1,ISG20,LDHA,PGK1,PRDX5,ITGB2,CORO1A,SYTL2	10/-
										11_Member	Hallmark Gene Sets	M5891	HALLMARK HYPOXIA	-2.66246	-2.077	2023,2113,2908,3669,3939,5230,25824	ENO1,ETS1,NR3C1,ISG20,LDHA,PGK1,PRDX5	7/200
										11_Member	Hallmark Gene Sets	M5924	HALLMARK MTORC1 SIGNALING	-2.0348	-1.625	2023,3689,3939,5230,11151,54843	ENO1,ITGB2,LDHA,PGK1,CORO1A,SYTL2	6/200
										12_Summary	Hallmark Gene Sets	M5897	HALLMARK IL6 JAK STAT3 SIGNALING	-2.11607	-1.625	3561,3581,3594,4050	IL2RG,IL9R,IL12RB1,LTB	4/-
										12_Member	Hallmark Gene Sets	M5897	HALLMARK IL6 JAK STAT3 SIGNALING	-2.11607	-1.625	3561,3581,3594,4050	IL2RG,IL9R,IL12RB1,LTB	4/87
										13_Summary	Hallmark Gene Sets	M5893	HALLMARK MITOTIC SPINDLE	-2.04487	-1.625	81,393,832,11214,51735,57580	ACTN4,ARHGAP4,CAPZB,AKAP13,RAPGEF6,PREX1	6/-
										13_Member	Hallmark Gene Sets	M5893	HALLMARK MITOTIC SPINDLE	-2.04487	-1.625	81,393,832,11214,51735,57580	ACTN4,ARHGAP4,CAPZB,AKAP13,RAPGEF6,PREX1	6/199
										14_Summary	Hallmark Gene Sets	M5890	HALLMARK TNFA SIGNALING VIA NFKB	-2.0348	-1.625	490,4790,4814,6352,7185,8837,2534,2908,57178	ATP2B1,NFKB1,NINJ1,CCL5,TRAF1,CFLAR,FYN,NR3C1,ZMIZ1	9/-
										14_Member	Hallmark Gene Sets	M5890	HALLMARK TNFA SIGNALING VIA NFKB	-2.0348	-1.625	490,4790,4814,6352,7185,8837	ATP2B1,NFKB1,NINJ1,CCL5,TRAF1,CFLAR	6/200
										14_Member	Hallmark Gene Sets	M5942	HALLMARK UV RESPONSE DN	-2.02281	-1.625	490,2534,2908,4790,57178	ATP2B1,FYN,NR3C1,NFKB1,ZMIZ1	5/144
										15_Summary	Hallmark Gene Sets	M5939	HALLMARK P53 PATHWAY	-2.0348	-1.625	581,1509,3732,4814,5900,26207	BAX,CTSD,CD82,NINJ1,RALGDS,PITPNC1	6/-
										15_Member	Hallmark Gene Sets	M5939	HALLMARK P53 PATHWAY	-2.0348	-1.625	581,1509,3732,4814,5900,26207	BAX,CTSD,CD82,NINJ1,RALGDS,PITPNC1	6/200
										16_Summary	Hallmark Gene Sets	M5930	HALLMARK EPITHELIAL MESENCHYMAL TRANSITION	-2.0348	-1.625	2014,3956,7057,7076,9235,11010	EMP3,LGALS1,THBS1,TIMP1,IL32,GLIPR1	6/-
										16_Member	Hallmark Gene Sets	M5930	HALLMARK EPITHELIAL MESENCHYMAL TRANSITION	-2.0348	-1.625	2014,3956,7057,7076,9235,11010	EMP3,LGALS1,THBS1,TIMP1,IL32,GLIPR1	6/200
anti-PD1 + VEGFRi Upregulated in NK cells										anti-PD1 + VEGFRi Downregulated in NK cells
GroupID	Category	Term	Description	LogP	Log(q-value)	Genes	Symbols	InTerm_InList		GroupID	Category	Term	Description	LogP	Log(q-value)	Genes	Symbols	InTerm_InList
1_Summary	Hallmark Gene Sets	M5936	HALLMARK OXIDATIVE PHOSPHORYLATION	-8.68608	-6.987	1337,2879,4942,7417,9167,9296,23479,27089,29796,81689,374291	COX6A1,GPX4,OAT,VDAC2,COX7A2L,ATP6V1F,ISCU,UQCRQ,UQCR10,ISCA1,NDUFS7	11/-		1_Summary	Hallmark Gene Sets	M5950	HALLMARK ALLOGRAFT REJECTION	-18.7718	-17.073	924,972,1445,2113,2268,2533,2634,3001,3091,3560,3561,3594,3683,3689,3932,4050,5699,5777,5788,6352,7535,10225	CD7,CD74,CSK,ETS1,FGR,FYB1,GBP2,GZMA,HIF1A,IL2RB,IL2RG,IL12RB1,ITGAL,ITGB2,LCK,LTB,PSMB10,PTPN6,PTPRC,CCL5,ZAP70,CD96	22/-
1_Member	Hallmark Gene Sets	M5936	HALLMARK OXIDATIVE PHOSPHORYLATION	-8.68608	-6.987	1337,2879,4942,7417,9167,9296,23479,27089,29796,81689,374291	COX6A1,GPX4,OAT,VDAC2,COX7A2L,ATP6V1F,ISCU,UQCRQ,UQCR10,ISCA1,NDUFS7	11/200		1_Member	Hallmark Gene Sets	M5950	HALLMARK ALLOGRAFT REJECTION	-18.7718	-17.073	924,972,1445,2113,2268,2533,2634,3001,3091,3560,3561,3594,3683,3689,3932,4050,5699,5777,5788,6352,7535,10225	CD7,CD74,CSK,ETS1,FGR,FYB1,GBP2,GZMA,HIF1A,IL2RB,IL2RG,IL12RB1,ITGAL,ITGB2,LCK,LTB,PSMB10,PTPN6,PTPRC,CCL5,ZAP70,CD96	22/200
2_Summary	Hallmark Gene Sets	M5905	HALLMARK ADIPOGENESIS	-6.45674	-5.059	334,483,901,1337,2879,6647,27089,29796,29979	APLP2,ATP1B3,CCNG2,COX6A1,GPX4,SOD1,UQCRQ,UQCR10,UBQLN1	9/-		2_Summary	Hallmark Gene Sets	M5913	HALLMARK INTERFERON GAMMA RESPONSE	-13.8908	-12.493	972,3001,3091,3560,4061,4860,5699,5720,5721,5777,6352,9961,10581,10791,22914,57823,84159,84166	CD74,GZMA,HIF1A,IL2RB,LY6E,PNP,PSMB10,PSME1,PSME2,PTPN6,CCL5,MVP,IFITM2,VAMP5,KLRK1,SLAMF7,ARID5B,NLRC5	18/-
2_Member	Hallmark Gene Sets	M5905	HALLMARK ADIPOGENESIS	-6.45674	-5.059	334,483,901,1337,2879,6647,27089,29796,29979	APLP2,ATP1B3,CCNG2,COX6A1,GPX4,SOD1,UQCRQ,UQCR10,UBQLN1	9/200		2_Member	Hallmark Gene Sets	M5913	HALLMARK INTERFERON GAMMA RESPONSE	-13.8908	-12.493	972,3001,3091,3560,4061,4860,5699,5720,5721,5777,6352,9961,10581,10791,22914,57823,84159,84166	CD74,GZMA,HIF1A,IL2RB,LY6E,PNP,PSMB10,PSME1,PSME2,PTPN6,CCL5,MVP,IFITM2,VAMP5,KLRK1,SLAMF7,ARID5B,NLRC5	18/200
3_Summary	Hallmark Gene Sets	M5902	HALLMARK APOPTOSIS	-5.03774	-3.816	388,1611,1649,2879,3148,6647,7417,1032	RHOB,DAP,DDIT3,GPX4,HMGB2,SOD1,VDAC2,CDKN2D	8/-		3_Summary	Hallmark Gene Sets	M5953	HALLMARK KRAS SIGNALING UP	-6.48334	-5.261	101,951,2022,2113,2207,2995,3561,3689,7462,7805,10320	ADAM8,CD37,ENG,ETS1,FCER1G,GYPC,IL2RG,ITGB2,LAT2,LAPTM5,IKZF1	11/-
3_Member	Hallmark Gene Sets	M5902	HALLMARK APOPTOSIS	-5.03774	-3.816	388,1611,1649,2879,3148,6647,7417	RHOB,DAP,DDIT3,GPX4,HMGB2,SOD1,VDAC2	7/161		3_Member	Hallmark Gene Sets	M5953	HALLMARK KRAS SIGNALING UP	-6.48334	-5.261	101,951,2022,2113,2207,2995,3561,3689,7462,7805,10320	ADAM8,CD37,ENG,ETS1,FCER1G,GYPC,IL2RG,ITGB2,LAT2,LAPTM5,IKZF1	11/200
3_Member	Hallmark Gene Sets	M5938	HALLMARK REACTIVE OXYGEN SPECIES PATHWAY	-2.84186	-2.046	1032,2879,6647	CDKN2D,GPX4,SOD1	3/49		4_Summary	Hallmark Gene Sets	M5911	HALLMARK INTERFERON ALPHA RESPONSE	-5.08962	-3.993	972,2634,4061,5720,5721,8519,10581	CD74,GBP2,LY6E,PSME1,PSME2,IFITM1,IFITM2	7/-
4_Summary	Hallmark Gene Sets	M5926	HALLMARK MYC TARGETS V1	-4.43046	-3.43	1854,3184,3615,4673,4953,6194,10155,3148,3925	DUT,HNRNPD,IMPDH2,NAP1L1,ODC1,RPS6,TRIM28,HMGB2,STMN1	9/-		4_Member	Hallmark Gene Sets	M5911	HALLMARK INTERFERON ALPHA RESPONSE	-5.08962	-3.993	972,2634,4061,5720,5721,8519,10581	CD74,GBP2,LY6E,PSME1,PSME2,IFITM1,IFITM2	7/97
4_Member	Hallmark Gene Sets	M5926	HALLMARK MYC TARGETS V1	-4.43046	-3.43	1854,3184,3615,4673,4953,6194,10155	DUT,HNRNPD,IMPDH2,NAP1L1,ODC1,RPS6,TRIM28	7/200		5_Summary	Hallmark Gene Sets	M5932	HALLMARK INFLAMMATORY RESPONSE	-4.70339	-3.703	2014,3091,3560,3656,3732,3932,4061,6352,8519	EMP3,HIF1A,IL2RB,IRAK2,CD82,LCK,LY6E,CCL5,IFITM1	9/-
4_Member	Hallmark Gene Sets	M5925	HALLMARK E2F TARGETS	-2.65321	-1.996	1854,3148,3184,3925,4673	DUT,HMGB2,HNRNPD,STMN1,NAP1L1	5/200		5_Member	Hallmark Gene Sets	M5932	HALLMARK INFLAMMATORY RESPONSE	-4.70339	-3.703	2014,3091,3560,3656,3732,3932,4061,6352,8519	EMP3,HIF1A,IL2RB,IRAK2,CD82,LCK,LY6E,CCL5,IFITM1	9/200
5_Summary	Hallmark Gene Sets	M5901	HALLMARK G2M CHECKPOINT	-4.43046	-3.43	3151,3184,3925,4691,4953,10951,94239	HMGN2,HNRNPD,STMN1,NCL,ODC1,CBX1,H2AZ2	7/-		6_Summary	Hallmark Gene Sets	M5915	HALLMARK APICAL JUNCTION	-3.88422	-3.03	81,2533,4478,5216,5788,5880,7791,103910	ACTN4,FYB1,MSN,PFN1,PTPRC,RAC2,ZYX,MYL12B	8/-
5_Member	Hallmark Gene Sets	M5901	HALLMARK G2M CHECKPOINT	-4.43046	-3.43	3151,3184,3925,4691,4953,10951,94239	HMGN2,HNRNPD,STMN1,NCL,ODC1,CBX1,H2AZ2	7/200		6_Member	Hallmark Gene Sets	M5915	HALLMARK APICAL JUNCTION	-3.88422	-3.03	81,2533,4478,5216,5788,5880,7791,103910	ACTN4,FYB1,MSN,PFN1,PTPRC,RAC2,ZYX,MYL12B	8/200
6_Summary	Hallmark Gene Sets	M5939	HALLMARK P53 PATHWAY	-3.50691	-2.586	1649,6004,10904,23479,25873,51181	DDIT3,RGS16,BLCAP,ISCU,RPL36,DCXR	6/-		7_Summary	Hallmark Gene Sets	M5921	HALLMARK COMPLEMENT	-3.88422	-3.03	1509,2207,2534,3001,3932,5216,6352,23764	CTSD,FCER1G,FYN,GZMA,LCK,PFN1,CCL5,MAFF	8/-
6_Member	Hallmark Gene Sets	M5939	HALLMARK P53 PATHWAY	-3.50691	-2.586	1649,6004,10904,23479,25873,51181	DDIT3,RGS16,BLCAP,ISCU,RPL36,DCXR	6/200		7_Member	Hallmark Gene Sets	M5921	HALLMARK COMPLEMENT	-3.88422	-3.03	1509,2207,2534,3001,3932,5216,6352,23764	CTSD,FCER1G,FYN,GZMA,LCK,PFN1,CCL5,MAFF	8/200
7_Summary	Hallmark Gene Sets	M5898	HALLMARK DNA REPAIR	-3.20725	-2.353	1854,2879,3615,6827,6883	DUT,GPX4,IMPDH2,SUPT4H1,TAF12	5/-		8_Summary	Hallmark Gene Sets	M5897	HALLMARK IL6 JAK STAT3 SIGNALING	-3.31758	-2.522	3561,3581,3594,3676,4050	IL2RG,IL9R,IL12RB1,ITGA4,LTB	5/-
7_Member	Hallmark Gene Sets	M5898	HALLMARK DNA REPAIR	-3.20725	-2.353	1854,2879,3615,6827,6883	DUT,GPX4,IMPDH2,SUPT4H1,TAF12	5/150		8_Member	Hallmark Gene Sets	M5897	HALLMARK IL6 JAK STAT3 SIGNALING	-3.31758	-2.522	3561,3581,3594,3676,4050	IL2RG,IL9R,IL12RB1,ITGA4,LTB	5/87
8_Summary	Hallmark Gene Sets	M5922	HALLMARK UNFOLDED PROTEIN RESPONSE	-2.75139	-2.007	1051,1938,1974,10525	CEBPB,EEF2,EIF4A2,HYOU1	4/-		9_Summary	Hallmark Gene Sets	M5947	HALLMARK IL2 STAT5 SIGNALING	-3.13113	-2.386	3560,4050,4860,5583,8784,23764,84525	IL2RB,LTB,PNP,PRKCH,TNFRSF18,MAFF,HOPX	7/-
8_Member	Hallmark Gene Sets	M5922	HALLMARK UNFOLDED PROTEIN RESPONSE	-2.75139	-2.007	1051,1938,1974,10525	CEBPB,EEF2,EIF4A2,HYOU1	4/113		9_Member	Hallmark Gene Sets	M5947	HALLMARK IL2 STAT5 SIGNALING	-3.13113	-2.386	3560,4050,4860,5583,8784,23764,84525	IL2RB,LTB,PNP,PRKCH,TNFRSF18,MAFF,HOPX	7/199
9_Summary	Hallmark Gene Sets	M5947	HALLMARK IL2 STAT5 SIGNALING	-2.66265	-1.996	191,388,2879,4953,6004	AHCY,RHOB,GPX4,ODC1,RGS16	5/-		10_Summary	Hallmark Gene Sets	M5896	HALLMARK TGF BETA SIGNALING	-2.12288	-1.424	387,2022,7057	RHOA,ENG,THBS1	3/-
9_Member	Hallmark Gene Sets	M5947	HALLMARK IL2 STAT5 SIGNALING	-2.66265	-1.996	191,388,2879,4953,6004	AHCY,RHOB,GPX4,ODC1,RGS16	5/199		10_Member	Hallmark Gene Sets	M5896	HALLMARK TGF BETA SIGNALING	-2.12288	-1.424	387,2022,7057	RHOA,ENG,THBS1	3/54
10_Summary	Hallmark Gene Sets	M5941	HALLMARK UV RESPONSE UP	-2.23013	-1.61	388,1175,9296,10482	RHOB,AP2S1,ATP6V1F,NXF1	4/-
10_Member	Hallmark Gene Sets	M5941	HALLMARK UV RESPONSE UP	-2.23013	-1.61	388,1175,9296,10482	RHOB,AP2S1,ATP6V1F,NXF1	4/158
anti-CD3/CD28/CD2 Upregulated in NK cells										anti-CD3/CD28/CD2 Downregulated in NK cells
GroupID	Category	Term	Description	LogP	Log(q-value)	Genes	Symbols	InTerm_InList		GroupID	Category	Term	Description	LogP	Log(q-value)	Genes	Symbols	InTerm_InList
1_Summary	Hallmark Gene Sets	M5913	HALLMARK INTERFERON GAMMA RESPONSE	-77.2227	-75.5238	355,567,684,972,2643,3001,3383,3430,3437,3566,3659,3665,3669,3717,3937,4502,4599,5292,5359,5610,5696,5698,5720,5721,6737,6772,6773,6774,6890,7453,8202,8651,8743,8767,9021,9246,9636,9961,10379,10797,10906,11054,51056,54625,54739,55601,57674,64108,80830,84166,91543,94240,115361,129607,219285,2634,8519,83666	FAS,B2M,BST2,CD74,GCH1,GZMA,ICAM1,IFI35,IFIT3,IL4R,IRF1,IRF7,ISG20,JAK2,LCP2,MT2A,MX1,PIM1,PLSCR1,EIF2AK2,PSMB8,PSMB9,PSME1,PSME2,TRIM21,STAT1,STAT2,STAT3,TAP1,WARS1,NCOA3,SOCS1,TNFSF10,RIPK2,SOCS3,UBE2L6,ISG15,MVP,IRF9,MTHFD2,TRAFD1,OGFR,LAP3,PARP14,XAF1,DDX60,RNF213,RTP4,APOL6,NLRC5,RSAD2,EPSTI1,GBP4,CMPK2,SAMD9L,GBP2,IFITM1,PARP9	58/-		1_Summary	Hallmark Gene Sets	M5945	HALLMARK HEME METABOLISM	-2.40221	-0.703	2035,25901,55544	EPB41,CCDC28A,RBM38	3/-
1_Member	Hallmark Gene Sets	M5913	HALLMARK INTERFERON GAMMA RESPONSE	-77.2227	-75.5238	355,567,684,972,2643,3001,3383,3430,3437,3566,3659,3665,3669,3717,3937,4502,4599,5292,5359,5610,5696,5698,5720,5721,6737,6772,6773,6774,6890,7453,8202,8651,8743,8767,9021,9246,9636,9961,10379,10797,10906,11054,51056,54625,54739,55601,57674,64108,80830,84166,91543,94240,115361,129607,219285	FAS,B2M,BST2,CD74,GCH1,GZMA,ICAM1,IFI35,IFIT3,IL4R,IRF1,IRF7,ISG20,JAK2,LCP2,MT2A,MX1,PIM1,PLSCR1,EIF2AK2,PSMB8,PSMB9,PSME1,PSME2,TRIM21,STAT1,STAT2,STAT3,TAP1,WARS1,NCOA3,SOCS1,TNFSF10,RIPK2,SOCS3,UBE2L6,ISG15,MVP,IRF9,MTHFD2,TRAFD1,OGFR,LAP3,PARP14,XAF1,DDX60,RNF213,RTP4,APOL6,NLRC5,RSAD2,EPSTI1,GBP4,CMPK2,SAMD9L	55/200		1_Member	Hallmark Gene Sets	M5945	HALLMARK HEME METABOLISM	-2.40221	-0.703	2035,25901,55544	EPB41,CCDC28A,RBM38	3/200
1_Member	Hallmark Gene Sets	M5911	HALLMARK INTERFERON ALPHA RESPONSE	-59.6821	-58.2842	567,684,972,2634,3430,3437,3566,3659,3665,3669,4599,5359,5610,5696,5698,5720,5721,6737,6773,6890,7453,8519,8767,9246,9636,10379,10906,11054,51056,54625,55601,64108,83666,91543,94240,115361,129607,219285	B2M,BST2,CD74,GBP2,IFI35,IFIT3,IL4R,IRF1,IRF7,ISG20,MX1,PLSCR1,EIF2AK2,PSMB8,PSMB9,PSME1,PSME2,TRIM21,STAT2,TAP1,WARS1,IFITM1,RIPK2,UBE2L6,ISG15,IRF9,TRAFD1,OGFR,LAP3,PARP14,DDX60,RTP4,PARP9,RSAD2,EPSTI1,GBP4,CMPK2,SAMD9L	38/97
2_Summary	Hallmark Gene Sets	M5947	HALLMARK IL2 STAT5 SIGNALING	-17.0337	-15.8118	1154,3566,4783,5292,5359,5732,6004,7293,7494,8202,8320,8611,8651,8743,8784,10538,64116,84525,115361	CISH,IL4R,NFIL3,PIM1,PLSCR1,PTGER2,RGS16,TNFRSF4,XBP1,NCOA3,EOMES,PLPP1,SOCS1,TNFSF10,TNFRSF18,BATF,SLC39A8,HOPX,GBP4	19/-
2_Member	Hallmark Gene Sets	M5947	HALLMARK IL2 STAT5 SIGNALING	-17.0337	-15.8118	1154,3566,4783,5292,5359,5732,6004,7293,7494,8202,8320,8611,8651,8743,8784,10538,64116,84525,115361	CISH,IL4R,NFIL3,PIM1,PLSCR1,PTGER2,RGS16,TNFRSF4,XBP1,NCOA3,EOMES,PLPP1,SOCS1,TNFSF10,TNFRSF18,BATF,SLC39A8,HOPX,GBP4	19/199
3_Summary	Hallmark Gene Sets	M5950	HALLMARK ALLOGRAFT REJECTION	-15.6984	-14.6015	355,567,972,1984,2634,3001,3383,3566,3665,3717,3937,6772,6890,6891,7186,7453,8651,8767	FAS,B2M,CD74,EIF5A,GBP2,GZMA,ICAM1,IL4R,IRF7,JAK2,LCP2,STAT1,TAP1,TAP2,TRAF2,WARS1,SOCS1,RIPK2	18/-
3_Member	Hallmark Gene Sets	M5950	HALLMARK ALLOGRAFT REJECTION	-15.6984	-14.6015	355,567,972,1984,2634,3001,3383,3566,3665,3717,3937,6772,6890,6891,7186,7453,8651,8767	FAS,B2M,CD74,EIF5A,GBP2,GZMA,ICAM1,IL4R,IRF7,JAK2,LCP2,STAT1,TAP1,TAP2,TRAF2,WARS1,SOCS1,RIPK2	18/200
4_Summary	Hallmark Gene Sets	M5890	HALLMARK TNFA SIGNALING VIA NFKB	-13.1969	-12.1969	330,1847,2643,3383,3659,4170,4783,4791,5971,6890,8767,9021,10318,51278,80149,127544,355,3669,6304,8743,7277	BIRC3,DUSP5,GCH1,ICAM1,IRF1,MCL1,NFIL3,NFKB2,RELB,TAP1,RIPK2,SOCS3,TNIP1,IER5,ZC3H12A,RNF19B,FAS,ISG20,SATB1,TNFSF10,TUBA4A	21/-
4_Member	Hallmark Gene Sets	M5890	HALLMARK TNFA SIGNALING VIA NFKB	-13.1969	-12.1969	330,1847,2643,3383,3659,4170,4783,4791,5971,6890,8767,9021,10318,51278,80149,127544	BIRC3,DUSP5,GCH1,ICAM1,IRF1,MCL1,NFIL3,NFKB2,RELB,TAP1,RIPK2,SOCS3,TNIP1,IER5,ZC3H12A,RNF19B	16/200
4_Member	Hallmark Gene Sets	M5902	HALLMARK APOPTOSIS	-6.31011	-5.56538	330,355,2643,3659,3669,4170,6304,6890,8743	BIRC3,FAS,GCH1,IRF1,ISG20,MCL1,SATB1,TAP1,TNFSF10	9/161
4_Member	Hallmark Gene Sets	M5941	HALLMARK UV RESPONSE UP	-2.61414	-2.09126	2643,3383,3659,6890,7277	GCH1,ICAM1,IRF1,TAP1,TUBA4A	5/158
5_Summary	Hallmark Gene Sets	M5932	HALLMARK INFLAMMATORY RESPONSE	-11.9921	-11.0713	684,2643,3383,3566,3659,3665,3937,5610,5732,5996,6004,8519,8743,8767,64108	BST2,GCH1,ICAM1,IL4R,IRF1,IRF7,LCP2,EIF2AK2,PTGER2,RGS1,RGS16,IFITM1,TNFSF10,RIPK2,RTP4	15/-
5_Member	Hallmark Gene Sets	M5932	HALLMARK INFLAMMATORY RESPONSE	-11.9921	-11.0713	684,2643,3383,3566,3659,3665,3937,5610,5732,5996,6004,8519,8743,8767,64108	BST2,GCH1,ICAM1,IL4R,IRF1,IRF7,LCP2,EIF2AK2,PTGER2,RGS1,RGS16,IFITM1,TNFSF10,RIPK2,RTP4	15/200
6_Summary	Hallmark Gene Sets	M5897	HALLMARK IL6 JAK STAT3 SIGNALING	-10.0037	-9.14988	355,3566,3659,5292,6772,6773,6774,8651,9021,10379	FAS,IL4R,IRF1,PIM1,STAT1,STAT2,STAT3,SOCS1,SOCS3,IRF9	10/-
6_Member	Hallmark Gene Sets	M5897	HALLMARK IL6 JAK STAT3 SIGNALING	-10.0037	-9.14988	355,3566,3659,5292,6772,6773,6774,8651,9021,10379	FAS,IL4R,IRF1,PIM1,STAT1,STAT2,STAT3,SOCS1,SOCS3,IRF9	10/87
7_Summary	Hallmark Gene Sets	M5921	HALLMARK COMPLEMENT	-8.58212	-7.78624	1847,3001,3309,3659,3665,3717,3937,5216,5292,5359,5698,51056	DUSP5,GZMA,HSPA5,IRF1,IRF7,JAK2,LCP2,PFN1,PIM1,PLSCR1,PSMB9,LAP3	12/-
7_Member	Hallmark Gene Sets	M5921	HALLMARK COMPLEMENT	-8.58212	-7.78624	1847,3001,3309,3659,3665,3717,3937,5216,5292,5359,5698,51056	DUSP5,GZMA,HSPA5,IRF1,IRF7,JAK2,LCP2,PFN1,PIM1,PLSCR1,PSMB9,LAP3	12/200
8_Summary	Hallmark Gene Sets	M5924	HALLMARK MTORC1 SIGNALING	-5.52728	-4.86971	811,2023,3309,4783,5685,7277,7453,7494,10797,10525	CALR,ENO1,HSPA5,NFIL3,PSMA4,TUBA4A,WARS1,XBP1,MTHFD2,HYOU1	10/-
8_Member	Hallmark Gene Sets	M5924	HALLMARK MTORC1 SIGNALING	-5.52728	-4.86971	811,2023,3309,4783,5685,7277,7453,7494,10797	CALR,ENO1,HSPA5,NFIL3,PSMA4,TUBA4A,WARS1,XBP1,MTHFD2	9/200
8_Member	Hallmark Gene Sets	M5922	HALLMARK UNFOLDED PROTEIN RESPONSE	-3.26179	-2.67676	811,3309,7494,10525,10797	CALR,HSPA5,XBP1,HYOU1,MTHFD2	5/113
9_Summary	Hallmark Gene Sets	M5939	HALLMARK P53 PATHWAY	-5.52728	-4.86971	355,3094,6004,6890,7867,8651,10906,51278,127544	FAS,HINT1,RGS16,TAP1,MAPKAPK3,SOCS1,TRAFD1,IER5,RNF19B	9/-
9_Member	Hallmark Gene Sets	M5939	HALLMARK P53 PATHWAY	-5.52728	-4.86971	355,3094,6004,6890,7867,8651,10906,51278,127544	FAS,HINT1,RGS16,TAP1,MAPKAPK3,SOCS1,TRAFD1,IER5,RNF19B	9/200
10_Summary	Hallmark Gene Sets	M5891	HALLMARK HYPOXIA	-3.73253	-3.11275	2023,3309,3669,4282,4502,4783,5292	ENO1,HSPA5,ISG20,MIF,MT2A,NFIL3,PIM1	7/-
10_Member	Hallmark Gene Sets	M5891	HALLMARK HYPOXIA	-3.73253	-3.11275	2023,3309,3669,4282,4502,4783,5292	ENO1,HSPA5,ISG20,MIF,MT2A,NFIL3,PIM1	7/200
11_Summary	Hallmark Gene Sets	M5907	HALLMARK ESTROGEN RESPONSE LATE	-2.9228	-2.36996	1154,3669,3717,7494,10538,29887	CISH,ISG20,JAK2,XBP1,BATF,SNX10	6/-
11_Member	Hallmark Gene Sets	M5907	HALLMARK ESTROGEN RESPONSE LATE	-2.9228	-2.36996	1154,3669,3717,7494,10538,29887	CISH,ISG20,JAK2,XBP1,BATF,SNX10	6/200
12_Summary	Hallmark Gene Sets	M5923	HALLMARK PI3K AKT MTOR SIGNALING	-2.46513	-1.97028	811,5216,6773,7186	CALR,PFN1,STAT2,TRAF2	4/-
12_Member	Hallmark Gene Sets	M5923	HALLMARK PI3K AKT MTOR SIGNALING	-2.46513	-1.97028	811,5216,6773,7186	CALR,PFN1,STAT2,TRAF2	4/105
13_Summary	Hallmark Gene Sets	M5892	HALLMARK CHOLESTEROL HOMEOSTASIS	-2.02547	-1.55695	4783,5359,26270	NFIL3,PLSCR1,FBXO6	3/-
13_Member	Hallmark Gene Sets	M5892	HALLMARK CHOLESTEROL HOMEOSTASIS	-2.02547	-1.55695	4783,5359,26270	NFIL3,PLSCR1,FBXO6	3/74
