# Supplementary material for: Functionally Characterizing the Renal Cell Carcinoma Tumor-Immune Microenvironment via Patient-Derived Ex Vivo Models
Source: Cancer Res Commun. 2026 Feb 26;6(2):402–20. doi: 10.1158/2767-9764.CRC-25-0447 (PMC13138221; doi:10.1158/2767-9764.CRC-25-0447)
Supplement: Supplementary Table S16 — Secreted Signaling interactions according to Cell-chat [file crc-25-0447_supplementary_table_s16_suppst16.xlsx]

## Sheet: Table S16
Supplementary Table S16: Secreted Signaling interactions according to Cell-chat
source	target	ligand	receptor	prob	pval	interaction_name	interaction_name_2	pathway_name	annotation	evidence	treatment	batch
B cells	B cells	MIF	CD74_CXCR4	0.421341	0	MIF_CD74_CXCR4	MIF - (CD74+CXCR4)	MIF	Secreted Signaling	PMID: 29637711; PMID: 24760155	anti-PD1	RCC_3
Tem/rm CD8 cells	B cells	MIF	CD74_CXCR4	0.41116	0	MIF_CD74_CXCR4	MIF - (CD74+CXCR4)	MIF	Secreted Signaling	PMID: 29637711; PMID: 24760155	anti-PD1	RCC_3
Stressed CD8 cells	B cells	MIF	CD74_CXCR4	0.396463	0	MIF_CD74_CXCR4	MIF - (CD74+CXCR4)	MIF	Secreted Signaling	PMID: 29637711; PMID: 24760155	anti-PD1 + VEGFRi	RCC_3
B cells	B cells	MIF	CD74_CXCR4	0.395532	0	MIF_CD74_CXCR4	MIF - (CD74+CXCR4)	MIF	Secreted Signaling	PMID: 29637711; PMID: 24760155	anti-PD1 + VEGFRi	RCC_3
Tem CD4 cells	B cells	MIF	CD74_CXCR4	0.329807	0	MIF_CD74_CXCR4	MIF - (CD74+CXCR4)	MIF	Secreted Signaling	PMID: 29637711; PMID: 24760155	VEGFRi	RCC_5
Resting NK cells	B cells	MIF	CD74_CXCR4	0.324179	0	MIF_CD74_CXCR4	MIF - (CD74+CXCR4)	MIF	Secreted Signaling	PMID: 29637711; PMID: 24760155	VEGFRi	RCC_1
XCL1/2+ Gamma delta T cells	B cells	MIF	CD74_CXCR4	0.305368	0	MIF_CD74_CXCR4	MIF - (CD74+CXCR4)	MIF	Secreted Signaling	PMID: 29637711; PMID: 24760155	VEGFRi	RCC_1
B cells	B cells	MIF	CD74_CD44	0.304959	0.04	MIF_CD74_CD44	MIF - (CD74+CD44)	MIF	Secreted Signaling	PMID: 29637711; PMID: 26175090	anti-PD1	RCC_3
Tcm CD4 cells	B cells	MIF	CD74_CXCR4	0.304773	0	MIF_CD74_CXCR4	MIF - (CD74+CXCR4)	MIF	Secreted Signaling	PMID: 29637711; PMID: 24760155	Control	RCC_6
Exhausted CD8 cells	Monocytes	CCL5	CCR1	0.304453	0	CCL5_CCR1	CCL5 - CCR1	CCL	Secreted Signaling	KEGG: hsa04060	Control	RCC_6
MAIT cells	B cells	MIF	CD74_CXCR4	0.303729	0	MIF_CD74_CXCR4	MIF - (CD74+CXCR4)	MIF	Secreted Signaling	PMID: 29637711; PMID: 24760155	Control	RCC_6
Tissue-resident NK cells	Monocytes	CCL5	CCR1	0.303624	0	CCL5_CCR1	CCL5 - CCR1	CCL	Secreted Signaling	KEGG: hsa04060	Control	RCC_6
Tissue-Associated Activated CD4 cells	B cells	MIF	CD74_CXCR4	0.303045	0	MIF_CD74_CXCR4	MIF - (CD74+CXCR4)	MIF	Secreted Signaling	PMID: 29637711; PMID: 24760155	Control	RCC_6
Tcm CD8 cells	B cells	MIF	CD74_CXCR4	0.301699	0	MIF_CD74_CXCR4	MIF - (CD74+CXCR4)	MIF	Secreted Signaling	PMID: 29637711; PMID: 24760155	VEGFRi	RCC_5
Activated Cytotoxic CD4 cells	B cells	MIF	CD74_CXCR4	0.301474	0	MIF_CD74_CXCR4	MIF - (CD74+CXCR4)	MIF	Secreted Signaling	PMID: 29637711; PMID: 24760155	anti-PD1	RCC_1
Stressed CD8 cells	B cells	MIF	CD74_CD44	0.30102	0	MIF_CD74_CD44	MIF - (CD74+CD44)	MIF	Secreted Signaling	PMID: 29637711; PMID: 26175090	anti-PD1 + VEGFRi	RCC_3
Naive Gamma delta T cells	B cells	MIF	CD74_CXCR4	0.300411	0	MIF_CD74_CXCR4	MIF - (CD74+CXCR4)	MIF	Secreted Signaling	PMID: 29637711; PMID: 24760155	VEGFRi	RCC_5
Naive CD4 cells	B cells	MIF	CD74_CXCR4	0.300355	0	MIF_CD74_CXCR4	MIF - (CD74+CXCR4)	MIF	Secreted Signaling	PMID: 29637711; PMID: 24760155	Control	RCC_6
B cells	B cells	MIF	CD74_CD44	0.300201	0	MIF_CD74_CD44	MIF - (CD74+CD44)	MIF	Secreted Signaling	PMID: 29637711; PMID: 26175090	anti-PD1 + VEGFRi	RCC_3
3_TEMRA CD8 cells	Monocytes	CCL5	CCR1	0.300069	0	CCL5_CCR1	CCL5 - CCR1	CCL	Secreted Signaling	KEGG: hsa04060	Control	RCC_6
Activated CD4 cells	B cells	MIF	CD74_CXCR4	0.299878	0	MIF_CD74_CXCR4	MIF - (CD74+CXCR4)	MIF	Secreted Signaling	PMID: 29637711; PMID: 24760155	Control	RCC_6
XCL1/2+ Gamma delta T cells	B cells	MIF	CD74_CXCR4	0.298625	0	MIF_CD74_CXCR4	MIF - (CD74+CXCR4)	MIF	Secreted Signaling	PMID: 29637711; PMID: 24760155	anti-PD1 + VEGFRi	RCC_1
Regulatory CD4 cells	B cells	MIF	CD74_CXCR4	0.298036	0	MIF_CD74_CXCR4	MIF - (CD74+CXCR4)	MIF	Secreted Signaling	PMID: 29637711; PMID: 24760155	VEGFRi	RCC_1
Tissue-Associated Activated CD4 cells	B cells	MIF	CD74_CXCR4	0.297937	0	MIF_CD74_CXCR4	MIF - (CD74+CXCR4)	MIF	Secreted Signaling	PMID: 29637711; PMID: 24760155	VEGFRi	RCC_5
Activated Cytotoxic CD4 cells	B cells	MIF	CD74_CXCR4	0.295173	0	MIF_CD74_CXCR4	MIF - (CD74+CXCR4)	MIF	Secreted Signaling	PMID: 29637711; PMID: 24760155	Control	RCC_6
Tcm CD8 cells	B cells	MIF	CD74_CXCR4	0.294311	0	MIF_CD74_CXCR4	MIF - (CD74+CXCR4)	MIF	Secreted Signaling	PMID: 29637711; PMID: 24760155	Control	RCC_6
Tem CD4 cells	B cells	MIF	CD74_CXCR4	0.294012	0	MIF_CD74_CXCR4	MIF - (CD74+CXCR4)	MIF	Secreted Signaling	PMID: 29637711; PMID: 24760155	VEGFRi	RCC_7
Naive Gamma delta T cells	B cells	MIF	CD74_CXCR4	0.292731	0	MIF_CD74_CXCR4	MIF - (CD74+CXCR4)	MIF	Secreted Signaling	PMID: 29637711; PMID: 24760155	VEGFRi	RCC_1
Tem CD4 cells	B cells	MIF	CD74_CXCR4	0.292457	0	MIF_CD74_CXCR4	MIF - (CD74+CXCR4)	MIF	Secreted Signaling	PMID: 29637711; PMID: 24760155	anti-PD1	RCC_7
Regulatory CD4 cells	B cells	MIF	CD74_CXCR4	0.291771	0	MIF_CD74_CXCR4	MIF - (CD74+CXCR4)	MIF	Secreted Signaling	PMID: 29637711; PMID: 24760155	VEGFRi	RCC_5
Regulatory CD4 cells	B cells	MIF	CD74_CXCR4	0.290709	0	MIF_CD74_CXCR4	MIF - (CD74+CXCR4)	MIF	Secreted Signaling	PMID: 29637711; PMID: 24760155	Control	RCC_6
XCL1/2+ Gamma delta T cells	B cells	MIF	CD74_CXCR4	0.290583	0	MIF_CD74_CXCR4	MIF - (CD74+CXCR4)	MIF	Secreted Signaling	PMID: 29637711; PMID: 24760155	Control	RCC_5
Activated Cytotoxic CD4 cells	B cells	MIF	CD74_CXCR4	0.290571	0	MIF_CD74_CXCR4	MIF - (CD74+CXCR4)	MIF	Secreted Signaling	PMID: 29637711; PMID: 24760155	Control	RCC_1
Tem CD4 cells	B cells	MIF	CD74_CXCR4	0.289884	0	MIF_CD74_CXCR4	MIF - (CD74+CXCR4)	MIF	Secreted Signaling	PMID: 29637711; PMID: 24760155	Control	RCC_6
Naive CD4 cells	B cells	MIF	CD74_CXCR4	0.289203	0	MIF_CD74_CXCR4	MIF - (CD74+CXCR4)	MIF	Secreted Signaling	PMID: 29637711; PMID: 24760155	VEGFRi	RCC_5
Resting NK cells	B cells	MIF	CD74_CXCR4	0.288704	0	MIF_CD74_CXCR4	MIF - (CD74+CXCR4)	MIF	Secreted Signaling	PMID: 29637711; PMID: 24760155	anti-PD1 + VEGFRi	RCC_1
Naive CD4 cells	B cells	MIF	CD74_CXCR4	0.28841	0	MIF_CD74_CXCR4	MIF - (CD74+CXCR4)	MIF	Secreted Signaling	PMID: 29637711; PMID: 24760155	anti-PD1	RCC_7
Tem/rm CD8 cells	B cells	MIF	CD74_CXCR4	0.28823	0	MIF_CD74_CXCR4	MIF - (CD74+CXCR4)	MIF	Secreted Signaling	PMID: 29637711; PMID: 24760155	VEGFRi	RCC_1
Tissue-Associated Activated CD4 cells	B cells	MIF	CD74_CXCR4	0.288053	0	MIF_CD74_CXCR4	MIF - (CD74+CXCR4)	MIF	Secreted Signaling	PMID: 29637711; PMID: 24760155	anti-PD1	RCC_1
Exhausted CD8 cells	B cells	MIF	CD74_CXCR4	0.286514	0	MIF_CD74_CXCR4	MIF - (CD74+CXCR4)	MIF	Secreted Signaling	PMID: 29637711; PMID: 24760155	VEGFRi	RCC_1
Tissue-resident NK cells	B cells	MIF	CD74_CXCR4	0.286388	0	MIF_CD74_CXCR4	MIF - (CD74+CXCR4)	MIF	Secreted Signaling	PMID: 29637711; PMID: 24760155	anti-PD1	RCC_7
Naive Gamma delta T cells	B cells	MIF	CD74_CXCR4	0.286353	0	MIF_CD74_CXCR4	MIF - (CD74+CXCR4)	MIF	Secreted Signaling	PMID: 29637711; PMID: 24760155	anti-PD1	RCC_1
Tcm CD8 cells	B cells	MIF	CD74_CXCR4	0.28501	0	MIF_CD74_CXCR4	MIF - (CD74+CXCR4)	MIF	Secreted Signaling	PMID: 29637711; PMID: 24760155	VEGFRi	RCC_1
Tem CD4 cells	B cells	MIF	CD74_CXCR4	0.284848	0	MIF_CD74_CXCR4	MIF - (CD74+CXCR4)	MIF	Secreted Signaling	PMID: 29637711; PMID: 24760155	Control	RCC_5
Tcm CD4 cells	B cells	MIF	CD74_CXCR4	0.283863	0	MIF_CD74_CXCR4	MIF - (CD74+CXCR4)	MIF	Secreted Signaling	PMID: 29637711; PMID: 24760155	VEGFRi	RCC_5
Tissue-resident NK cells	B cells	MIF	CD74_CXCR4	0.283821	0	MIF_CD74_CXCR4	MIF - (CD74+CXCR4)	MIF	Secreted Signaling	PMID: 29637711; PMID: 24760155	VEGFRi	RCC_5
Exhausted Cytotoxic CD4 cells	B cells	MIF	CD74_CXCR4	0.283777	0	MIF_CD74_CXCR4	MIF - (CD74+CXCR4)	MIF	Secreted Signaling	PMID: 29637711; PMID: 24760155	VEGFRi	RCC_1
Activated CD4 cells	B cells	MIF	CD74_CXCR4	0.282693	0	MIF_CD74_CXCR4	MIF - (CD74+CXCR4)	MIF	Secreted Signaling	PMID: 29637711; PMID: 24760155	anti-PD1	RCC_1
Exhausted CD8 cells	B cells	MIF	CD74_CXCR4	0.2819	0	MIF_CD74_CXCR4	MIF - (CD74+CXCR4)	MIF	Secreted Signaling	PMID: 29637711; PMID: 24760155	anti-PD1	RCC_1
Tem/rm CD8 cells	B cells	MIF	CD74_CXCR4	0.281657	0	MIF_CD74_CXCR4	MIF - (CD74+CXCR4)	MIF	Secreted Signaling	PMID: 29637711; PMID: 24760155	anti-PD1 + VEGFRi	RCC_1
Exhausted CD8 cells	B cells	MIF	CD74_CXCR4	0.28165	0	MIF_CD74_CXCR4	MIF - (CD74+CXCR4)	MIF	Secreted Signaling	PMID: 29637711; PMID: 24760155	VEGFRi	RCC_5
Tissue-Associated Activated CD4 cells	B cells	MIF	CD74_CXCR4	0.281454	0	MIF_CD74_CXCR4	MIF - (CD74+CXCR4)	MIF	Secreted Signaling	PMID: 29637711; PMID: 24760155	VEGFRi	RCC_1
Tissue-resident NK cells	B cells	MIF	CD74_CXCR4	0.280709	0	MIF_CD74_CXCR4	MIF - (CD74+CXCR4)	MIF	Secreted Signaling	PMID: 29637711; PMID: 24760155	anti-PD1	RCC_1
Tissue-resident NK cells	B cells	MIF	CD74_CXCR4	0.280435	0	MIF_CD74_CXCR4	MIF - (CD74+CXCR4)	MIF	Secreted Signaling	PMID: 29637711; PMID: 24760155	Control	RCC_6
Exhausted Cytotoxic CD4 cells	B cells	MIF	CD74_CXCR4	0.280432	0	MIF_CD74_CXCR4	MIF - (CD74+CXCR4)	MIF	Secreted Signaling	PMID: 29637711; PMID: 24760155	anti-PD1	RCC_1
Immature NK cells	B cells	MIF	CD74_CXCR4	0.28014	0	MIF_CD74_CXCR4	MIF - (CD74+CXCR4)	MIF	Secreted Signaling	PMID: 29637711; PMID: 24760155	VEGFRi	RCC_1
Activated Cytotoxic CD4 cells	B cells	MIF	CD74_CXCR4	0.279012	0	MIF_CD74_CXCR4	MIF - (CD74+CXCR4)	MIF	Secreted Signaling	PMID: 29637711; PMID: 24760155	VEGFRi	RCC_1
Naive Gamma delta T cells	B cells	MIF	CD74_CXCR4	0.278975	0	MIF_CD74_CXCR4	MIF - (CD74+CXCR4)	MIF	Secreted Signaling	PMID: 29637711; PMID: 24760155	anti-PD1 + VEGFRi	RCC_1
Immature NK cells	B cells	MIF	CD74_CXCR4	0.278926	0	MIF_CD74_CXCR4	MIF - (CD74+CXCR4)	MIF	Secreted Signaling	PMID: 29637711; PMID: 24760155	anti-PD1	RCC_1
Tem/rm CD8 cells	B cells	MIF	CD74_CXCR4	0.278622	0	MIF_CD74_CXCR4	MIF - (CD74+CXCR4)	MIF	Secreted Signaling	PMID: 29637711; PMID: 24760155	VEGFRi	RCC_5
Tem/rm CD8 cells	B cells	MIF	CD74_CXCR4	0.278605	0	MIF_CD74_CXCR4	MIF - (CD74+CXCR4)	MIF	Secreted Signaling	PMID: 29637711; PMID: 24760155	anti-PD1	RCC_1
Tcm CD8 cells	B cells	MIF	CD74_CXCR4	0.277876	0	MIF_CD74_CXCR4	MIF - (CD74+CXCR4)	MIF	Secreted Signaling	PMID: 29637711; PMID: 24760155	anti-PD1 + VEGFRi	RCC_1
2_TEMRA CD8 cells	Monocytes	CCL5	CCR1	0.277178	0	CCL5_CCR1	CCL5 - CCR1	CCL	Secreted Signaling	KEGG: hsa04060	Control	RCC_6
Tem/rm CD8 cells	B cells	MIF	CD74_CXCR4	0.276813	0	MIF_CD74_CXCR4	MIF - (CD74+CXCR4)	MIF	Secreted Signaling	PMID: 29637711; PMID: 24760155	Control	RCC_6
Activated CD4 cells	B cells	MIF	CD74_CXCR4	0.276758	0	MIF_CD74_CXCR4	MIF - (CD74+CXCR4)	MIF	Secreted Signaling	PMID: 29637711; PMID: 24760155	Control	RCC_5
Resting NK cells	B cells	MIF	CD74_CXCR4	0.276451	0	MIF_CD74_CXCR4	MIF - (CD74+CXCR4)	MIF	Secreted Signaling	PMID: 29637711; PMID: 24760155	Control	RCC_1
Naive Gamma delta T cells	B cells	MIF	CD74_CXCR4	0.275556	0	MIF_CD74_CXCR4	MIF - (CD74+CXCR4)	MIF	Secreted Signaling	PMID: 29637711; PMID: 24760155	Control	RCC_1
Tcm CD8 cells	B cells	MIF	CD74_CXCR4	0.275513	0	MIF_CD74_CXCR4	MIF - (CD74+CXCR4)	MIF	Secreted Signaling	PMID: 29637711; PMID: 24760155	anti-PD1	RCC_1
Cytotoxic CD4 cells	B cells	MIF	CD74_CXCR4	0.275377	0	MIF_CD74_CXCR4	MIF - (CD74+CXCR4)	MIF	Secreted Signaling	PMID: 29637711; PMID: 24760155	Control	RCC_6
Tem/rm CD8 cells	B cells	MIF	CD74_CXCR4	0.274769	0	MIF_CD74_CXCR4	MIF - (CD74+CXCR4)	MIF	Secreted Signaling	PMID: 29637711; PMID: 24760155	Control	RCC_1
Exhausted CD8 cells	B cells	MIF	CD74_CXCR4	0.274527	0	MIF_CD74_CXCR4	MIF - (CD74+CXCR4)	MIF	Secreted Signaling	PMID: 29637711; PMID: 24760155	anti-PD1 + VEGFRi	RCC_1
Exhausted CD8 cells	B cells	MIF	CD74_CXCR4	0.27444	0	MIF_CD74_CXCR4	MIF - (CD74+CXCR4)	MIF	Secreted Signaling	PMID: 29637711; PMID: 24760155	Control	RCC_6
Immature NK cells	B cells	MIF	CD74_CXCR4	0.274317	0	MIF_CD74_CXCR4	MIF - (CD74+CXCR4)	MIF	Secreted Signaling	PMID: 29637711; PMID: 24760155	anti-PD1 + VEGFRi	RCC_1
Activated CD4 cells	B cells	MIF	CD74_CXCR4	0.273428	0	MIF_CD74_CXCR4	MIF - (CD74+CXCR4)	MIF	Secreted Signaling	PMID: 29637711; PMID: 24760155	anti-PD1	RCC_7
Macrophages	B cells	MIF	CD74_CXCR4	0.273177	0	MIF_CD74_CXCR4	MIF - (CD74+CXCR4)	MIF	Secreted Signaling	PMID: 29637711; PMID: 24760155	VEGFRi	RCC_5
Activated CD4 cells	B cells	MIF	CD74_CXCR4	0.273135	0	MIF_CD74_CXCR4	MIF - (CD74+CXCR4)	MIF	Secreted Signaling	PMID: 29637711; PMID: 24760155	anti-PD1	RCC_6
1_TEMRA CD8 cells	Monocytes	CCL5	CCR1	0.27311	0	CCL5_CCR1	CCL5 - CCR1	CCL	Secreted Signaling	KEGG: hsa04060	Control	RCC_6
B cells	B cells	MIF	CD74_CXCR4	0.273043	0	MIF_CD74_CXCR4	MIF - (CD74+CXCR4)	MIF	Secreted Signaling	PMID: 29637711; PMID: 24760155	VEGFRi	RCC_1
Naive Gamma delta T cells	B cells	MIF	CD74_CXCR4	0.273032	0	MIF_CD74_CXCR4	MIF - (CD74+CXCR4)	MIF	Secreted Signaling	PMID: 29637711; PMID: 24760155	Control	RCC_5
Type I IFN NK cells	B cells	MIF	CD74_CXCR4	0.272578	0	MIF_CD74_CXCR4	MIF - (CD74+CXCR4)	MIF	Secreted Signaling	PMID: 29637711; PMID: 24760155	VEGFRi	RCC_5
Resting NK cells	Activated Cytotoxic CD4 cells	MIF	CD74_CXCR4	0.272096	0	MIF_CD74_CXCR4	MIF - (CD74+CXCR4)	MIF	Secreted Signaling	PMID: 29637711; PMID: 24760155	VEGFRi	RCC_1
Activated CD4 cells	B cells	MIF	CD74_CXCR4	0.27203	0	MIF_CD74_CXCR4	MIF - (CD74+CXCR4)	MIF	Secreted Signaling	PMID: 29637711; PMID: 24760155	Control	RCC_7
Tissue-Associated Activated CD4 cells	B cells	MIF	CD74_CXCR4	0.271939	0	MIF_CD74_CXCR4	MIF - (CD74+CXCR4)	MIF	Secreted Signaling	PMID: 29637711; PMID: 24760155	Control	RCC_5
Exhausted CD8 cells	B cells	MIF	CD74_CXCR4	0.271798	0	MIF_CD74_CXCR4	MIF - (CD74+CXCR4)	MIF	Secreted Signaling	PMID: 29637711; PMID: 24760155	Control	RCC_1
B cells	B cells	MIF	CD74_CXCR4	0.270809	0	MIF_CD74_CXCR4	MIF - (CD74+CXCR4)	MIF	Secreted Signaling	PMID: 29637711; PMID: 24760155	VEGFRi	RCC_5
Tissue-Associated Activated CD4 cells	B cells	MIF	CD74_CXCR4	0.270575	0	MIF_CD74_CXCR4	MIF - (CD74+CXCR4)	MIF	Secreted Signaling	PMID: 29637711; PMID: 24760155	anti-PD1	RCC_6
1_TEMRA CD8 cells	B cells	MIF	CD74_CXCR4	0.269682	0	MIF_CD74_CXCR4	MIF - (CD74+CXCR4)	MIF	Secreted Signaling	PMID: 29637711; PMID: 24760155	anti-PD1 + VEGFRi	RCC_1
Tissue-resident NK cells	B cells	MIF	CD74_CXCR4	0.269489	0	MIF_CD74_CXCR4	MIF - (CD74+CXCR4)	MIF	Secreted Signaling	PMID: 29637711; PMID: 24760155	VEGFRi	RCC_1
Tem CD4 cells	Tem/rm CD8 cells	MIF	CD74_CXCR4	0.26831	0	MIF_CD74_CXCR4	MIF - (CD74+CXCR4)	MIF	Secreted Signaling	PMID: 29637711; PMID: 24760155	anti-PD1	RCC_7
Cytotoxic CD4 cells	Monocytes	CCL5	CCR1	0.268232	0	CCL5_CCR1	CCL5 - CCR1	CCL	Secreted Signaling	KEGG: hsa04060	Control	RCC_6
Tem CD4 cells	Exhausted CD8 cells	MIF	CD74_CXCR4	0.26809	0	MIF_CD74_CXCR4	MIF - (CD74+CXCR4)	MIF	Secreted Signaling	PMID: 29637711; PMID: 24760155	anti-PD1	RCC_7
anti-CD3/CD28/CD2cult CD4 cells	Tem/rm CD8 cells	MIF	CD74_CXCR4	0.268066	0	MIF_CD74_CXCR4	MIF - (CD74+CXCR4)	MIF	Secreted Signaling	PMID: 29637711; PMID: 24760155	anti-CD3/CD28/CD2	RCC_4
Tem CD4 cells	B cells	MIF	CD74_CXCR4	0.267351	0	MIF_CD74_CXCR4	MIF - (CD74+CXCR4)	MIF	Secreted Signaling	PMID: 29637711; PMID: 24760155	VEGFRi	RCC_1
Monocytes	B cells	MIF	CD74_CXCR4	0.266983	0	MIF_CD74_CXCR4	MIF - (CD74+CXCR4)	MIF	Secreted Signaling	PMID: 29637711; PMID: 24760155	Control	RCC_6
Tissue-Associated Activated CD4 cells	Tem/rm CD8 cells	MIF	CD74_CXCR4	0.266564	0	MIF_CD74_CXCR4	MIF - (CD74+CXCR4)	MIF	Secreted Signaling	PMID: 29637711; PMID: 24760155	Control	RCC_8
Activated CD4 cells	Tem/rm CD8 cells	MIF	CD74_CXCR4	0.266475	0	MIF_CD74_CXCR4	MIF - (CD74+CXCR4)	MIF	Secreted Signaling	PMID: 29637711; PMID: 24760155	Control	RCC_8
Tem/rm CD8 cells	Monocytes	CCL5	CCR1	0.266377	0	CCL5_CCR1	CCL5 - CCR1	CCL	Secreted Signaling	KEGG: hsa04060	Control	RCC_6
Tcm CD4 cells	B cells	MIF	CD74_CXCR4	0.266373	0	MIF_CD74_CXCR4	MIF - (CD74+CXCR4)	MIF	Secreted Signaling	PMID: 29637711; PMID: 24760155	anti-PD1	RCC_7
Tcm CD4 cells	B cells	MIF	CD74_CXCR4	0.266317	0	MIF_CD74_CXCR4	MIF - (CD74+CXCR4)	MIF	Secreted Signaling	PMID: 29637711; PMID: 24760155	VEGFRi	RCC_1
Tissue-Associated Activated CD4 cells	B cells	MIF	CD74_CXCR4	0.26628	0	MIF_CD74_CXCR4	MIF - (CD74+CXCR4)	MIF	Secreted Signaling	PMID: 29637711; PMID: 24760155	anti-PD1	RCC_7
Tem CD4 cells	B cells	MIF	CD74_CXCR4	0.266198	0	MIF_CD74_CXCR4	MIF - (CD74+CXCR4)	MIF	Secreted Signaling	PMID: 29637711; PMID: 24760155	anti-PD1	RCC_5
Regulatory CD4 cells	B cells	MIF	CD74_CXCR4	0.266064	0	MIF_CD74_CXCR4	MIF - (CD74+CXCR4)	MIF	Secreted Signaling	PMID: 29637711; PMID: 24760155	anti-PD1	RCC_7
Tcm CD8 cells	B cells	MIF	CD74_CXCR4	0.265606	0	MIF_CD74_CXCR4	MIF - (CD74+CXCR4)	MIF	Secreted Signaling	PMID: 29637711; PMID: 24760155	Control	RCC_7
Tcm CD4 cells	B cells	MIF	CD74_CXCR4	0.26554	0	MIF_CD74_CXCR4	MIF - (CD74+CXCR4)	MIF	Secreted Signaling	PMID: 29637711; PMID: 24760155	Control	RCC_5
Stressed CD8 cells	B cells	MIF	CD74_CXCR4	0.265539	0	MIF_CD74_CXCR4	MIF - (CD74+CXCR4)	MIF	Secreted Signaling	PMID: 29637711; PMID: 24760155	VEGFRi	RCC_7
Tcm CD4 cells	B cells	MIF	CD74_CXCR4	0.26525	0	MIF_CD74_CXCR4	MIF - (CD74+CXCR4)	MIF	Secreted Signaling	PMID: 29637711; PMID: 24760155	anti-PD1	RCC_1
XCL1/2+ Gamma delta T cells	B cells	MIF	CD74_CXCR4	0.265026	0	MIF_CD74_CXCR4	MIF - (CD74+CXCR4)	MIF	Secreted Signaling	PMID: 29637711; PMID: 24760155	Control	RCC_1
Tem CD8 cells	B cells	MIF	CD74_CXCR4	0.264841	0	MIF_CD74_CXCR4	MIF - (CD74+CXCR4)	MIF	Secreted Signaling	PMID: 29637711; PMID: 24760155	Control	RCC_1
Naive CD4 cells	Tem/rm CD8 cells	MIF	CD74_CXCR4	0.264472	0	MIF_CD74_CXCR4	MIF - (CD74+CXCR4)	MIF	Secreted Signaling	PMID: 29637711; PMID: 24760155	anti-PD1	RCC_7
Naive CD4 cells	Exhausted CD8 cells	MIF	CD74_CXCR4	0.264254	0	MIF_CD74_CXCR4	MIF - (CD74+CXCR4)	MIF	Secreted Signaling	PMID: 29637711; PMID: 24760155	anti-PD1	RCC_7
anti-CD3/CD28/CD2cult CD4 cells	B cells	MIF	CD74_CXCR4	0.263957	0	MIF_CD74_CXCR4	MIF - (CD74+CXCR4)	MIF	Secreted Signaling	PMID: 29637711; PMID: 24760155	anti-CD3/CD28/CD2	RCC_7
Tem CD4 cells	Exhausted CD8 cells	MIF	CD74_CXCR4	0.26356	0	MIF_CD74_CXCR4	MIF - (CD74+CXCR4)	MIF	Secreted Signaling	PMID: 29637711; PMID: 24760155	VEGFRi	RCC_5
Resting NK cells	B cells	MIF	CD74_CXCR4	0.263536	0	MIF_CD74_CXCR4	MIF - (CD74+CXCR4)	MIF	Secreted Signaling	PMID: 29637711; PMID: 24760155	anti-PD1	RCC_1
Tissue-Associated Activated CD4 cells	B cells	MIF	CD74_CXCR4	0.263285	0	MIF_CD74_CXCR4	MIF - (CD74+CXCR4)	MIF	Secreted Signaling	PMID: 29637711; PMID: 24760155	Control	RCC_7
Resting NK cells	Exhausted CD8 cells	MIF	CD74_CXCR4	0.262839	0	MIF_CD74_CXCR4	MIF - (CD74+CXCR4)	MIF	Secreted Signaling	PMID: 29637711; PMID: 24760155	VEGFRi	RCC_1
Tissue-resident NK cells	B cells	MIF	CD74_CXCR4	0.262791	0	MIF_CD74_CXCR4	MIF - (CD74+CXCR4)	MIF	Secreted Signaling	PMID: 29637711; PMID: 24760155	anti-PD1 + VEGFRi	RCC_1
Tissue-resident NK cells	Tem/rm CD8 cells	MIF	CD74_CXCR4	0.262556	0	MIF_CD74_CXCR4	MIF - (CD74+CXCR4)	MIF	Secreted Signaling	PMID: 29637711; PMID: 24760155	anti-PD1	RCC_7
Tissue-resident NK cells	Exhausted CD8 cells	MIF	CD74_CXCR4	0.262339	0	MIF_CD74_CXCR4	MIF - (CD74+CXCR4)	MIF	Secreted Signaling	PMID: 29637711; PMID: 24760155	anti-PD1	RCC_7
Monocytes	B cells	MIF	CD74_CXCR4	0.262311	0	MIF_CD74_CXCR4	MIF - (CD74+CXCR4)	MIF	Secreted Signaling	PMID: 29637711; PMID: 24760155	Control	RCC_7
Tem CD8 cells	Monocytes	CCL5	CCR1	0.261723	0	CCL5_CCR1	CCL5 - CCR1	CCL	Secreted Signaling	KEGG: hsa04060	Control	RCC_6
Naive CD4 cells	B cells	MIF	CD74_CXCR4	0.261685	0	MIF_CD74_CXCR4	MIF - (CD74+CXCR4)	MIF	Secreted Signaling	PMID: 29637711; PMID: 24760155	VEGFRi	RCC_7
Tcm CD8 cells	B cells	MIF	CD74_CXCR4	0.261592	0	MIF_CD74_CXCR4	MIF - (CD74+CXCR4)	MIF	Secreted Signaling	PMID: 29637711; PMID: 24760155	VEGFRi	RCC_7
Regulatory CD4 cells	B cells	MIF	CD74_CXCR4	0.261424	0	MIF_CD74_CXCR4	MIF - (CD74+CXCR4)	MIF	Secreted Signaling	PMID: 29637711; PMID: 24760155	Control	RCC_5
Tcm CD8 cells	Monocytes	CCL5	CCR1	0.26133	0	CCL5_CCR1	CCL5 - CCR1	CCL	Secreted Signaling	KEGG: hsa04060	Control	RCC_6
Tcm CD4 cells	B cells	MIF	CD74_CXCR4	0.260746	0	MIF_CD74_CXCR4	MIF - (CD74+CXCR4)	MIF	Secreted Signaling	PMID: 29637711; PMID: 24760155	Control	RCC_1
Tem CD4 cells	B cells	MIF	CD74_CXCR4	0.260514	0	MIF_CD74_CXCR4	MIF - (CD74+CXCR4)	MIF	Secreted Signaling	PMID: 29637711; PMID: 24760155	anti-PD1	RCC_1
Naive CD4 cells	B cells	MIF	CD74_CXCR4	0.260141	0	MIF_CD74_CXCR4	MIF - (CD74+CXCR4)	MIF	Secreted Signaling	PMID: 29637711; PMID: 24760155	VEGFRi	RCC_1
Type I IFN NK cells	B cells	MIF	CD74_CXCR4	0.259941	0	MIF_CD74_CXCR4	MIF - (CD74+CXCR4)	MIF	Secreted Signaling	PMID: 29637711; PMID: 24760155	VEGFRi	RCC_1
Regulatory CD4 cells	B cells	MIF	CD74_CXCR4	0.259915	0	MIF_CD74_CXCR4	MIF - (CD74+CXCR4)	MIF	Secreted Signaling	PMID: 29637711; PMID: 24760155	anti-PD1	RCC_6
Naive CD4 cells	B cells	MIF	CD74_CXCR4	0.259854	0	MIF_CD74_CXCR4	MIF - (CD74+CXCR4)	MIF	Secreted Signaling	PMID: 29637711; PMID: 24760155	anti-PD1	RCC_6
Tissue-Associated Activated CD4 cells	Activated Cytotoxic CD4 cells	MIF	CD74_CXCR4	0.258675	0	MIF_CD74_CXCR4	MIF - (CD74+CXCR4)	MIF	Secreted Signaling	PMID: 29637711; PMID: 24760155	Control	RCC_8
Activated CD4 cells	Activated Cytotoxic CD4 cells	MIF	CD74_CXCR4	0.258588	0	MIF_CD74_CXCR4	MIF - (CD74+CXCR4)	MIF	Secreted Signaling	PMID: 29637711; PMID: 24760155	Control	RCC_8
Activated Cytotoxic CD4 cells	Tem/rm CD8 cells	MIF	CD74_CXCR4	0.258264	0	MIF_CD74_CXCR4	MIF - (CD74+CXCR4)	MIF	Secreted Signaling	PMID: 29637711; PMID: 24760155	Control	RCC_8
Regulatory CD4 cells	B cells	MIF	CD74_CXCR4	0.258089	0	MIF_CD74_CXCR4	MIF - (CD74+CXCR4)	MIF	Secreted Signaling	PMID: 29637711; PMID: 24760155	anti-PD1	RCC_5
Exhausted Cytotoxic CD4 cells	B cells	MIF	CD74_CXCR4	0.25807	0	MIF_CD74_CXCR4	MIF - (CD74+CXCR4)	MIF	Secreted Signaling	PMID: 29637711; PMID: 24760155	Control	RCC_1
Tissue-Associated Activated CD4 cells	3_TEMRA CD8 cells	MIF	CD74_CXCR4	0.257956	0	MIF_CD74_CXCR4	MIF - (CD74+CXCR4)	MIF	Secreted Signaling	PMID: 29637711; PMID: 24760155	Control	RCC_8
Activated CD4 cells	3_TEMRA CD8 cells	MIF	CD74_CXCR4	0.257868	0	MIF_CD74_CXCR4	MIF - (CD74+CXCR4)	MIF	Secreted Signaling	PMID: 29637711; PMID: 24760155	Control	RCC_8
Tcm CD4 cells	Tem/rm CD8 cells	MIF	CD74_CXCR4	0.25786	0	MIF_CD74_CXCR4	MIF - (CD74+CXCR4)	MIF	Secreted Signaling	PMID: 29637711; PMID: 24760155	Control	RCC_8
Tcm CD8 cells	Tem/rm CD8 cells	MIF	CD74_CXCR4	0.257857	0	MIF_CD74_CXCR4	MIF - (CD74+CXCR4)	MIF	Secreted Signaling	PMID: 29637711; PMID: 24760155	Control	RCC_8
Exhausted Cytotoxic CD4 cells	B cells	MIF	CD74_CXCR4	0.257814	0	MIF_CD74_CXCR4	MIF - (CD74+CXCR4)	MIF	Secreted Signaling	PMID: 29637711; PMID: 24760155	anti-PD1 + VEGFRi	RCC_1
Tcm CD4 cells	B cells	MIF	CD74_CXCR4	0.257634	0	MIF_CD74_CXCR4	MIF - (CD74+CXCR4)	MIF	Secreted Signaling	PMID: 29637711; PMID: 24760155	anti-PD1 + VEGFRi	RCC_1
Resting NK cells	NK-like TEMRA CD8 cells	MIF	CD74_CXCR4	0.257385	0	MIF_CD74_CXCR4	MIF - (CD74+CXCR4)	MIF	Secreted Signaling	PMID: 29637711; PMID: 24760155	VEGFRi	RCC_1
Tcm CD8 cells	B cells	MIF	CD74_CXCR4	0.2572	0	MIF_CD74_CXCR4	MIF - (CD74+CXCR4)	MIF	Secreted Signaling	PMID: 29637711; PMID: 24760155	Control	RCC_1
Naive CD4 cells	Tem/rm CD8 cells	MIF	CD74_CXCR4	0.256658	0	MIF_CD74_CXCR4	MIF - (CD74+CXCR4)	MIF	Secreted Signaling	PMID: 29637711; PMID: 24760155	Control	RCC_8
Macrophages	B cells	MIF	CD74_CXCR4	0.256555	0	MIF_CD74_CXCR4	MIF - (CD74+CXCR4)	MIF	Secreted Signaling	PMID: 29637711; PMID: 24760155	Control	RCC_5
anti-CD3/CD28/CD2cult CD4 cells	B cells	MIF	CD74_CXCR4	0.256325	0	MIF_CD74_CXCR4	MIF - (CD74+CXCR4)	MIF	Secreted Signaling	PMID: 29637711; PMID: 24760155	anti-PD1	RCC_5
Type I IFN NK cells	B cells	MIF	CD74_CXCR4	0.256244	0	MIF_CD74_CXCR4	MIF - (CD74+CXCR4)	MIF	Secreted Signaling	PMID: 29637711; PMID: 24760155	anti-PD1 + VEGFRi	RCC_1
Activated CD4 cells	Exhausted CD8 cells	MIF	CD74_CXCR4	0.256161	0	MIF_CD74_CXCR4	MIF - (CD74+CXCR4)	MIF	Secreted Signaling	PMID: 29637711; PMID: 24760155	Control	RCC_7
Tcm CD4 cells	B cells	MIF	CD74_CXCR4	0.256159	0	MIF_CD74_CXCR4	MIF - (CD74+CXCR4)	MIF	Secreted Signaling	PMID: 29637711; PMID: 24760155	Control	RCC_7
Stressed CD8 cells	B cells	MIF	CD74_CXCR4	0.25584	0	MIF_CD74_CXCR4	MIF - (CD74+CXCR4)	MIF	Secreted Signaling	PMID: 29637711; PMID: 24760155	VEGFRi	RCC_5
XCL1/2+ Gamma delta T cells	B cells	MIF	CD74_CXCR4	0.255759	0	MIF_CD74_CXCR4	MIF - (CD74+CXCR4)	MIF	Secreted Signaling	PMID: 29637711; PMID: 24760155	anti-PD1	RCC_1
B cells	B cells	MIF	CD74_CXCR4	0.255695	0	MIF_CD74_CXCR4	MIF - (CD74+CXCR4)	MIF	Secreted Signaling	PMID: 29637711; PMID: 24760155	anti-PD1	RCC_1
Resting NK cells	Exhausted Cytotoxic CD4 cells	MIF	CD74_CXCR4	0.255399	0	MIF_CD74_CXCR4	MIF - (CD74+CXCR4)	MIF	Secreted Signaling	PMID: 29637711; PMID: 24760155	VEGFRi	RCC_1
Resting NK cells	B cells	MIF	CD74_CXCR4	0.255243	0	MIF_CD74_CXCR4	MIF - (CD74+CXCR4)	MIF	Secreted Signaling	PMID: 29637711; PMID: 24760155	Control	RCC_5
Naive CD4 cells	B cells	MIF	CD74_CXCR4	0.25518	0	MIF_CD74_CXCR4	MIF - (CD74+CXCR4)	MIF	Secreted Signaling	PMID: 29637711; PMID: 24760155	Control	RCC_7
XCL1/2+ Gamma delta T cells	Activated Cytotoxic CD4 cells	MIF	CD74_CXCR4	0.255165	0	MIF_CD74_CXCR4	MIF - (CD74+CXCR4)	MIF	Secreted Signaling	PMID: 29637711; PMID: 24760155	VEGFRi	RCC_1
Exhausted CD8 cells	Tem/rm CD8 cells	MIF	CD74_CXCR4	0.255102	0	MIF_CD74_CXCR4	MIF - (CD74+CXCR4)	MIF	Secreted Signaling	PMID: 29637711; PMID: 24760155	Control	RCC_8
Activated Cytotoxic CD4 cells	B cells	MIF	CD74_CXCR4	0.254968	0	MIF_CD74_CXCR4	MIF - (CD74+CXCR4)	MIF	Secreted Signaling	PMID: 29637711; PMID: 24760155	anti-PD1	RCC_5
MAIT cells	B cells	MIF	CD74_CXCR4	0.254831	0	MIF_CD74_CXCR4	MIF - (CD74+CXCR4)	MIF	Secreted Signaling	PMID: 29637711; PMID: 24760155	anti-PD1 + VEGFRi	RCC_1
Tissue-resident NK cells	B cells	MIF	CD74_CXCR4	0.254756	0	MIF_CD74_CXCR4	MIF - (CD74+CXCR4)	MIF	Secreted Signaling	PMID: 29637711; PMID: 24760155	Control	RCC_1
Resting NK cells	B cells	MIF	CD74_CXCR4	0.254586	0	MIF_CD74_CXCR4	MIF - (CD74+CXCR4)	MIF	Secreted Signaling	PMID: 29637711; PMID: 24760155	anti-PD1	RCC_5
Resting NK cells	Tem/rm CD8 cells	MIF	CD74_CXCR4	0.254525	0	MIF_CD74_CXCR4	MIF - (CD74+CXCR4)	MIF	Secreted Signaling	PMID: 29637711; PMID: 24760155	VEGFRi	RCC_1
Tcm CD4 cells	Exhausted CD8 cells	MIF	CD74_CXCR4	0.254159	0	MIF_CD74_CXCR4	MIF - (CD74+CXCR4)	MIF	Secreted Signaling	PMID: 29637711; PMID: 24760155	Control	RCC_6
Tissue-resident NK cells	B cells	MIF	CD74_CXCR4	0.254033	0	MIF_CD74_CXCR4	MIF - (CD74+CXCR4)	MIF	Secreted Signaling	PMID: 29637711; PMID: 24760155	Control	RCC_7
Regulatory CD4 cells	Tem/rm CD8 cells	MIF	CD74_CXCR4	0.253681	0	MIF_CD74_CXCR4	MIF - (CD74+CXCR4)	MIF	Secreted Signaling	PMID: 29637711; PMID: 24760155	Control	RCC_8
Exhausted CD8 cells	B cells	MIF	CD74_CXCR4	0.253586	0	MIF_CD74_CXCR4	MIF - (CD74+CXCR4)	MIF	Secreted Signaling	PMID: 29637711; PMID: 24760155	anti-PD1	RCC_7
Tcm CD8 cells	B cells	MIF	CD74_CXCR4	0.253509	0	MIF_CD74_CXCR4	MIF - (CD74+CXCR4)	MIF	Secreted Signaling	PMID: 29637711; PMID: 24760155	anti-PD1	RCC_7
Resting NK cells	Activated NK cells	MIF	CD74_CXCR4	0.253498	0	MIF_CD74_CXCR4	MIF - (CD74+CXCR4)	MIF	Secreted Signaling	PMID: 29637711; PMID: 24760155	VEGFRi	RCC_1
B cells	B cells	MIF	CD74_CXCR4	0.253447	0	MIF_CD74_CXCR4	MIF - (CD74+CXCR4)	MIF	Secreted Signaling	PMID: 29637711; PMID: 24760155	Control	RCC_5
Tissue-Associated Activated CD4 cells	Exhausted CD8 cells	MIF	CD74_CXCR4	0.253287	0	MIF_CD74_CXCR4	MIF - (CD74+CXCR4)	MIF	Secreted Signaling	PMID: 29637711; PMID: 24760155	Control	RCC_8
MAIT cells	Exhausted CD8 cells	MIF	CD74_CXCR4	0.253225	0	MIF_CD74_CXCR4	MIF - (CD74+CXCR4)	MIF	Secreted Signaling	PMID: 29637711; PMID: 24760155	Control	RCC_6
Activated CD4 cells	Exhausted CD8 cells	MIF	CD74_CXCR4	0.253201	0	MIF_CD74_CXCR4	MIF - (CD74+CXCR4)	MIF	Secreted Signaling	PMID: 29637711; PMID: 24760155	Control	RCC_8
1_TEMRA CD8 cells	B cells	MIF	CD74_CXCR4	0.253076	0	MIF_CD74_CXCR4	MIF - (CD74+CXCR4)	MIF	Secreted Signaling	PMID: 29637711; PMID: 24760155	anti-PD1	RCC_1
XCL1/2+ Gamma delta T cells	Tem/rm CD8 cells	MIF	CD74_CXCR4	0.253003	0	MIF_CD74_CXCR4	MIF - (CD74+CXCR4)	MIF	Secreted Signaling	PMID: 29637711; PMID: 24760155	Control	RCC_8
Resting NK cells	Type I IFN NK cells	MIF	CD74_CXCR4	0.252799	0	MIF_CD74_CXCR4	MIF - (CD74+CXCR4)	MIF	Secreted Signaling	PMID: 29637711; PMID: 24760155	VEGFRi	RCC_1
Tissue-Associated Activated CD4 cells	Exhausted CD8 cells	MIF	CD74_CXCR4	0.252613	0	MIF_CD74_CXCR4	MIF - (CD74+CXCR4)	MIF	Secreted Signaling	PMID: 29637711; PMID: 24760155	Control	RCC_6
Tissue-Associated Activated CD4 cells	B cells	MIF	CD74_CXCR4	0.252362	0	MIF_CD74_CXCR4	MIF - (CD74+CXCR4)	MIF	Secreted Signaling	PMID: 29637711; PMID: 24760155	anti-PD1 + VEGFRi	RCC_1
Tissue-resident NK cells	Tem/rm CD8 cells	MIF	CD74_CXCR4	0.251806	0	MIF_CD74_CXCR4	MIF - (CD74+CXCR4)	MIF	Secreted Signaling	PMID: 29637711; PMID: 24760155	Control	RCC_8
Activated CD8 cells	Tem/rm CD8 cells	MIF	CD74_CXCR4	0.251543	0	MIF_CD74_CXCR4	MIF - (CD74+CXCR4)	MIF	Secreted Signaling	PMID: 29637711; PMID: 24760155	anti-CD3/CD28/CD2	RCC_4
Immature NK cells	Tem/rm CD8 cells	MIF	CD74_CXCR4	0.251141	0	MIF_CD74_CXCR4	MIF - (CD74+CXCR4)	MIF	Secreted Signaling	PMID: 29637711; PMID: 24760155	anti-CD3/CD28/CD2	RCC_4
Tissue-Associated Activated CD4 cells	Tissue-resident NK cells	MIF	CD74_CXCR4	0.251047	0	MIF_CD74_CXCR4	MIF - (CD74+CXCR4)	MIF	Secreted Signaling	PMID: 29637711; PMID: 24760155	Control	RCC_8
Tem CD8 cells	B cells	MIF	CD74_CXCR4	0.250995	0	MIF_CD74_CXCR4	MIF - (CD74+CXCR4)	MIF	Secreted Signaling	PMID: 29637711; PMID: 24760155	anti-PD1 + VEGFRi	RCC_1
Activated CD4 cells	Tissue-resident NK cells	MIF	CD74_CXCR4	0.250961	0.01	MIF_CD74_CXCR4	MIF - (CD74+CXCR4)	MIF	Secreted Signaling	PMID: 29637711; PMID: 24760155	Control	RCC_8
Cytotoxic NK cells	B cells	MIF	CD74_CXCR4	0.250705	0	MIF_CD74_CXCR4	MIF - (CD74+CXCR4)	MIF	Secreted Signaling	PMID: 29637711; PMID: 24760155	VEGFRi	RCC_1
Naive CD4 cells	B cells	MIF	CD74_CXCR4	0.25058	0	MIF_CD74_CXCR4	MIF - (CD74+CXCR4)	MIF	Secreted Signaling	PMID: 29637711; PMID: 24760155	Control	RCC_5
Activated Cytotoxic CD4 cells	Activated Cytotoxic CD4 cells	MIF	CD74_CXCR4	0.250536	0	MIF_CD74_CXCR4	MIF - (CD74+CXCR4)	MIF	Secreted Signaling	PMID: 29637711; PMID: 24760155	Control	RCC_8
Tem/rm CD8 cells	Tem/rm CD8 cells	MIF	CD74_CXCR4	0.250356	0	MIF_CD74_CXCR4	MIF - (CD74+CXCR4)	MIF	Secreted Signaling	PMID: 29637711; PMID: 24760155	Control	RCC_8
Tem CD8 cells	B cells	MIF	CD74_CXCR4	0.250355	0	MIF_CD74_CXCR4	MIF - (CD74+CXCR4)	MIF	Secreted Signaling	PMID: 29637711; PMID: 24760155	VEGFRi	RCC_1
Activated CD4 cells	Tem/rm CD8 cells	MIF	CD74_CXCR4	0.250296	0	MIF_CD74_CXCR4	MIF - (CD74+CXCR4)	MIF	Secreted Signaling	PMID: 29637711; PMID: 24760155	anti-PD1	RCC_7
Naive CD4 cells	B cells	MIF	CD74_CXCR4	0.250277	0	MIF_CD74_CXCR4	MIF - (CD74+CXCR4)	MIF	Secreted Signaling	PMID: 29637711; PMID: 24760155	anti-PD1	RCC_5
Naive CD4 cells	Exhausted CD8 cells	MIF	CD74_CXCR4	0.25021	0	MIF_CD74_CXCR4	MIF - (CD74+CXCR4)	MIF	Secreted Signaling	PMID: 29637711; PMID: 24760155	Control	RCC_6
Tcm CD4 cells	Activated Cytotoxic CD4 cells	MIF	CD74_CXCR4	0.250141	0	MIF_CD74_CXCR4	MIF - (CD74+CXCR4)	MIF	Secreted Signaling	PMID: 29637711; PMID: 24760155	Control	RCC_8
Tcm CD8 cells	Activated Cytotoxic CD4 cells	MIF	CD74_CXCR4	0.250137	0	MIF_CD74_CXCR4	MIF - (CD74+CXCR4)	MIF	Secreted Signaling	PMID: 29637711; PMID: 24760155	Control	RCC_8
Activated CD4 cells	Exhausted CD8 cells	MIF	CD74_CXCR4	0.250086	0	MIF_CD74_CXCR4	MIF - (CD74+CXCR4)	MIF	Secreted Signaling	PMID: 29637711; PMID: 24760155	anti-PD1	RCC_7
3_TEMRA CD8 cells	B cells	MIF	CD74_CXCR4	0.249991	0	MIF_CD74_CXCR4	MIF - (CD74+CXCR4)	MIF	Secreted Signaling	PMID: 29637711; PMID: 24760155	VEGFRi	RCC_1
Tcm CD8 cells	Exhausted CD8 cells	MIF	CD74_CXCR4	0.249983	0	MIF_CD74_CXCR4	MIF - (CD74+CXCR4)	MIF	Secreted Signaling	PMID: 29637711; PMID: 24760155	Control	RCC_7
NK-like TEMRA CD8 cells	B cells	MIF	CD74_CXCR4	0.249978	0	MIF_CD74_CXCR4	MIF - (CD74+CXCR4)	MIF	Secreted Signaling	PMID: 29637711; PMID: 24760155	anti-PD1	RCC_1
Activated CD4 cells	Tem/rm CD8 cells	MIF	CD74_CXCR4	0.249966	0	MIF_CD74_CXCR4	MIF - (CD74+CXCR4)	MIF	Secreted Signaling	PMID: 29637711; PMID: 24760155	Control	RCC_7
Exhausted CD8 cells	B cells	MIF	CD74_CXCR4	0.249918	0	MIF_CD74_CXCR4	MIF - (CD74+CXCR4)	MIF	Secreted Signaling	PMID: 29637711; PMID: 24760155	Control	RCC_5
Activated Cytotoxic CD4 cells	3_TEMRA CD8 cells	MIF	CD74_CXCR4	0.249832	0	MIF_CD74_CXCR4	MIF - (CD74+CXCR4)	MIF	Secreted Signaling	PMID: 29637711; PMID: 24760155	Control	RCC_8
Activated CD4 cells	Exhausted CD8 cells	MIF	CD74_CXCR4	0.249784	0	MIF_CD74_CXCR4	MIF - (CD74+CXCR4)	MIF	Secreted Signaling	PMID: 29637711; PMID: 24760155	Control	RCC_6
Tissue-resident NK cells	B cells	MIF	CD74_CXCR4	0.249676	0	MIF_CD74_CXCR4	MIF - (CD74+CXCR4)	MIF	Secreted Signaling	PMID: 29637711; PMID: 24760155	Control	RCC_5
Activated CD4 cells	B cells	MIF	CD74_CXCR4	0.249484	0	MIF_CD74_CXCR4	MIF - (CD74+CXCR4)	MIF	Secreted Signaling	PMID: 29637711; PMID: 24760155	VEGFRi	RCC_7
Tcm CD4 cells	3_TEMRA CD8 cells	MIF	CD74_CXCR4	0.249437	0	MIF_CD74_CXCR4	MIF - (CD74+CXCR4)	MIF	Secreted Signaling	PMID: 29637711; PMID: 24760155	Control	RCC_8
Tcm CD8 cells	3_TEMRA CD8 cells	MIF	CD74_CXCR4	0.249434	0	MIF_CD74_CXCR4	MIF - (CD74+CXCR4)	MIF	Secreted Signaling	PMID: 29637711; PMID: 24760155	Control	RCC_8
Activated CD8 cells	B cells	MIF	CD74_CXCR4	0.249268	0	MIF_CD74_CXCR4	MIF - (CD74+CXCR4)	MIF	Secreted Signaling	PMID: 29637711; PMID: 24760155	anti-CD3/CD28/CD2	RCC_7
MAIT cells	B cells	MIF	CD74_CXCR4	0.24898	0	MIF_CD74_CXCR4	MIF - (CD74+CXCR4)	MIF	Secreted Signaling	PMID: 29637711; PMID: 24760155	VEGFRi	RCC_1
Naive CD4 cells	Activated Cytotoxic CD4 cells	MIF	CD74_CXCR4	0.248962	0	MIF_CD74_CXCR4	MIF - (CD74+CXCR4)	MIF	Secreted Signaling	PMID: 29637711; PMID: 24760155	Control	RCC_8
Tem CD4 cells	B cells	MIF	CD74_CXCR4	0.248776	0	MIF_CD74_CXCR4	MIF - (CD74+CXCR4)	MIF	Secreted Signaling	PMID: 29637711; PMID: 24760155	anti-PD1 + VEGFRi	RCC_1
Regulatory CD4 cells	Activated Cytotoxic CD4 cells	MIF	CD74_CXCR4	0.248607	0	MIF_CD74_CXCR4	MIF - (CD74+CXCR4)	MIF	Secreted Signaling	PMID: 29637711; PMID: 24760155	VEGFRi	RCC_1
MAIT cells	B cells	MIF	CD74_CXCR4	0.248525	0	MIF_CD74_CXCR4	MIF - (CD74+CXCR4)	MIF	Secreted Signaling	PMID: 29637711; PMID: 24760155	anti-PD1	RCC_1
Tissue-Associated Activated CD4 cells	B cells	MIF	CD74_CXCR4	0.248329	0	MIF_CD74_CXCR4	MIF - (CD74+CXCR4)	MIF	Secreted Signaling	PMID: 29637711; PMID: 24760155	anti-PD1	RCC_5
XCL1/2+ Gamma delta T cells	Exhausted CD8 cells	MIF	CD74_CXCR4	0.248306	0	MIF_CD74_CXCR4	MIF - (CD74+CXCR4)	MIF	Secreted Signaling	PMID: 29637711; PMID: 24760155	Control	RCC_5
Naive CD4 cells	3_TEMRA CD8 cells	MIF	CD74_CXCR4	0.248261	0	MIF_CD74_CXCR4	MIF - (CD74+CXCR4)	MIF	Secreted Signaling	PMID: 29637711; PMID: 24760155	Control	RCC_8
Tissue-Associated Activated CD4 cells	Activated CD4 cells	MIF	CD74_CXCR4	0.247788	0	MIF_CD74_CXCR4	MIF - (CD74+CXCR4)	MIF	Secreted Signaling	PMID: 29637711; PMID: 24760155	Control	RCC_8
Tissue-Associated Activated CD4 cells	Exhausted CD8 cells	MIF	CD74_CXCR4	0.247753	0	MIF_CD74_CXCR4	MIF - (CD74+CXCR4)	MIF	Secreted Signaling	PMID: 29637711; PMID: 24760155	Control	RCC_7
Activated CD4 cells	Activated CD4 cells	MIF	CD74_CXCR4	0.247703	0.01	MIF_CD74_CXCR4	MIF - (CD74+CXCR4)	MIF	Secreted Signaling	PMID: 29637711; PMID: 24760155	Control	RCC_8
Tcm CD4 cells	B cells	MIF	CD74_CXCR4	0.247633	0	MIF_CD74_CXCR4	MIF - (CD74+CXCR4)	MIF	Secreted Signaling	PMID: 29637711; PMID: 24760155	VEGFRi	RCC_7
Stressed CD8 cells	B cells	MIF	CD74_CXCR4	0.247576	0	MIF_CD74_CXCR4	MIF - (CD74+CXCR4)	MIF	Secreted Signaling	PMID: 29637711; PMID: 24760155	anti-PD1 + VEGFRi	RCC_7
Tissue-Associated Activated CD4 cells	B cells	MIF	CD74_CXCR4	0.247531	0	MIF_CD74_CXCR4	MIF - (CD74+CXCR4)	MIF	Secreted Signaling	PMID: 29637711; PMID: 24760155	anti-CD3/CD28/CD2	RCC_7
Exhausted CD8 cells	Activated Cytotoxic CD4 cells	MIF	CD74_CXCR4	0.247437	0	MIF_CD74_CXCR4	MIF - (CD74+CXCR4)	MIF	Secreted Signaling	PMID: 29637711; PMID: 24760155	Control	RCC_8
Tissue-Associated Activated CD4 cells	B cells	MIF	CD74_CXCR4	0.247266	0	MIF_CD74_CXCR4	MIF - (CD74+CXCR4)	MIF	Secreted Signaling	PMID: 29637711; PMID: 24760155	anti-PD1 + VEGFRi	RCC_5
Tcm CD4 cells	B cells	MIF	CD74_CD44	0.24725	0	MIF_CD74_CD44	MIF - (CD74+CD44)	MIF	Secreted Signaling	PMID: 29637711; PMID: 26175090	Control	RCC_6
B cells	B cells	MIF	CD74_CXCR4	0.247101	0	MIF_CD74_CXCR4	MIF - (CD74+CXCR4)	MIF	Secreted Signaling	PMID: 29637711; PMID: 24760155	Control	RCC_6
Type I IFN NK cells	B cells	MIF	CD74_CXCR4	0.247027	0	MIF_CD74_CXCR4	MIF - (CD74+CXCR4)	MIF	Secreted Signaling	PMID: 29637711; PMID: 24760155	anti-PD1	RCC_1
NK-like TEMRA CD8 cells	B cells	MIF	CD74_CXCR4	0.246873	0	MIF_CD74_CXCR4	MIF - (CD74+CXCR4)	MIF	Secreted Signaling	PMID: 29637711; PMID: 24760155	anti-PD1 + VEGFRi	RCC_1
Monocytes	Exhausted CD8 cells	MIF	CD74_CXCR4	0.246817	0	MIF_CD74_CXCR4	MIF - (CD74+CXCR4)	MIF	Secreted Signaling	PMID: 29637711; PMID: 24760155	Control	RCC_7
Exhausted CD8 cells	3_TEMRA CD8 cells	MIF	CD74_CXCR4	0.246739	0	MIF_CD74_CXCR4	MIF - (CD74+CXCR4)	MIF	Secreted Signaling	PMID: 29637711; PMID: 24760155	Control	RCC_8
Tissue-Associated Activated CD4 cells	NK-like TEMRA CD8 cells	MIF	CD74_CXCR4	0.246698	0	MIF_CD74_CXCR4	MIF - (CD74+CXCR4)	MIF	Secreted Signaling	PMID: 29637711; PMID: 24760155	Control	RCC_8
Activated Cytotoxic CD4 cells	B cells	MIF	CD74_CXCR4	0.246633	0	MIF_CD74_CXCR4	MIF - (CD74+CXCR4)	MIF	Secreted Signaling	PMID: 29637711; PMID: 24760155	anti-PD1	RCC_6
Activated CD4 cells	NK-like TEMRA CD8 cells	MIF	CD74_CXCR4	0.246613	0.02	MIF_CD74_CXCR4	MIF - (CD74+CXCR4)	MIF	Secreted Signaling	PMID: 29637711; PMID: 24760155	Control	RCC_8
Naive Gamma delta T cells	B cells	MIF	CD74_CXCR4	0.246451	0	MIF_CD74_CXCR4	MIF - (CD74+CXCR4)	MIF	Secreted Signaling	PMID: 29637711; PMID: 24760155	anti-PD1	RCC_5
MAIT cells	B cells	MIF	CD74_CD44	0.246334	0	MIF_CD74_CD44	MIF - (CD74+CD44)	MIF	Secreted Signaling	PMID: 29637711; PMID: 26175090	Control	RCC_6
XCL1/2+ Gamma delta T cells	Exhausted CD8 cells	MIF	CD74_CXCR4	0.24629	0	MIF_CD74_CXCR4	MIF - (CD74+CXCR4)	MIF	Secreted Signaling	PMID: 29637711; PMID: 24760155	VEGFRi	RCC_1
B cells	B cells	MIF	CD74_CXCR4	0.246252	0	MIF_CD74_CXCR4	MIF - (CD74+CXCR4)	MIF	Secreted Signaling	PMID: 29637711; PMID: 24760155	anti-PD1	RCC_7
Tcm CD4 cells	B cells	MIF	CD74_CXCR4	0.246175	0	MIF_CD74_CXCR4	MIF - (CD74+CXCR4)	MIF	Secreted Signaling	PMID: 29637711; PMID: 24760155	anti-PD1	RCC_6
Regulatory CD4 cells	Activated Cytotoxic CD4 cells	MIF	CD74_CXCR4	0.246045	0.02	MIF_CD74_CXCR4	MIF - (CD74+CXCR4)	MIF	Secreted Signaling	PMID: 29637711; PMID: 24760155	Control	RCC_8
Tissue-Associated Activated CD4 cells	B cells	MIF	CD74_CXCR4	0.245839	0	MIF_CD74_CXCR4	MIF - (CD74+CXCR4)	MIF	Secreted Signaling	PMID: 29637711; PMID: 24760155	Control	RCC_1
Activated CD4 cells	B cells	MIF	CD74_CD44	0.245799	0	MIF_CD74_CD44	MIF - (CD74+CD44)	MIF	Secreted Signaling	PMID: 29637711; PMID: 26175090	anti-PD1	RCC_6
Activated Cytotoxic CD4 cells	Activated NK cells	MIF	CD74_CXCR4	0.245762	0	MIF_CD74_CXCR4	MIF - (CD74+CXCR4)	MIF	Secreted Signaling	PMID: 29637711; PMID: 24760155	anti-PD1	RCC_1
Tissue-Associated Activated CD4 cells	B cells	MIF	CD74_CD44	0.245733	0	MIF_CD74_CD44	MIF - (CD74+CD44)	MIF	Secreted Signaling	PMID: 29637711; PMID: 26175090	Control	RCC_6
Activated Cytotoxic CD4 cells	Exhausted CD8 cells	MIF	CD74_CXCR4	0.24559	0	MIF_CD74_CXCR4	MIF - (CD74+CXCR4)	MIF	Secreted Signaling	PMID: 29637711; PMID: 24760155	Control	RCC_6
NK-like TEMRA CD8 cells	B cells	MIF	CD74_CXCR4	0.245567	0	MIF_CD74_CXCR4	MIF - (CD74+CXCR4)	MIF	Secreted Signaling	PMID: 29637711; PMID: 24760155	VEGFRi	RCC_1
Activated Cytotoxic CD4 cells	Type I IFN NK cells	MIF	CD74_CXCR4	0.245505	0	MIF_CD74_CXCR4	MIF - (CD74+CXCR4)	MIF	Secreted Signaling	PMID: 29637711; PMID: 24760155	anti-PD1	RCC_1
Tem/rm CD8 cells	B cells	MIF	CD74_CXCR4	0.245474	0	MIF_CD74_CXCR4	MIF - (CD74+CXCR4)	MIF	Secreted Signaling	PMID: 29637711; PMID: 24760155	anti-PD1	RCC_6
XCL1/2+ Gamma delta T cells	Activated Cytotoxic CD4 cells	MIF	CD74_CXCR4	0.24538	0	MIF_CD74_CXCR4	MIF - (CD74+CXCR4)	MIF	Secreted Signaling	PMID: 29637711; PMID: 24760155	Control	RCC_8
Regulatory CD4 cells	3_TEMRA CD8 cells	MIF	CD74_CXCR4	0.24535	0.02	MIF_CD74_CXCR4	MIF - (CD74+CXCR4)	MIF	Secreted Signaling	PMID: 29637711; PMID: 24760155	Control	RCC_8
Type I IFN NK cells	B cells	MIF	CD74_CXCR4	0.245311	0	MIF_CD74_CXCR4	MIF - (CD74+CXCR4)	MIF	Secreted Signaling	PMID: 29637711; PMID: 24760155	anti-PD1	RCC_7
Activated Cytotoxic CD4 cells	Exhausted CD8 cells	MIF	CD74_CXCR4	0.245261	0	MIF_CD74_CXCR4	MIF - (CD74+CXCR4)	MIF	Secreted Signaling	PMID: 29637711; PMID: 24760155	Control	RCC_8
Activated CD4 cells	Exhausted CD8 cells	MIF	CD74_CXCR4	0.244994	0	MIF_CD74_CXCR4	MIF - (CD74+CXCR4)	MIF	Secreted Signaling	PMID: 29637711; PMID: 24760155	anti-PD1	RCC_6
Tcm CD4 cells	Exhausted CD8 cells	MIF	CD74_CXCR4	0.244872	0	MIF_CD74_CXCR4	MIF - (CD74+CXCR4)	MIF	Secreted Signaling	PMID: 29637711; PMID: 24760155	Control	RCC_8
Tcm CD8 cells	Exhausted CD8 cells	MIF	CD74_CXCR4	0.244868	0	MIF_CD74_CXCR4	MIF - (CD74+CXCR4)	MIF	Secreted Signaling	PMID: 29637711; PMID: 24760155	Control	RCC_8
Tcm CD8 cells	Exhausted CD8 cells	MIF	CD74_CXCR4	0.244822	0	MIF_CD74_CXCR4	MIF - (CD74+CXCR4)	MIF	Secreted Signaling	PMID: 29637711; PMID: 24760155	Control	RCC_6
XCL1/2+ Gamma delta T cells	3_TEMRA CD8 cells	MIF	CD74_CXCR4	0.244686	0	MIF_CD74_CXCR4	MIF - (CD74+CXCR4)	MIF	Secreted Signaling	PMID: 29637711; PMID: 24760155	Control	RCC_8
Tem/rm CD8 cells	B cells	MIF	CD74_CXCR4	0.244412	0	MIF_CD74_CXCR4	MIF - (CD74+CXCR4)	MIF	Secreted Signaling	PMID: 29637711; PMID: 24760155	Control	RCC_7
Exhausted CD8 cells	B cells	MIF	CD74_CXCR4	0.244289	0	MIF_CD74_CXCR4	MIF - (CD74+CXCR4)	MIF	Secreted Signaling	PMID: 29637711; PMID: 24760155	Control	RCC_7
Tissue-resident NK cells	Activated Cytotoxic CD4 cells	MIF	CD74_CXCR4	0.244208	0.02	MIF_CD74_CXCR4	MIF - (CD74+CXCR4)	MIF	Secreted Signaling	PMID: 29637711; PMID: 24760155	Control	RCC_8
Tem CD4 cells	B cells	MIF	CD74_CXCR4	0.244164	0	MIF_CD74_CXCR4	MIF - (CD74+CXCR4)	MIF	Secreted Signaling	PMID: 29637711; PMID: 24760155	anti-PD1 + VEGFRi	RCC_6
Tcm CD8 cells	Tem/rm CD8 cells	MIF	CD74_CXCR4	0.243889	0	MIF_CD74_CXCR4	MIF - (CD74+CXCR4)	MIF	Secreted Signaling	PMID: 29637711; PMID: 24760155	Control	RCC_7
Naive Gamma delta T cells	Activated Cytotoxic CD4 cells	MIF	CD74_CXCR4	0.243877	0	MIF_CD74_CXCR4	MIF - (CD74+CXCR4)	MIF	Secreted Signaling	PMID: 29637711; PMID: 24760155	VEGFRi	RCC_1
Tissue-resident NK cells	B cells	MIF	CD74_CXCR4	0.243763	0	MIF_CD74_CXCR4	MIF - (CD74+CXCR4)	MIF	Secreted Signaling	PMID: 29637711; PMID: 24760155	VEGFRi	RCC_7
Naive CD4 cells	Exhausted CD8 cells	MIF	CD74_CXCR4	0.24371	0	MIF_CD74_CXCR4	MIF - (CD74+CXCR4)	MIF	Secreted Signaling	PMID: 29637711; PMID: 24760155	Control	RCC_8
Tcm CD4 cells	Tem/rm CD8 cells	MIF	CD74_CXCR4	0.243638	0	MIF_CD74_CXCR4	MIF - (CD74+CXCR4)	MIF	Secreted Signaling	PMID: 29637711; PMID: 24760155	anti-PD1	RCC_7
Tissue-Associated Activated CD4 cells	Tem/rm CD8 cells	MIF	CD74_CXCR4	0.24355	0	MIF_CD74_CXCR4	MIF - (CD74+CXCR4)	MIF	Secreted Signaling	PMID: 29637711; PMID: 24760155	anti-PD1	RCC_7
MAIT cells	B cells	MIF	CD74_CXCR4	0.243524	0	MIF_CD74_CXCR4	MIF - (CD74+CXCR4)	MIF	Secreted Signaling	PMID: 29637711; PMID: 24760155	Control	RCC_5
Tissue-resident NK cells	3_TEMRA CD8 cells	MIF	CD74_CXCR4	0.243516	0.03	MIF_CD74_CXCR4	MIF - (CD74+CXCR4)	MIF	Secreted Signaling	PMID: 29637711; PMID: 24760155	Control	RCC_8
B cells	B cells	MIF	CD74_CXCR4	0.243461	0	MIF_CD74_CXCR4	MIF - (CD74+CXCR4)	MIF	Secreted Signaling	PMID: 29637711; PMID: 24760155	Control	RCC_1
Tcm CD4 cells	Exhausted CD8 cells	MIF	CD74_CXCR4	0.243432	0	MIF_CD74_CXCR4	MIF - (CD74+CXCR4)	MIF	Secreted Signaling	PMID: 29637711; PMID: 24760155	anti-PD1	RCC_7
Tissue-Associated Activated CD4 cells	B cells	MIF	CD74_CD44	0.243409	0	MIF_CD74_CD44	MIF - (CD74+CD44)	MIF	Secreted Signaling	PMID: 29637711; PMID: 26175090	anti-PD1	RCC_6
Regulatory CD4 cells	B cells	MIF	CD74_CXCR4	0.243406	0	MIF_CD74_CXCR4	MIF - (CD74+CXCR4)	MIF	Secreted Signaling	PMID: 29637711; PMID: 24760155	Control	RCC_7
Naive CD4 cells	B cells	MIF	CD74_CD44	0.243374	0	MIF_CD74_CD44	MIF - (CD74+CD44)	MIF	Secreted Signaling	PMID: 29637711; PMID: 26175090	Control	RCC_6
Regulatory CD4 cells	Tem/rm CD8 cells	MIF	CD74_CXCR4	0.243346	0	MIF_CD74_CXCR4	MIF - (CD74+CXCR4)	MIF	Secreted Signaling	PMID: 29637711; PMID: 24760155	anti-PD1	RCC_7
Tissue-Associated Activated CD4 cells	Exhausted CD8 cells	MIF	CD74_CXCR4	0.243344	0	MIF_CD74_CXCR4	MIF - (CD74+CXCR4)	MIF	Secreted Signaling	PMID: 29637711; PMID: 24760155	anti-PD1	RCC_7
Activated Cytotoxic CD4 cells	Exhausted CD8 cells	MIF	CD74_CXCR4	0.24333	0	MIF_CD74_CXCR4	MIF - (CD74+CXCR4)	MIF	Secreted Signaling	PMID: 29637711; PMID: 24760155	anti-PD1	RCC_1
XCL1/2+ Gamma delta T cells	B cells	MIF	CD74_CXCR4	0.24321	0	MIF_CD74_CXCR4	MIF - (CD74+CXCR4)	MIF	Secreted Signaling	PMID: 29637711; PMID: 24760155	anti-PD1	RCC_5
Regulatory CD4 cells	Exhausted CD8 cells	MIF	CD74_CXCR4	0.24314	0	MIF_CD74_CXCR4	MIF - (CD74+CXCR4)	MIF	Secreted Signaling	PMID: 29637711; PMID: 24760155	anti-PD1	RCC_7
Tem CD4 cells	Exhausted CD8 cells	MIF	CD74_CXCR4	0.243119	0	MIF_CD74_CXCR4	MIF - (CD74+CXCR4)	MIF	Secreted Signaling	PMID: 29637711; PMID: 24760155	Control	RCC_5
Activated Cytotoxic CD4 cells	Tissue-resident NK cells	MIF	CD74_CXCR4	0.24307	0.01	MIF_CD74_CXCR4	MIF - (CD74+CXCR4)	MIF	Secreted Signaling	PMID: 29637711; PMID: 24760155	Control	RCC_8
Activated CD4 cells	B cells	MIF	CD74_CD44	0.242956	0	MIF_CD74_CD44	MIF - (CD74+CD44)	MIF	Secreted Signaling	PMID: 29637711; PMID: 26175090	Control	RCC_6
Macrophages	B cells	MIF	CD74_CXCR4	0.242863	0	MIF_CD74_CXCR4	MIF - (CD74+CXCR4)	MIF	Secreted Signaling	PMID: 29637711; PMID: 24760155	Control	RCC_7
Immature NK cells	B cells	MIF	CD74_CXCR4	0.242852	0	MIF_CD74_CXCR4	MIF - (CD74+CXCR4)	MIF	Secreted Signaling	PMID: 29637711; PMID: 24760155	anti-PD1	RCC_5
Tissue-resident NK cells	B cells	MIF	CD74_CXCR4	0.24285	0	MIF_CD74_CXCR4	MIF - (CD74+CXCR4)	MIF	Secreted Signaling	PMID: 29637711; PMID: 24760155	anti-PD1	RCC_6
Tem/rm CD8 cells	Activated Cytotoxic CD4 cells	MIF	CD74_CXCR4	0.242787	0	MIF_CD74_CXCR4	MIF - (CD74+CXCR4)	MIF	Secreted Signaling	PMID: 29637711; PMID: 24760155	Control	RCC_8
Activated Cytotoxic CD4 cells	NK-like TEMRA CD8 cells	MIF	CD74_CXCR4	0.242709	0	MIF_CD74_CXCR4	MIF - (CD74+CXCR4)	MIF	Secreted Signaling	PMID: 29637711; PMID: 24760155	anti-PD1	RCC_1
Tcm CD4 cells	Tissue-resident NK cells	MIF	CD74_CXCR4	0.242682	0	MIF_CD74_CXCR4	MIF - (CD74+CXCR4)	MIF	Secreted Signaling	PMID: 29637711; PMID: 24760155	Control	RCC_8
Tcm CD8 cells	Tissue-resident NK cells	MIF	CD74_CXCR4	0.242679	0.01	MIF_CD74_CXCR4	MIF - (CD74+CXCR4)	MIF	Secreted Signaling	PMID: 29637711; PMID: 24760155	Control	RCC_8
Tissue-Associated Activated CD4 cells	Exhausted CD8 cells	MIF	CD74_CXCR4	0.24261	0	MIF_CD74_CXCR4	MIF - (CD74+CXCR4)	MIF	Secreted Signaling	PMID: 29637711; PMID: 24760155	anti-PD1	RCC_6
Tcm CD4 cells	Tem/rm CD8 cells	MIF	CD74_CXCR4	0.242464	0	MIF_CD74_CXCR4	MIF - (CD74+CXCR4)	MIF	Secreted Signaling	PMID: 29637711; PMID: 24760155	Control	RCC_6
Tem CD4 cells	Exhausted CD8 cells	MIF	CD74_CXCR4	0.242365	0	MIF_CD74_CXCR4	MIF - (CD74+CXCR4)	MIF	Secreted Signaling	PMID: 29637711; PMID: 24760155	anti-PD1	RCC_5
Naive CD4 cells	B cells	MIF	CD74_CXCR4	0.242278	0	MIF_CD74_CXCR4	MIF - (CD74+CXCR4)	MIF	Secreted Signaling	PMID: 29637711; PMID: 24760155	anti-PD1 + VEGFRi	RCC_7
Exhausted CD8 cells	Exhausted CD8 cells	MIF	CD74_CXCR4	0.242207	0	MIF_CD74_CXCR4	MIF - (CD74+CXCR4)	MIF	Secreted Signaling	PMID: 29637711; PMID: 24760155	Control	RCC_8
Tem CD4 cells	Exhausted CD8 cells	MIF	CD74_CXCR4	0.242202	0	MIF_CD74_CXCR4	MIF - (CD74+CXCR4)	MIF	Secreted Signaling	PMID: 29637711; PMID: 24760155	VEGFRi	RCC_7
Tem/rm CD8 cells	3_TEMRA CD8 cells	MIF	CD74_CXCR4	0.242098	0	MIF_CD74_CXCR4	MIF - (CD74+CXCR4)	MIF	Secreted Signaling	PMID: 29637711; PMID: 24760155	Control	RCC_8
anti-CD3/CD28/CD2cult CD4 cells	Exhausted CD8 cells	MIF	CD74_CXCR4	0.242075	0	MIF_CD74_CXCR4	MIF - (CD74+CXCR4)	MIF	Secreted Signaling	PMID: 29637711; PMID: 24760155	anti-CD3/CD28/CD2	RCC_4
Cytokine producing NK cells	B cells	MIF	CD74_CXCR4	0.242021	0	MIF_CD74_CXCR4	MIF - (CD74+CXCR4)	MIF	Secreted Signaling	PMID: 29637711; PMID: 24760155	anti-PD1	RCC_5
Cytokine producing NK cells	B cells	MIF	CD74_CXCR4	0.242006	0.01	MIF_CD74_CXCR4	MIF - (CD74+CXCR4)	MIF	Secreted Signaling	PMID: 29637711; PMID: 24760155	anti-PD1	RCC_1
Resting NK cells	Tem CD8 cells	MIF	CD74_CXCR4	0.241879	0.01	MIF_CD74_CXCR4	MIF - (CD74+CXCR4)	MIF	Secreted Signaling	PMID: 29637711; PMID: 24760155	VEGFRi	RCC_1
Tem/rm CD8 cells	B cells	MIF	CD74_CXCR4	0.24178	0	MIF_CD74_CXCR4	MIF - (CD74+CXCR4)	MIF	Secreted Signaling	PMID: 29637711; PMID: 24760155	anti-PD1	RCC_7
Tissue-Associated Activated CD4 cells	Tem/rm CD8 cells	MIF	CD74_CXCR4	0.241695	0	MIF_CD74_CXCR4	MIF - (CD74+CXCR4)	MIF	Secreted Signaling	PMID: 29637711; PMID: 24760155	Control	RCC_7
Tissue-Associated Activated CD4 cells	B cells	MIF	CD74_CXCR4	0.241674	0	MIF_CD74_CXCR4	MIF - (CD74+CXCR4)	MIF	Secreted Signaling	PMID: 29637711; PMID: 24760155	VEGFRi	RCC_7
Tissue-Associated Activated CD4 cells	Type I IFN NK cells	MIF	CD74_CXCR4	0.241643	0	MIF_CD74_CXCR4	MIF - (CD74+CXCR4)	MIF	Secreted Signaling	PMID: 29637711; PMID: 24760155	Control	RCC_8
Cytotoxic NK cells	B cells	MIF	CD74_CXCR4	0.241633	0	MIF_CD74_CXCR4	MIF - (CD74+CXCR4)	MIF	Secreted Signaling	PMID: 29637711; PMID: 24760155	Control	RCC_1
Regulatory CD4 cells	Exhausted CD8 cells	MIF	CD74_CXCR4	0.241618	0	MIF_CD74_CXCR4	MIF - (CD74+CXCR4)	MIF	Secreted Signaling	PMID: 29637711; PMID: 24760155	Control	RCC_6
MAIT cells	Tem/rm CD8 cells	MIF	CD74_CXCR4	0.241559	0	MIF_CD74_CXCR4	MIF - (CD74+CXCR4)	MIF	Secreted Signaling	PMID: 29637711; PMID: 24760155	Control	RCC_6
Activated CD4 cells	Type I IFN NK cells	MIF	CD74_CXCR4	0.241559	0.01	MIF_CD74_CXCR4	MIF - (CD74+CXCR4)	MIF	Secreted Signaling	PMID: 29637711; PMID: 24760155	Control	RCC_8
Naive CD4 cells	Tissue-resident NK cells	MIF	CD74_CXCR4	0.241527	0.04	MIF_CD74_CXCR4	MIF - (CD74+CXCR4)	MIF	Secreted Signaling	PMID: 29637711; PMID: 24760155	Control	RCC_8
Tissue-Associated Activated CD4 cells	Activated NK cells	MIF	CD74_CXCR4	0.241245	0	MIF_CD74_CXCR4	MIF - (CD74+CXCR4)	MIF	Secreted Signaling	PMID: 29637711; PMID: 24760155	Control	RCC_8
Activated CD4 cells	Activated NK cells	MIF	CD74_CXCR4	0.241161	0.01	MIF_CD74_CXCR4	MIF - (CD74+CXCR4)	MIF	Secreted Signaling	PMID: 29637711; PMID: 24760155	Control	RCC_8
XCL1/2+ Gamma delta T cells	NK-like TEMRA CD8 cells	MIF	CD74_CXCR4	0.241067	0	MIF_CD74_CXCR4	MIF - (CD74+CXCR4)	MIF	Secreted Signaling	PMID: 29637711; PMID: 24760155	VEGFRi	RCC_1
Resting NK cells	Tissue-resident NK cells	MIF	CD74_CXCR4	0.240993	0	MIF_CD74_CXCR4	MIF - (CD74+CXCR4)	MIF	Secreted Signaling	PMID: 29637711; PMID: 24760155	VEGFRi	RCC_1
Tissue-Associated Activated CD4 cells	Tem/rm CD8 cells	MIF	CD74_CXCR4	0.240966	0	MIF_CD74_CXCR4	MIF - (CD74+CXCR4)	MIF	Secreted Signaling	PMID: 29637711; PMID: 24760155	Control	RCC_6
1_TEMRA CD8 cells	B cells	MIF	CD74_CXCR4	0.240931	0	MIF_CD74_CXCR4	MIF - (CD74+CXCR4)	MIF	Secreted Signaling	PMID: 29637711; PMID: 24760155	VEGFRi	RCC_1
Tcm CD4 cells	Exhausted CD8 cells	MIF	CD74_CXCR4	0.240909	0	MIF_CD74_CXCR4	MIF - (CD74+CXCR4)	MIF	Secreted Signaling	PMID: 29637711; PMID: 24760155	Control	RCC_7
Tem CD4 cells	Exhausted CD8 cells	MIF	CD74_CXCR4	0.240885	0	MIF_CD74_CXCR4	MIF - (CD74+CXCR4)	MIF	Secreted Signaling	PMID: 29637711; PMID: 24760155	Control	RCC_6
Regulatory CD4 cells	Exhausted CD8 cells	MIF	CD74_CXCR4	0.240835	0.03	MIF_CD74_CXCR4	MIF - (CD74+CXCR4)	MIF	Secreted Signaling	PMID: 29637711; PMID: 24760155	Control	RCC_8
Monocytes	Tem/rm CD8 cells	MIF	CD74_CXCR4	0.240775	0	MIF_CD74_CXCR4	MIF - (CD74+CXCR4)	MIF	Secreted Signaling	PMID: 29637711; PMID: 24760155	Control	RCC_7
B cells	B cells	MIF	CD74_CXCR4	0.240647	0	MIF_CD74_CXCR4	MIF - (CD74+CXCR4)	MIF	Secreted Signaling	PMID: 29637711; PMID: 24760155	Control	RCC_7
anti-CD3/CD28/CD2cult CD4 cells	Macrophages	MIF	CD74_CD44	0.24061	0	MIF_CD74_CD44	MIF - (CD74+CD44)	MIF	Secreted Signaling	PMID: 29637711; PMID: 26175090	anti-CD3/CD28/CD2	RCC_4
Activated CD4 cells	Tem/rm CD8 cells	MIF	CD74_CXCR4	0.240591	0	MIF_CD74_CXCR4	MIF - (CD74+CXCR4)	MIF	Secreted Signaling	PMID: 29637711; PMID: 24760155	anti-PD1	RCC_6
Activated Cytotoxic CD4 cells	Cytokine producing NK cells	MIF	CD74_CXCR4	0.240537	0	MIF_CD74_CXCR4	MIF - (CD74+CXCR4)	MIF	Secreted Signaling	PMID: 29637711; PMID: 24760155	anti-PD1	RCC_1
Activated Cytotoxic CD4 cells	Tem/rm CD8 cells	MIF	CD74_CXCR4	0.240462	0	MIF_CD74_CXCR4	MIF - (CD74+CXCR4)	MIF	Secreted Signaling	PMID: 29637711; PMID: 24760155	anti-PD1	RCC_1
Tissue-Associated Activated CD4 cells	Tcm CD8 cells	MIF	CD74_CXCR4	0.240322	0.01	MIF_CD74_CXCR4	MIF - (CD74+CXCR4)	MIF	Secreted Signaling	PMID: 29637711; PMID: 24760155	Control	RCC_8
Activated CD4 cells	Tcm CD8 cells	MIF	CD74_CXCR4	0.240238	0.04	MIF_CD74_CXCR4	MIF - (CD74+CXCR4)	MIF	Secreted Signaling	PMID: 29637711; PMID: 24760155	Control	RCC_8
XCL1/2+ Gamma delta T cells	Exhausted CD8 cells	MIF	CD74_CXCR4	0.24018	0	MIF_CD74_CXCR4	MIF - (CD74+CXCR4)	MIF	Secreted Signaling	PMID: 29637711; PMID: 24760155	Control	RCC_8
Type I IFN NK cells	B cells	MIF	CD74_CXCR4	0.240077	0	MIF_CD74_CXCR4	MIF - (CD74+CXCR4)	MIF	Secreted Signaling	PMID: 29637711; PMID: 24760155	VEGFRi	RCC_7
Exhausted CD8 cells	Tissue-resident NK cells	MIF	CD74_CXCR4	0.240034	0	MIF_CD74_CXCR4	MIF - (CD74+CXCR4)	MIF	Secreted Signaling	PMID: 29637711; PMID: 24760155	Control	RCC_8
Exhausted CD8 cells	B cells	MIF	CD74_CXCR4	0.240023	0	MIF_CD74_CXCR4	MIF - (CD74+CXCR4)	MIF	Secreted Signaling	PMID: 29637711; PMID: 24760155	anti-PD1	RCC_6
Naive CD4 cells	Exhausted CD8 cells	MIF	CD74_CXCR4	0.23997	0	MIF_CD74_CXCR4	MIF - (CD74+CXCR4)	MIF	Secreted Signaling	PMID: 29637711; PMID: 24760155	Control	RCC_7
Regulatory CD4 cells	Exhausted CD8 cells	MIF	CD74_CXCR4	0.239887	0.01	MIF_CD74_CXCR4	MIF - (CD74+CXCR4)	MIF	Secreted Signaling	PMID: 29637711; PMID: 24760155	VEGFRi	RCC_1
Activated Cytotoxic CD4 cells	Activated CD4 cells	MIF	CD74_CXCR4	0.239881	0.04	MIF_CD74_CXCR4	MIF - (CD74+CXCR4)	MIF	Secreted Signaling	PMID: 29637711; PMID: 24760155	Control	RCC_8
Tem/rm CD8 cells	Activated Cytotoxic CD4 cells	MIF	CD74_CXCR4	0.239872	0	MIF_CD74_CXCR4	MIF - (CD74+CXCR4)	MIF	Secreted Signaling	PMID: 29637711; PMID: 24760155	VEGFRi	RCC_1
XCL1/2+ Gamma delta T cells	Tem/rm CD8 cells	MIF	CD74_CXCR4	0.239823	0	MIF_CD74_CXCR4	MIF - (CD74+CXCR4)	MIF	Secreted Signaling	PMID: 29637711; PMID: 24760155	Control	RCC_5
Tem/rm CD8 cells	B cells	MIF	CD74_CXCR4	0.239748	0	MIF_CD74_CXCR4	MIF - (CD74+CXCR4)	MIF	Secreted Signaling	PMID: 29637711; PMID: 24760155	Control	RCC_5
Tcm CD4 cells	Activated CD4 cells	MIF	CD74_CXCR4	0.239497	0	MIF_CD74_CXCR4	MIF - (CD74+CXCR4)	MIF	Secreted Signaling	PMID: 29637711; PMID: 24760155	Control	RCC_8
Tcm CD8 cells	Activated CD4 cells	MIF	CD74_CXCR4	0.239494	0.02	MIF_CD74_CXCR4	MIF - (CD74+CXCR4)	MIF	Secreted Signaling	PMID: 29637711; PMID: 24760155	Control	RCC_8
Tcm CD4 cells	B cells	MIF	CD74_CXCR4	0.239334	0	MIF_CD74_CXCR4	MIF - (CD74+CXCR4)	MIF	Secreted Signaling	PMID: 29637711; PMID: 24760155	anti-PD1 + VEGFRi	RCC_7
Tissue-Associated Activated CD4 cells	B cells	MIF	CD74_CXCR4	0.239213	0	MIF_CD74_CXCR4	MIF - (CD74+CXCR4)	MIF	Secreted Signaling	PMID: 29637711; PMID: 24760155	anti-PD1 + VEGFRi	RCC_7
1_TEMRA CD8 cells	B cells	MIF	CD74_CXCR4	0.23919	0	MIF_CD74_CXCR4	MIF - (CD74+CXCR4)	MIF	Secreted Signaling	PMID: 29637711; PMID: 24760155	VEGFRi	RCC_5
XCL1/2+ Gamma delta T cells	Exhausted Cytotoxic CD4 cells	MIF	CD74_CXCR4	0.239166	0.01	MIF_CD74_CXCR4	MIF - (CD74+CXCR4)	MIF	Secreted Signaling	PMID: 29637711; PMID: 24760155	VEGFRi	RCC_1
Tcm CD8 cells	Exhausted CD8 cells	MIF	CD74_CXCR4	0.239084	0	MIF_CD74_CXCR4	MIF - (CD74+CXCR4)	MIF	Secreted Signaling	PMID: 29637711; PMID: 24760155	VEGFRi	RCC_5
anti-CD3/CD28/CD2cult CD4 cells	B cells	MIF	CD74_CXCR4	0.239047	0	MIF_CD74_CXCR4	MIF - (CD74+CXCR4)	MIF	Secreted Signaling	PMID: 29637711; PMID: 24760155	anti-CD3/CD28/CD2	RCC_6
Tissue-resident NK cells	Exhausted CD8 cells	MIF	CD74_CXCR4	0.239025	0.03	MIF_CD74_CXCR4	MIF - (CD74+CXCR4)	MIF	Secreted Signaling	PMID: 29637711; PMID: 24760155	Control	RCC_8
Tissue-resident NK cells	Exhausted CD8 cells	MIF	CD74_CXCR4	0.238869	0	MIF_CD74_CXCR4	MIF - (CD74+CXCR4)	MIF	Secreted Signaling	PMID: 29637711; PMID: 24760155	Control	RCC_7
Activated Cytotoxic CD4 cells	B cells	MIF	CD74_CD44	0.23884	0	MIF_CD74_CD44	MIF - (CD74+CD44)	MIF	Secreted Signaling	PMID: 29637711; PMID: 26175090	Control	RCC_6
Naive CD4 cells	Tem/rm CD8 cells	MIF	CD74_CXCR4	0.238639	0	MIF_CD74_CXCR4	MIF - (CD74+CXCR4)	MIF	Secreted Signaling	PMID: 29637711; PMID: 24760155	Control	RCC_6
Naive CD4 cells	B cells	MIF	CD74_CXCR4	0.238442	0	MIF_CD74_CXCR4	MIF - (CD74+CXCR4)	MIF	Secreted Signaling	PMID: 29637711; PMID: 24760155	anti-PD1	RCC_1
Tcm CD8 cells	NK-like TEMRA CD8 cells	MIF	CD74_CXCR4	0.238428	0.03	MIF_CD74_CXCR4	MIF - (CD74+CXCR4)	MIF	Secreted Signaling	PMID: 29637711; PMID: 24760155	Control	RCC_8
Naive CD4 cells	Activated CD4 cells	MIF	CD74_CXCR4	0.238353	0.04	MIF_CD74_CXCR4	MIF - (CD74+CXCR4)	MIF	Secreted Signaling	PMID: 29637711; PMID: 24760155	Control	RCC_8
Exhausted CD8 cells	Activated Cytotoxic CD4 cells	MIF	CD74_CXCR4	0.238348	0	MIF_CD74_CXCR4	MIF - (CD74+CXCR4)	MIF	Secreted Signaling	PMID: 29637711; PMID: 24760155	VEGFRi	RCC_1
XCL1/2+ Gamma delta T cells	Tem/rm CD8 cells	MIF	CD74_CXCR4	0.23833	0	MIF_CD74_CXCR4	MIF - (CD74+CXCR4)	MIF	Secreted Signaling	PMID: 29637711; PMID: 24760155	VEGFRi	RCC_1
Tissue-Associated Activated CD4 cells	Tem/rm CD8 cells	MIF	CD74_CXCR4	0.238236	0	MIF_CD74_CXCR4	MIF - (CD74+CXCR4)	MIF	Secreted Signaling	PMID: 29637711; PMID: 24760155	anti-PD1	RCC_6
Activated CD4 cells	Tem/rm CD8 cells	MIF	CD74_CXCR4	0.238227	0	MIF_CD74_CXCR4	MIF - (CD74+CXCR4)	MIF	Secreted Signaling	PMID: 29637711; PMID: 24760155	Control	RCC_6
Macrophages	B cells	MIF	CD74_CXCR4	0.238219	0	MIF_CD74_CXCR4	MIF - (CD74+CXCR4)	MIF	Secreted Signaling	PMID: 29637711; PMID: 24760155	anti-PD1 + VEGFRi	RCC_7
Monocytes	B cells	MIF	CD74_CXCR4	0.238212	0	MIF_CD74_CXCR4	MIF - (CD74+CXCR4)	MIF	Secreted Signaling	PMID: 29637711; PMID: 24760155	VEGFRi	RCC_1
Tcm CD8 cells	B cells	MIF	CD74_CD44	0.238087	0	MIF_CD74_CD44	MIF - (CD74+CD44)	MIF	Secreted Signaling	PMID: 29637711; PMID: 26175090	Control	RCC_6
NK-like TEMRA CD8 cells	B cells	MIF	CD74_CXCR4	0.238084	0	MIF_CD74_CXCR4	MIF - (CD74+CXCR4)	MIF	Secreted Signaling	PMID: 29637711; PMID: 24760155	VEGFRi	RCC_5
XCL1/2+ Gamma delta T cells	Tissue-resident NK cells	MIF	CD74_CXCR4	0.238019	0.04	MIF_CD74_CXCR4	MIF - (CD74+CXCR4)	MIF	Secreted Signaling	PMID: 29637711; PMID: 24760155	Control	RCC_8
Naive Gamma delta T cells	Exhausted CD8 cells	MIF	CD74_CXCR4	0.237972	0	MIF_CD74_CXCR4	MIF - (CD74+CXCR4)	MIF	Secreted Signaling	PMID: 29637711; PMID: 24760155	VEGFRi	RCC_5
Tcm CD8 cells	B cells	MIF	CD74_CXCR4	0.237842	0	MIF_CD74_CXCR4	MIF - (CD74+CXCR4)	MIF	Secreted Signaling	PMID: 29637711; PMID: 24760155	anti-PD1 + VEGFRi	RCC_7
Monocytes	B cells	MIF	CD74_CXCR4	0.237796	0	MIF_CD74_CXCR4	MIF - (CD74+CXCR4)	MIF	Secreted Signaling	PMID: 29637711; PMID: 24760155	anti-PD1 + VEGFRi	RCC_7
Stressed CD8 cells	B cells	MIF	CD74_CXCR4	0.237758	0	MIF_CD74_CXCR4	MIF - (CD74+CXCR4)	MIF	Secreted Signaling	PMID: 29637711; PMID: 24760155	anti-PD1	RCC_5
Tem/rm CD8 cells	Exhausted CD8 cells	MIF	CD74_CXCR4	0.237624	0	MIF_CD74_CXCR4	MIF - (CD74+CXCR4)	MIF	Secreted Signaling	PMID: 29637711; PMID: 24760155	Control	RCC_8
Activated CD4 cells	B cells	MIF	CD74_CXCR4	0.237536	0	MIF_CD74_CXCR4	MIF - (CD74+CXCR4)	MIF	Secreted Signaling	PMID: 29637711; PMID: 24760155	anti-PD1	RCC_5
XCL1/2+ Gamma delta T cells	Activated NK cells	MIF	CD74_CXCR4	0.237348	0.02	MIF_CD74_CXCR4	MIF - (CD74+CXCR4)	MIF	Secreted Signaling	PMID: 29637711; PMID: 24760155	VEGFRi	RCC_1
XCL1/2+ Gamma delta T cells	B cells	MIF	CD74_CXCR4	0.237312	0	MIF_CD74_CXCR4	MIF - (CD74+CXCR4)	MIF	Secreted Signaling	PMID: 29637711; PMID: 24760155	anti-PD1 + VEGFRi	RCC_5
anti-CD3/CD28/CD2cult CD4 cells	Tissue-Associated Activated CD4 cells	MIF	CD74_CXCR4	0.237269	0	MIF_CD74_CXCR4	MIF - (CD74+CXCR4)	MIF	Secreted Signaling	PMID: 29637711; PMID: 24760155	anti-CD3/CD28/CD2	RCC_4
3_TEMRA CD8 cells	B cells	MIF	CD74_CXCR4	0.237266	0.01	MIF_CD74_CXCR4	MIF - (CD74+CXCR4)	MIF	Secreted Signaling	PMID: 29637711; PMID: 24760155	anti-PD1	RCC_1
Tem CD8 cells	B cells	MIF	CD74_CXCR4	0.237095	0	MIF_CD74_CXCR4	MIF - (CD74+CXCR4)	MIF	Secreted Signaling	PMID: 29637711; PMID: 24760155	Control	RCC_6
Regulatory CD4 cells	B cells	MIF	CD74_CXCR4	0.237067	0	MIF_CD74_CXCR4	MIF - (CD74+CXCR4)	MIF	Secreted Signaling	PMID: 29637711; PMID: 24760155	anti-PD1 + VEGFRi	RCC_7
Tcm CD4 cells	B cells	MIF	CD74_CXCR4	0.237065	0	MIF_CD74_CXCR4	MIF - (CD74+CXCR4)	MIF	Secreted Signaling	PMID: 29637711; PMID: 24760155	anti-PD1	RCC_5
Tcm CD8 cells	Activated Cytotoxic CD4 cells	MIF	CD74_CXCR4	0.237012	0	MIF_CD74_CXCR4	MIF - (CD74+CXCR4)	MIF	Secreted Signaling	PMID: 29637711; PMID: 24760155	VEGFRi	RCC_1
Tcm CD8 cells	B cells	MIF	CD74_CXCR4	0.236893	0	MIF_CD74_CXCR4	MIF - (CD74+CXCR4)	MIF	Secreted Signaling	PMID: 29637711; PMID: 24760155	anti-PD1	RCC_6
Exhausted CD8 cells	Activated CD4 cells	MIF	CD74_CXCR4	0.236872	0	MIF_CD74_CXCR4	MIF - (CD74+CXCR4)	MIF	Secreted Signaling	PMID: 29637711; PMID: 24760155	Control	RCC_8
XCL1/2+ Gamma delta T cells	Exhausted CD8 cells	MIF	CD74_CXCR4	0.236804	0	MIF_CD74_CXCR4	MIF - (CD74+CXCR4)	MIF	Secreted Signaling	PMID: 29637711; PMID: 24760155	anti-PD1 + VEGFRi	RCC_1
XCL1/2+ Gamma delta T cells	Type I IFN NK cells	MIF	CD74_CXCR4	0.236679	0.01	MIF_CD74_CXCR4	MIF - (CD74+CXCR4)	MIF	Secreted Signaling	PMID: 29637711; PMID: 24760155	VEGFRi	RCC_1
NK-like TEMRA CD8 cells	B cells	MIF	CD74_CXCR4	0.236672	0	MIF_CD74_CXCR4	MIF - (CD74+CXCR4)	MIF	Secreted Signaling	PMID: 29637711; PMID: 24760155	Control	RCC_1
Tem CD4 cells	Exhausted CD8 cells	MIF	CD74_CD44	0.236592	0	MIF_CD74_CD44	MIF - (CD74+CD44)	MIF	Secreted Signaling	PMID: 29637711; PMID: 26175090	anti-PD1	RCC_7
Cytokine producing NK cells	B cells	MIF	CD74_CXCR4	0.236553	0	MIF_CD74_CXCR4	MIF - (CD74+CXCR4)	MIF	Secreted Signaling	PMID: 29637711; PMID: 24760155	Control	RCC_1
Tem CD4 cells	Tem CD8 cells	MIF	CD74_CXCR4	0.236208	0	MIF_CD74_CXCR4	MIF - (CD74+CXCR4)	MIF	Secreted Signaling	PMID: 29637711; PMID: 24760155	anti-PD1	RCC_7
Stressed CD8 cells	B cells	MIF	CD74_CXCR4	0.236178	0	MIF_CD74_CXCR4	MIF - (CD74+CXCR4)	MIF	Secreted Signaling	PMID: 29637711; PMID: 24760155	VEGFRi	RCC_1
Activated Cytotoxic CD4 cells	Activated NK cells	MIF	CD74_CXCR4	0.236079	0	MIF_CD74_CXCR4	MIF - (CD74+CXCR4)	MIF	Secreted Signaling	PMID: 29637711; PMID: 24760155	Control	RCC_1
Exhausted Cytotoxic CD4 cells	Activated Cytotoxic CD4 cells	MIF	CD74_CXCR4	0.235919	0	MIF_CD74_CXCR4	MIF - (CD74+CXCR4)	MIF	Secreted Signaling	PMID: 29637711; PMID: 24760155	VEGFRi	RCC_1
1_TEMRA CD8 cells	B cells	MIF	CD74_CXCR4	0.235873	0	MIF_CD74_CXCR4	MIF - (CD74+CXCR4)	MIF	Secreted Signaling	PMID: 29637711; PMID: 24760155	anti-PD1	RCC_7
Tissue-Associated Activated CD4 cells	Exhausted CD8 cells	MIF	CD74_CXCR4	0.235839	0	MIF_CD74_CXCR4	MIF - (CD74+CXCR4)	MIF	Secreted Signaling	PMID: 29637711; PMID: 24760155	VEGFRi	RCC_5
Activated CD4 cells	Exhausted CD8 cells	MIF	CD74_CXCR4	0.235824	0	MIF_CD74_CXCR4	MIF - (CD74+CXCR4)	MIF	Secreted Signaling	PMID: 29637711; PMID: 24760155	Control	RCC_5
Exhausted CD8 cells	NK-like TEMRA CD8 cells	MIF	CD74_CXCR4	0.235815	0.03	MIF_CD74_CXCR4	MIF - (CD74+CXCR4)	MIF	Secreted Signaling	PMID: 29637711; PMID: 24760155	Control	RCC_8
Activated Cytotoxic CD4 cells	Exhausted CD8 cells	MIF	CD74_CXCR4	0.235667	0	MIF_CD74_CXCR4	MIF - (CD74+CXCR4)	MIF	Secreted Signaling	PMID: 29637711; PMID: 24760155	Control	RCC_1
Tissue-Associated Activated CD4 cells	Tem/rm CD8 cells	MIF	CD74_CXCR4	0.235552	0	MIF_CD74_CXCR4	MIF - (CD74+CXCR4)	MIF	Secreted Signaling	PMID: 29637711; PMID: 24760155	anti-CD3/CD28/CD2	RCC_4
Tem/rm CD8 cells	Tissue-resident NK cells	MIF	CD74_CXCR4	0.235479	0	MIF_CD74_CXCR4	MIF - (CD74+CXCR4)	MIF	Secreted Signaling	PMID: 29637711; PMID: 24760155	Control	RCC_8
Type I IFN NK cells	B cells	MIF	CD74_CXCR4	0.23545	0	MIF_CD74_CXCR4	MIF - (CD74+CXCR4)	MIF	Secreted Signaling	PMID: 29637711; PMID: 24760155	Control	RCC_1
Naive Gamma delta T cells	Exhausted CD8 cells	MIF	CD74_CXCR4	0.23527	0	MIF_CD74_CXCR4	MIF - (CD74+CXCR4)	MIF	Secreted Signaling	PMID: 29637711; PMID: 24760155	VEGFRi	RCC_1
Tem CD4 cells	Type I IFN NK cells	MIF	CD74_CXCR4	0.235084	0	MIF_CD74_CXCR4	MIF - (CD74+CXCR4)	MIF	Secreted Signaling	PMID: 29637711; PMID: 24760155	anti-PD1	RCC_7
anti-CD3/CD28/CD2cult CD4 cells	Exhausted CD8 cells	MIF	CD74_CXCR4	0.235028	0	MIF_CD74_CXCR4	MIF - (CD74+CXCR4)	MIF	Secreted Signaling	PMID: 29637711; PMID: 24760155	anti-CD3/CD28/CD2	RCC_5
Tcm CD8 cells	B cells	MIF	CD74_CXCR4	0.235027	0	MIF_CD74_CXCR4	MIF - (CD74+CXCR4)	MIF	Secreted Signaling	PMID: 29637711; PMID: 24760155	anti-PD1	RCC_5
Tem CD4 cells	NK-like TEMRA CD8 cells	MIF	CD74_CXCR4	0.235002	0	MIF_CD74_CXCR4	MIF - (CD74+CXCR4)	MIF	Secreted Signaling	PMID: 29637711; PMID: 24760155	anti-PD1	RCC_7
Macrophages	B cells	MIF	CD74_CXCR4	0.235001	0	MIF_CD74_CXCR4	MIF - (CD74+CXCR4)	MIF	Secreted Signaling	PMID: 29637711; PMID: 24760155	VEGFRi	RCC_7
Tcm CD4 cells	Tem/rm CD8 cells	MIF	CD74_CXCR4	0.234966	0	MIF_CD74_CXCR4	MIF - (CD74+CXCR4)	MIF	Secreted Signaling	PMID: 29637711; PMID: 24760155	Control	RCC_7
Regulatory CD4 cells	B cells	MIF	CD74_CD44	0.234944	0	MIF_CD74_CD44	MIF - (CD74+CD44)	MIF	Secreted Signaling	PMID: 29637711; PMID: 26175090	Control	RCC_6
Activated Cytotoxic CD4 cells	Cytotoxic NK cells	MIF	CD74_CXCR4	0.234773	0	MIF_CD74_CXCR4	MIF - (CD74+CXCR4)	MIF	Secreted Signaling	PMID: 29637711; PMID: 24760155	anti-PD1	RCC_1
Tem CD4 cells	Tem/rm CD8 cells	MIF	CD74_CXCR4	0.234759	0	MIF_CD74_CXCR4	MIF - (CD74+CXCR4)	MIF	Secreted Signaling	PMID: 29637711; PMID: 24760155	Control	RCC_5
Regulatory CD4 cells	NK-like TEMRA CD8 cells	MIF	CD74_CXCR4	0.234757	0.01	MIF_CD74_CXCR4	MIF - (CD74+CXCR4)	MIF	Secreted Signaling	PMID: 29637711; PMID: 24760155	VEGFRi	RCC_1
Regulatory CD4 cells	Exhausted CD8 cells	MIF	CD74_CXCR4	0.23475	0	MIF_CD74_CXCR4	MIF - (CD74+CXCR4)	MIF	Secreted Signaling	PMID: 29637711; PMID: 24760155	anti-PD1	RCC_5
NK-like TEMRA CD8 cells	B cells	MIF	CD74_CXCR4	0.234581	0	MIF_CD74_CXCR4	MIF - (CD74+CXCR4)	MIF	Secreted Signaling	PMID: 29637711; PMID: 24760155	anti-PD1 + VEGFRi	RCC_7
Macrophages	B cells	MIF	CD74_CXCR4	0.234451	0	MIF_CD74_CXCR4	MIF - (CD74+CXCR4)	MIF	Secreted Signaling	PMID: 29637711; PMID: 24760155	anti-PD1	RCC_7
Tem CD4 cells	B cells	MIF	CD74_CD44	0.234224	0	MIF_CD74_CD44	MIF - (CD74+CD44)	MIF	Secreted Signaling	PMID: 29637711; PMID: 26175090	Control	RCC_6
Tem/rm CD8 cells	B cells	MIF	CD74_CXCR4	0.234167	0	MIF_CD74_CXCR4	MIF - (CD74+CXCR4)	MIF	Secreted Signaling	PMID: 29637711; PMID: 24760155	anti-PD1 + VEGFRi	RCC_7
Activated Cytotoxic CD4 cells	Tem/rm CD8 cells	MIF	CD74_CXCR4	0.234166	0	MIF_CD74_CXCR4	MIF - (CD74+CXCR4)	MIF	Secreted Signaling	PMID: 29637711; PMID: 24760155	Control	RCC_6
Naive CD4 cells	Tem/rm CD8 cells	MIF	CD74_CXCR4	0.234044	0	MIF_CD74_CXCR4	MIF - (CD74+CXCR4)	MIF	Secreted Signaling	PMID: 29637711; PMID: 24760155	Control	RCC_7
Tissue-Associated Activated CD4 cells	Activated NK cells	MIF	CD74_CXCR4	0.233991	0	MIF_CD74_CXCR4	MIF - (CD74+CXCR4)	MIF	Secreted Signaling	PMID: 29637711; PMID: 24760155	anti-PD1	RCC_1
Tissue-Associated Activated CD4 cells	Activated Cytotoxic CD4 cells	MIF	CD74_CXCR4	0.23386	0	MIF_CD74_CXCR4	MIF - (CD74+CXCR4)	MIF	Secreted Signaling	PMID: 29637711; PMID: 24760155	VEGFRi	RCC_1
Tissue-Associated Activated CD4 cells	Type I IFN NK cells	MIF	CD74_CXCR4	0.233742	0	MIF_CD74_CXCR4	MIF - (CD74+CXCR4)	MIF	Secreted Signaling	PMID: 29637711; PMID: 24760155	anti-PD1	RCC_1
MAIT cells	Monocytes	CCL5	CCR1	0.233653	0	CCL5_CCR1	CCL5 - CCR1	CCL	Secreted Signaling	KEGG: hsa04060	Control	RCC_6
Tem CD4 cells	Tem/rm CD8 cells	MIF	CD74_CD44	0.233578	0	MIF_CD74_CD44	MIF - (CD74+CD44)	MIF	Secreted Signaling	PMID: 29637711; PMID: 26175090	anti-PD1	RCC_7
Regulatory CD4 cells	B cells	MIF	CD74_CD44	0.233476	0	MIF_CD74_CD44	MIF - (CD74+CD44)	MIF	Secreted Signaling	PMID: 29637711; PMID: 26175090	anti-PD1	RCC_6
Tcm CD8 cells	Tem/rm CD8 cells	MIF	CD74_CXCR4	0.233423	0	MIF_CD74_CXCR4	MIF - (CD74+CXCR4)	MIF	Secreted Signaling	PMID: 29637711; PMID: 24760155	Control	RCC_6
Naive CD4 cells	B cells	MIF	CD74_CD44	0.23342	0	MIF_CD74_CD44	MIF - (CD74+CD44)	MIF	Secreted Signaling	PMID: 29637711; PMID: 26175090	anti-PD1	RCC_6
Resting NK cells	Cytotoxic NK cells	MIF	CD74_CXCR4	0.23341	0.03	MIF_CD74_CXCR4	MIF - (CD74+CXCR4)	MIF	Secreted Signaling	PMID: 29637711; PMID: 24760155	VEGFRi	RCC_1
XCL1/2+ Gamma delta T cells	Activated NK cells	MIF	CD74_CXCR4	0.233343	0	MIF_CD74_CXCR4	MIF - (CD74+CXCR4)	MIF	Secreted Signaling	PMID: 29637711; PMID: 24760155	anti-PD1 + VEGFRi	RCC_1
Activated CD4 cells	Monocytes	MIF	CD74_CD44	0.233312	0	MIF_CD74_CD44	MIF - (CD74+CD44)	MIF	Secreted Signaling	PMID: 29637711; PMID: 26175090	anti-PD1	RCC_6
Tcm CD4 cells	Activated Cytotoxic CD4 cells	MIF	CD74_CXCR4	0.233308	0	MIF_CD74_CXCR4	MIF - (CD74+CXCR4)	MIF	Secreted Signaling	PMID: 29637711; PMID: 24760155	Control	RCC_6
Regulatory CD4 cells	B cells	MIF	CD74_CXCR4	0.233211	0	MIF_CD74_CXCR4	MIF - (CD74+CXCR4)	MIF	Secreted Signaling	PMID: 29637711; PMID: 24760155	anti-CD3/CD28/CD2	RCC_7
XCL1/2+ Gamma delta T cells	Type I IFN NK cells	MIF	CD74_CXCR4	0.23312	0.01	MIF_CD74_CXCR4	MIF - (CD74+CXCR4)	MIF	Secreted Signaling	PMID: 29637711; PMID: 24760155	anti-PD1 + VEGFRi	RCC_1
Tcm CD4 cells	Activated NK cells	MIF	CD74_CXCR4	0.233105	0.04	MIF_CD74_CXCR4	MIF - (CD74+CXCR4)	MIF	Secreted Signaling	PMID: 29637711; PMID: 24760155	Control	RCC_8
anti-CD3/CD28/CD2cult CD4 cells	Exhausted CD8 cells	MIF	CD74_CXCR4	0.233096	0	MIF_CD74_CXCR4	MIF - (CD74+CXCR4)	MIF	Secreted Signaling	PMID: 29637711; PMID: 24760155	anti-PD1	RCC_5
Naive CD4 cells	Exhausted CD8 cells	MIF	CD74_CD44	0.233063	0	MIF_CD74_CD44	MIF - (CD74+CD44)	MIF	Secreted Signaling	PMID: 29637711; PMID: 26175090	anti-PD1	RCC_7
Tissue-Associated Activated CD4 cells	Tissue-Associated Activated CD4 cells	MIF	CD74_CXCR4	0.233018	0.04	MIF_CD74_CXCR4	MIF - (CD74+CXCR4)	MIF	Secreted Signaling	PMID: 29637711; PMID: 24760155	Control	RCC_8
Tissue-resident NK cells	Tem/rm CD8 cells	MIF	CD74_CXCR4	0.232961	0	MIF_CD74_CXCR4	MIF - (CD74+CXCR4)	MIF	Secreted Signaling	PMID: 29637711; PMID: 24760155	Control	RCC_7
Regulatory CD4 cells	Exhausted Cytotoxic CD4 cells	MIF	CD74_CXCR4	0.232891	0.03	MIF_CD74_CXCR4	MIF - (CD74+CXCR4)	MIF	Secreted Signaling	PMID: 29637711; PMID: 24760155	VEGFRi	RCC_1
Regulatory CD4 cells	Exhausted CD8 cells	MIF	CD74_CXCR4	0.2327	0	MIF_CD74_CXCR4	MIF - (CD74+CXCR4)	MIF	Secreted Signaling	PMID: 29637711; PMID: 24760155	anti-PD1	RCC_6
Immature NK cells	Activated Cytotoxic CD4 cells	MIF	CD74_CXCR4	0.232695	0.01	MIF_CD74_CXCR4	MIF - (CD74+CXCR4)	MIF	Secreted Signaling	PMID: 29637711; PMID: 24760155	VEGFRi	RCC_1
Activated Cytotoxic CD4 cells	Type I IFN NK cells	MIF	CD74_CXCR4	0.232695	0	MIF_CD74_CXCR4	MIF - (CD74+CXCR4)	MIF	Secreted Signaling	PMID: 29637711; PMID: 24760155	Control	RCC_1
Naive CD4 cells	Tem CD8 cells	MIF	CD74_CXCR4	0.232682	0	MIF_CD74_CXCR4	MIF - (CD74+CXCR4)	MIF	Secreted Signaling	PMID: 29637711; PMID: 24760155	anti-PD1	RCC_7
Naive CD4 cells	Exhausted CD8 cells	MIF	CD74_CXCR4	0.232643	0	MIF_CD74_CXCR4	MIF - (CD74+CXCR4)	MIF	Secreted Signaling	PMID: 29637711; PMID: 24760155	anti-PD1	RCC_6
Resting NK cells	MAIT cells	MIF	CD74_CXCR4	0.23257	0.02	MIF_CD74_CXCR4	MIF - (CD74+CXCR4)	MIF	Secreted Signaling	PMID: 29637711; PMID: 24760155	VEGFRi	RCC_1
Tissue-resident NK cells	Exhausted CD8 cells	MIF	CD74_CXCR4	0.23251	0	MIF_CD74_CXCR4	MIF - (CD74+CXCR4)	MIF	Secreted Signaling	PMID: 29637711; PMID: 24760155	Control	RCC_6
Naive Gamma delta T cells	Activated NK cells	MIF	CD74_CXCR4	0.232505	0	MIF_CD74_CXCR4	MIF - (CD74+CXCR4)	MIF	Secreted Signaling	PMID: 29637711; PMID: 24760155	anti-PD1	RCC_1
MAIT cells	B cells	MIF	CD74_CXCR4	0.232496	0	MIF_CD74_CXCR4	MIF - (CD74+CXCR4)	MIF	Secreted Signaling	PMID: 29637711; PMID: 24760155	Control	RCC_7
Naive Gamma delta T cells	Exhausted CD8 cells	MIF	CD74_CXCR4	0.232472	0	MIF_CD74_CXCR4	MIF - (CD74+CXCR4)	MIF	Secreted Signaling	PMID: 29637711; PMID: 24760155	Control	RCC_5
MAIT cells	Activated Cytotoxic CD4 cells	MIF	CD74_CXCR4	0.232427	0	MIF_CD74_CXCR4	MIF - (CD74+CXCR4)	MIF	Secreted Signaling	PMID: 29637711; PMID: 24760155	Control	RCC_6
Naive CD4 cells	B cells	MIF	CD74_CXCR4	0.232351	0	MIF_CD74_CXCR4	MIF - (CD74+CXCR4)	MIF	Secreted Signaling	PMID: 29637711; PMID: 24760155	Control	RCC_1
Regulatory CD4 cells	Tem/rm CD8 cells	MIF	CD74_CXCR4	0.232338	0	MIF_CD74_CXCR4	MIF - (CD74+CXCR4)	MIF	Secreted Signaling	PMID: 29637711; PMID: 24760155	anti-CD3/CD28/CD2	RCC_4
Naive Gamma delta T cells	Type I IFN NK cells	MIF	CD74_CXCR4	0.232258	0	MIF_CD74_CXCR4	MIF - (CD74+CXCR4)	MIF	Secreted Signaling	PMID: 29637711; PMID: 24760155	anti-PD1	RCC_1
Tcm CD4 cells	Tcm CD8 cells	MIF	CD74_CXCR4	0.232203	0.04	MIF_CD74_CXCR4	MIF - (CD74+CXCR4)	MIF	Secreted Signaling	PMID: 29637711; PMID: 24760155	Control	RCC_8
anti-CD3/CD28/CD2cult CD4 cells	Exhausted CD8 cells	MIF	CD74_CXCR4	0.232143	0	MIF_CD74_CXCR4	MIF - (CD74+CXCR4)	MIF	Secreted Signaling	PMID: 29637711; PMID: 24760155	anti-CD3/CD28/CD2	RCC_7
Regulatory CD4 cells	Tem/rm CD8 cells	MIF	CD74_CXCR4	0.23207	0.01	MIF_CD74_CXCR4	MIF - (CD74+CXCR4)	MIF	Secreted Signaling	PMID: 29637711; PMID: 24760155	VEGFRi	RCC_1
Tem/rm CD8 cells	B cells	MIF	CD74_CXCR4	0.231944	0	MIF_CD74_CXCR4	MIF - (CD74+CXCR4)	MIF	Secreted Signaling	PMID: 29637711; PMID: 24760155	VEGFRi	RCC_7
Activated Cytotoxic CD4 cells	Tem/rm CD8 cells	MIF	CD74_CXCR4	0.231922	0	MIF_CD74_CXCR4	MIF - (CD74+CXCR4)	MIF	Secreted Signaling	PMID: 29637711; PMID: 24760155	Control	RCC_1
Tissue-Associated Activated CD4 cells	Cytotoxic NK cells	MIF	CD74_CXCR4	0.231863	0.03	MIF_CD74_CXCR4	MIF - (CD74+CXCR4)	MIF	Secreted Signaling	PMID: 29637711; PMID: 24760155	Control	RCC_8
Tissue-Associated Activated CD4 cells	Activated Cytotoxic CD4 cells	MIF	CD74_CXCR4	0.23185	0	MIF_CD74_CXCR4	MIF - (CD74+CXCR4)	MIF	Secreted Signaling	PMID: 29637711; PMID: 24760155	Control	RCC_6
Activated Cytotoxic CD4 cells	Exhausted CD8 cells	MIF	CD74_CXCR4	0.231823	0	MIF_CD74_CXCR4	MIF - (CD74+CXCR4)	MIF	Secreted Signaling	PMID: 29637711; PMID: 24760155	anti-PD1	RCC_5
NK-like TEMRA CD8 cells	B cells	MIF	CD74_CXCR4	0.231782	0	MIF_CD74_CXCR4	MIF - (CD74+CXCR4)	MIF	Secreted Signaling	PMID: 29637711; PMID: 24760155	Control	RCC_5
Activated Cytotoxic CD4 cells	Activated Cytotoxic CD4 cells	MIF	CD74_CXCR4	0.231697	0.02	MIF_CD74_CXCR4	MIF - (CD74+CXCR4)	MIF	Secreted Signaling	PMID: 29637711; PMID: 24760155	VEGFRi	RCC_1
Tissue-Associated Activated CD4 cells	Exhausted CD8 cells	MIF	CD74_CXCR4	0.231639	0	MIF_CD74_CXCR4	MIF - (CD74+CXCR4)	MIF	Secreted Signaling	PMID: 29637711; PMID: 24760155	anti-PD1	RCC_1
Exhausted CD8 cells	Tem/rm CD8 cells	MIF	CD74_CXCR4	0.231598	0	MIF_CD74_CXCR4	MIF - (CD74+CXCR4)	MIF	Secreted Signaling	PMID: 29637711; PMID: 24760155	anti-PD1	RCC_7
Naive CD4 cells	Type I IFN NK cells	MIF	CD74_CXCR4	0.23157	0	MIF_CD74_CXCR4	MIF - (CD74+CXCR4)	MIF	Secreted Signaling	PMID: 29637711; PMID: 24760155	anti-PD1	RCC_7
Tcm CD8 cells	Tem/rm CD8 cells	MIF	CD74_CXCR4	0.231525	0	MIF_CD74_CXCR4	MIF - (CD74+CXCR4)	MIF	Secreted Signaling	PMID: 29637711; PMID: 24760155	anti-PD1	RCC_7
Tissue-Associated Activated CD4 cells	Exhausted CD8 cells	MIF	CD74_CXCR4	0.231489	0	MIF_CD74_CXCR4	MIF - (CD74+CXCR4)	MIF	Secreted Signaling	PMID: 29637711; PMID: 24760155	Control	RCC_5
Naive CD4 cells	NK-like TEMRA CD8 cells	MIF	CD74_CXCR4	0.231489	0	MIF_CD74_CXCR4	MIF - (CD74+CXCR4)	MIF	Secreted Signaling	PMID: 29637711; PMID: 24760155	anti-PD1	RCC_7
Resting NK cells	Exhausted CD8 cells	MIF	CD74_CXCR4	0.231466	0	MIF_CD74_CXCR4	MIF - (CD74+CXCR4)	MIF	Secreted Signaling	PMID: 29637711; PMID: 24760155	anti-PD1	RCC_5
Exhausted CD8 cells	Exhausted CD8 cells	MIF	CD74_CXCR4	0.231399	0	MIF_CD74_CXCR4	MIF - (CD74+CXCR4)	MIF	Secreted Signaling	PMID: 29637711; PMID: 24760155	anti-PD1	RCC_7
Tem/rm CD8 cells	Exhausted CD8 cells	MIF	CD74_CXCR4	0.231364	0	MIF_CD74_CXCR4	MIF - (CD74+CXCR4)	MIF	Secreted Signaling	PMID: 29637711; PMID: 24760155	VEGFRi	RCC_1
Tcm CD8 cells	Exhausted CD8 cells	MIF	CD74_CXCR4	0.231326	0	MIF_CD74_CXCR4	MIF - (CD74+CXCR4)	MIF	Secreted Signaling	PMID: 29637711; PMID: 24760155	anti-PD1	RCC_7
Tissue-resident NK cells	Exhausted CD8 cells	MIF	CD74_CD44	0.231303	0	MIF_CD74_CD44	MIF - (CD74+CD44)	MIF	Secreted Signaling	PMID: 29637711; PMID: 26175090	anti-PD1	RCC_7
3_TEMRA CD8 cells	B cells	MIF	CD74_CXCR4	0.231283	0.02	MIF_CD74_CXCR4	MIF - (CD74+CXCR4)	MIF	Secreted Signaling	PMID: 29637711; PMID: 24760155	anti-PD1 + VEGFRi	RCC_1
1_TEMRA CD8 cells	B cells	MIF	CD74_CXCR4	0.231226	0	MIF_CD74_CXCR4	MIF - (CD74+CXCR4)	MIF	Secreted Signaling	PMID: 29637711; PMID: 24760155	VEGFRi	RCC_7
Regulatory CD4 cells	Activated NK cells	MIF	CD74_CXCR4	0.231106	0.03	MIF_CD74_CXCR4	MIF - (CD74+CXCR4)	MIF	Secreted Signaling	PMID: 29637711; PMID: 24760155	VEGFRi	RCC_1
Tissue-Associated Activated CD4 cells	NK-like TEMRA CD8 cells	MIF	CD74_CXCR4	0.231039	0	MIF_CD74_CXCR4	MIF - (CD74+CXCR4)	MIF	Secreted Signaling	PMID: 29637711; PMID: 24760155	anti-PD1	RCC_1
Tissue-Associated Activated CD4 cells	Monocytes	MIF	CD74_CD44	0.231007	0	MIF_CD74_CD44	MIF - (CD74+CD44)	MIF	Secreted Signaling	PMID: 29637711; PMID: 26175090	anti-PD1	RCC_6
Tissue-resident NK cells	Tem CD8 cells	MIF	CD74_CXCR4	0.230925	0	MIF_CD74_CXCR4	MIF - (CD74+CXCR4)	MIF	Secreted Signaling	PMID: 29637711; PMID: 24760155	anti-PD1	RCC_7
B cells	B cells	MIF	CD74_CXCR4	0.230673	0	MIF_CD74_CXCR4	MIF - (CD74+CXCR4)	MIF	Secreted Signaling	PMID: 29637711; PMID: 24760155	anti-PD1 + VEGFRi	RCC_1
NK-like TEMRA CD8 cells	B cells	MIF	CD74_CXCR4	0.230656	0	MIF_CD74_CXCR4	MIF - (CD74+CXCR4)	MIF	Secreted Signaling	PMID: 29637711; PMID: 24760155	anti-PD1	RCC_7
Regulatory CD4 cells	Exhausted CD8 cells	MIF	CD74_CXCR4	0.230536	0	MIF_CD74_CXCR4	MIF - (CD74+CXCR4)	MIF	Secreted Signaling	PMID: 29637711; PMID: 24760155	VEGFRi	RCC_5
Tem CD4 cells	3_TEMRA CD8 cells	MIF	CD74_CXCR4	0.230529	0	MIF_CD74_CXCR4	MIF - (CD74+CXCR4)	MIF	Secreted Signaling	PMID: 29637711; PMID: 24760155	anti-PD1	RCC_7
Regulatory CD4 cells	Type I IFN NK cells	MIF	CD74_CXCR4	0.230449	0.03	MIF_CD74_CXCR4	MIF - (CD74+CXCR4)	MIF	Secreted Signaling	PMID: 29637711; PMID: 24760155	VEGFRi	RCC_1
anti-CD3/CD28/CD2cult CD4 cells	Macrophages	MIF	CD74_CD44	0.230435	0	MIF_CD74_CD44	MIF - (CD74+CD44)	MIF	Secreted Signaling	PMID: 29637711; PMID: 26175090	anti-CD3/CD28/CD2	RCC_7
Regulatory CD4 cells	Tem/rm CD8 cells	MIF	CD74_CXCR4	0.230323	0	MIF_CD74_CXCR4	MIF - (CD74+CXCR4)	MIF	Secreted Signaling	PMID: 29637711; PMID: 24760155	Control	RCC_6
Tem CD4 cells	B cells	MIF	CD74_CXCR4	0.230231	0	MIF_CD74_CXCR4	MIF - (CD74+CXCR4)	MIF	Secreted Signaling	PMID: 29637711; PMID: 24760155	anti-PD1 + VEGFRi	RCC_5
Activated Cytotoxic CD4 cells	Tem CD8 cells	MIF	CD74_CXCR4	0.230228	0.02	MIF_CD74_CXCR4	MIF - (CD74+CXCR4)	MIF	Secreted Signaling	PMID: 29637711; PMID: 24760155	Control	RCC_1
Naive Gamma delta T cells	NK-like TEMRA CD8 cells	MIF	CD74_CXCR4	0.230209	0	MIF_CD74_CXCR4	MIF - (CD74+CXCR4)	MIF	Secreted Signaling	PMID: 29637711; PMID: 24760155	VEGFRi	RCC_1
Tcm CD4 cells	Exhausted CD8 cells	MIF	CD74_CD44	0.230206	0	MIF_CD74_CD44	MIF - (CD74+CD44)	MIF	Secreted Signaling	PMID: 29637711; PMID: 26175090	Control	RCC_6
Naive Gamma delta T cells	Exhausted CD8 cells	MIF	CD74_CXCR4	0.230164	0	MIF_CD74_CXCR4	MIF - (CD74+CXCR4)	MIF	Secreted Signaling	PMID: 29637711; PMID: 24760155	anti-PD1	RCC_1
Tissue-Associated Activated CD4 cells	Activated Cytotoxic CD4 cells	MIF	CD74_CD44	0.230153	0	MIF_CD74_CD44	MIF - (CD74+CD44)	MIF	Secreted Signaling	PMID: 29637711; PMID: 26175090	Control	RCC_8
Tissue-resident NK cells	B cells	MIF	CD74_CXCR4	0.230151	0	MIF_CD74_CXCR4	MIF - (CD74+CXCR4)	MIF	Secreted Signaling	PMID: 29637711; PMID: 24760155	anti-PD1 + VEGFRi	RCC_7
Tem CD4 cells	Exhausted CD8 cells	MIF	CD74_CXCR4	0.230133	0	MIF_CD74_CXCR4	MIF - (CD74+CXCR4)	MIF	Secreted Signaling	PMID: 29637711; PMID: 24760155	anti-CD3/CD28/CD2	RCC_5
Naive CD4 cells	Tem/rm CD8 cells	MIF	CD74_CD44	0.23008	0	MIF_CD74_CD44	MIF - (CD74+CD44)	MIF	Secreted Signaling	PMID: 29637711; PMID: 26175090	anti-PD1	RCC_7
Activated CD4 cells	Activated Cytotoxic CD4 cells	MIF	CD74_CD44	0.230072	0	MIF_CD74_CD44	MIF - (CD74+CD44)	MIF	Secreted Signaling	PMID: 29637711; PMID: 26175090	Control	RCC_8
Exhausted CD8 cells	B cells	MIF	CD74_CXCR4	0.229977	0	MIF_CD74_CXCR4	MIF - (CD74+CXCR4)	MIF	Secreted Signaling	PMID: 29637711; PMID: 24760155	anti-PD1	RCC_5
anti-CD3/CD28/CD2cult CD4 cells	Regulatory CD4 cells	MIF	CD74_CXCR4	0.229967	0	MIF_CD74_CXCR4	MIF - (CD74+CXCR4)	MIF	Secreted Signaling	PMID: 29637711; PMID: 24760155	anti-CD3/CD28/CD2	RCC_4
Exhausted CD8 cells	Exhausted CD8 cells	MIF	CD74_CXCR4	0.229877	0	MIF_CD74_CXCR4	MIF - (CD74+CXCR4)	MIF	Secreted Signaling	PMID: 29637711; PMID: 24760155	VEGFRi	RCC_1
Exhausted CD8 cells	B cells	MIF	CD74_CXCR4	0.229858	0	MIF_CD74_CXCR4	MIF - (CD74+CXCR4)	MIF	Secreted Signaling	PMID: 29637711; PMID: 24760155	anti-PD1 + VEGFRi	RCC_5
Tissue-resident NK cells	Type I IFN NK cells	MIF	CD74_CXCR4	0.229818	0	MIF_CD74_CXCR4	MIF - (CD74+CXCR4)	MIF	Secreted Signaling	PMID: 29637711; PMID: 24760155	anti-PD1	RCC_7
Tissue-resident NK cells	NK-like TEMRA CD8 cells	MIF	CD74_CXCR4	0.229738	0	MIF_CD74_CXCR4	MIF - (CD74+CXCR4)	MIF	Secreted Signaling	PMID: 29637711; PMID: 24760155	anti-PD1	RCC_7
Resting NK cells	Tem/rm CD8 cells	MIF	CD74_CXCR4	0.229649	0	MIF_CD74_CXCR4	MIF - (CD74+CXCR4)	MIF	Secreted Signaling	PMID: 29637711; PMID: 24760155	anti-CD3/CD28/CD2	RCC_4
Tem/rm CD8 cells	Exhausted CD8 cells	MIF	CD74_CXCR4	0.229645	0	MIF_CD74_CXCR4	MIF - (CD74+CXCR4)	MIF	Secreted Signaling	PMID: 29637711; PMID: 24760155	Control	RCC_7
Tem CD4 cells	B cells	MIF	CD74_CD44	0.229624	0	MIF_CD74_CD44	MIF - (CD74+CD44)	MIF	Secreted Signaling	PMID: 29637711; PMID: 26175090	VEGFRi	RCC_5
Tem CD4 cells	Tem/rm CD8 cells	MIF	CD74_CXCR4	0.229613	0	MIF_CD74_CXCR4	MIF - (CD74+CXCR4)	MIF	Secreted Signaling	PMID: 29637711; PMID: 24760155	Control	RCC_6
Naive CD4 cells	Activated Cytotoxic CD4 cells	MIF	CD74_CXCR4	0.229584	0	MIF_CD74_CXCR4	MIF - (CD74+CXCR4)	MIF	Secreted Signaling	PMID: 29637711; PMID: 24760155	Control	RCC_6
Cytotoxic CD4 cells	B cells	MIF	CD74_CXCR4	0.229582	0	MIF_CD74_CXCR4	MIF - (CD74+CXCR4)	MIF	Secreted Signaling	PMID: 29637711; PMID: 24760155	anti-PD1	RCC_6
XCL1/2+ Gamma delta T cells	Tem/rm CD8 cells	MIF	CD74_CXCR4	0.229579	0.01	MIF_CD74_CXCR4	MIF - (CD74+CXCR4)	MIF	Secreted Signaling	PMID: 29637711; PMID: 24760155	anti-PD1 + VEGFRi	RCC_1
Naive Gamma delta T cells	NK-like TEMRA CD8 cells	MIF	CD74_CXCR4	0.229567	0	MIF_CD74_CXCR4	MIF - (CD74+CXCR4)	MIF	Secreted Signaling	PMID: 29637711; PMID: 24760155	anti-PD1	RCC_1
1_TEMRA CD8 cells	B cells	MIF	CD74_CXCR4	0.229552	0	MIF_CD74_CXCR4	MIF - (CD74+CXCR4)	MIF	Secreted Signaling	PMID: 29637711; PMID: 24760155	Control	RCC_1
Exhausted CD8 cells	Exhausted CD8 cells	MIF	CD74_CXCR4	0.229528	0	MIF_CD74_CXCR4	MIF - (CD74+CXCR4)	MIF	Secreted Signaling	PMID: 29637711; PMID: 24760155	Control	RCC_7
XCL1/2+ Gamma delta T cells	Exhausted Cytotoxic CD4 cells	MIF	CD74_CXCR4	0.229475	0.02	MIF_CD74_CXCR4	MIF - (CD74+CXCR4)	MIF	Secreted Signaling	PMID: 29637711; PMID: 24760155	anti-PD1 + VEGFRi	RCC_1
MAIT cells	Exhausted CD8 cells	MIF	CD74_CD44	0.229333	0	MIF_CD74_CD44	MIF - (CD74+CD44)	MIF	Secreted Signaling	PMID: 29637711; PMID: 26175090	Control	RCC_6
Activated CD4 cells	Activated NK cells	MIF	CD74_CXCR4	0.229312	0.02	MIF_CD74_CXCR4	MIF - (CD74+CXCR4)	MIF	Secreted Signaling	PMID: 29637711; PMID: 24760155	anti-PD1	RCC_1
MAIT cells	B cells	MIF	CD74_CXCR4	0.229311	0	MIF_CD74_CXCR4	MIF - (CD74+CXCR4)	MIF	Secreted Signaling	PMID: 29637711; PMID: 24760155	Control	RCC_1
Tem/rm CD8 cells	Exhausted CD8 cells	MIF	CD74_CXCR4	0.22931	0	MIF_CD74_CXCR4	MIF - (CD74+CXCR4)	MIF	Secreted Signaling	PMID: 29637711; PMID: 24760155	Control	RCC_6
Activated CD4 cells	Activated Cytotoxic CD4 cells	MIF	CD74_CXCR4	0.229183	0	MIF_CD74_CXCR4	MIF - (CD74+CXCR4)	MIF	Secreted Signaling	PMID: 29637711; PMID: 24760155	Control	RCC_6
XCL1/2+ Gamma delta T cells	NK-like TEMRA CD8 cells	MIF	CD74_CXCR4	0.229073	0.02	MIF_CD74_CXCR4	MIF - (CD74+CXCR4)	MIF	Secreted Signaling	PMID: 29637711; PMID: 24760155	anti-PD1 + VEGFRi	RCC_1
Activated CD4 cells	Type I IFN NK cells	MIF	CD74_CXCR4	0.229067	0.03	MIF_CD74_CXCR4	MIF - (CD74+CXCR4)	MIF	Secreted Signaling	PMID: 29637711; PMID: 24760155	anti-PD1	RCC_1
Activated Cytotoxic CD4 cells	NK-like TEMRA CD8 cells	MIF	CD74_CXCR4	0.229022	0.01	MIF_CD74_CXCR4	MIF - (CD74+CXCR4)	MIF	Secreted Signaling	PMID: 29637711; PMID: 24760155	Control	RCC_1
Tissue-Associated Activated CD4 cells	Cytokine producing NK cells	MIF	CD74_CXCR4	0.22894	0.03	MIF_CD74_CXCR4	MIF - (CD74+CXCR4)	MIF	Secreted Signaling	PMID: 29637711; PMID: 24760155	anti-PD1	RCC_1
B cells	B cells	MIF	CD74_CXCR4	0.2289	0	MIF_CD74_CXCR4	MIF - (CD74+CXCR4)	MIF	Secreted Signaling	PMID: 29637711; PMID: 24760155	anti-PD1 + VEGFRi	RCC_7
Tissue-Associated Activated CD4 cells	Tem/rm CD8 cells	MIF	CD74_CXCR4	0.228867	0	MIF_CD74_CXCR4	MIF - (CD74+CXCR4)	MIF	Secreted Signaling	PMID: 29637711; PMID: 24760155	anti-PD1	RCC_1
anti-CD3/CD28/CD2cult CD4 cells	3_TEMRA CD8 cells	MIF	CD74_CXCR4	0.228857	0	MIF_CD74_CXCR4	MIF - (CD74+CXCR4)	MIF	Secreted Signaling	PMID: 29637711; PMID: 24760155	anti-CD3/CD28/CD2	RCC_7
Tissue-Associated Activated CD4 cells	Exhausted CD8 cells	MIF	CD74_CD44	0.228761	0	MIF_CD74_CD44	MIF - (CD74+CD44)	MIF	Secreted Signaling	PMID: 29637711; PMID: 26175090	Control	RCC_6
Tem CD4 cells	Tem/rm CD8 cells	MIF	CD74_CXCR4	0.228755	0	MIF_CD74_CXCR4	MIF - (CD74+CXCR4)	MIF	Secreted Signaling	PMID: 29637711; PMID: 24760155	VEGFRi	RCC_5
Regulatory CD4 cells	Exhausted CD8 cells	MIF	CD74_CXCR4	0.228682	0	MIF_CD74_CXCR4	MIF - (CD74+CXCR4)	MIF	Secreted Signaling	PMID: 29637711; PMID: 24760155	Control	RCC_7
Tem/rm CD8 cells	B cells	MIF	CD74_CXCR4	0.228632	0	MIF_CD74_CXCR4	MIF - (CD74+CXCR4)	MIF	Secreted Signaling	PMID: 29637711; PMID: 24760155	anti-PD1	RCC_5
Exhausted CD8 cells	Activated NK cells	MIF	CD74_CXCR4	0.228622	0	MIF_CD74_CXCR4	MIF - (CD74+CXCR4)	MIF	Secreted Signaling	PMID: 29637711; PMID: 24760155	anti-PD1	RCC_1
Tcm CD8 cells	Exhausted CD8 cells	MIF	CD74_CXCR4	0.228575	0	MIF_CD74_CXCR4	MIF - (CD74+CXCR4)	MIF	Secreted Signaling	PMID: 29637711; PMID: 24760155	VEGFRi	RCC_1
Regulatory CD4 cells	Tem/rm CD8 cells	MIF	CD74_CXCR4	0.228451	0	MIF_CD74_CXCR4	MIF - (CD74+CXCR4)	MIF	Secreted Signaling	PMID: 29637711; PMID: 24760155	anti-PD1	RCC_6
Tcm CD8 cells	B cells	MIF	CD74_CXCR4	0.228449	0	MIF_CD74_CXCR4	MIF - (CD74+CXCR4)	MIF	Secreted Signaling	PMID: 29637711; PMID: 24760155	Control	RCC_5
Naive CD4 cells	Tem/rm CD8 cells	MIF	CD74_CXCR4	0.228395	0	MIF_CD74_CXCR4	MIF - (CD74+CXCR4)	MIF	Secreted Signaling	PMID: 29637711; PMID: 24760155	anti-PD1	RCC_6
Exhausted CD8 cells	Type I IFN NK cells	MIF	CD74_CXCR4	0.228377	0	MIF_CD74_CXCR4	MIF - (CD74+CXCR4)	MIF	Secreted Signaling	PMID: 29637711; PMID: 24760155	anti-PD1	RCC_1
Naive Gamma delta T cells	Exhausted Cytotoxic CD4 cells	MIF	CD74_CXCR4	0.228368	0	MIF_CD74_CXCR4	MIF - (CD74+CXCR4)	MIF	Secreted Signaling	PMID: 29637711; PMID: 24760155	VEGFRi	RCC_1
Tissue-resident NK cells	Tem/rm CD8 cells	MIF	CD74_CD44	0.228336	0	MIF_CD74_CD44	MIF - (CD74+CD44)	MIF	Secreted Signaling	PMID: 29637711; PMID: 26175090	anti-PD1	RCC_7
anti-CD3/CD28/CD2cult CD4 cells	Tem/rm CD8 cells	MIF	CD74_CXCR4	0.228334	0	MIF_CD74_CXCR4	MIF - (CD74+CXCR4)	MIF	Secreted Signaling	PMID: 29637711; PMID: 24760155	anti-CD3/CD28/CD2	RCC_7
Naive CD4 cells	Exhausted CD8 cells	MIF	CD74_CXCR4	0.228333	0	MIF_CD74_CXCR4	MIF - (CD74+CXCR4)	MIF	Secreted Signaling	PMID: 29637711; PMID: 24760155	VEGFRi	RCC_5
Cytotoxic NK cells	B cells	MIF	CD74_CXCR4	0.228318	0	MIF_CD74_CXCR4	MIF - (CD74+CXCR4)	MIF	Secreted Signaling	PMID: 29637711; PMID: 24760155	VEGFRi	RCC_7
3_TEMRA CD8 cells	B cells	MIF	CD74_CXCR4	0.228283	0	MIF_CD74_CXCR4	MIF - (CD74+CXCR4)	MIF	Secreted Signaling	PMID: 29637711; PMID: 24760155	VEGFRi	RCC_5
MAIT cells	B cells	MIF	CD74_CXCR4	0.228275	0	MIF_CD74_CXCR4	MIF - (CD74+CXCR4)	MIF	Secreted Signaling	PMID: 29637711; PMID: 24760155	VEGFRi	RCC_7
Resting NK cells	Exhausted CD8 cells	MIF	CD74_CXCR4	0.228268	0	MIF_CD74_CXCR4	MIF - (CD74+CXCR4)	MIF	Secreted Signaling	PMID: 29637711; PMID: 24760155	anti-PD1 + VEGFRi	RCC_1
Macrophages	Exhausted CD8 cells	MIF	CD74_CXCR4	0.228162	0	MIF_CD74_CXCR4	MIF - (CD74+CXCR4)	MIF	Secreted Signaling	PMID: 29637711; PMID: 24760155	Control	RCC_7
Activated Cytotoxic CD4 cells	B cells	MIF	CD74_CXCR4	0.22809	0	MIF_CD74_CXCR4	MIF - (CD74+CXCR4)	MIF	Secreted Signaling	PMID: 29637711; PMID: 24760155	anti-PD1 + VEGFRi	RCC_6
Cytotoxic CD4 cells	Exhausted CD8 cells	MIF	CD74_CXCR4	0.228043	0	MIF_CD74_CXCR4	MIF - (CD74+CXCR4)	MIF	Secreted Signaling	PMID: 29637711; PMID: 24760155	Control	RCC_6
Activated Cytotoxic CD4 cells	Exhausted Cytotoxic CD4 cells	MIF	CD74_CXCR4	0.227922	0.01	MIF_CD74_CXCR4	MIF - (CD74+CXCR4)	MIF	Secreted Signaling	PMID: 29637711; PMID: 24760155	anti-PD1	RCC_1
Activated CD4 cells	Tem/rm CD8 cells	MIF	CD74_CXCR4	0.227639	0	MIF_CD74_CXCR4	MIF - (CD74+CXCR4)	MIF	Secreted Signaling	PMID: 29637711; PMID: 24760155	Control	RCC_5
Tissue-resident NK cells	Activated NK cells	MIF	CD74_CXCR4	0.227585	0	MIF_CD74_CXCR4	MIF - (CD74+CXCR4)	MIF	Secreted Signaling	PMID: 29637711; PMID: 24760155	anti-PD1	RCC_1
Naive Gamma delta T cells	Tem/rm CD8 cells	MIF	CD74_CXCR4	0.227558	0	MIF_CD74_CXCR4	MIF - (CD74+CXCR4)	MIF	Secreted Signaling	PMID: 29637711; PMID: 24760155	VEGFRi	RCC_1
MAIT cells	B cells	MIF	CD74_CXCR4	0.227557	0	MIF_CD74_CXCR4	MIF - (CD74+CXCR4)	MIF	Secreted Signaling	PMID: 29637711; PMID: 24760155	anti-PD1	RCC_7
Tcm CD4 cells	Monocytes	MIF	CD74_CD44	0.227541	0	MIF_CD74_CD44	MIF - (CD74+CD44)	MIF	Secreted Signaling	PMID: 29637711; PMID: 26175090	Control	RCC_6
Exhausted Cytotoxic CD4 cells	Exhausted CD8 cells	MIF	CD74_CXCR4	0.227509	0	MIF_CD74_CXCR4	MIF - (CD74+CXCR4)	MIF	Secreted Signaling	PMID: 29637711; PMID: 24760155	VEGFRi	RCC_1
Naive Gamma delta T cells	Cytokine producing NK cells	MIF	CD74_CXCR4	0.227478	0	MIF_CD74_CXCR4	MIF - (CD74+CXCR4)	MIF	Secreted Signaling	PMID: 29637711; PMID: 24760155	anti-PD1	RCC_1
Naive CD4 cells	Exhausted CD8 cells	MIF	CD74_CXCR4	0.227429	0	MIF_CD74_CXCR4	MIF - (CD74+CXCR4)	MIF	Secreted Signaling	PMID: 29637711; PMID: 24760155	anti-PD1	RCC_5
Naive Gamma delta T cells	Tem/rm CD8 cells	MIF	CD74_CXCR4	0.227405	0	MIF_CD74_CXCR4	MIF - (CD74+CXCR4)	MIF	Secreted Signaling	PMID: 29637711; PMID: 24760155	anti-PD1	RCC_1
Exhausted Cytotoxic CD4 cells	Activated NK cells	MIF	CD74_CXCR4	0.227343	0	MIF_CD74_CXCR4	MIF - (CD74+CXCR4)	MIF	Secreted Signaling	PMID: 29637711; PMID: 24760155	anti-PD1	RCC_1
Tissue-resident NK cells	Type I IFN NK cells	MIF	CD74_CXCR4	0.227341	0	MIF_CD74_CXCR4	MIF - (CD74+CXCR4)	MIF	Secreted Signaling	PMID: 29637711; PMID: 24760155	anti-PD1	RCC_1
Activated Cytotoxic CD4 cells	MAIT cells	MIF	CD74_CXCR4	0.227326	0	MIF_CD74_CXCR4	MIF - (CD74+CXCR4)	MIF	Secreted Signaling	PMID: 29637711; PMID: 24760155	anti-PD1	RCC_1
Naive CD4 cells	B cells	MIF	CD74_CXCR4	0.227289	0	MIF_CD74_CXCR4	MIF - (CD74+CXCR4)	MIF	Secreted Signaling	PMID: 29637711; PMID: 24760155	anti-PD1 + VEGFRi	RCC_6
Exhausted CD8 cells	Exhausted CD8 cells	MIF	CD74_CXCR4	0.227216	0	MIF_CD74_CXCR4	MIF - (CD74+CXCR4)	MIF	Secreted Signaling	PMID: 29637711; PMID: 24760155	Control	RCC_6
Tissue-Associated Activated CD4 cells	Tem/rm CD8 cells	MIF	CD74_CD44	0.227182	0	MIF_CD74_CD44	MIF - (CD74+CD44)	MIF	Secreted Signaling	PMID: 29637711; PMID: 26175090	Control	RCC_8
Tcm CD4 cells	Monocytes	MIF	CD74_CXCR4	0.227169	0	MIF_CD74_CXCR4	MIF - (CD74+CXCR4)	MIF	Secreted Signaling	PMID: 29637711; PMID: 24760155	Control	RCC_6
Resting NK cells	Activated Cytotoxic CD4 cells	MIF	CD74_CD44	0.227123	0	MIF_CD74_CD44	MIF - (CD74+CD44)	MIF	Secreted Signaling	PMID: 29637711; PMID: 26175090	VEGFRi	RCC_1
Activated CD4 cells	Tem/rm CD8 cells	MIF	CD74_CD44	0.227102	0	MIF_CD74_CD44	MIF - (CD74+CD44)	MIF	Secreted Signaling	PMID: 29637711; PMID: 26175090	Control	RCC_8
Exhausted Cytotoxic CD4 cells	Type I IFN NK cells	MIF	CD74_CXCR4	0.2271	0	MIF_CD74_CXCR4	MIF - (CD74+CXCR4)	MIF	Secreted Signaling	PMID: 29637711; PMID: 24760155	anti-PD1	RCC_1
Naive CD4 cells	3_TEMRA CD8 cells	MIF	CD74_CXCR4	0.227063	0	MIF_CD74_CXCR4	MIF - (CD74+CXCR4)	MIF	Secreted Signaling	PMID: 29637711; PMID: 24760155	anti-PD1	RCC_7
MAIT cells	B cells	MIF	CD74_CXCR4	0.227029	0	MIF_CD74_CXCR4	MIF - (CD74+CXCR4)	MIF	Secreted Signaling	PMID: 29637711; PMID: 24760155	anti-PD1	RCC_6
Cytotoxic NK cells	B cells	MIF	CD74_CXCR4	0.227006	0.01	MIF_CD74_CXCR4	MIF - (CD74+CXCR4)	MIF	Secreted Signaling	PMID: 29637711; PMID: 24760155	anti-PD1 + VEGFRi	RCC_1
Activated CD4 cells	Exhausted CD8 cells	MIF	CD74_CXCR4	0.226993	0.03	MIF_CD74_CXCR4	MIF - (CD74+CXCR4)	MIF	Secreted Signaling	PMID: 29637711; PMID: 24760155	anti-PD1	RCC_1
Exhausted CD8 cells	B cells	MIF	CD74_CXCR4	0.226922	0	MIF_CD74_CXCR4	MIF - (CD74+CXCR4)	MIF	Secreted Signaling	PMID: 29637711; PMID: 24760155	anti-PD1 + VEGFRi	RCC_7
Tem CD4 cells	Tem/rm CD8 cells	MIF	CD74_CXCR4	0.226772	0	MIF_CD74_CXCR4	MIF - (CD74+CXCR4)	MIF	Secreted Signaling	PMID: 29637711; PMID: 24760155	VEGFRi	RCC_7
MAIT cells	Monocytes	MIF	CD74_CD44	0.226675	0	MIF_CD74_CD44	MIF - (CD74+CD44)	MIF	Secreted Signaling	PMID: 29637711; PMID: 26175090	Control	RCC_6
Activated CD8 cells	Exhausted CD8 cells	MIF	CD74_CXCR4	0.226658	0	MIF_CD74_CXCR4	MIF - (CD74+CXCR4)	MIF	Secreted Signaling	PMID: 29637711; PMID: 24760155	anti-CD3/CD28/CD2	RCC_4
Naive Gamma delta T cells	Activated NK cells	MIF	CD74_CXCR4	0.226608	0	MIF_CD74_CXCR4	MIF - (CD74+CXCR4)	MIF	Secreted Signaling	PMID: 29637711; PMID: 24760155	VEGFRi	RCC_1
Activated Cytotoxic CD4 cells	Tissue-resident NK cells	MIF	CD74_CXCR4	0.226524	0.03	MIF_CD74_CXCR4	MIF - (CD74+CXCR4)	MIF	Secreted Signaling	PMID: 29637711; PMID: 24760155	anti-PD1	RCC_1
Naive CD4 cells	Exhausted CD8 cells	MIF	CD74_CD44	0.226517	0	MIF_CD74_CD44	MIF - (CD74+CD44)	MIF	Secreted Signaling	PMID: 29637711; PMID: 26175090	Control	RCC_6
Cytotoxic NK cells	B cells	MIF	CD74_CXCR4	0.226483	0.02	MIF_CD74_CXCR4	MIF - (CD74+CXCR4)	MIF	Secreted Signaling	PMID: 29637711; PMID: 24760155	anti-PD1	RCC_1
Tem/rm CD8 cells	NK-like TEMRA CD8 cells	MIF	CD74_CXCR4	0.226362	0	MIF_CD74_CXCR4	MIF - (CD74+CXCR4)	MIF	Secreted Signaling	PMID: 29637711; PMID: 24760155	VEGFRi	RCC_1
Exhausted CD8 cells	Exhausted CD8 cells	MIF	CD74_CXCR4	0.226308	0	MIF_CD74_CXCR4	MIF - (CD74+CXCR4)	MIF	Secreted Signaling	PMID: 29637711; PMID: 24760155	anti-PD1	RCC_1
MAIT cells	Monocytes	MIF	CD74_CXCR4	0.226305	0	MIF_CD74_CXCR4	MIF - (CD74+CXCR4)	MIF	Secreted Signaling	PMID: 29637711; PMID: 24760155	Control	RCC_6
Immature NK cells	B cells	MIF	CD74_CXCR4	0.226299	0.01	MIF_CD74_CXCR4	MIF - (CD74+CXCR4)	MIF	Secreted Signaling	PMID: 29637711; PMID: 24760155	Control	RCC_1
Immature NK cells	Exhausted CD8 cells	MIF	CD74_CXCR4	0.226284	0	MIF_CD74_CXCR4	MIF - (CD74+CXCR4)	MIF	Secreted Signaling	PMID: 29637711; PMID: 24760155	anti-CD3/CD28/CD2	RCC_4
Macrophages	B cells	MIF	CD74_CXCR4	0.226143	0	MIF_CD74_CXCR4	MIF - (CD74+CXCR4)	MIF	Secreted Signaling	PMID: 29637711; PMID: 24760155	anti-CD3/CD28/CD2	RCC_7
Stressed CD8 cells	B cells	MIF	CD74_CXCR4	0.226131	0.02	MIF_CD74_CXCR4	MIF - (CD74+CXCR4)	MIF	Secreted Signaling	PMID: 29637711; PMID: 24760155	anti-PD1 + VEGFRi	RCC_1
Activated CD4 cells	Exhausted CD8 cells	MIF	CD74_CD44	0.226119	0	MIF_CD74_CD44	MIF - (CD74+CD44)	MIF	Secreted Signaling	PMID: 29637711; PMID: 26175090	Control	RCC_6
Tissue-Associated Activated CD4 cells	Monocytes	MIF	CD74_CD44	0.226108	0	MIF_CD74_CD44	MIF - (CD74+CD44)	MIF	Secreted Signaling	PMID: 29637711; PMID: 26175090	Control	RCC_6
B cells	Exhausted CD8 cells	MIF	CD74_CXCR4	0.226041	0	MIF_CD74_CXCR4	MIF - (CD74+CXCR4)	MIF	Secreted Signaling	PMID: 29637711; PMID: 24760155	Control	RCC_7
Immature NK cells	Activated NK cells	MIF	CD74_CXCR4	0.226033	0.04	MIF_CD74_CXCR4	MIF - (CD74+CXCR4)	MIF	Secreted Signaling	PMID: 29637711; PMID: 24760155	anti-PD1	RCC_1
Tissue-resident NK cells	B cells	MIF	CD74_CD44	0.226012	0	MIF_CD74_CD44	MIF - (CD74+CD44)	MIF	Secreted Signaling	PMID: 29637711; PMID: 26175090	Control	RCC_6
Naive Gamma delta T cells	Type I IFN NK cells	MIF	CD74_CXCR4	0.22596	0	MIF_CD74_CXCR4	MIF - (CD74+CXCR4)	MIF	Secreted Signaling	PMID: 29637711; PMID: 24760155	VEGFRi	RCC_1
Tem/rm CD8 cells	Activated NK cells	MIF	CD74_CXCR4	0.225753	0	MIF_CD74_CXCR4	MIF - (CD74+CXCR4)	MIF	Secreted Signaling	PMID: 29637711; PMID: 24760155	anti-PD1	RCC_1
Tcm CD4 cells	Exhausted CD8 cells	MIF	CD74_CXCR4	0.225747	0	MIF_CD74_CXCR4	MIF - (CD74+CXCR4)	MIF	Secreted Signaling	PMID: 29637711; PMID: 24760155	Control	RCC_5
Tissue-Associated Activated CD4 cells	Monocytes	MIF	CD74_CXCR4	0.225738	0	MIF_CD74_CXCR4	MIF - (CD74+CXCR4)	MIF	Secreted Signaling	PMID: 29637711; PMID: 24760155	Control	RCC_6
Exhausted CD8 cells	NK-like TEMRA CD8 cells	MIF	CD74_CXCR4	0.225718	0	MIF_CD74_CXCR4	MIF - (CD74+CXCR4)	MIF	Secreted Signaling	PMID: 29637711; PMID: 24760155	anti-PD1	RCC_1
Tcm CD8 cells	B cells	MIF	CD74_CXCR4	0.225672	0	MIF_CD74_CXCR4	MIF - (CD74+CXCR4)	MIF	Secreted Signaling	PMID: 29637711; PMID: 24760155	anti-CD3/CD28/CD2	RCC_7
Tissue-Associated Activated CD4 cells	Exhausted CD8 cells	MIF	CD74_CXCR4	0.225604	0	MIF_CD74_CXCR4	MIF - (CD74+CXCR4)	MIF	Secreted Signaling	PMID: 29637711; PMID: 24760155	anti-PD1	RCC_5
Tem/rm CD8 cells	Type I IFN NK cells	MIF	CD74_CXCR4	0.225511	0	MIF_CD74_CXCR4	MIF - (CD74+CXCR4)	MIF	Secreted Signaling	PMID: 29637711; PMID: 24760155	anti-PD1	RCC_1
Tissue-Associated Activated CD4 cells	Exhausted CD8 cells	MIF	CD74_CXCR4	0.225501	0	MIF_CD74_CXCR4	MIF - (CD74+CXCR4)	MIF	Secreted Signaling	PMID: 29637711; PMID: 24760155	VEGFRi	RCC_1
Tcm CD4 cells	Tem/rm CD8 cells	MIF	CD74_CXCR4	0.225451	0	MIF_CD74_CXCR4	MIF - (CD74+CXCR4)	MIF	Secreted Signaling	PMID: 29637711; PMID: 24760155	anti-CD3/CD28/CD2	RCC_4
Tissue-resident NK cells	3_TEMRA CD8 cells	MIF	CD74_CXCR4	0.225335	0	MIF_CD74_CXCR4	MIF - (CD74+CXCR4)	MIF	Secreted Signaling	PMID: 29637711; PMID: 24760155	anti-PD1	RCC_7
Tissue-resident NK cells	Exhausted CD8 cells	MIF	CD74_CXCR4	0.225278	0	MIF_CD74_CXCR4	MIF - (CD74+CXCR4)	MIF	Secreted Signaling	PMID: 29637711; PMID: 24760155	anti-PD1	RCC_1
Activated CD8 cells	Macrophages	MIF	CD74_CD44	0.225259	0	MIF_CD74_CD44	MIF - (CD74+CD44)	MIF	Secreted Signaling	PMID: 29637711; PMID: 26175090	anti-CD3/CD28/CD2	RCC_4
Activated Cytotoxic CD4 cells	Activated Cytotoxic CD4 cells	MIF	CD74_CXCR4	0.22523	0	MIF_CD74_CXCR4	MIF - (CD74+CXCR4)	MIF	Secreted Signaling	PMID: 29637711; PMID: 24760155	Control	RCC_6
Monocytes	B cells	MIF	CD74_CXCR4	0.225122	0	MIF_CD74_CXCR4	MIF - (CD74+CXCR4)	MIF	Secreted Signaling	PMID: 29637711; PMID: 24760155	anti-PD1	RCC_7
Activated CD8 cells	Exhausted CD8 cells	MIF	CD74_CXCR4	0.225039	0	MIF_CD74_CXCR4	MIF - (CD74+CXCR4)	MIF	Secreted Signaling	PMID: 29637711; PMID: 24760155	anti-CD3/CD28/CD2	RCC_5
Exhausted Cytotoxic CD4 cells	Exhausted CD8 cells	MIF	CD74_CXCR4	0.225038	0	MIF_CD74_CXCR4	MIF - (CD74+CXCR4)	MIF	Secreted Signaling	PMID: 29637711; PMID: 24760155	anti-PD1	RCC_1
Exhausted CD8 cells	NK-like TEMRA CD8 cells	MIF	CD74_CXCR4	0.224898	0	MIF_CD74_CXCR4	MIF - (CD74+CXCR4)	MIF	Secreted Signaling	PMID: 29637711; PMID: 24760155	VEGFRi	RCC_1
Resting NK cells	Activated NK cells	MIF	CD74_CXCR4	0.224896	0.01	MIF_CD74_CXCR4	MIF - (CD74+CXCR4)	MIF	Secreted Signaling	PMID: 29637711; PMID: 24760155	anti-PD1 + VEGFRi	RCC_1
Immature NK cells	Macrophages	MIF	CD74_CD44	0.224886	0	MIF_CD74_CD44	MIF - (CD74+CD44)	MIF	Secreted Signaling	PMID: 29637711; PMID: 26175090	anti-CD3/CD28/CD2	RCC_4
B cells	Tem/rm CD8 cells	MIF	CD74_CXCR4	0.224708	0	MIF_CD74_CXCR4	MIF - (CD74+CXCR4)	MIF	Secreted Signaling	PMID: 29637711; PMID: 24760155	anti-PD1	RCC_7
Tissue-resident NK cells	NK-like TEMRA CD8 cells	MIF	CD74_CXCR4	0.22469	0	MIF_CD74_CXCR4	MIF - (CD74+CXCR4)	MIF	Secreted Signaling	PMID: 29637711; PMID: 24760155	anti-PD1	RCC_1
Resting NK cells	Type I IFN NK cells	MIF	CD74_CXCR4	0.224679	0.01	MIF_CD74_CXCR4	MIF - (CD74+CXCR4)	MIF	Secreted Signaling	PMID: 29637711; PMID: 24760155	anti-PD1 + VEGFRi	RCC_1
Tem/rm CD8 cells	Exhausted Cytotoxic CD4 cells	MIF	CD74_CXCR4	0.224543	0	MIF_CD74_CXCR4	MIF - (CD74+CXCR4)	MIF	Secreted Signaling	PMID: 29637711; PMID: 24760155	VEGFRi	RCC_1
XCL1/2+ Gamma delta T cells	B cells	MIF	CD74_CD44	0.224535	0	MIF_CD74_CD44	MIF - (CD74+CD44)	MIF	Secreted Signaling	PMID: 29637711; PMID: 26175090	Control	RCC_5
B cells	Exhausted CD8 cells	MIF	CD74_CXCR4	0.224513	0	MIF_CD74_CXCR4	MIF - (CD74+CXCR4)	MIF	Secreted Signaling	PMID: 29637711; PMID: 24760155	anti-PD1	RCC_7
Tcm CD8 cells	Activated Cytotoxic CD4 cells	MIF	CD74_CXCR4	0.224507	0	MIF_CD74_CXCR4	MIF - (CD74+CXCR4)	MIF	Secreted Signaling	PMID: 29637711; PMID: 24760155	Control	RCC_6
Activated Cytotoxic CD4 cells	Tissue-resident NK cells	MIF	CD74_CXCR4	0.224492	0.01	MIF_CD74_CXCR4	MIF - (CD74+CXCR4)	MIF	Secreted Signaling	PMID: 29637711; PMID: 24760155	Control	RCC_1
Exhausted Cytotoxic CD4 cells	NK-like TEMRA CD8 cells	MIF	CD74_CXCR4	0.224451	0.02	MIF_CD74_CXCR4	MIF - (CD74+CXCR4)	MIF	Secreted Signaling	PMID: 29637711; PMID: 24760155	anti-PD1	RCC_1
Activated CD4 cells	Exhausted CD8 cells	MIF	CD74_CD44	0.224422	0	MIF_CD74_CD44	MIF - (CD74+CD44)	MIF	Secreted Signaling	PMID: 29637711; PMID: 26175090	anti-PD1	RCC_6
Naive Gamma delta T cells	Tem/rm CD8 cells	MIF	CD74_CXCR4	0.224369	0	MIF_CD74_CXCR4	MIF - (CD74+CXCR4)	MIF	Secreted Signaling	PMID: 29637711; PMID: 24760155	Control	RCC_5
Tem/rm CD8 cells	Tem/rm CD8 cells	MIF	CD74_CXCR4	0.223899	0	MIF_CD74_CXCR4	MIF - (CD74+CXCR4)	MIF	Secreted Signaling	PMID: 29637711; PMID: 24760155	Control	RCC_7
Naive CD4 cells	Monocytes	MIF	CD74_CD44	0.223882	0	MIF_CD74_CD44	MIF - (CD74+CD44)	MIF	Secreted Signaling	PMID: 29637711; PMID: 26175090	Control	RCC_6
Naive Gamma delta T cells	Exhausted CD8 cells	MIF	CD74_CXCR4	0.223847	0	MIF_CD74_CXCR4	MIF - (CD74+CXCR4)	MIF	Secreted Signaling	PMID: 29637711; PMID: 24760155	anti-PD1	RCC_5
Type I IFN NK cells	Tem/rm CD8 cells	MIF	CD74_CXCR4	0.223825	0	MIF_CD74_CXCR4	MIF - (CD74+CXCR4)	MIF	Secreted Signaling	PMID: 29637711; PMID: 24760155	anti-PD1	RCC_7
Exhausted CD8 cells	B cells	MIF	CD74_CXCR4	0.223797	0	MIF_CD74_CXCR4	MIF - (CD74+CXCR4)	MIF	Secreted Signaling	PMID: 29637711; PMID: 24760155	VEGFRi	RCC_7
Exhausted CD8 cells	Tem/rm CD8 cells	MIF	CD74_CXCR4	0.223783	0	MIF_CD74_CXCR4	MIF - (CD74+CXCR4)	MIF	Secreted Signaling	PMID: 29637711; PMID: 24760155	Control	RCC_7
Resting NK cells	Activated NK cells	MIF	CD74_CXCR4	0.223771	0.02	MIF_CD74_CXCR4	MIF - (CD74+CXCR4)	MIF	Secreted Signaling	PMID: 29637711; PMID: 24760155	Control	RCC_1
Tcm CD4 cells	Exhausted CD8 cells	MIF	CD74_CXCR4	0.223763	0	MIF_CD74_CXCR4	MIF - (CD74+CXCR4)	MIF	Secreted Signaling	PMID: 29637711; PMID: 24760155	VEGFRi	RCC_5
Tem/rm CD8 cells	Tem/rm CD8 cells	MIF	CD74_CXCR4	0.223742	0	MIF_CD74_CXCR4	MIF - (CD74+CXCR4)	MIF	Secreted Signaling	PMID: 29637711; PMID: 24760155	VEGFRi	RCC_1
Tissue-resident NK cells	Exhausted CD8 cells	MIF	CD74_CXCR4	0.223727	0	MIF_CD74_CXCR4	MIF - (CD74+CXCR4)	MIF	Secreted Signaling	PMID: 29637711; PMID: 24760155	VEGFRi	RCC_5
Exhausted CD8 cells	Tem/rm CD8 cells	MIF	CD74_CXCR4	0.223683	0	MIF_CD74_CXCR4	MIF - (CD74+CXCR4)	MIF	Secreted Signaling	PMID: 29637711; PMID: 24760155	anti-CD3/CD28/CD2	RCC_4
Exhausted CD8 cells	Cytokine producing NK cells	MIF	CD74_CXCR4	0.223653	0.01	MIF_CD74_CXCR4	MIF - (CD74+CXCR4)	MIF	Secreted Signaling	PMID: 29637711; PMID: 24760155	anti-PD1	RCC_1
Type I IFN NK cells	Exhausted CD8 cells	MIF	CD74_CXCR4	0.22363	0	MIF_CD74_CXCR4	MIF - (CD74+CXCR4)	MIF	Secreted Signaling	PMID: 29637711; PMID: 24760155	anti-PD1	RCC_7
Tcm CD8 cells	NK-like TEMRA CD8 cells	MIF	CD74_CXCR4	0.223616	0	MIF_CD74_CXCR4	MIF - (CD74+CXCR4)	MIF	Secreted Signaling	PMID: 29637711; PMID: 24760155	VEGFRi	RCC_1
Exhausted CD8 cells	Tem/rm CD8 cells	MIF	CD74_CXCR4	0.223582	0	MIF_CD74_CXCR4	MIF - (CD74+CXCR4)	MIF	Secreted Signaling	PMID: 29637711; PMID: 24760155	anti-PD1	RCC_1
Tcm CD4 cells	Tissue-resident NK cells	MIF	CD74_CXCR4	0.223552	0	MIF_CD74_CXCR4	MIF - (CD74+CXCR4)	MIF	Secreted Signaling	PMID: 29637711; PMID: 24760155	Control	RCC_6
Naive CD4 cells	Monocytes	MIF	CD74_CXCR4	0.223514	0	MIF_CD74_CXCR4	MIF - (CD74+CXCR4)	MIF	Secreted Signaling	PMID: 29637711; PMID: 24760155	Control	RCC_6
Activated CD4 cells	Monocytes	MIF	CD74_CD44	0.223488	0	MIF_CD74_CD44	MIF - (CD74+CD44)	MIF	Secreted Signaling	PMID: 29637711; PMID: 26175090	Control	RCC_6
Tem/rm CD8 cells	Exhausted CD8 cells	MIF	CD74_CXCR4	0.22346	0	MIF_CD74_CXCR4	MIF - (CD74+CXCR4)	MIF	Secreted Signaling	PMID: 29637711; PMID: 24760155	anti-PD1	RCC_1
Tissue-Associated Activated CD4 cells	Tem/rm CD8 cells	MIF	CD74_CXCR4	0.223411	0	MIF_CD74_CXCR4	MIF - (CD74+CXCR4)	MIF	Secreted Signaling	PMID: 29637711; PMID: 24760155	Control	RCC_5
Activated Cytotoxic CD4 cells	Exhausted CD8 cells	MIF	CD74_CXCR4	0.223394	0.02	MIF_CD74_CXCR4	MIF - (CD74+CXCR4)	MIF	Secreted Signaling	PMID: 29637711; PMID: 24760155	VEGFRi	RCC_1
Resting NK cells	Exhausted CD8 cells	MIF	CD74_CXCR4	0.223375	0.01	MIF_CD74_CXCR4	MIF - (CD74+CXCR4)	MIF	Secreted Signaling	PMID: 29637711; PMID: 24760155	Control	RCC_1
Tissue-Associated Activated CD4 cells	Cytotoxic NK cells	MIF	CD74_CXCR4	0.223372	0.03	MIF_CD74_CXCR4	MIF - (CD74+CXCR4)	MIF	Secreted Signaling	PMID: 29637711; PMID: 24760155	anti-PD1	RCC_1
Tissue-resident NK cells	Activated Cytotoxic CD4 cells	MIF	CD74_CXCR4	0.223289	0.01	MIF_CD74_CXCR4	MIF - (CD74+CXCR4)	MIF	Secreted Signaling	PMID: 29637711; PMID: 24760155	VEGFRi	RCC_1
B cells	B cells	MIF	CD74_CXCR4	0.223253	0	MIF_CD74_CXCR4	MIF - (CD74+CXCR4)	MIF	Secreted Signaling	PMID: 29637711; PMID: 24760155	VEGFRi	RCC_7
Activated CD4 cells	NK-like TEMRA CD8 cells	MIF	CD74_CXCR4	0.223157	0.01	MIF_CD74_CXCR4	MIF - (CD74+CXCR4)	MIF	Secreted Signaling	PMID: 29637711; PMID: 24760155	Control	RCC_7
Activated CD4 cells	Monocytes	MIF	CD74_CXCR4	0.223121	0	MIF_CD74_CXCR4	MIF - (CD74+CXCR4)	MIF	Secreted Signaling	PMID: 29637711; PMID: 24760155	Control	RCC_6
Exhausted CD8 cells	Exhausted Cytotoxic CD4 cells	MIF	CD74_CXCR4	0.223087	0	MIF_CD74_CXCR4	MIF - (CD74+CXCR4)	MIF	Secreted Signaling	PMID: 29637711; PMID: 24760155	VEGFRi	RCC_1
Tcm CD8 cells	Activated NK cells	MIF	CD74_CXCR4	0.223067	0.01	MIF_CD74_CXCR4	MIF - (CD74+CXCR4)	MIF	Secreted Signaling	PMID: 29637711; PMID: 24760155	anti-PD1	RCC_1
Tissue-Associated Activated CD4 cells	B cells	MIF	CD74_CXCR4	0.223053	0	MIF_CD74_CXCR4	MIF - (CD74+CXCR4)	MIF	Secreted Signaling	PMID: 29637711; PMID: 24760155	anti-PD1 + VEGFRi	RCC_6
Naive Gamma delta T cells	Activated NK cells	MIF	CD74_CXCR4	0.222995	0	MIF_CD74_CXCR4	MIF - (CD74+CXCR4)	MIF	Secreted Signaling	PMID: 29637711; PMID: 24760155	Control	RCC_1
Regulatory CD4 cells	Tem/rm CD8 cells	MIF	CD74_CXCR4	0.222953	0	MIF_CD74_CXCR4	MIF - (CD74+CXCR4)	MIF	Secreted Signaling	PMID: 29637711; PMID: 24760155	Control	RCC_7
Tissue-Associated Activated CD4 cells	Tissue-resident NK cells	MIF	CD74_CD44	0.22295	0	MIF_CD74_CD44	MIF - (CD74+CD44)	MIF	Secreted Signaling	PMID: 29637711; PMID: 26175090	Control	RCC_8
Tissue-resident NK cells	Tem/rm CD8 cells	MIF	CD74_CXCR4	0.222916	0	MIF_CD74_CXCR4	MIF - (CD74+CXCR4)	MIF	Secreted Signaling	PMID: 29637711; PMID: 24760155	anti-CD3/CD28/CD2	RCC_4
Tissue-Associated Activated CD4 cells	Exhausted CD8 cells	MIF	CD74_CXCR4	0.222894	0	MIF_CD74_CXCR4	MIF - (CD74+CXCR4)	MIF	Secreted Signaling	PMID: 29637711; PMID: 24760155	anti-CD3/CD28/CD2	RCC_5
Tem/rm CD8 cells	NK-like TEMRA CD8 cells	MIF	CD74_CXCR4	0.222875	0	MIF_CD74_CXCR4	MIF - (CD74+CXCR4)	MIF	Secreted Signaling	PMID: 29637711; PMID: 24760155	anti-PD1	RCC_1
Tem/rm CD8 cells	B cells	MIF	CD74_CD44	0.222875	0	MIF_CD74_CD44	MIF - (CD74+CD44)	MIF	Secreted Signaling	PMID: 29637711; PMID: 26175090	Control	RCC_6
Activated CD4 cells	Tissue-resident NK cells	MIF	CD74_CD44	0.22287	0	MIF_CD74_CD44	MIF - (CD74+CD44)	MIF	Secreted Signaling	PMID: 29637711; PMID: 26175090	Control	RCC_8
Tcm CD8 cells	Type I IFN NK cells	MIF	CD74_CXCR4	0.222827	0	MIF_CD74_CXCR4	MIF - (CD74+CXCR4)	MIF	Secreted Signaling	PMID: 29637711; PMID: 24760155	anti-PD1	RCC_1
Tem/rm CD8 cells	Activated NK cells	MIF	CD74_CXCR4	0.222803	0	MIF_CD74_CXCR4	MIF - (CD74+CXCR4)	MIF	Secreted Signaling	PMID: 29637711; PMID: 24760155	VEGFRi	RCC_1
Tcm CD4 cells	B cells	MIF	CD74_CXCR4	0.222722	0	MIF_CD74_CXCR4	MIF - (CD74+CXCR4)	MIF	Secreted Signaling	PMID: 29637711; PMID: 24760155	anti-PD1 + VEGFRi	RCC_6
MAIT cells	Tissue-resident NK cells	MIF	CD74_CXCR4	0.222697	0	MIF_CD74_CXCR4	MIF - (CD74+CXCR4)	MIF	Secreted Signaling	PMID: 29637711; PMID: 24760155	Control	RCC_6
Activated Cytotoxic CD4 cells	Activated Cytotoxic CD4 cells	MIF	CD74_CD44	0.222641	0	MIF_CD74_CD44	MIF - (CD74+CD44)	MIF	Secreted Signaling	PMID: 29637711; PMID: 26175090	Control	RCC_8
anti-CD3/CD28/CD2cult CD4 cells	Tcm CD4 cells	MIF	CD74_CXCR4	0.222619	0	MIF_CD74_CXCR4	MIF - (CD74+CXCR4)	MIF	Secreted Signaling	PMID: 29637711; PMID: 24760155	anti-CD3/CD28/CD2	RCC_4
Naive Gamma delta T cells	Exhausted CD8 cells	MIF	CD74_CXCR4	0.2226	0	MIF_CD74_CXCR4	MIF - (CD74+CXCR4)	MIF	Secreted Signaling	PMID: 29637711; PMID: 24760155	Control	RCC_1
Exhausted Cytotoxic CD4 cells	NK-like TEMRA CD8 cells	MIF	CD74_CXCR4	0.222566	0	MIF_CD74_CXCR4	MIF - (CD74+CXCR4)	MIF	Secreted Signaling	PMID: 29637711; PMID: 24760155	VEGFRi	RCC_1
Tissue-resident NK cells	Tem/rm CD8 cells	MIF	CD74_CXCR4	0.222561	0	MIF_CD74_CXCR4	MIF - (CD74+CXCR4)	MIF	Secreted Signaling	PMID: 29637711; PMID: 24760155	anti-PD1	RCC_1
Tissue-resident NK cells	B cells	MIF	CD74_CXCR4	0.222481	0	MIF_CD74_CXCR4	MIF - (CD74+CXCR4)	MIF	Secreted Signaling	PMID: 29637711; PMID: 24760155	anti-PD1	RCC_5
Macrophages	Tem/rm CD8 cells	MIF	CD74_CXCR4	0.222442	0	MIF_CD74_CXCR4	MIF - (CD74+CXCR4)	MIF	Secreted Signaling	PMID: 29637711; PMID: 24760155	Control	RCC_7
Exhausted Cytotoxic CD4 cells	Tem/rm CD8 cells	MIF	CD74_CXCR4	0.222323	0	MIF_CD74_CXCR4	MIF - (CD74+CXCR4)	MIF	Secreted Signaling	PMID: 29637711; PMID: 24760155	anti-PD1	RCC_1
Tem/rm CD8 cells	Activated NK cells	MIF	CD74_CXCR4	0.222311	0	MIF_CD74_CXCR4	MIF - (CD74+CXCR4)	MIF	Secreted Signaling	PMID: 29637711; PMID: 24760155	Control	RCC_1
Exhausted CD8 cells	Tem/rm CD8 cells	MIF	CD74_CXCR4	0.222291	0	MIF_CD74_CXCR4	MIF - (CD74+CXCR4)	MIF	Secreted Signaling	PMID: 29637711; PMID: 24760155	VEGFRi	RCC_1
Tcm CD4 cells	Activated Cytotoxic CD4 cells	MIF	CD74_CD44	0.222277	0	MIF_CD74_CD44	MIF - (CD74+CD44)	MIF	Secreted Signaling	PMID: 29637711; PMID: 26175090	Control	RCC_8
Tcm CD8 cells	Activated Cytotoxic CD4 cells	MIF	CD74_CD44	0.222274	0	MIF_CD74_CD44	MIF - (CD74+CD44)	MIF	Secreted Signaling	PMID: 29637711; PMID: 26175090	Control	RCC_8
Tem/rm CD8 cells	Exhausted CD8 cells	MIF	CD74_CXCR4	0.222272	0	MIF_CD74_CXCR4	MIF - (CD74+CXCR4)	MIF	Secreted Signaling	PMID: 29637711; PMID: 24760155	anti-CD3/CD28/CD2	RCC_5
Tem/rm CD8 cells	Exhausted CD8 cells	MIF	CD74_CXCR4	0.222236	0	MIF_CD74_CXCR4	MIF - (CD74+CXCR4)	MIF	Secreted Signaling	PMID: 29637711; PMID: 24760155	anti-PD1 + VEGFRi	RCC_1
Monocytes	Tem/rm CD8 cells	MIF	CD74_CXCR4	0.22222	0	MIF_CD74_CXCR4	MIF - (CD74+CXCR4)	MIF	Secreted Signaling	PMID: 29637711; PMID: 24760155	anti-CD3/CD28/CD2	RCC_4
Activated Cytotoxic CD4 cells	Exhausted CD8 cells	MIF	CD74_CD44	0.222204	0	MIF_CD74_CD44	MIF - (CD74+CD44)	MIF	Secreted Signaling	PMID: 29637711; PMID: 26175090	Control	RCC_6
Tissue-Associated Activated CD4 cells	Exhausted CD8 cells	MIF	CD74_CD44	0.222179	0	MIF_CD74_CD44	MIF - (CD74+CD44)	MIF	Secreted Signaling	PMID: 29637711; PMID: 26175090	anti-PD1	RCC_6
Tem/rm CD8 cells	Type I IFN NK cells	MIF	CD74_CXCR4	0.222163	0	MIF_CD74_CXCR4	MIF - (CD74+CXCR4)	MIF	Secreted Signaling	PMID: 29637711; PMID: 24760155	VEGFRi	RCC_1
Tissue-Associated Activated CD4 cells	Tissue-resident NK cells	MIF	CD74_CXCR4	0.222137	0	MIF_CD74_CXCR4	MIF - (CD74+CXCR4)	MIF	Secreted Signaling	PMID: 29637711; PMID: 24760155	Control	RCC_6
1_TEMRA CD8 cells	B cells	MIF	CD74_CXCR4	0.222076	0	MIF_CD74_CXCR4	MIF - (CD74+CXCR4)	MIF	Secreted Signaling	PMID: 29637711; PMID: 24760155	Control	RCC_7
Activated CD8 cells	Tissue-Associated Activated CD4 cells	MIF	CD74_CXCR4	0.222069	0	MIF_CD74_CXCR4	MIF - (CD74+CXCR4)	MIF	Secreted Signaling	PMID: 29637711; PMID: 24760155	anti-CD3/CD28/CD2	RCC_4
Regulatory CD4 cells	Exhausted CD8 cells	MIF	CD74_CXCR4	0.222062	0	MIF_CD74_CXCR4	MIF - (CD74+CXCR4)	MIF	Secreted Signaling	PMID: 29637711; PMID: 24760155	Control	RCC_5
Activated NK cells	B cells	MIF	CD74_CXCR4	0.222019	0	MIF_CD74_CXCR4	MIF - (CD74+CXCR4)	MIF	Secreted Signaling	PMID: 29637711; PMID: 24760155	Control	RCC_1
Activated NK cells	B cells	MIF	CD74_CXCR4	0.221939	0.02	MIF_CD74_CXCR4	MIF - (CD74+CXCR4)	MIF	Secreted Signaling	PMID: 29637711; PMID: 24760155	anti-PD1	RCC_1
Naive Gamma delta T cells	Cytotoxic NK cells	MIF	CD74_CXCR4	0.221934	0	MIF_CD74_CXCR4	MIF - (CD74+CXCR4)	MIF	Secreted Signaling	PMID: 29637711; PMID: 24760155	anti-PD1	RCC_1
Tem/rm CD8 cells	Exhausted CD8 cells	MIF	CD74_CXCR4	0.221917	0	MIF_CD74_CXCR4	MIF - (CD74+CXCR4)	MIF	Secreted Signaling	PMID: 29637711; PMID: 24760155	Control	RCC_1
Exhausted CD8 cells	Exhausted CD8 cells	MIF	CD74_CXCR4	0.221874	0	MIF_CD74_CXCR4	MIF - (CD74+CXCR4)	MIF	Secreted Signaling	PMID: 29637711; PMID: 24760155	VEGFRi	RCC_5
Tcm CD8 cells	Exhausted Cytotoxic CD4 cells	MIF	CD74_CXCR4	0.221812	0.02	MIF_CD74_CXCR4	MIF - (CD74+CXCR4)	MIF	Secreted Signaling	PMID: 29637711; PMID: 24760155	VEGFRi	RCC_1
Tem CD4 cells	Tissue-Associated Activated CD4 cells	MIF	CD74_CXCR4	0.221782	0.01	MIF_CD74_CXCR4	MIF - (CD74+CXCR4)	MIF	Secreted Signaling	PMID: 29637711; PMID: 24760155	anti-PD1	RCC_7
Immature NK cells	Tissue-Associated Activated CD4 cells	MIF	CD74_CXCR4	0.2217	0	MIF_CD74_CXCR4	MIF - (CD74+CXCR4)	MIF	Secreted Signaling	PMID: 29637711; PMID: 24760155	anti-CD3/CD28/CD2	RCC_4
Cytotoxic CD4 cells	B cells	MIF	CD74_CD44	0.221633	0	MIF_CD74_CD44	MIF - (CD74+CD44)	MIF	Secreted Signaling	PMID: 29637711; PMID: 26175090	Control	RCC_6
Activated NK cells	Monocytes	CCL5	CCR1	0.221575	0	CCL5_CCR1	CCL5 - CCR1	CCL	Secreted Signaling	KEGG: hsa04060	Control	RCC_6
B cells	B cells	MIF	CD74_CXCR4	0.221551	0	MIF_CD74_CXCR4	MIF - (CD74+CXCR4)	MIF	Secreted Signaling	PMID: 29637711; PMID: 24760155	VEGFRi	RCC_6
Tissue-resident NK cells	Tem/rm CD8 cells	MIF	CD74_CXCR4	0.221516	0	MIF_CD74_CXCR4	MIF - (CD74+CXCR4)	MIF	Secreted Signaling	PMID: 29637711; PMID: 24760155	Control	RCC_6
anti-CD3/CD28/CD2cult CD4 cells	Exhausted CD8 cells	MIF	CD74_CXCR4	0.221497	0	MIF_CD74_CXCR4	MIF - (CD74+CXCR4)	MIF	Secreted Signaling	PMID: 29637711; PMID: 24760155	anti-CD3/CD28/CD2	RCC_6
Regulatory CD4 cells	Activated Cytotoxic CD4 cells	MIF	CD74_CXCR4	0.221491	0	MIF_CD74_CXCR4	MIF - (CD74+CXCR4)	MIF	Secreted Signaling	PMID: 29637711; PMID: 24760155	Control	RCC_6
Tcm CD8 cells	Exhausted CD8 cells	MIF	CD74_CD44	0.221488	0	MIF_CD74_CD44	MIF - (CD74+CD44)	MIF	Secreted Signaling	PMID: 29637711; PMID: 26175090	Control	RCC_6
Regulatory CD4 cells	Monocytes	MIF	CD74_CD44	0.221432	0	MIF_CD74_CD44	MIF - (CD74+CD44)	MIF	Secreted Signaling	PMID: 29637711; PMID: 26175090	anti-PD1	RCC_6
NK-like TEMRA CD8 cells	B cells	MIF	CD74_CXCR4	0.221418	0	MIF_CD74_CXCR4	MIF - (CD74+CXCR4)	MIF	Secreted Signaling	PMID: 29637711; PMID: 24760155	anti-PD1	RCC_5
Naive CD4 cells	Monocytes	MIF	CD74_CD44	0.221377	0	MIF_CD74_CD44	MIF - (CD74+CD44)	MIF	Secreted Signaling	PMID: 29637711; PMID: 26175090	anti-PD1	RCC_6
Exhausted CD8 cells	Activated NK cells	MIF	CD74_CXCR4	0.221356	0	MIF_CD74_CXCR4	MIF - (CD74+CXCR4)	MIF	Secreted Signaling	PMID: 29637711; PMID: 24760155	VEGFRi	RCC_1
Cytotoxic NK cells	B cells	MIF	CD74_CXCR4	0.221339	0	MIF_CD74_CXCR4	MIF - (CD74+CXCR4)	MIF	Secreted Signaling	PMID: 29637711; PMID: 24760155	anti-PD1	RCC_7
1_TEMRA CD8 cells	B cells	MIF	CD74_CXCR4	0.221274	0	MIF_CD74_CXCR4	MIF - (CD74+CXCR4)	MIF	Secreted Signaling	PMID: 29637711; PMID: 24760155	Control	RCC_5
Resting NK cells	Tem/rm CD8 cells	MIF	CD74_CXCR4	0.221229	0.02	MIF_CD74_CXCR4	MIF - (CD74+CXCR4)	MIF	Secreted Signaling	PMID: 29637711; PMID: 24760155	anti-PD1 + VEGFRi	RCC_1
Naive CD4 cells	Activated Cytotoxic CD4 cells	MIF	CD74_CD44	0.221191	0	MIF_CD74_CD44	MIF - (CD74+CD44)	MIF	Secreted Signaling	PMID: 29637711; PMID: 26175090	Control	RCC_8
Activated Cytotoxic CD4 cells	B cells	MIF	CD74_CD44	0.221141	0	MIF_CD74_CD44	MIF - (CD74+CD44)	MIF	Secreted Signaling	PMID: 29637711; PMID: 26175090	anti-PD1	RCC_6
Resting NK cells	Exhausted Cytotoxic CD4 cells	MIF	CD74_CXCR4	0.221128	0.02	MIF_CD74_CXCR4	MIF - (CD74+CXCR4)	MIF	Secreted Signaling	PMID: 29637711; PMID: 24760155	anti-PD1 + VEGFRi	RCC_1
Naive Gamma delta T cells	B cells	MIF	CD74_CXCR4	0.221068	0	MIF_CD74_CXCR4	MIF - (CD74+CXCR4)	MIF	Secreted Signaling	PMID: 29637711; PMID: 24760155	anti-PD1 + VEGFRi	RCC_5
Activated Cytotoxic CD4 cells	Tem CD8 cells	MIF	CD74_CXCR4	0.221045	0	MIF_CD74_CXCR4	MIF - (CD74+CXCR4)	MIF	Secreted Signaling	PMID: 29637711; PMID: 24760155	anti-PD1	RCC_8
Tcm CD8 cells	Tem/rm CD8 cells	MIF	CD74_CXCR4	0.221019	0	MIF_CD74_CXCR4	MIF - (CD74+CXCR4)	MIF	Secreted Signaling	PMID: 29637711; PMID: 24760155	VEGFRi	RCC_1
Activated CD8 cells	Tem/rm CD8 cells	MIF	CD74_CXCR4	0.220938	0	MIF_CD74_CXCR4	MIF - (CD74+CXCR4)	MIF	Secreted Signaling	PMID: 29637711; PMID: 24760155	Control	RCC_4
Exhausted CD8 cells	B cells	MIF	CD74_CD44	0.220823	0	MIF_CD74_CD44	MIF - (CD74+CD44)	MIF	Secreted Signaling	PMID: 29637711; PMID: 26175090	Control	RCC_6
XCL1/2+ Gamma delta T cells	Exhausted CD8 cells	MIF	CD74_CXCR4	0.220817	0	MIF_CD74_CXCR4	MIF - (CD74+CXCR4)	MIF	Secreted Signaling	PMID: 29637711; PMID: 24760155	anti-PD1	RCC_5
Tem CD4 cells	Activated Cytotoxic CD4 cells	MIF	CD74_CXCR4	0.220801	0	MIF_CD74_CXCR4	MIF - (CD74+CXCR4)	MIF	Secreted Signaling	PMID: 29637711; PMID: 24760155	Control	RCC_6
Tcm CD8 cells	Exhausted CD8 cells	MIF	CD74_CXCR4	0.220793	0.01	MIF_CD74_CXCR4	MIF - (CD74+CXCR4)	MIF	Secreted Signaling	PMID: 29637711; PMID: 24760155	anti-PD1	RCC_1
Exhausted Cytotoxic CD4 cells	Exhausted Cytotoxic CD4 cells	MIF	CD74_CXCR4	0.220769	0.01	MIF_CD74_CXCR4	MIF - (CD74+CXCR4)	MIF	Secreted Signaling	PMID: 29637711; PMID: 24760155	VEGFRi	RCC_1
Tem/rm CD8 cells	Tem/rm CD8 cells	MIF	CD74_CXCR4	0.220758	0	MIF_CD74_CXCR4	MIF - (CD74+CXCR4)	MIF	Secreted Signaling	PMID: 29637711; PMID: 24760155	anti-PD1	RCC_1
Resting NK cells	NK-like TEMRA CD8 cells	MIF	CD74_CXCR4	0.220735	0.02	MIF_CD74_CXCR4	MIF - (CD74+CXCR4)	MIF	Secreted Signaling	PMID: 29637711; PMID: 24760155	anti-PD1 + VEGFRi	RCC_1
Exhausted CD8 cells	Type I IFN NK cells	MIF	CD74_CXCR4	0.220719	0	MIF_CD74_CXCR4	MIF - (CD74+CXCR4)	MIF	Secreted Signaling	PMID: 29637711; PMID: 24760155	VEGFRi	RCC_1
Tcm CD4 cells	B cells	MIF	CD74_CD44	0.220717	0	MIF_CD74_CD44	MIF - (CD74+CD44)	MIF	Secreted Signaling	PMID: 29637711; PMID: 26175090	anti-PD1	RCC_6
1_TEMRA CD8 cells	Tem/rm CD8 cells	MIF	CD74_CXCR4	0.220697	0	MIF_CD74_CXCR4	MIF - (CD74+CXCR4)	MIF	Secreted Signaling	PMID: 29637711; PMID: 24760155	anti-CD3/CD28/CD2	RCC_4
Monocytes	Exhausted CD8 cells	MIF	CD74_CXCR4	0.220652	0	MIF_CD74_CXCR4	MIF - (CD74+CXCR4)	MIF	Secreted Signaling	PMID: 29637711; PMID: 24760155	Control	RCC_6
Tissue-Associated Activated CD4 cells	NK-like TEMRA CD8 cells	MIF	CD74_CXCR4	0.22059	0.03	MIF_CD74_CXCR4	MIF - (CD74+CXCR4)	MIF	Secreted Signaling	PMID: 29637711; PMID: 24760155	VEGFRi	RCC_1
MAIT cells	B cells	MIF	CD74_CXCR4	0.220565	0	MIF_CD74_CXCR4	MIF - (CD74+CXCR4)	MIF	Secreted Signaling	PMID: 29637711; PMID: 24760155	anti-PD1	RCC_5
Resting NK cells	Type I IFN NK cells	MIF	CD74_CXCR4	0.220513	0.03	MIF_CD74_CXCR4	MIF - (CD74+CXCR4)	MIF	Secreted Signaling	PMID: 29637711; PMID: 24760155	Control	RCC_1
Tem/rm CD8 cells	Tem/rm CD8 cells	MIF	CD74_CXCR4	0.220513	0	MIF_CD74_CXCR4	MIF - (CD74+CXCR4)	MIF	Secreted Signaling	PMID: 29637711; PMID: 24760155	anti-PD1	RCC_7
Tcm CD4 cells	Activated Cytotoxic CD4 cells	MIF	CD74_CXCR4	0.220497	0.02	MIF_CD74_CXCR4	MIF - (CD74+CXCR4)	MIF	Secreted Signaling	PMID: 29637711; PMID: 24760155	VEGFRi	RCC_1
Immature NK cells	Exhausted CD8 cells	MIF	CD74_CXCR4	0.220482	0	MIF_CD74_CXCR4	MIF - (CD74+CXCR4)	MIF	Secreted Signaling	PMID: 29637711; PMID: 24760155	anti-PD1	RCC_5
Tem CD4 cells	Tem/rm CD8 cells	MIF	CD74_CXCR4	0.220415	0	MIF_CD74_CXCR4	MIF - (CD74+CXCR4)	MIF	Secreted Signaling	PMID: 29637711; PMID: 24760155	anti-PD1	RCC_5
Activated Cytotoxic CD4 cells	Exhausted CD8 cells	MIF	CD74_CXCR4	0.220394	0	MIF_CD74_CXCR4	MIF - (CD74+CXCR4)	MIF	Secreted Signaling	PMID: 29637711; PMID: 24760155	anti-PD1	RCC_6
B cells	Tem/rm CD8 cells	MIF	CD74_CXCR4	0.220358	0	MIF_CD74_CXCR4	MIF - (CD74+CXCR4)	MIF	Secreted Signaling	PMID: 29637711; PMID: 24760155	Control	RCC_7
Tem/rm CD8 cells	Exhausted CD8 cells	MIF	CD74_CXCR4	0.220321	0	MIF_CD74_CXCR4	MIF - (CD74+CXCR4)	MIF	Secreted Signaling	PMID: 29637711; PMID: 24760155	anti-PD1	RCC_7
Exhausted CD8 cells	Regulatory CD4 cells	CCL5	CCR4	0.220292	0	CCL5_CCR4	CCL5 - CCR4	CCL	Secreted Signaling	KEGG: hsa04060	Control	RCC_6
Monocytes	B cells	MIF	CD74_CXCR4	0.220279	0.03	MIF_CD74_CXCR4	MIF - (CD74+CXCR4)	MIF	Secreted Signaling	PMID: 29637711; PMID: 24760155	anti-PD1 + VEGFRi	RCC_1
Tcm CD8 cells	NK-like TEMRA CD8 cells	MIF	CD74_CXCR4	0.220214	0.01	MIF_CD74_CXCR4	MIF - (CD74+CXCR4)	MIF	Secreted Signaling	PMID: 29637711; PMID: 24760155	anti-PD1	RCC_1
Activated Cytotoxic CD4 cells	Activated Cytotoxic CD4 cells	MIF	CD74_CXCR4	0.220104	0	MIF_CD74_CXCR4	MIF - (CD74+CXCR4)	MIF	Secreted Signaling	PMID: 29637711; PMID: 24760155	Control	RCC_1
Tcm CD8 cells	Activated NK cells	MIF	CD74_CXCR4	0.220088	0.01	MIF_CD74_CXCR4	MIF - (CD74+CXCR4)	MIF	Secreted Signaling	PMID: 29637711; PMID: 24760155	VEGFRi	RCC_1
Tcm CD4 cells	3_TEMRA CD8 cells	MIF	CD74_CXCR4	0.220087	0	MIF_CD74_CXCR4	MIF - (CD74+CXCR4)	MIF	Secreted Signaling	PMID: 29637711; PMID: 24760155	Control	RCC_6
Tem/rm CD8 cells	B cells	MIF	CD74_CD44	0.220068	0	MIF_CD74_CD44	MIF - (CD74+CD44)	MIF	Secreted Signaling	PMID: 29637711; PMID: 26175090	anti-PD1	RCC_6
Activated CD4 cells	Exhausted CD8 cells	MIF	CD74_CD44	0.220067	0	MIF_CD74_CD44	MIF - (CD74+CD44)	MIF	Secreted Signaling	PMID: 29637711; PMID: 26175090	anti-PD1	RCC_7
Exhausted Cytotoxic CD4 cells	Tem/rm CD8 cells	MIF	CD74_CXCR4	0.219978	0.01	MIF_CD74_CXCR4	MIF - (CD74+CXCR4)	MIF	Secreted Signaling	PMID: 29637711; PMID: 24760155	VEGFRi	RCC_1
Tcm CD4 cells	Exhausted CD8 cells	MIF	CD74_CXCR4	0.219971	0	MIF_CD74_CXCR4	MIF - (CD74+CXCR4)	MIF	Secreted Signaling	PMID: 29637711; PMID: 24760155	anti-PD1	RCC_6
Naive Gamma delta T cells	Exhausted CD8 cells	MIF	CD74_CXCR4	0.219947	0	MIF_CD74_CXCR4	MIF - (CD74+CXCR4)	MIF	Secreted Signaling	PMID: 29637711; PMID: 24760155	anti-PD1 + VEGFRi	RCC_1
Naive CD4 cells	Tissue-resident NK cells	MIF	CD74_CXCR4	0.219939	0.01	MIF_CD74_CXCR4	MIF - (CD74+CXCR4)	MIF	Secreted Signaling	PMID: 29637711; PMID: 24760155	Control	RCC_6
Tcm CD4 cells	Tem/rm CD8 cells	MIF	CD74_CD44	0.219792	0	MIF_CD74_CD44	MIF - (CD74+CD44)	MIF	Secreted Signaling	PMID: 29637711; PMID: 26175090	Control	RCC_6
Exhausted CD8 cells	Activated Cytotoxic CD4 cells	MIF	CD74_CD44	0.219786	0	MIF_CD74_CD44	MIF - (CD74+CD44)	MIF	Secreted Signaling	PMID: 29637711; PMID: 26175090	Control	RCC_8
Resting NK cells	Tem/rm CD8 cells	MIF	CD74_CXCR4	0.219769	0.03	MIF_CD74_CXCR4	MIF - (CD74+CXCR4)	MIF	Secreted Signaling	PMID: 29637711; PMID: 24760155	Control	RCC_1
Naive Gamma delta T cells	Type I IFN NK cells	MIF	CD74_CXCR4	0.219745	0	MIF_CD74_CXCR4	MIF - (CD74+CXCR4)	MIF	Secreted Signaling	PMID: 29637711; PMID: 24760155	Control	RCC_1
Activated Cytotoxic CD4 cells	Tem/rm CD8 cells	MIF	CD74_CD44	0.21974	0	MIF_CD74_CD44	MIF - (CD74+CD44)	MIF	Secreted Signaling	PMID: 29637711; PMID: 26175090	Control	RCC_8
Tcm CD4 cells	Activated Cytotoxic CD4 cells	MIF	CD74_CD44	0.219739	0	MIF_CD74_CD44	MIF - (CD74+CD44)	MIF	Secreted Signaling	PMID: 29637711; PMID: 26175090	Control	RCC_6
Exhausted CD8 cells	Activated NK cells	MIF	CD74_CXCR4	0.219736	0	MIF_CD74_CXCR4	MIF - (CD74+CXCR4)	MIF	Secreted Signaling	PMID: 29637711; PMID: 24760155	Control	RCC_1
Cytokine producing NK cells	Exhausted CD8 cells	MIF	CD74_CXCR4	0.219705	0	MIF_CD74_CXCR4	MIF - (CD74+CXCR4)	MIF	Secreted Signaling	PMID: 29637711; PMID: 24760155	anti-PD1	RCC_5
Activated CD4 cells	Tem CD8 cells	MIF	CD74_CXCR4	0.219702	0	MIF_CD74_CXCR4	MIF - (CD74+CXCR4)	MIF	Secreted Signaling	PMID: 29637711; PMID: 24760155	anti-PD1	RCC_7
Tem CD4 cells	B cells	MIF	CD74_CD44	0.2197	0	MIF_CD74_CD44	MIF - (CD74+CD44)	MIF	Secreted Signaling	PMID: 29637711; PMID: 26175090	Control	RCC_5
anti-CD3/CD28/CD2cult CD4 cells	B cells	MIF	CD74_CXCR4	0.219632	0	MIF_CD74_CXCR4	MIF - (CD74+CXCR4)	MIF	Secreted Signaling	PMID: 29637711; PMID: 24760155	anti-CD3/CD28/CD2	RCC_5
Tissue-resident NK cells	Regulatory CD4 cells	CCL5	CCR4	0.21962	0	CCL5_CCR4	CCL5 - CCR4	CCL	Secreted Signaling	KEGG: hsa04060	Control	RCC_6
Exhausted CD8 cells	B cells	MIF	CD74_CXCR4	0.219612	0	MIF_CD74_CXCR4	MIF - (CD74+CXCR4)	MIF	Secreted Signaling	PMID: 29637711; PMID: 24760155	anti-PD1 + VEGFRi	RCC_6
Activated Cytotoxic CD4 cells	Monocytes	MIF	CD74_CD44	0.219605	0	MIF_CD74_CD44	MIF - (CD74+CD44)	MIF	Secreted Signaling	PMID: 29637711; PMID: 26175090	Control	RCC_6
Activated CD4 cells	Tissue-resident NK cells	MIF	CD74_CXCR4	0.21955	0	MIF_CD74_CXCR4	MIF - (CD74+CXCR4)	MIF	Secreted Signaling	PMID: 29637711; PMID: 24760155	Control	RCC_6
Tcm CD8 cells	Type I IFN NK cells	MIF	CD74_CXCR4	0.219454	0.01	MIF_CD74_CXCR4	MIF - (CD74+CXCR4)	MIF	Secreted Signaling	PMID: 29637711; PMID: 24760155	VEGFRi	RCC_1
Tcm CD4 cells	Tem/rm CD8 cells	MIF	CD74_CD44	0.21938	0	MIF_CD74_CD44	MIF - (CD74+CD44)	MIF	Secreted Signaling	PMID: 29637711; PMID: 26175090	Control	RCC_8
Tcm CD8 cells	Tem/rm CD8 cells	MIF	CD74_CD44	0.219376	0	MIF_CD74_CD44	MIF - (CD74+CD44)	MIF	Secreted Signaling	PMID: 29637711; PMID: 26175090	Control	RCC_8
Exhausted CD8 cells	Exhausted CD8 cells	MIF	CD74_CXCR4	0.219345	0	MIF_CD74_CXCR4	MIF - (CD74+CXCR4)	MIF	Secreted Signaling	PMID: 29637711; PMID: 24760155	Control	RCC_1
Tem/rm CD8 cells	Exhausted CD8 cells	MIF	CD74_CXCR4	0.219323	0	MIF_CD74_CXCR4	MIF - (CD74+CXCR4)	MIF	Secreted Signaling	PMID: 29637711; PMID: 24760155	anti-PD1	RCC_6
Tem/rm CD8 cells	Exhausted CD8 cells	MIF	CD74_CXCR4	0.219292	0	MIF_CD74_CXCR4	MIF - (CD74+CXCR4)	MIF	Secreted Signaling	PMID: 29637711; PMID: 24760155	VEGFRi	RCC_5
Activated Cytotoxic CD4 cells	Monocytes	MIF	CD74_CXCR4	0.219243	0.01	MIF_CD74_CXCR4	MIF - (CD74+CXCR4)	MIF	Secreted Signaling	PMID: 29637711; PMID: 24760155	Control	RCC_6
MAIT cells	3_TEMRA CD8 cells	MIF	CD74_CXCR4	0.219242	0	MIF_CD74_CXCR4	MIF - (CD74+CXCR4)	MIF	Secreted Signaling	PMID: 29637711; PMID: 24760155	Control	RCC_6
Activated CD4 cells	Tem CD8 cells	MIF	CD74_CXCR4	0.219172	0	MIF_CD74_CXCR4	MIF - (CD74+CXCR4)	MIF	Secreted Signaling	PMID: 29637711; PMID: 24760155	Control	RCC_7
Activated CD4 cells	3_TEMRA CD8 cells	MIF	CD74_CXCR4	0.219098	0	MIF_CD74_CXCR4	MIF - (CD74+CXCR4)	MIF	Secreted Signaling	PMID: 29637711; PMID: 24760155	Control	RCC_7
Tem/rm CD8 cells	Type I IFN NK cells	MIF	CD74_CXCR4	0.219069	0	MIF_CD74_CXCR4	MIF - (CD74+CXCR4)	MIF	Secreted Signaling	PMID: 29637711; PMID: 24760155	Control	RCC_1
Exhausted Cytotoxic CD4 cells	Activated NK cells	MIF	CD74_CXCR4	0.21905	0.02	MIF_CD74_CXCR4	MIF - (CD74+CXCR4)	MIF	Secreted Signaling	PMID: 29637711; PMID: 24760155	VEGFRi	RCC_1
Tcm CD8 cells	Exhausted CD8 cells	MIF	CD74_CXCR4	0.21901	0	MIF_CD74_CXCR4	MIF - (CD74+CXCR4)	MIF	Secreted Signaling	PMID: 29637711; PMID: 24760155	anti-PD1 + VEGFRi	RCC_1
Naive Gamma delta T cells	Tem/rm CD8 cells	MIF	CD74_CXCR4	0.219003	0	MIF_CD74_CXCR4	MIF - (CD74+CXCR4)	MIF	Secreted Signaling	PMID: 29637711; PMID: 24760155	Control	RCC_1
MAIT cells	Tem/rm CD8 cells	MIF	CD74_CD44	0.218948	0	MIF_CD74_CD44	MIF - (CD74+CD44)	MIF	Secreted Signaling	PMID: 29637711; PMID: 26175090	Control	RCC_6
Tem/rm CD8 cells	Activated NK cells	MIF	CD74_CXCR4	0.218927	0	MIF_CD74_CXCR4	MIF - (CD74+CXCR4)	MIF	Secreted Signaling	PMID: 29637711; PMID: 24760155	anti-PD1 + VEGFRi	RCC_1
Tcm CD8 cells	Monocytes	MIF	CD74_CD44	0.218895	0	MIF_CD74_CD44	MIF - (CD74+CD44)	MIF	Secreted Signaling	PMID: 29637711; PMID: 26175090	Control	RCC_6
MAIT cells	Activated Cytotoxic CD4 cells	MIF	CD74_CD44	0.218895	0	MIF_CD74_CD44	MIF - (CD74+CD44)	MIF	Secreted Signaling	PMID: 29637711; PMID: 26175090	Control	RCC_6
Activated CD8 cells	Exhausted CD8 cells	MIF	CD74_CXCR4	0.218845	0	MIF_CD74_CXCR4	MIF - (CD74+CXCR4)	MIF	Secreted Signaling	PMID: 29637711; PMID: 24760155	Control	RCC_4
Tem/rm CD8 cells	Type I IFN NK cells	MIF	CD74_CXCR4	0.218714	0	MIF_CD74_CXCR4	MIF - (CD74+CXCR4)	MIF	Secreted Signaling	PMID: 29637711; PMID: 24760155	anti-PD1 + VEGFRi	RCC_1
Activated CD8 cells	Exhausted CD8 cells	MIF	CD74_CXCR4	0.218699	0	MIF_CD74_CXCR4	MIF - (CD74+CXCR4)	MIF	Secreted Signaling	PMID: 29637711; PMID: 24760155	anti-CD3/CD28/CD2	RCC_7
Cytotoxic NK cells	B cells	MIF	CD74_CXCR4	0.218695	0	MIF_CD74_CXCR4	MIF - (CD74+CXCR4)	MIF	Secreted Signaling	PMID: 29637711; PMID: 24760155	Control	RCC_7
Tissue-Associated Activated CD4 cells	3_TEMRA CD8 cells	MIF	CD74_CXCR4	0.218688	0	MIF_CD74_CXCR4	MIF - (CD74+CXCR4)	MIF	Secreted Signaling	PMID: 29637711; PMID: 24760155	Control	RCC_6
Activated CD4 cells	Type I IFN NK cells	MIF	CD74_CXCR4	0.218634	0	MIF_CD74_CXCR4	MIF - (CD74+CXCR4)	MIF	Secreted Signaling	PMID: 29637711; PMID: 24760155	anti-PD1	RCC_7
Activated CD4 cells	NK-like TEMRA CD8 cells	MIF	CD74_CXCR4	0.218556	0	MIF_CD74_CXCR4	MIF - (CD74+CXCR4)	MIF	Secreted Signaling	PMID: 29637711; PMID: 24760155	anti-PD1	RCC_7
Tcm CD8 cells	Monocytes	MIF	CD74_CXCR4	0.218534	0.01	MIF_CD74_CXCR4	MIF - (CD74+CXCR4)	MIF	Secreted Signaling	PMID: 29637711; PMID: 24760155	Control	RCC_6
Regulatory CD4 cells	Activated Cytotoxic CD4 cells	MIF	CD74_CD44	0.218505	0	MIF_CD74_CD44	MIF - (CD74+CD44)	MIF	Secreted Signaling	PMID: 29637711; PMID: 26175090	Control	RCC_8
Regulatory CD4 cells	Exhausted CD8 cells	MIF	CD74_CD44	0.218502	0	MIF_CD74_CD44	MIF - (CD74+CD44)	MIF	Secreted Signaling	PMID: 29637711; PMID: 26175090	Control	RCC_6
Tem/rm CD8 cells	Tem/rm CD8 cells	MIF	CD74_CXCR4	0.218424	0	MIF_CD74_CXCR4	MIF - (CD74+CXCR4)	MIF	Secreted Signaling	PMID: 29637711; PMID: 24760155	Control	RCC_6
Exhausted Cytotoxic CD4 cells	Type I IFN NK cells	MIF	CD74_CXCR4	0.218418	0.02	MIF_CD74_CXCR4	MIF - (CD74+CXCR4)	MIF	Secreted Signaling	PMID: 29637711; PMID: 24760155	VEGFRi	RCC_1
Naive CD4 cells	Tissue-Associated Activated CD4 cells	MIF	CD74_CXCR4	0.218411	0	MIF_CD74_CXCR4	MIF - (CD74+CXCR4)	MIF	Secreted Signaling	PMID: 29637711; PMID: 24760155	anti-PD1	RCC_7
Tissue-Associated Activated CD4 cells	Tem CD8 cells	MIF	CD74_CXCR4	0.218401	0	MIF_CD74_CXCR4	MIF - (CD74+CXCR4)	MIF	Secreted Signaling	PMID: 29637711; PMID: 24760155	anti-PD1	RCC_8
Tissue-Associated Activated CD4 cells	Tem/rm CD8 cells	MIF	CD74_CD44	0.218394	0	MIF_CD74_CD44	MIF - (CD74+CD44)	MIF	Secreted Signaling	PMID: 29637711; PMID: 26175090	Control	RCC_6
Tissue-Associated Activated CD4 cells	Activated Cytotoxic CD4 cells	MIF	CD74_CD44	0.218341	0	MIF_CD74_CD44	MIF - (CD74+CD44)	MIF	Secreted Signaling	PMID: 29637711; PMID: 26175090	Control	RCC_6
Tem/rm CD8 cells	Tem/rm CD8 cells	MIF	CD74_CXCR4	0.218328	0	MIF_CD74_CXCR4	MIF - (CD74+CXCR4)	MIF	Secreted Signaling	PMID: 29637711; PMID: 24760155	Control	RCC_1
Naive CD4 cells	Tem/rm CD8 cells	MIF	CD74_CD44	0.218303	0	MIF_CD74_CD44	MIF - (CD74+CD44)	MIF	Secreted Signaling	PMID: 29637711; PMID: 26175090	Control	RCC_8
MAIT cells	Exhausted CD8 cells	MIF	CD74_CXCR4	0.218242	0	MIF_CD74_CXCR4	MIF - (CD74+CXCR4)	MIF	Secreted Signaling	PMID: 29637711; PMID: 24760155	Control	RCC_7
Exhausted CD8 cells	Cytotoxic NK cells	MIF	CD74_CXCR4	0.218177	0	MIF_CD74_CXCR4	MIF - (CD74+CXCR4)	MIF	Secreted Signaling	PMID: 29637711; PMID: 24760155	anti-PD1	RCC_1
Regulatory CD4 cells	B cells	MIF	CD74_CXCR4	0.218035	0	MIF_CD74_CXCR4	MIF - (CD74+CXCR4)	MIF	Secreted Signaling	PMID: 29637711; PMID: 24760155	anti-PD1 + VEGFRi	RCC_6
NK-like TEMRA CD8 cells	Tem/rm CD8 cells	MIF	CD74_CXCR4	0.217969	0	MIF_CD74_CXCR4	MIF - (CD74+CXCR4)	MIF	Secreted Signaling	PMID: 29637711; PMID: 24760155	anti-CD3/CD28/CD2	RCC_4
Cytotoxic CD4 cells	B cells	MIF	CD74_CXCR4	0.217932	0	MIF_CD74_CXCR4	MIF - (CD74+CXCR4)	MIF	Secreted Signaling	PMID: 29637711; PMID: 24760155	VEGFRi	RCC_7
XCL1/2+ Gamma delta T cells	Activated Cytotoxic CD4 cells	MIF	CD74_CD44	0.217893	0	MIF_CD74_CD44	MIF - (CD74+CD44)	MIF	Secreted Signaling	PMID: 29637711; PMID: 26175090	Control	RCC_8
Activated CD4 cells	Tissue-resident NK cells	MIF	CD74_CD44	0.217889	0	MIF_CD74_CD44	MIF - (CD74+CD44)	MIF	Secreted Signaling	PMID: 29637711; PMID: 26175090	anti-PD1	RCC_6
anti-CD3/CD28/CD2cult CD4 cells	Type I IFN NK cells	MIF	CD74_CXCR4	0.217878	0	MIF_CD74_CXCR4	MIF - (CD74+CXCR4)	MIF	Secreted Signaling	PMID: 29637711; PMID: 24760155	anti-CD3/CD28/CD2	RCC_7
Tem CD4 cells	Exhausted CD8 cells	MIF	CD74_CD44	0.217818	0	MIF_CD74_CD44	MIF - (CD74+CD44)	MIF	Secreted Signaling	PMID: 29637711; PMID: 26175090	Control	RCC_6
Tcm CD4 cells	Tem/rm CD8 cells	MIF	CD74_CXCR4	0.217812	0	MIF_CD74_CXCR4	MIF - (CD74+CXCR4)	MIF	Secreted Signaling	PMID: 29637711; PMID: 24760155	Control	RCC_5
Activated CD4 cells	Tissue-resident NK cells	MIF	CD74_CXCR4	0.217751	0	MIF_CD74_CXCR4	MIF - (CD74+CXCR4)	MIF	Secreted Signaling	PMID: 29637711; PMID: 24760155	VEGFRi	RCC_8
anti-CD3/CD28/CD2cult CD4 cells	Cytotoxic NK cells	MIF	CD74_CXCR4	0.217717	0	MIF_CD74_CXCR4	MIF - (CD74+CXCR4)	MIF	Secreted Signaling	PMID: 29637711; PMID: 24760155	anti-CD3/CD28/CD2	RCC_7
Macrophages	Exhausted CD8 cells	MIF	CD74_CXCR4	0.217709	0	MIF_CD74_CXCR4	MIF - (CD74+CXCR4)	MIF	Secreted Signaling	PMID: 29637711; PMID: 24760155	Control	RCC_5
Tissue-resident NK cells	B cells	MIF	CD74_CD44	0.217637	0	MIF_CD74_CD44	MIF - (CD74+CD44)	MIF	Secreted Signaling	PMID: 29637711; PMID: 26175090	anti-PD1	RCC_6
Tcm CD8 cells	NK-like TEMRA CD8 cells	MIF	CD74_CXCR4	0.217542	0	MIF_CD74_CXCR4	MIF - (CD74+CXCR4)	MIF	Secreted Signaling	PMID: 29637711; PMID: 24760155	Control	RCC_7
Activated CD4 cells	B cells	MIF	CD74_CXCR4	0.217462	0	MIF_CD74_CXCR4	MIF - (CD74+CXCR4)	MIF	Secreted Signaling	PMID: 29637711; PMID: 24760155	anti-CD3/CD28/CD2	RCC_6
3_TEMRA CD8 cells	anti-CD3/CD28/CD2cult CD4 cells	CCL5	CCR4	0.21744	0	CCL5_CCR4	CCL5 - CCR4	CCL	Secreted Signaling	KEGG: hsa04060	anti-CD3/CD28/CD2	RCC_6
Naive Gamma delta T cells	Tem CD8 cells	MIF	CD74_CXCR4	0.217376	0.03	MIF_CD74_CXCR4	MIF - (CD74+CXCR4)	MIF	Secreted Signaling	PMID: 29637711; PMID: 24760155	Control	RCC_1
XCL1/2+ Gamma delta T cells	Tem/rm CD8 cells	MIF	CD74_CD44	0.217315	0	MIF_CD74_CD44	MIF - (CD74+CD44)	MIF	Secreted Signaling	PMID: 29637711; PMID: 26175090	Control	RCC_5
Tem CD4 cells	Activated CD4 cells	MIF	CD74_CXCR4	0.217238	0.02	MIF_CD74_CXCR4	MIF - (CD74+CXCR4)	MIF	Secreted Signaling	PMID: 29637711; PMID: 24760155	anti-PD1	RCC_7
Tem/rm CD8 cells	B cells	MIF	CD74_CXCR4	0.217234	0	MIF_CD74_CXCR4	MIF - (CD74+CXCR4)	MIF	Secreted Signaling	PMID: 29637711; PMID: 24760155	anti-CD3/CD28/CD2	RCC_7
Resting NK cells	B cells	MIF	CD74_CD44	0.217221	0	MIF_CD74_CD44	MIF - (CD74+CD44)	MIF	Secreted Signaling	PMID: 29637711; PMID: 26175090	VEGFRi	RCC_1
Activated CD4 cells	Tem/rm CD8 cells	MIF	CD74_CD44	0.217204	0	MIF_CD74_CD44	MIF - (CD74+CD44)	MIF	Secreted Signaling	PMID: 29637711; PMID: 26175090	anti-PD1	RCC_7
Stressed CD8 cells	Exhausted CD8 cells	MIF	CD74_CXCR4	0.217203	0	MIF_CD74_CXCR4	MIF - (CD74+CXCR4)	MIF	Secreted Signaling	PMID: 29637711; PMID: 24760155	VEGFRi	RCC_7
Cytotoxic CD4 cells	Tem/rm CD8 cells	MIF	CD74_CXCR4	0.2172	0	MIF_CD74_CXCR4	MIF - (CD74+CXCR4)	MIF	Secreted Signaling	PMID: 29637711; PMID: 24760155	Control	RCC_6
Activated Cytotoxic CD4 cells	Tissue-resident NK cells	MIF	CD74_CXCR4	0.217183	0	MIF_CD74_CXCR4	MIF - (CD74+CXCR4)	MIF	Secreted Signaling	PMID: 29637711; PMID: 24760155	VEGFRi	RCC_8
Tissue-Associated Activated CD4 cells	Exhausted CD8 cells	MIF	CD74_CXCR4	0.217112	0	MIF_CD74_CXCR4	MIF - (CD74+CXCR4)	MIF	Secreted Signaling	PMID: 29637711; PMID: 24760155	anti-CD3/CD28/CD2	RCC_7
Activated CD8 cells	Macrophages	MIF	CD74_CD44	0.217062	0	MIF_CD74_CD44	MIF - (CD74+CD44)	MIF	Secreted Signaling	PMID: 29637711; PMID: 26175090	anti-CD3/CD28/CD2	RCC_7
Activated CD4 cells	Exhausted CD8 cells	MIF	CD74_CD44	0.217025	0	MIF_CD74_CD44	MIF - (CD74+CD44)	MIF	Secreted Signaling	PMID: 29637711; PMID: 26175090	Control	RCC_7
Activated CD4 cells	Tem/rm CD8 cells	MIF	CD74_CXCR4	0.217013	0	MIF_CD74_CXCR4	MIF - (CD74+CXCR4)	MIF	Secreted Signaling	PMID: 29637711; PMID: 24760155	VEGFRi	RCC_8
Resting NK cells	NK-like TEMRA CD8 cells	MIF	CD74_CXCR4	0.216978	0.03	MIF_CD74_CXCR4	MIF - (CD74+CXCR4)	MIF	Secreted Signaling	PMID: 29637711; PMID: 24760155	Control	RCC_1
Exhausted CD8 cells	Tem/rm CD8 cells	MIF	CD74_CD44	0.216912	0	MIF_CD74_CD44	MIF - (CD74+CD44)	MIF	Secreted Signaling	PMID: 29637711; PMID: 26175090	Control	RCC_8
Tissue-resident NK cells	Exhausted CD8 cells	MIF	CD74_CXCR4	0.216898	0	MIF_CD74_CXCR4	MIF - (CD74+CXCR4)	MIF	Secreted Signaling	PMID: 29637711; PMID: 24760155	anti-PD1	RCC_6
Tissue-resident NK cells	Activated Cytotoxic CD4 cells	MIF	CD74_CD44	0.216815	0	MIF_CD74_CD44	MIF - (CD74+CD44)	MIF	Secreted Signaling	PMID: 29637711; PMID: 26175090	Control	RCC_8
Activated CD4 cells	Monocytes	MIF	CD74_CD44	0.216765	0	MIF_CD74_CD44	MIF - (CD74+CD44)	MIF	Secreted Signaling	PMID: 29637711; PMID: 26175090	Control	RCC_7
3_TEMRA CD8 cells	Regulatory CD4 cells	CCL5	CCR4	0.216742	0	CCL5_CCR4	CCL5 - CCR4	CCL	Secreted Signaling	KEGG: hsa04060	Control	RCC_6
Tissue-resident NK cells	Tissue-Associated Activated CD4 cells	MIF	CD74_CXCR4	0.21673	0	MIF_CD74_CXCR4	MIF - (CD74+CXCR4)	MIF	Secreted Signaling	PMID: 29637711; PMID: 24760155	anti-PD1	RCC_7
Tem/rm CD8 cells	Tem CD8 cells	MIF	CD74_CXCR4	0.216705	0.01	MIF_CD74_CXCR4	MIF - (CD74+CXCR4)	MIF	Secreted Signaling	PMID: 29637711; PMID: 24760155	Control	RCC_1
Naive Gamma delta T cells	Activated NK cells	MIF	CD74_CXCR4	0.216663	0	MIF_CD74_CXCR4	MIF - (CD74+CXCR4)	MIF	Secreted Signaling	PMID: 29637711; PMID: 24760155	anti-PD1 + VEGFRi	RCC_1
Resting NK cells	Exhausted CD8 cells	MIF	CD74_CXCR4	0.216538	0	MIF_CD74_CXCR4	MIF - (CD74+CXCR4)	MIF	Secreted Signaling	PMID: 29637711; PMID: 24760155	Control	RCC_5
Exhausted CD8 cells	Type I IFN NK cells	MIF	CD74_CXCR4	0.216521	0	MIF_CD74_CXCR4	MIF - (CD74+CXCR4)	MIF	Secreted Signaling	PMID: 29637711; PMID: 24760155	Control	RCC_1
Naive CD4 cells	3_TEMRA CD8 cells	MIF	CD74_CXCR4	0.216514	0	MIF_CD74_CXCR4	MIF - (CD74+CXCR4)	MIF	Secreted Signaling	PMID: 29637711; PMID: 24760155	Control	RCC_6
Naive Gamma delta T cells	Type I IFN NK cells	MIF	CD74_CXCR4	0.216451	0	MIF_CD74_CXCR4	MIF - (CD74+CXCR4)	MIF	Secreted Signaling	PMID: 29637711; PMID: 24760155	anti-PD1 + VEGFRi	RCC_1
Activated Cytotoxic CD4 cells	Tem/rm CD8 cells	MIF	CD74_CXCR4	0.216447	0	MIF_CD74_CXCR4	MIF - (CD74+CXCR4)	MIF	Secreted Signaling	PMID: 29637711; PMID: 24760155	VEGFRi	RCC_8
Exhausted CD8 cells	Tem/rm CD8 cells	MIF	CD74_CXCR4	0.216401	0	MIF_CD74_CXCR4	MIF - (CD74+CXCR4)	MIF	Secreted Signaling	PMID: 29637711; PMID: 24760155	Control	RCC_6
Tem CD4 cells	Type I IFN NK cells	MIF	CD74_CXCR4	0.216349	0	MIF_CD74_CXCR4	MIF - (CD74+CXCR4)	MIF	Secreted Signaling	PMID: 29637711; PMID: 24760155	VEGFRi	RCC_5
Stressed CD8 cells	B cells	MIF	CD74_CXCR4	0.216344	0	MIF_CD74_CXCR4	MIF - (CD74+CXCR4)	MIF	Secreted Signaling	PMID: 29637711; PMID: 24760155	anti-PD1 + VEGFRi	RCC_5
Activated Cytotoxic CD4 cells	Tem/rm CD8 cells	MIF	CD74_CXCR4	0.216306	0	MIF_CD74_CXCR4	MIF - (CD74+CXCR4)	MIF	Secreted Signaling	PMID: 29637711; PMID: 24760155	anti-PD1	RCC_6
Activated CD8 cells	Macrophages	MIF	CD74_CD44	0.216257	0	MIF_CD74_CD44	MIF - (CD74+CD44)	MIF	Secreted Signaling	PMID: 29637711; PMID: 26175090	Control	RCC_4
Tem CD4 cells	B cells	MIF	CD74_CD44	0.216228	0	MIF_CD74_CD44	MIF - (CD74+CD44)	MIF	Secreted Signaling	PMID: 29637711; PMID: 26175090	anti-PD1	RCC_7
Naive CD4 cells	Tem/rm CD8 cells	MIF	CD74_CD44	0.216223	0	MIF_CD74_CD44	MIF - (CD74+CD44)	MIF	Secreted Signaling	PMID: 29637711; PMID: 26175090	Control	RCC_6
Naive Gamma delta T cells	NK-like TEMRA CD8 cells	MIF	CD74_CXCR4	0.216219	0	MIF_CD74_CXCR4	MIF - (CD74+CXCR4)	MIF	Secreted Signaling	PMID: 29637711; PMID: 24760155	Control	RCC_1
Naive CD4 cells	Activated Cytotoxic CD4 cells	MIF	CD74_CD44	0.21617	0	MIF_CD74_CD44	MIF - (CD74+CD44)	MIF	Secreted Signaling	PMID: 29637711; PMID: 26175090	Control	RCC_6
Exhausted CD8 cells	Exhausted CD8 cells	MIF	CD74_CXCR4	0.216157	0	MIF_CD74_CXCR4	MIF - (CD74+CXCR4)	MIF	Secreted Signaling	PMID: 29637711; PMID: 24760155	anti-PD1 + VEGFRi	RCC_1
Activated CD4 cells	3_TEMRA CD8 cells	MIF	CD74_CXCR4	0.21613	0	MIF_CD74_CXCR4	MIF - (CD74+CXCR4)	MIF	Secreted Signaling	PMID: 29637711; PMID: 24760155	Control	RCC_6
Activated CD4 cells	B cells	MIF	CD74_CXCR4	0.216129	0	MIF_CD74_CXCR4	MIF - (CD74+CXCR4)	MIF	Secreted Signaling	PMID: 29637711; PMID: 24760155	anti-PD1 + VEGFRi	RCC_6
Regulatory CD4 cells	Monocytes	MIF	CD74_CD44	0.215934	0	MIF_CD74_CD44	MIF - (CD74+CD44)	MIF	Secreted Signaling	PMID: 29637711; PMID: 26175090	Control	RCC_6
Resting NK cells	Tem/rm CD8 cells	MIF	CD74_CXCR4	0.215903	0	MIF_CD74_CXCR4	MIF - (CD74+CXCR4)	MIF	Secreted Signaling	PMID: 29637711; PMID: 24760155	Control	RCC_4
Tcm CD4 cells	Tem/rm CD8 cells	MIF	CD74_CXCR4	0.215889	0	MIF_CD74_CXCR4	MIF - (CD74+CXCR4)	MIF	Secreted Signaling	PMID: 29637711; PMID: 24760155	anti-PD1	RCC_6
Activated CD4 cells	Tem/rm CD8 cells	MIF	CD74_CD44	0.215839	0	MIF_CD74_CD44	MIF - (CD74+CD44)	MIF	Secreted Signaling	PMID: 29637711; PMID: 26175090	Control	RCC_6
Exhausted CD8 cells	Tem/rm CD8 cells	MIF	CD74_CXCR4	0.215786	0	MIF_CD74_CXCR4	MIF - (CD74+CXCR4)	MIF	Secreted Signaling	PMID: 29637711; PMID: 24760155	Control	RCC_1
Activated CD4 cells	Activated Cytotoxic CD4 cells	MIF	CD74_CD44	0.215786	0	MIF_CD74_CD44	MIF - (CD74+CD44)	MIF	Secreted Signaling	PMID: 29637711; PMID: 26175090	Control	RCC_6
Tcm CD8 cells	Activated NK cells	MIF	CD74_CXCR4	0.215736	0	MIF_CD74_CXCR4	MIF - (CD74+CXCR4)	MIF	Secreted Signaling	PMID: 29637711; PMID: 24760155	anti-PD1 + VEGFRi	RCC_1
Stressed CD8 cells	Exhausted CD8 cells	MIF	CD74_CXCR4	0.215723	0	MIF_CD74_CXCR4	MIF - (CD74+CXCR4)	MIF	Secreted Signaling	PMID: 29637711; PMID: 24760155	anti-PD1	RCC_5
Activated Cytotoxic CD4 cells	Tissue-resident NK cells	MIF	CD74_CXCR4	0.215717	0	MIF_CD74_CXCR4	MIF - (CD74+CXCR4)	MIF	Secreted Signaling	PMID: 29637711; PMID: 24760155	Control	RCC_6
Tissue-Associated Activated CD4 cells	Tissue-resident NK cells	MIF	CD74_CD44	0.215693	0	MIF_CD74_CD44	MIF - (CD74+CD44)	MIF	Secreted Signaling	PMID: 29637711; PMID: 26175090	anti-PD1	RCC_6
Cytokine producing NK cells	Tem/rm CD8 cells	MIF	CD74_CXCR4	0.21568	0	MIF_CD74_CXCR4	MIF - (CD74+CXCR4)	MIF	Secreted Signaling	PMID: 29637711; PMID: 24760155	anti-CD3/CD28/CD2	RCC_4
Regulatory CD4 cells	Tem/rm CD8 cells	MIF	CD74_CD44	0.215643	0	MIF_CD74_CD44	MIF - (CD74+CD44)	MIF	Secreted Signaling	PMID: 29637711; PMID: 26175090	Control	RCC_8
Naive CD4 cells	B cells	MIF	CD74_CXCR4	0.215641	0	MIF_CD74_CXCR4	MIF - (CD74+CXCR4)	MIF	Secreted Signaling	PMID: 29637711; PMID: 24760155	anti-PD1 + VEGFRi	RCC_5
MAIT cells	B cells	MIF	CD74_CXCR4	0.215609	0	MIF_CD74_CXCR4	MIF - (CD74+CXCR4)	MIF	Secreted Signaling	PMID: 29637711; PMID: 24760155	anti-PD1 + VEGFRi	RCC_6
Activated Cytotoxic CD4 cells	Tissue-resident NK cells	MIF	CD74_CD44	0.215608	0	MIF_CD74_CD44	MIF - (CD74+CD44)	MIF	Secreted Signaling	PMID: 29637711; PMID: 26175090	Control	RCC_8
Regulatory CD4 cells	Monocytes	MIF	CD74_CXCR4	0.215576	0.01	MIF_CD74_CXCR4	MIF - (CD74+CXCR4)	MIF	Secreted Signaling	PMID: 29637711; PMID: 24760155	Control	RCC_6
Tem/rm CD8 cells	NK-like TEMRA CD8 cells	MIF	CD74_CXCR4	0.21555	0	MIF_CD74_CXCR4	MIF - (CD74+CXCR4)	MIF	Secreted Signaling	PMID: 29637711; PMID: 24760155	Control	RCC_1
Activated CD8 cells	3_TEMRA CD8 cells	MIF	CD74_CXCR4	0.21555	0	MIF_CD74_CXCR4	MIF - (CD74+CXCR4)	MIF	Secreted Signaling	PMID: 29637711; PMID: 24760155	anti-CD3/CD28/CD2	RCC_7
Tcm CD8 cells	Type I IFN NK cells	MIF	CD74_CXCR4	0.215525	0	MIF_CD74_CXCR4	MIF - (CD74+CXCR4)	MIF	Secreted Signaling	PMID: 29637711; PMID: 24760155	anti-PD1 + VEGFRi	RCC_1
Tissue-Associated Activated CD4 cells	NK-like TEMRA CD8 cells	MIF	CD74_CXCR4	0.215518	0	MIF_CD74_CXCR4	MIF - (CD74+CXCR4)	MIF	Secreted Signaling	PMID: 29637711; PMID: 24760155	Control	RCC_7
anti-CD3/CD28/CD2cult CD4 cells	Tissue-resident NK cells	MIF	CD74_CD44	0.215516	0	MIF_CD74_CD44	MIF - (CD74+CD44)	MIF	Secreted Signaling	PMID: 29637711; PMID: 26175090	anti-CD3/CD28/CD2	RCC_6
Activated CD4 cells	Exhausted CD8 cells	MIF	CD74_CXCR4	0.215516	0	MIF_CD74_CXCR4	MIF - (CD74+CXCR4)	MIF	Secreted Signaling	PMID: 29637711; PMID: 24760155	anti-PD1	RCC_5
Tem/rm CD8 cells	Activated Cytotoxic CD4 cells	MIF	CD74_CD44	0.215507	0	MIF_CD74_CD44	MIF - (CD74+CD44)	MIF	Secreted Signaling	PMID: 29637711; PMID: 26175090	Control	RCC_8
Tissue-Associated Activated CD4 cells	Macrophages	MIF	CD74_CD44	0.215484	0	MIF_CD74_CD44	MIF - (CD74+CD44)	MIF	Secreted Signaling	PMID: 29637711; PMID: 26175090	anti-CD3/CD28/CD2	RCC_7
Tissue-resident NK cells	B cells	MIF	CD74_CXCR4	0.215439	0	MIF_CD74_CXCR4	MIF - (CD74+CXCR4)	MIF	Secreted Signaling	PMID: 29637711; PMID: 24760155	anti-PD1 + VEGFRi	RCC_5
Activated Cytotoxic CD4 cells	Exhausted Cytotoxic CD4 cells	MIF	CD74_CXCR4	0.215423	0.03	MIF_CD74_CXCR4	MIF - (CD74+CXCR4)	MIF	Secreted Signaling	PMID: 29637711; PMID: 24760155	Control	RCC_1
Tem/rm CD8 cells	Tem/rm CD8 cells	MIF	CD74_CXCR4	0.215339	0	MIF_CD74_CXCR4	MIF - (CD74+CXCR4)	MIF	Secreted Signaling	PMID: 29637711; PMID: 24760155	anti-CD3/CD28/CD2	RCC_4
Tem/rm CD8 cells	Tem/rm CD8 cells	MIF	CD74_CXCR4	0.215331	0	MIF_CD74_CXCR4	MIF - (CD74+CXCR4)	MIF	Secreted Signaling	PMID: 29637711; PMID: 24760155	anti-PD1 + VEGFRi	RCC_1
Tissue-Associated Activated CD4 cells	Tem/rm CD8 cells	MIF	CD74_CXCR4	0.21533	0	MIF_CD74_CXCR4	MIF - (CD74+CXCR4)	MIF	Secreted Signaling	PMID: 29637711; PMID: 24760155	Control	RCC_4
Activated CD4 cells	Tem/rm CD8 cells	MIF	CD74_CD44	0.215268	0	MIF_CD74_CD44	MIF - (CD74+CD44)	MIF	Secreted Signaling	PMID: 29637711; PMID: 26175090	anti-PD1	RCC_6
Tem CD4 cells	Monocytes	MIF	CD74_CD44	0.215256	0.01	MIF_CD74_CD44	MIF - (CD74+CD44)	MIF	Secreted Signaling	PMID: 29637711; PMID: 26175090	Control	RCC_6
Tcm CD4 cells	Tissue-resident NK cells	MIF	CD74_CD44	0.215252	0	MIF_CD74_CD44	MIF - (CD74+CD44)	MIF	Secreted Signaling	PMID: 29637711; PMID: 26175090	Control	RCC_8
Tem/rm CD8 cells	Tem/rm CD8 cells	MIF	CD74_CXCR4	0.21525	0	MIF_CD74_CXCR4	MIF - (CD74+CXCR4)	MIF	Secreted Signaling	PMID: 29637711; PMID: 24760155	anti-PD1	RCC_6
Tcm CD8 cells	Tissue-resident NK cells	MIF	CD74_CD44	0.215249	0	MIF_CD74_CD44	MIF - (CD74+CD44)	MIF	Secreted Signaling	PMID: 29637711; PMID: 26175090	Control	RCC_8
Tem/rm CD8 cells	Exhausted Cytotoxic CD4 cells	MIF	CD74_CXCR4	0.215231	0	MIF_CD74_CXCR4	MIF - (CD74+CXCR4)	MIF	Secreted Signaling	PMID: 29637711; PMID: 24760155	anti-PD1 + VEGFRi	RCC_1
Regulatory CD4 cells	Exhausted CD8 cells	MIF	CD74_CXCR4	0.215161	0	MIF_CD74_CXCR4	MIF - (CD74+CXCR4)	MIF	Secreted Signaling	PMID: 29637711; PMID: 24760155	anti-CD3/CD28/CD2	RCC_5
anti-CD3/CD28/CD2cult CD4 cells	MAIT cells	MIF	CD74_CXCR4	0.215115	0	MIF_CD74_CXCR4	MIF - (CD74+CXCR4)	MIF	Secreted Signaling	PMID: 29637711; PMID: 24760155	anti-CD3/CD28/CD2	RCC_7
Activated CD8 cells	Regulatory CD4 cells	MIF	CD74_CXCR4	0.215103	0	MIF_CD74_CXCR4	MIF - (CD74+CXCR4)	MIF	Secreted Signaling	PMID: 29637711; PMID: 24760155	anti-CD3/CD28/CD2	RCC_4
Tem/rm CD8 cells	B cells	MIF	CD74_CXCR4	0.215077	0	MIF_CD74_CXCR4	MIF - (CD74+CXCR4)	MIF	Secreted Signaling	PMID: 29637711; PMID: 24760155	anti-PD1 + VEGFRi	RCC_6
Tcm CD4 cells	Exhausted CD8 cells	MIF	CD74_CXCR4	0.215076	0	MIF_CD74_CXCR4	MIF - (CD74+CXCR4)	MIF	Secreted Signaling	PMID: 29637711; PMID: 24760155	anti-PD1	RCC_5
Activated CD8 cells	Tem/rm CD8 cells	MIF	CD74_CXCR4	0.215049	0	MIF_CD74_CXCR4	MIF - (CD74+CXCR4)	MIF	Secreted Signaling	PMID: 29637711; PMID: 24760155	anti-CD3/CD28/CD2	RCC_7
Naive Gamma delta T cells	Tissue-resident NK cells	MIF	CD74_CXCR4	0.215047	0.02	MIF_CD74_CXCR4	MIF - (CD74+CXCR4)	MIF	Secreted Signaling	PMID: 29637711; PMID: 24760155	VEGFRi	RCC_1
XCL1/2+ Gamma delta T cells	Tem/rm CD8 cells	MIF	CD74_CD44	0.215037	0	MIF_CD74_CD44	MIF - (CD74+CD44)	MIF	Secreted Signaling	PMID: 29637711; PMID: 26175090	Control	RCC_8
Exhausted CD8 cells	B cells	MIF	CD74_CD44	0.21502	0	MIF_CD74_CD44	MIF - (CD74+CD44)	MIF	Secreted Signaling	PMID: 29637711; PMID: 26175090	anti-PD1	RCC_6
Tcm CD8 cells	Tissue-resident NK cells	MIF	CD74_CXCR4	0.215016	0	MIF_CD74_CXCR4	MIF - (CD74+CXCR4)	MIF	Secreted Signaling	PMID: 29637711; PMID: 24760155	Control	RCC_6
Tissue-resident NK cells	B cells	MIF	CD74_CXCR4	0.21501	0	MIF_CD74_CXCR4	MIF - (CD74+CXCR4)	MIF	Secreted Signaling	PMID: 29637711; PMID: 24760155	anti-PD1 + VEGFRi	RCC_6
Activated CD4 cells	Tem/rm CD8 cells	MIF	CD74_CD44	0.214991	0	MIF_CD74_CD44	MIF - (CD74+CD44)	MIF	Secreted Signaling	PMID: 29637711; PMID: 26175090	Control	RCC_7
Tem CD4 cells	MAIT cells	MIF	CD74_CXCR4	0.214984	0.03	MIF_CD74_CXCR4	MIF - (CD74+CXCR4)	MIF	Secreted Signaling	PMID: 29637711; PMID: 24760155	anti-PD1	RCC_7
1_TEMRA CD8 cells	Tem/rm CD8 cells	MIF	CD74_CXCR4	0.214979	0	MIF_CD74_CXCR4	MIF - (CD74+CXCR4)	MIF	Secreted Signaling	PMID: 29637711; PMID: 24760155	anti-PD1	RCC_7
Tem CD4 cells	B cells	MIF	CD74_CXCR4	0.214968	0	MIF_CD74_CXCR4	MIF - (CD74+CXCR4)	MIF	Secreted Signaling	PMID: 29637711; PMID: 24760155	anti-CD3/CD28/CD2	RCC_5
B cells	Exhausted CD8 cells	MIF	CD74_CXCR4	0.214936	0	MIF_CD74_CXCR4	MIF - (CD74+CXCR4)	MIF	Secreted Signaling	PMID: 29637711; PMID: 24760155	Control	RCC_5
Activated CD4 cells	Tem CD8 cells	MIF	CD74_CXCR4	0.2149	0	MIF_CD74_CXCR4	MIF - (CD74+CXCR4)	MIF	Secreted Signaling	PMID: 29637711; PMID: 24760155	anti-PD1	RCC_8
Tem CD4 cells	Monocytes	MIF	CD74_CXCR4	0.214899	0.03	MIF_CD74_CXCR4	MIF - (CD74+CXCR4)	MIF	Secreted Signaling	PMID: 29637711; PMID: 24760155	Control	RCC_6
anti-CD3/CD28/CD2cult CD4 cells	Tem/rm CD8 cells	MIF	CD74_CXCR4	0.214852	0	MIF_CD74_CXCR4	MIF - (CD74+CXCR4)	MIF	Secreted Signaling	PMID: 29637711; PMID: 24760155	anti-CD3/CD28/CD2	RCC_6
Tem/rm CD8 cells	NK-like TEMRA CD8 cells	MIF	CD74_CXCR4	0.214847	0	MIF_CD74_CXCR4	MIF - (CD74+CXCR4)	MIF	Secreted Signaling	PMID: 29637711; PMID: 24760155	anti-PD1 + VEGFRi	RCC_1
1_TEMRA CD8 cells	Exhausted CD8 cells	MIF	CD74_CXCR4	0.21479	0	MIF_CD74_CXCR4	MIF - (CD74+CXCR4)	MIF	Secreted Signaling	PMID: 29637711; PMID: 24760155	anti-PD1	RCC_7
Immature NK cells	Regulatory CD4 cells	MIF	CD74_CXCR4	0.214742	0.02	MIF_CD74_CXCR4	MIF - (CD74+CXCR4)	MIF	Secreted Signaling	PMID: 29637711; PMID: 24760155	anti-CD3/CD28/CD2	RCC_4
Monocytes	NK-like TEMRA CD8 cells	MIF	CD74_CXCR4	0.214669	0	MIF_CD74_CXCR4	MIF - (CD74+CXCR4)	MIF	Secreted Signaling	PMID: 29637711; PMID: 24760155	Control	RCC_7
Macrophages	Exhausted CD8 cells	MIF	CD74_CXCR4	0.214661	0	MIF_CD74_CXCR4	MIF - (CD74+CXCR4)	MIF	Secreted Signaling	PMID: 29637711; PMID: 24760155	VEGFRi	RCC_5
XCL1/2+ Gamma delta T cells	B cells	MIF	CD74_CD44	0.214606	0	MIF_CD74_CD44	MIF - (CD74+CD44)	MIF	Secreted Signaling	PMID: 29637711; PMID: 26175090	anti-PD1 + VEGFRi	RCC_1
Tissue-Associated Activated CD4 cells	Regulatory CD4 cells	MIF	CD74_CD44	0.21458	0	MIF_CD74_CD44	MIF - (CD74+CD44)	MIF	Secreted Signaling	PMID: 29637711; PMID: 26175090	Control	RCC_8
Tissue-Associated Activated CD4 cells	B cells	MIF	CD74_CXCR4	0.214529	0	MIF_CD74_CXCR4	MIF - (CD74+CXCR4)	MIF	Secreted Signaling	PMID: 29637711; PMID: 24760155	VEGFRi	RCC_6
Activated Cytotoxic CD4 cells	Tem/rm CD8 cells	MIF	CD74_CXCR4	0.214526	0	MIF_CD74_CXCR4	MIF - (CD74+CXCR4)	MIF	Secreted Signaling	PMID: 29637711; PMID: 24760155	anti-PD1	RCC_8
Activated CD4 cells	Regulatory CD4 cells	MIF	CD74_CD44	0.214503	0	MIF_CD74_CD44	MIF - (CD74+CD44)	MIF	Secreted Signaling	PMID: 29637711; PMID: 26175090	Control	RCC_8
Tcm CD4 cells	Exhausted CD8 cells	MIF	CD74_CXCR4	0.214499	0	MIF_CD74_CXCR4	MIF - (CD74+CXCR4)	MIF	Secreted Signaling	PMID: 29637711; PMID: 24760155	anti-CD3/CD28/CD2	RCC_5
Activated CD4 cells	Monocytes	CCL5	CCR1	0.214438	0	CCL5_CCR1	CCL5 - CCR1	CCL	Secreted Signaling	KEGG: hsa04060	Control	RCC_6
Monocytes	B cells	MIF	CD74_CD44	0.214393	0	MIF_CD74_CD44	MIF - (CD74+CD44)	MIF	Secreted Signaling	PMID: 29637711; PMID: 26175090	Control	RCC_6
Tissue-Associated Activated CD4 cells	Exhausted CD8 cells	MIF	CD74_CD44	0.214343	0	MIF_CD74_CD44	MIF - (CD74+CD44)	MIF	Secreted Signaling	PMID: 29637711; PMID: 26175090	Control	RCC_8
Activated CD4 cells	3_TEMRA CD8 cells	MIF	CD74_CXCR4	0.214308	0	MIF_CD74_CXCR4	MIF - (CD74+CXCR4)	MIF	Secreted Signaling	PMID: 29637711; PMID: 24760155	anti-PD1	RCC_7
Exhausted CD8 cells	Exhausted CD8 cells	MIF	CD74_CXCR4	0.214287	0	MIF_CD74_CXCR4	MIF - (CD74+CXCR4)	MIF	Secreted Signaling	PMID: 29637711; PMID: 24760155	anti-PD1	RCC_6
Activated CD4 cells	Exhausted CD8 cells	MIF	CD74_CD44	0.214266	0	MIF_CD74_CD44	MIF - (CD74+CD44)	MIF	Secreted Signaling	PMID: 29637711; PMID: 26175090	Control	RCC_8
Regulatory CD4 cells	Tem/rm CD8 cells	MIF	CD74_CXCR4	0.21422	0	MIF_CD74_CXCR4	MIF - (CD74+CXCR4)	MIF	Secreted Signaling	PMID: 29637711; PMID: 24760155	Control	RCC_5
Activated CD4 cells	NK-like TEMRA CD8 cells	MIF	CD74_CXCR4	0.2142	0	MIF_CD74_CXCR4	MIF - (CD74+CXCR4)	MIF	Secreted Signaling	PMID: 29637711; PMID: 24760155	VEGFRi	RCC_8
Naive CD4 cells	Tissue-resident NK cells	MIF	CD74_CD44	0.21419	0.02	MIF_CD74_CD44	MIF - (CD74+CD44)	MIF	Secreted Signaling	PMID: 29637711; PMID: 26175090	Control	RCC_8
Type I IFN NK cells	Tem/rm CD8 cells	MIF	CD74_CXCR4	0.214165	0	MIF_CD74_CXCR4	MIF - (CD74+CXCR4)	MIF	Secreted Signaling	PMID: 29637711; PMID: 24760155	anti-CD3/CD28/CD2	RCC_4
Type I IFN NK cells	Exhausted CD8 cells	MIF	CD74_CXCR4	0.214153	0	MIF_CD74_CXCR4	MIF - (CD74+CXCR4)	MIF	Secreted Signaling	PMID: 29637711; PMID: 24760155	VEGFRi	RCC_5
anti-CD3/CD28/CD2cult CD4 cells	Activated NK cells	MIF	CD74_CXCR4	0.214116	0	MIF_CD74_CXCR4	MIF - (CD74+CXCR4)	MIF	Secreted Signaling	PMID: 29637711; PMID: 24760155	anti-CD3/CD28/CD2	RCC_6
Tcm CD4 cells	Exhausted CD8 cells	MIF	CD74_CD44	0.213984	0	MIF_CD74_CD44	MIF - (CD74+CD44)	MIF	Secreted Signaling	PMID: 29637711; PMID: 26175090	anti-PD1	RCC_7
Tissue-Associated Activated CD4 cells	3_TEMRA CD8 cells	MIF	CD74_CXCR4	0.21398	0	MIF_CD74_CXCR4	MIF - (CD74+CXCR4)	MIF	Secreted Signaling	PMID: 29637711; PMID: 24760155	anti-CD3/CD28/CD2	RCC_7
Tissue-resident NK cells	Tem/rm CD8 cells	MIF	CD74_CD44	0.213969	0	MIF_CD74_CD44	MIF - (CD74+CD44)	MIF	Secreted Signaling	PMID: 29637711; PMID: 26175090	Control	RCC_8
Activated CD4 cells	Monocytes	MIF	CD74_CXCR4	0.213917	0	MIF_CD74_CXCR4	MIF - (CD74+CXCR4)	MIF	Secreted Signaling	PMID: 29637711; PMID: 24760155	anti-PD1	RCC_6
Naive CD4 cells	Activated CD4 cells	MIF	CD74_CXCR4	0.213916	0	MIF_CD74_CXCR4	MIF - (CD74+CXCR4)	MIF	Secreted Signaling	PMID: 29637711; PMID: 24760155	anti-PD1	RCC_7
Tissue-Associated Activated CD4 cells	Exhausted CD8 cells	MIF	CD74_CD44	0.213903	0	MIF_CD74_CD44	MIF - (CD74+CD44)	MIF	Secreted Signaling	PMID: 29637711; PMID: 26175090	anti-PD1	RCC_7
Tissue-resident NK cells	B cells	MIF	CD74_CXCR4	0.213853	0	MIF_CD74_CXCR4	MIF - (CD74+CXCR4)	MIF	Secreted Signaling	PMID: 29637711; PMID: 24760155	VEGFRi	RCC_6
Naive CD4 cells	Exhausted CD8 cells	MIF	CD74_CXCR4	0.213846	0	MIF_CD74_CXCR4	MIF - (CD74+CXCR4)	MIF	Secreted Signaling	PMID: 29637711; PMID: 24760155	VEGFRi	RCC_7
Resting NK cells	Exhausted CD8 cells	MIF	CD74_CXCR4	0.213845	0	MIF_CD74_CXCR4	MIF - (CD74+CXCR4)	MIF	Secreted Signaling	PMID: 29637711; PMID: 24760155	Control	RCC_4
Tcm CD8 cells	Exhausted CD8 cells	MIF	CD74_CXCR4	0.213765	0	MIF_CD74_CXCR4	MIF - (CD74+CXCR4)	MIF	Secreted Signaling	PMID: 29637711; PMID: 24760155	VEGFRi	RCC_7
Regulatory CD4 cells	Exhausted CD8 cells	MIF	CD74_CD44	0.213717	0	MIF_CD74_CD44	MIF - (CD74+CD44)	MIF	Secreted Signaling	PMID: 29637711; PMID: 26175090	anti-PD1	RCC_7
Macrophages	Tem/rm CD8 cells	MIF	CD74_CXCR4	0.213647	0	MIF_CD74_CXCR4	MIF - (CD74+CXCR4)	MIF	Secreted Signaling	PMID: 29637711; PMID: 24760155	anti-PD1	RCC_7
Activated Cytotoxic CD4 cells	NK-like TEMRA CD8 cells	MIF	CD74_CXCR4	0.213639	0	MIF_CD74_CXCR4	MIF - (CD74+CXCR4)	MIF	Secreted Signaling	PMID: 29637711; PMID: 24760155	VEGFRi	RCC_8
Tcm CD8 cells	Tem CD8 cells	MIF	CD74_CXCR4	0.213629	0	MIF_CD74_CXCR4	MIF - (CD74+CXCR4)	MIF	Secreted Signaling	PMID: 29637711; PMID: 24760155	Control	RCC_7
Tcm CD4 cells	Tem CD8 cells	MIF	CD74_CXCR4	0.213626	0	MIF_CD74_CXCR4	MIF - (CD74+CXCR4)	MIF	Secreted Signaling	PMID: 29637711; PMID: 24760155	anti-PD1	RCC_7
anti-CD3/CD28/CD2cult CD4 cells	anti-CD3/CD28/CD2cult CD4 cells	MIF	CD74_CD44	0.213591	0	MIF_CD74_CD44	MIF - (CD74+CD44)	MIF	Secreted Signaling	PMID: 29637711; PMID: 26175090	anti-CD3/CD28/CD2	RCC_4
Tcm CD8 cells	3_TEMRA CD8 cells	MIF	CD74_CXCR4	0.213557	0	MIF_CD74_CXCR4	MIF - (CD74+CXCR4)	MIF	Secreted Signaling	PMID: 29637711; PMID: 24760155	Control	RCC_7
Tissue-Associated Activated CD4 cells	Tem CD8 cells	MIF	CD74_CXCR4	0.213545	0	MIF_CD74_CXCR4	MIF - (CD74+CXCR4)	MIF	Secreted Signaling	PMID: 29637711; PMID: 24760155	anti-PD1	RCC_7
Tissue-Associated Activated CD4 cells	Tem/rm CD8 cells	MIF	CD74_CXCR4	0.213481	0	MIF_CD74_CXCR4	MIF - (CD74+CXCR4)	MIF	Secreted Signaling	PMID: 29637711; PMID: 24760155	anti-CD3/CD28/CD2	RCC_7
Macrophages	Exhausted CD8 cells	MIF	CD74_CXCR4	0.213459	0.01	MIF_CD74_CXCR4	MIF - (CD74+CXCR4)	MIF	Secreted Signaling	PMID: 29637711; PMID: 24760155	anti-PD1	RCC_7
Regulatory CD4 cells	Tem CD8 cells	MIF	CD74_CXCR4	0.21336	0.01	MIF_CD74_CXCR4	MIF - (CD74+CXCR4)	MIF	Secreted Signaling	PMID: 29637711; PMID: 24760155	anti-PD1	RCC_7
Tcm CD4 cells	Tissue-resident NK cells	MIF	CD74_CD44	0.213325	0	MIF_CD74_CD44	MIF - (CD74+CD44)	MIF	Secreted Signaling	PMID: 29637711; PMID: 26175090	Control	RCC_6
Regulatory CD4 cells	Tem/rm CD8 cells	MIF	CD74_CXCR4	0.213296	0	MIF_CD74_CXCR4	MIF - (CD74+CXCR4)	MIF	Secreted Signaling	PMID: 29637711; PMID: 24760155	anti-PD1	RCC_5
Tissue-Associated Activated CD4 cells	Exhausted CD8 cells	MIF	CD74_CXCR4	0.213276	0	MIF_CD74_CXCR4	MIF - (CD74+CXCR4)	MIF	Secreted Signaling	PMID: 29637711; PMID: 24760155	Control	RCC_4
anti-CD3/CD28/CD2cult CD4 cells	Tem/rm CD8 cells	MIF	CD74_CD44	0.213241	0	MIF_CD74_CD44	MIF - (CD74+CD44)	MIF	Secreted Signaling	PMID: 29637711; PMID: 26175090	anti-CD3/CD28/CD2	RCC_4
Tcm CD8 cells	Exhausted CD8 cells	MIF	CD74_CXCR4	0.213175	0	MIF_CD74_CXCR4	MIF - (CD74+CXCR4)	MIF	Secreted Signaling	PMID: 29637711; PMID: 24760155	anti-PD1	RCC_5
Exhausted CD8 cells	Exhausted CD8 cells	MIF	CD74_CXCR4	0.21315	0	MIF_CD74_CXCR4	MIF - (CD74+CXCR4)	MIF	Secreted Signaling	PMID: 29637711; PMID: 24760155	anti-CD3/CD28/CD2	RCC_5
Tem/rm CD8 cells	Immature NK cells	MIF	CD74_CXCR4	0.213116	0	MIF_CD74_CXCR4	MIF - (CD74+CXCR4)	MIF	Secreted Signaling	PMID: 29637711; PMID: 24760155	anti-PD1 + VEGFRi	RCC_1
Naive Gamma delta T cells	Tem/rm CD8 cells	MIF	CD74_CXCR4	0.213093	0	MIF_CD74_CXCR4	MIF - (CD74+CXCR4)	MIF	Secreted Signaling	PMID: 29637711; PMID: 24760155	anti-PD1 + VEGFRi	RCC_1
Tissue-Associated Activated CD4 cells	Tem/rm CD8 cells	MIF	CD74_CD44	0.213091	0	MIF_CD74_CD44	MIF - (CD74+CD44)	MIF	Secreted Signaling	PMID: 29637711; PMID: 26175090	anti-PD1	RCC_6
Exhausted CD8 cells	NK-like TEMRA CD8 cells	MIF	CD74_CXCR4	0.213032	0	MIF_CD74_CXCR4	MIF - (CD74+CXCR4)	MIF	Secreted Signaling	PMID: 29637711; PMID: 24760155	Control	RCC_1
anti-CD3/CD28/CD2cult CD4 cells	Regulatory CD4 cells	MIF	CD74_CXCR4	0.213021	0	MIF_CD74_CXCR4	MIF - (CD74+CXCR4)	MIF	Secreted Signaling	PMID: 29637711; PMID: 24760155	anti-CD3/CD28/CD2	RCC_6
Tem CD4 cells	Monocytes	MIF	CD74_CD44	0.213016	0	MIF_CD74_CD44	MIF - (CD74+CD44)	MIF	Secreted Signaling	PMID: 29637711; PMID: 26175090	anti-PD1	RCC_7
Stressed CD8 cells	Monocytes	MIF	CD74_CD44	0.213	0	MIF_CD74_CD44	MIF - (CD74+CD44)	MIF	Secreted Signaling	PMID: 29637711; PMID: 26175090	anti-PD1 + VEGFRi	RCC_4
Naive Gamma delta T cells	Exhausted Cytotoxic CD4 cells	MIF	CD74_CXCR4	0.212994	0.01	MIF_CD74_CXCR4	MIF - (CD74+CXCR4)	MIF	Secreted Signaling	PMID: 29637711; PMID: 24760155	anti-PD1 + VEGFRi	RCC_1
Tcm CD8 cells	B cells	MIF	CD74_CXCR4	0.212956	0	MIF_CD74_CXCR4	MIF - (CD74+CXCR4)	MIF	Secreted Signaling	PMID: 29637711; PMID: 24760155	anti-PD1 + VEGFRi	RCC_6
Tissue-resident NK cells	Activated Cytotoxic CD4 cells	MIF	CD74_CXCR4	0.212929	0.02	MIF_CD74_CXCR4	MIF - (CD74+CXCR4)	MIF	Secreted Signaling	PMID: 29637711; PMID: 24760155	Control	RCC_6
Naive CD4 cells	B cells	MIF	CD74_CD44	0.212918	0	MIF_CD74_CD44	MIF - (CD74+CD44)	MIF	Secreted Signaling	PMID: 29637711; PMID: 26175090	anti-PD1	RCC_7
Exhausted CD8 cells	Activated NK cells	MIF	CD74_CXCR4	0.212914	0	MIF_CD74_CXCR4	MIF - (CD74+CXCR4)	MIF	Secreted Signaling	PMID: 29637711; PMID: 24760155	anti-PD1 + VEGFRi	RCC_1
Activated CD4 cells	B cells	MIF	CD74_CD44	0.21291	0	MIF_CD74_CD44	MIF - (CD74+CD44)	MIF	Secreted Signaling	PMID: 29637711; PMID: 26175090	Control	RCC_5
Cytotoxic CD4 cells	B cells	MIF	CD74_CXCR4	0.212892	0	MIF_CD74_CXCR4	MIF - (CD74+CXCR4)	MIF	Secreted Signaling	PMID: 29637711; PMID: 24760155	anti-PD1	RCC_7
Regulatory CD4 cells	Exhausted CD8 cells	MIF	CD74_CD44	0.212869	0	MIF_CD74_CD44	MIF - (CD74+CD44)	MIF	Secreted Signaling	PMID: 29637711; PMID: 26175090	anti-PD1	RCC_6
Tissue-resident NK cells	Tem/rm CD8 cells	MIF	CD74_CXCR4	0.212857	0	MIF_CD74_CXCR4	MIF - (CD74+CXCR4)	MIF	Secreted Signaling	PMID: 29637711; PMID: 24760155	anti-PD1	RCC_6
Cytotoxic NK cells	B cells	MIF	CD74_CXCR4	0.212838	0	MIF_CD74_CXCR4	MIF - (CD74+CXCR4)	MIF	Secreted Signaling	PMID: 29637711; PMID: 24760155	VEGFRi	RCC_5
Activated Cytotoxic CD4 cells	Exhausted CD8 cells	MIF	CD74_CXCR4	0.212835	0	MIF_CD74_CXCR4	MIF - (CD74+CXCR4)	MIF	Secreted Signaling	PMID: 29637711; PMID: 24760155	anti-PD1	RCC_8
Exhausted CD8 cells	Tissue-resident NK cells	MIF	CD74_CD44	0.212818	0	MIF_CD74_CD44	MIF - (CD74+CD44)	MIF	Secreted Signaling	PMID: 29637711; PMID: 26175090	Control	RCC_8
Naive CD4 cells	Exhausted CD8 cells	MIF	CD74_CD44	0.212816	0	MIF_CD74_CD44	MIF - (CD74+CD44)	MIF	Secreted Signaling	PMID: 29637711; PMID: 26175090	anti-PD1	RCC_6
Activated CD4 cells	B cells	MIF	CD74_CXCR4	0.212758	0	MIF_CD74_CXCR4	MIF - (CD74+CXCR4)	MIF	Secreted Signaling	PMID: 29637711; PMID: 24760155	VEGFRi	RCC_6
anti-CD3/CD28/CD2cult CD4 cells	Monocytes	MIF	CD74_CD44	0.212751	0	MIF_CD74_CD44	MIF - (CD74+CD44)	MIF	Secreted Signaling	PMID: 29637711; PMID: 26175090	anti-CD3/CD28/CD2	RCC_4
Exhausted CD8 cells	Type I IFN NK cells	MIF	CD74_CXCR4	0.212705	0	MIF_CD74_CXCR4	MIF - (CD74+CXCR4)	MIF	Secreted Signaling	PMID: 29637711; PMID: 24760155	anti-PD1 + VEGFRi	RCC_1
MAIT cells	Tem/rm CD8 cells	MIF	CD74_CXCR4	0.212702	0	MIF_CD74_CXCR4	MIF - (CD74+CXCR4)	MIF	Secreted Signaling	PMID: 29637711; PMID: 24760155	Control	RCC_7
Exhausted CD8 cells	B cells	MIF	CD74_CXCR4	0.212679	0	MIF_CD74_CXCR4	MIF - (CD74+CXCR4)	MIF	Secreted Signaling	PMID: 29637711; PMID: 24760155	anti-CD3/CD28/CD2	RCC_7
Tem/rm CD8 cells	Tem/rm CD8 cells	MIF	CD74_CD44	0.212674	0	MIF_CD74_CD44	MIF - (CD74+CD44)	MIF	Secreted Signaling	PMID: 29637711; PMID: 26175090	Control	RCC_8
B cells	Exhausted CD8 cells	MIF	CD74_CXCR4	0.212652	0	MIF_CD74_CXCR4	MIF - (CD74+CXCR4)	MIF	Secreted Signaling	PMID: 29637711; PMID: 24760155	VEGFRi	RCC_5
Naive CD4 cells	Tem CD8 cells	MIF	CD74_CXCR4	0.212649	0	MIF_CD74_CXCR4	MIF - (CD74+CXCR4)	MIF	Secreted Signaling	PMID: 29637711; PMID: 24760155	anti-PD1	RCC_8
Naive Gamma delta T cells	NK-like TEMRA CD8 cells	MIF	CD74_CXCR4	0.212613	0	MIF_CD74_CXCR4	MIF - (CD74+CXCR4)	MIF	Secreted Signaling	PMID: 29637711; PMID: 24760155	anti-PD1 + VEGFRi	RCC_1
Monocytes	Activated Cytotoxic CD4 cells	MIF	CD74_CD44	0.212599	0.02	MIF_CD74_CD44	MIF - (CD74+CD44)	MIF	Secreted Signaling	PMID: 29637711; PMID: 26175090	Control	RCC_8
Tem CD4 cells	Tem/rm CD8 cells	MIF	CD74_CD44	0.212592	0	MIF_CD74_CD44	MIF - (CD74+CD44)	MIF	Secreted Signaling	PMID: 29637711; PMID: 26175090	Control	RCC_5
Tcm CD4 cells	Type I IFN NK cells	MIF	CD74_CXCR4	0.21258	0	MIF_CD74_CXCR4	MIF - (CD74+CXCR4)	MIF	Secreted Signaling	PMID: 29637711; PMID: 24760155	anti-PD1	RCC_7
Tcm CD4 cells	NK-like TEMRA CD8 cells	MIF	CD74_CXCR4	0.212504	0.01	MIF_CD74_CXCR4	MIF - (CD74+CXCR4)	MIF	Secreted Signaling	PMID: 29637711; PMID: 24760155	anti-PD1	RCC_7
Tissue-Associated Activated CD4 cells	Type I IFN NK cells	MIF	CD74_CXCR4	0.212499	0	MIF_CD74_CXCR4	MIF - (CD74+CXCR4)	MIF	Secreted Signaling	PMID: 29637711; PMID: 24760155	anti-PD1	RCC_7
MAIT cells	Tissue-resident NK cells	MIF	CD74_CD44	0.212498	0	MIF_CD74_CD44	MIF - (CD74+CD44)	MIF	Secreted Signaling	PMID: 29637711; PMID: 26175090	Control	RCC_6
anti-CD3/CD28/CD2cult CD4 cells	Tissue-resident NK cells	MIF	CD74_CXCR4	0.212494	0	MIF_CD74_CXCR4	MIF - (CD74+CXCR4)	MIF	Secreted Signaling	PMID: 29637711; PMID: 24760155	anti-CD3/CD28/CD2	RCC_6
Tissue-Associated Activated CD4 cells	NK-like TEMRA CD8 cells	MIF	CD74_CXCR4	0.212423	0.01	MIF_CD74_CXCR4	MIF - (CD74+CXCR4)	MIF	Secreted Signaling	PMID: 29637711; PMID: 24760155	anti-PD1	RCC_7
anti-CD3/CD28/CD2cult CD4 cells	Tem/rm CD8 cells	MIF	CD74_CXCR4	0.212389	0	MIF_CD74_CXCR4	MIF - (CD74+CXCR4)	MIF	Secreted Signaling	PMID: 29637711; PMID: 24760155	anti-CD3/CD28/CD2	RCC_5
Naive CD4 cells	Exhausted CD8 cells	MIF	CD74_CXCR4	0.212381	0	MIF_CD74_CXCR4	MIF - (CD74+CXCR4)	MIF	Secreted Signaling	PMID: 29637711; PMID: 24760155	Control	RCC_5
Activated Cytotoxic CD4 cells	3_TEMRA CD8 cells	MIF	CD74_CXCR4	0.21234	0	MIF_CD74_CXCR4	MIF - (CD74+CXCR4)	MIF	Secreted Signaling	PMID: 29637711; PMID: 24760155	Control	RCC_6
Regulatory CD4 cells	Type I IFN NK cells	MIF	CD74_CXCR4	0.212314	0.01	MIF_CD74_CXCR4	MIF - (CD74+CXCR4)	MIF	Secreted Signaling	PMID: 29637711; PMID: 24760155	anti-PD1	RCC_7
Tissue-resident NK cells	Activated CD4 cells	MIF	CD74_CXCR4	0.212261	0	MIF_CD74_CXCR4	MIF - (CD74+CXCR4)	MIF	Secreted Signaling	PMID: 29637711; PMID: 24760155	anti-PD1	RCC_7
Tissue-resident NK cells	anti-CD3/CD28/CD2cult CD4 cells	CCL5	CCR4	0.212211	0	CCL5_CCR4	CCL5 - CCR4	CCL	Secreted Signaling	KEGG: hsa04060	anti-CD3/CD28/CD2	RCC_6
Tcm CD8 cells	Tem/rm CD8 cells	MIF	CD74_CXCR4	0.212177	0.01	MIF_CD74_CXCR4	MIF - (CD74+CXCR4)	MIF	Secreted Signaling	PMID: 29637711; PMID: 24760155	anti-PD1 + VEGFRi	RCC_1
XCL1/2+ Gamma delta T cells	Activated Cytotoxic CD4 cells	MIF	CD74_CD44	0.212175	0	MIF_CD74_CD44	MIF - (CD74+CD44)	MIF	Secreted Signaling	PMID: 29637711; PMID: 26175090	VEGFRi	RCC_1
Tcm CD8 cells	B cells	MIF	CD74_CD44	0.212125	0	MIF_CD74_CD44	MIF - (CD74+CD44)	MIF	Secreted Signaling	PMID: 29637711; PMID: 26175090	anti-PD1	RCC_6
Regulatory CD4 cells	Tissue-resident NK cells	MIF	CD74_CXCR4	0.212093	0.01	MIF_CD74_CXCR4	MIF - (CD74+CXCR4)	MIF	Secreted Signaling	PMID: 29637711; PMID: 24760155	Control	RCC_6
anti-CD3/CD28/CD2cult CD4 cells	Tissue-resident NK cells	MIF	CD74_CD44	0.212086	0	MIF_CD74_CD44	MIF - (CD74+CD44)	MIF	Secreted Signaling	PMID: 29637711; PMID: 26175090	anti-CD3/CD28/CD2	RCC_4
Tcm CD8 cells	Exhausted Cytotoxic CD4 cells	MIF	CD74_CXCR4	0.212079	0.04	MIF_CD74_CXCR4	MIF - (CD74+CXCR4)	MIF	Secreted Signaling	PMID: 29637711; PMID: 24760155	anti-PD1 + VEGFRi	RCC_1
Activated Cytotoxic CD4 cells	Tem/rm CD8 cells	MIF	CD74_CD44	0.212053	0	MIF_CD74_CD44	MIF - (CD74+CD44)	MIF	Secreted Signaling	PMID: 29637711; PMID: 26175090	Control	RCC_6
Activated Cytotoxic CD4 cells	Activated Cytotoxic CD4 cells	MIF	CD74_CD44	0.212001	0	MIF_CD74_CD44	MIF - (CD74+CD44)	MIF	Secreted Signaling	PMID: 29637711; PMID: 26175090	Control	RCC_6
Tissue-Associated Activated CD4 cells	Tissue-resident NK cells	MIF	CD74_CD44	0.211957	0	MIF_CD74_CD44	MIF - (CD74+CD44)	MIF	Secreted Signaling	PMID: 29637711; PMID: 26175090	Control	RCC_6
Tissue-Associated Activated CD4 cells	Tem/rm CD8 cells	MIF	CD74_CXCR4	0.211938	0	MIF_CD74_CXCR4	MIF - (CD74+CXCR4)	MIF	Secreted Signaling	PMID: 29637711; PMID: 24760155	anti-PD1	RCC_8
Naive Gamma delta T cells	Tissue-resident NK cells	MIF	CD74_CXCR4	0.211873	0.04	MIF_CD74_CXCR4	MIF - (CD74+CXCR4)	MIF	Secreted Signaling	PMID: 29637711; PMID: 24760155	Control	RCC_1
Naive Gamma delta T cells	Exhausted CD8 cells	MIF	CD74_CXCR4	0.211808	0	MIF_CD74_CXCR4	MIF - (CD74+CXCR4)	MIF	Secreted Signaling	PMID: 29637711; PMID: 24760155	anti-CD3/CD28/CD2	RCC_5
Tissue-Associated Activated CD4 cells	Exhausted CD8 cells	MIF	CD74_CXCR4	0.211801	0	MIF_CD74_CXCR4	MIF - (CD74+CXCR4)	MIF	Secreted Signaling	PMID: 29637711; PMID: 24760155	anti-CD3/CD28/CD2	RCC_4
Exhausted CD8 cells	Exhausted CD8 cells	MIF	CD74_CXCR4	0.211791	0	MIF_CD74_CXCR4	MIF - (CD74+CXCR4)	MIF	Secreted Signaling	PMID: 29637711; PMID: 24760155	Control	RCC_5
Tissue-Associated Activated CD4 cells	Monocytes	MIF	CD74_CXCR4	0.211751	0	MIF_CD74_CXCR4	MIF - (CD74+CXCR4)	MIF	Secreted Signaling	PMID: 29637711; PMID: 24760155	anti-PD1	RCC_6
anti-CD3/CD28/CD2cult CD4 cells	Tem/rm CD8 cells	MIF	CD74_CXCR4	0.211751	0	MIF_CD74_CXCR4	MIF - (CD74+CXCR4)	MIF	Secreted Signaling	PMID: 29637711; PMID: 24760155	anti-PD1	RCC_5
Tcm CD8 cells	NK-like TEMRA CD8 cells	MIF	CD74_CXCR4	0.211698	0.02	MIF_CD74_CXCR4	MIF - (CD74+CXCR4)	MIF	Secreted Signaling	PMID: 29637711; PMID: 24760155	anti-PD1 + VEGFRi	RCC_1
Naive CD4 cells	MAIT cells	MIF	CD74_CXCR4	0.211687	0	MIF_CD74_CXCR4	MIF - (CD74+CXCR4)	MIF	Secreted Signaling	PMID: 29637711; PMID: 24760155	anti-PD1	RCC_7
Tissue-Associated Activated CD4 cells	3_TEMRA CD8 cells	MIF	CD74_CD44	0.211682	0	MIF_CD74_CD44	MIF - (CD74+CD44)	MIF	Secreted Signaling	PMID: 29637711; PMID: 26175090	Control	RCC_8
Tcm CD8 cells	3_TEMRA CD8 cells	MIF	CD74_CXCR4	0.211647	0	MIF_CD74_CXCR4	MIF - (CD74+CXCR4)	MIF	Secreted Signaling	PMID: 29637711; PMID: 24760155	Control	RCC_6
Tissue-Associated Activated CD4 cells	Tem CD8 cells	MIF	CD74_CXCR4	0.211632	0	MIF_CD74_CXCR4	MIF - (CD74+CXCR4)	MIF	Secreted Signaling	PMID: 29637711; PMID: 24760155	Control	RCC_7
Tcm CD4 cells	Tem CD8 cells	MIF	CD74_CXCR4	0.211622	0	MIF_CD74_CXCR4	MIF - (CD74+CXCR4)	MIF	Secreted Signaling	PMID: 29637711; PMID: 24760155	anti-PD1	RCC_8
Activated CD4 cells	3_TEMRA CD8 cells	MIF	CD74_CD44	0.211606	0	MIF_CD74_CD44	MIF - (CD74+CD44)	MIF	Secreted Signaling	PMID: 29637711; PMID: 26175090	Control	RCC_8
Tissue-resident NK cells	Exhausted CD8 cells	MIF	CD74_CXCR4	0.211575	0	MIF_CD74_CXCR4	MIF - (CD74+CXCR4)	MIF	Secreted Signaling	PMID: 29637711; PMID: 24760155	Control	RCC_5
Regulatory CD4 cells	Tissue-resident NK cells	MIF	CD74_CD44	0.211566	0	MIF_CD74_CD44	MIF - (CD74+CD44)	MIF	Secreted Signaling	PMID: 29637711; PMID: 26175090	Control	RCC_8
anti-CD3/CD28/CD2cult CD4 cells	3_TEMRA CD8 cells	MIF	CD74_CXCR4	0.211562	0	MIF_CD74_CXCR4	MIF - (CD74+CXCR4)	MIF	Secreted Signaling	PMID: 29637711; PMID: 24760155	anti-CD3/CD28/CD2	RCC_6
Tissue-Associated Activated CD4 cells	3_TEMRA CD8 cells	MIF	CD74_CXCR4	0.21156	0	MIF_CD74_CXCR4	MIF - (CD74+CXCR4)	MIF	Secreted Signaling	PMID: 29637711; PMID: 24760155	Control	RCC_7
Activated CD4 cells	3_TEMRA CD8 cells	MIF	CD74_CXCR4	0.211556	0	MIF_CD74_CXCR4	MIF - (CD74+CXCR4)	MIF	Secreted Signaling	PMID: 29637711; PMID: 24760155	VEGFRi	RCC_8
Tcm CD8 cells	Exhausted CD8 cells	MIF	CD74_CD44	0.211523	0	MIF_CD74_CD44	MIF - (CD74+CD44)	MIF	Secreted Signaling	PMID: 29637711; PMID: 26175090	Control	RCC_7
Tem CD4 cells	Tissue-resident NK cells	MIF	CD74_CXCR4	0.211424	0.02	MIF_CD74_CXCR4	MIF - (CD74+CXCR4)	MIF	Secreted Signaling	PMID: 29637711; PMID: 24760155	Control	RCC_6
Stressed CD8 cells	Tem/rm CD8 cells	MIF	CD74_CXCR4	0.211411	0	MIF_CD74_CXCR4	MIF - (CD74+CXCR4)	MIF	Secreted Signaling	PMID: 29637711; PMID: 24760155	anti-PD1 + VEGFRi	RCC_4
Tcm CD8 cells	Exhausted CD8 cells	MIF	CD74_CXCR4	0.2114	0	MIF_CD74_CXCR4	MIF - (CD74+CXCR4)	MIF	Secreted Signaling	PMID: 29637711; PMID: 24760155	anti-PD1	RCC_6
Tcm CD8 cells	Tem/rm CD8 cells	MIF	CD74_CD44	0.211361	0	MIF_CD74_CD44	MIF - (CD74+CD44)	MIF	Secreted Signaling	PMID: 29637711; PMID: 26175090	Control	RCC_6
Tcm CD8 cells	Activated Cytotoxic CD4 cells	MIF	CD74_CD44	0.211309	0	MIF_CD74_CD44	MIF - (CD74+CD44)	MIF	Secreted Signaling	PMID: 29637711; PMID: 26175090	Control	RCC_6
Resting NK cells	Macrophages	MIF	CD74_CD44	0.211299	0	MIF_CD74_CD44	MIF - (CD74+CD44)	MIF	Secreted Signaling	PMID: 29637711; PMID: 26175090	Control	RCC_4
Tissue-resident NK cells	B cells	MIF	CD74_CD44	0.211269	0	MIF_CD74_CD44	MIF - (CD74+CD44)	MIF	Secreted Signaling	PMID: 29637711; PMID: 26175090	anti-PD1	RCC_7
Tcm CD8 cells	Monocytes	MIF	CD74_CD44	0.211267	0	MIF_CD74_CD44	MIF - (CD74+CD44)	MIF	Secreted Signaling	PMID: 29637711; PMID: 26175090	Control	RCC_7
anti-CD3/CD28/CD2cult CD4 cells	1_TEMRA CD8 cells	MIF	CD74_CXCR4	0.211243	0	MIF_CD74_CXCR4	MIF - (CD74+CXCR4)	MIF	Secreted Signaling	PMID: 29637711; PMID: 24760155	anti-CD3/CD28/CD2	RCC_4
Cytotoxic CD4 cells	B cells	MIF	CD74_CXCR4	0.211236	0	MIF_CD74_CXCR4	MIF - (CD74+CXCR4)	MIF	Secreted Signaling	PMID: 29637711; PMID: 24760155	Control	RCC_7
Tem/rm CD8 cells	Tissue-resident NK cells	MIF	CD74_CXCR4	0.211214	0.04	MIF_CD74_CXCR4	MIF - (CD74+CXCR4)	MIF	Secreted Signaling	PMID: 29637711; PMID: 24760155	Control	RCC_1
Tcm CD4 cells	Tem/rm CD8 cells	MIF	CD74_CD44	0.211178	0	MIF_CD74_CD44	MIF - (CD74+CD44)	MIF	Secreted Signaling	PMID: 29637711; PMID: 26175090	anti-PD1	RCC_7
Tem CD4 cells	Cytotoxic CD4 cells	MIF	CD74_CXCR4	0.211113	0.03	MIF_CD74_CXCR4	MIF - (CD74+CXCR4)	MIF	Secreted Signaling	PMID: 29637711; PMID: 24760155	anti-PD1	RCC_7
Tissue-Associated Activated CD4 cells	Tem/rm CD8 cells	MIF	CD74_CD44	0.211098	0	MIF_CD74_CD44	MIF - (CD74+CD44)	MIF	Secreted Signaling	PMID: 29637711; PMID: 26175090	anti-PD1	RCC_7
1_TEMRA CD8 cells	B cells	MIF	CD74_CXCR4	0.21109	0	MIF_CD74_CXCR4	MIF - (CD74+CXCR4)	MIF	Secreted Signaling	PMID: 29637711; PMID: 24760155	anti-PD1 + VEGFRi	RCC_7
Activated Cytotoxic CD4 cells	3_TEMRA CD8 cells	MIF	CD74_CXCR4	0.211	0	MIF_CD74_CXCR4	MIF - (CD74+CXCR4)	MIF	Secreted Signaling	PMID: 29637711; PMID: 24760155	VEGFRi	RCC_8
XCL1/2+ Gamma delta T cells	Tissue-resident NK cells	MIF	CD74_CD44	0.210968	0	MIF_CD74_CD44	MIF - (CD74+CD44)	MIF	Secreted Signaling	PMID: 29637711; PMID: 26175090	Control	RCC_8
Tissue-Associated Activated CD4 cells	B cells	MIF	CD74_CXCR4	0.210937	0	MIF_CD74_CXCR4	MIF - (CD74+CXCR4)	MIF	Secreted Signaling	PMID: 29637711; PMID: 24760155	anti-CD3/CD28/CD2	RCC_6
Tissue-Associated Activated CD4 cells	XCL1/2+ Gamma delta T cells	MIF	CD74_CD44	0.210924	0	MIF_CD74_CD44	MIF - (CD74+CD44)	MIF	Secreted Signaling	PMID: 29637711; PMID: 26175090	Control	RCC_8
Regulatory CD4 cells	Tem/rm CD8 cells	MIF	CD74_CD44	0.210914	0	MIF_CD74_CD44	MIF - (CD74+CD44)	MIF	Secreted Signaling	PMID: 29637711; PMID: 26175090	anti-PD1	RCC_7
Activated CD4 cells	3_TEMRA CD8 cells	MIF	CD74_CXCR4	0.210879	0	MIF_CD74_CXCR4	MIF - (CD74+CXCR4)	MIF	Secreted Signaling	PMID: 29637711; PMID: 24760155	anti-PD1	RCC_6
Activated CD4 cells	Activated CD4 cells	MIF	CD74_CXCR4	0.210858	0	MIF_CD74_CXCR4	MIF - (CD74+CXCR4)	MIF	Secreted Signaling	PMID: 29637711; PMID: 24760155	Control	RCC_7
Activated CD4 cells	XCL1/2+ Gamma delta T cells	MIF	CD74_CD44	0.210848	0	MIF_CD74_CD44	MIF - (CD74+CD44)	MIF	Secreted Signaling	PMID: 29637711; PMID: 26175090	Control	RCC_8
Macrophages	Tem/rm CD8 cells	MIF	CD74_CXCR4	0.210844	0	MIF_CD74_CXCR4	MIF - (CD74+CXCR4)	MIF	Secreted Signaling	PMID: 29637711; PMID: 24760155	anti-CD3/CD28/CD2	RCC_4
anti-CD3/CD28/CD2cult CD4 cells	Activated NK cells	MIF	CD74_CXCR4	0.21083	0	MIF_CD74_CXCR4	MIF - (CD74+CXCR4)	MIF	Secreted Signaling	PMID: 29637711; PMID: 24760155	anti-CD3/CD28/CD2	RCC_7
3_TEMRA CD8 cells	B cells	MIF	CD74_CXCR4	0.210826	0	MIF_CD74_CXCR4	MIF - (CD74+CXCR4)	MIF	Secreted Signaling	PMID: 29637711; PMID: 24760155	VEGFRi	RCC_7
Tcm CD4 cells	Activated NK cells	MIF	CD74_CXCR4	0.210824	0	MIF_CD74_CXCR4	MIF - (CD74+CXCR4)	MIF	Secreted Signaling	PMID: 29637711; PMID: 24760155	Control	RCC_6
Monocytes	Tem CD8 cells	MIF	CD74_CXCR4	0.210794	0	MIF_CD74_CXCR4	MIF - (CD74+CXCR4)	MIF	Secreted Signaling	PMID: 29637711; PMID: 24760155	Control	RCC_7
Monocytes	Proliferating CD8 cells	MIF	CD74_CXCR4	0.210775	0	MIF_CD74_CXCR4	MIF - (CD74+CXCR4)	MIF	Secreted Signaling	PMID: 29637711; PMID: 24760155	anti-PD1	RCC_4
Tissue-Associated Activated CD4 cells	Macrophages	MIF	CD74_CD44	0.210735	0	MIF_CD74_CD44	MIF - (CD74+CD44)	MIF	Secreted Signaling	PMID: 29637711; PMID: 26175090	Control	RCC_4
Monocytes	3_TEMRA CD8 cells	MIF	CD74_CXCR4	0.210722	0	MIF_CD74_CXCR4	MIF - (CD74+CXCR4)	MIF	Secreted Signaling	PMID: 29637711; PMID: 24760155	Control	RCC_7
anti-CD3/CD28/CD2cult CD4 cells	Tem/rm CD8 cells	MIF	CD74_CD44	0.210697	0	MIF_CD74_CD44	MIF - (CD74+CD44)	MIF	Secreted Signaling	PMID: 29637711; PMID: 26175090	anti-CD3/CD28/CD2	RCC_5
Exhausted CD8 cells	anti-CD3/CD28/CD2cult CD4 cells	CCL5	CCR4	0.210689	0	CCL5_CCR4	CCL5 - CCR4	CCL	Secreted Signaling	KEGG: hsa04060	anti-CD3/CD28/CD2	RCC_6
Activated CD4 cells	Activated CD4 cells	MIF	CD74_CXCR4	0.210679	0	MIF_CD74_CXCR4	MIF - (CD74+CXCR4)	MIF	Secreted Signaling	PMID: 29637711; PMID: 24760155	anti-PD1	RCC_6
Activated Cytotoxic CD4 cells	3_TEMRA CD8 cells	MIF	CD74_CXCR4	0.210642	0	MIF_CD74_CXCR4	MIF - (CD74+CXCR4)	MIF	Secreted Signaling	PMID: 29637711; PMID: 24760155	anti-PD1	RCC_8
Regulatory CD4 cells	B cells	MIF	CD74_CXCR4	0.210641	0	MIF_CD74_CXCR4	MIF - (CD74+CXCR4)	MIF	Secreted Signaling	PMID: 29637711; PMID: 24760155	anti-PD1 + VEGFRi	RCC_5
Tem CD4 cells	Cytotoxic NK cells	MIF	CD74_CXCR4	0.210605	0.03	MIF_CD74_CXCR4	MIF - (CD74+CXCR4)	MIF	Secreted Signaling	PMID: 29637711; PMID: 24760155	anti-PD1	RCC_7
Activated Cytotoxic CD4 cells	Tem/rm CD8 cells	MIF	CD74_CXCR4	0.210563	0	MIF_CD74_CXCR4	MIF - (CD74+CXCR4)	MIF	Secreted Signaling	PMID: 29637711; PMID: 24760155	anti-PD1	RCC_5
anti-CD3/CD28/CD2cult CD4 cells	Tissue-Associated Activated CD4 cells	MIF	CD74_CXCR4	0.210481	0	MIF_CD74_CXCR4	MIF - (CD74+CXCR4)	MIF	Secreted Signaling	PMID: 29637711; PMID: 24760155	anti-CD3/CD28/CD2	RCC_5
Tissue-Associated Activated CD4 cells	Macrophages	MIF	CD74_CD44	0.210468	0	MIF_CD74_CD44	MIF - (CD74+CD44)	MIF	Secreted Signaling	PMID: 29637711; PMID: 26175090	anti-CD3/CD28/CD2	RCC_4
anti-CD3/CD28/CD2cult CD4 cells	Tem CD8 cells	MIF	CD74_CXCR4	0.210419	0	MIF_CD74_CXCR4	MIF - (CD74+CXCR4)	MIF	Secreted Signaling	PMID: 29637711; PMID: 24760155	anti-CD3/CD28/CD2	RCC_7
Exhausted CD8 cells	Tem/rm CD8 cells	MIF	CD74_CXCR4	0.210282	0	MIF_CD74_CXCR4	MIF - (CD74+CXCR4)	MIF	Secreted Signaling	PMID: 29637711; PMID: 24760155	anti-PD1	RCC_6
Tissue-Associated Activated CD4 cells	Exhausted CD8 cells	MIF	CD74_CXCR4	0.210262	0	MIF_CD74_CXCR4	MIF - (CD74+CXCR4)	MIF	Secreted Signaling	PMID: 29637711; PMID: 24760155	anti-PD1	RCC_8
Monocytes	Tem/rm CD8 cells	MIF	CD74_CXCR4	0.210248	0	MIF_CD74_CXCR4	MIF - (CD74+CXCR4)	MIF	Secreted Signaling	PMID: 29637711; PMID: 24760155	Control	RCC_4
Resting NK cells	Tem/rm CD8 cells	MIF	CD74_CXCR4	0.210229	0	MIF_CD74_CXCR4	MIF - (CD74+CXCR4)	MIF	Secreted Signaling	PMID: 29637711; PMID: 24760155	anti-PD1	RCC_5
Activated CD4 cells	Tcm CD8 cells	MIF	CD74_CXCR4	0.21022	0	MIF_CD74_CXCR4	MIF - (CD74+CXCR4)	MIF	Secreted Signaling	PMID: 29637711; PMID: 24760155	VEGFRi	RCC_8
Tcm CD4 cells	Activated NK cells	MIF	CD74_CXCR4	0.21019	0.04	MIF_CD74_CXCR4	MIF - (CD74+CXCR4)	MIF	Secreted Signaling	PMID: 29637711; PMID: 24760155	Control	RCC_1
Stressed CD8 cells	Exhausted CD8 cells	MIF	CD74_CXCR4	0.210142	0	MIF_CD74_CXCR4	MIF - (CD74+CXCR4)	MIF	Secreted Signaling	PMID: 29637711; PMID: 24760155	anti-PD1 + VEGFRi	RCC_4
Activated CD8 cells	B cells	MIF	CD74_CXCR4	0.210118	0	MIF_CD74_CXCR4	MIF - (CD74+CXCR4)	MIF	Secreted Signaling	PMID: 29637711; PMID: 24760155	anti-CD3/CD28/CD2	RCC_5
NK-like TEMRA CD8 cells	Tem/rm CD8 cells	MIF	CD74_CXCR4	0.210096	0.01	MIF_CD74_CXCR4	MIF - (CD74+CXCR4)	MIF	Secreted Signaling	PMID: 29637711; PMID: 24760155	anti-PD1	RCC_7
Monocytes	Tem/rm CD8 cells	MIF	CD74_CXCR4	0.210065	0.01	MIF_CD74_CXCR4	MIF - (CD74+CXCR4)	MIF	Secreted Signaling	PMID: 29637711; PMID: 24760155	Control	RCC_6
Tissue-resident NK cells	MAIT cells	MIF	CD74_CXCR4	0.210045	0	MIF_CD74_CXCR4	MIF - (CD74+CXCR4)	MIF	Secreted Signaling	PMID: 29637711; PMID: 24760155	anti-PD1	RCC_7
Tissue-resident NK cells	Exhausted CD8 cells	MIF	CD74_CD44	0.210024	0	MIF_CD74_CD44	MIF - (CD74+CD44)	MIF	Secreted Signaling	PMID: 29637711; PMID: 26175090	Control	RCC_6
MAIT cells	Activated NK cells	MIF	CD74_CXCR4	0.210005	0.04	MIF_CD74_CXCR4	MIF - (CD74+CXCR4)	MIF	Secreted Signaling	PMID: 29637711; PMID: 24760155	Control	RCC_6
Macrophages	Tem/rm CD8 cells	MIF	CD74_CXCR4	0.20998	0	MIF_CD74_CXCR4	MIF - (CD74+CXCR4)	MIF	Secreted Signaling	PMID: 29637711; PMID: 24760155	Control	RCC_5
Tem/rm CD8 cells	Activated Cytotoxic CD4 cells	MIF	CD74_CXCR4	0.209924	0	MIF_CD74_CXCR4	MIF - (CD74+CXCR4)	MIF	Secreted Signaling	PMID: 29637711; PMID: 24760155	Control	RCC_6
Tissue-resident NK cells	Tissue-resident NK cells	MIF	CD74_CD44	0.209915	0.03	MIF_CD74_CD44	MIF - (CD74+CD44)	MIF	Secreted Signaling	PMID: 29637711; PMID: 26175090	Control	RCC_8
NK-like TEMRA CD8 cells	Exhausted CD8 cells	MIF	CD74_CXCR4	0.20991	0.02	MIF_CD74_CXCR4	MIF - (CD74+CXCR4)	MIF	Secreted Signaling	PMID: 29637711; PMID: 24760155	anti-PD1	RCC_7
Naive CD4 cells	Tissue-resident NK cells	MIF	CD74_CD44	0.209832	0	MIF_CD74_CD44	MIF - (CD74+CD44)	MIF	Secreted Signaling	PMID: 29637711; PMID: 26175090	Control	RCC_6
anti-CD3/CD28/CD2cult CD4 cells	Immature NK cells	MIF	CD74_CD44	0.209832	0	MIF_CD74_CD44	MIF - (CD74+CD44)	MIF	Secreted Signaling	PMID: 29637711; PMID: 26175090	anti-CD3/CD28/CD2	RCC_4
3_TEMRA CD8 cells	B cells	MIF	CD74_CXCR4	0.209816	0	MIF_CD74_CXCR4	MIF - (CD74+CXCR4)	MIF	Secreted Signaling	PMID: 29637711; PMID: 24760155	anti-PD1	RCC_7
Tcm CD4 cells	Exhausted CD8 cells	MIF	CD74_CXCR4	0.209812	0.02	MIF_CD74_CXCR4	MIF - (CD74+CXCR4)	MIF	Secreted Signaling	PMID: 29637711; PMID: 24760155	Control	RCC_1
Tem/rm CD8 cells	Tem CD8 cells	MIF	CD74_CXCR4	0.209806	0	MIF_CD74_CXCR4	MIF - (CD74+CXCR4)	MIF	Secreted Signaling	PMID: 29637711; PMID: 24760155	anti-PD1	RCC_8
Naive Gamma delta T cells	B cells	MIF	CD74_CD44	0.209794	0	MIF_CD74_CD44	MIF - (CD74+CD44)	MIF	Secreted Signaling	PMID: 29637711; PMID: 26175090	Control	RCC_5
Monocytes	Tem/rm CD8 cells	MIF	CD74_CD44	0.209793	0.04	MIF_CD74_CD44	MIF - (CD74+CD44)	MIF	Secreted Signaling	PMID: 29637711; PMID: 26175090	Control	RCC_8
Naive CD4 cells	Monocytes	MIF	CD74_CD44	0.209742	0	MIF_CD74_CD44	MIF - (CD74+CD44)	MIF	Secreted Signaling	PMID: 29637711; PMID: 26175090	anti-PD1	RCC_7
NK-like TEMRA CD8 cells	B cells	MIF	CD74_CXCR4	0.209725	0	MIF_CD74_CXCR4	MIF - (CD74+CXCR4)	MIF	Secreted Signaling	PMID: 29637711; PMID: 24760155	anti-PD1 + VEGFRi	RCC_6
NK-like TEMRA CD8 cells	Exhausted CD8 cells	MIF	CD74_CXCR4	0.209708	0	MIF_CD74_CXCR4	MIF - (CD74+CXCR4)	MIF	Secreted Signaling	PMID: 29637711; PMID: 24760155	VEGFRi	RCC_4
Resting NK cells	Exhausted CD8 cells	MIF	CD74_CXCR4	0.209702	0	MIF_CD74_CXCR4	MIF - (CD74+CXCR4)	MIF	Secreted Signaling	PMID: 29637711; PMID: 24760155	anti-CD3/CD28/CD2	RCC_5
anti-CD3/CD28/CD2cult CD4 cells	Regulatory CD4 cells	MIF	CD74_CD44	0.209695	0	MIF_CD74_CD44	MIF - (CD74+CD44)	MIF	Secreted Signaling	PMID: 29637711; PMID: 26175090	anti-CD3/CD28/CD2	RCC_4
Activated Cytotoxic CD4 cells	Tcm CD8 cells	MIF	CD74_CXCR4	0.209667	0	MIF_CD74_CXCR4	MIF - (CD74+CXCR4)	MIF	Secreted Signaling	PMID: 29637711; PMID: 24760155	VEGFRi	RCC_8
anti-CD3/CD28/CD2cult CD4 cells	Regulatory CD4 cells	MIF	CD74_CXCR4	0.209624	0	MIF_CD74_CXCR4	MIF - (CD74+CXCR4)	MIF	Secreted Signaling	PMID: 29637711; PMID: 24760155	anti-CD3/CD28/CD2	RCC_7
Activated Cytotoxic CD4 cells	Monocytes	MIF	CD74_CD44	0.209559	0	MIF_CD74_CD44	MIF - (CD74+CD44)	MIF	Secreted Signaling	PMID: 29637711; PMID: 26175090	anti-PD1	RCC_6
Tissue-Associated Activated CD4 cells	Exhausted CD8 cells	MIF	CD74_CD44	0.20954	0	MIF_CD74_CD44	MIF - (CD74+CD44)	MIF	Secreted Signaling	PMID: 29637711; PMID: 26175090	Control	RCC_7
Tcm CD8 cells	Tem/rm CD8 cells	MIF	CD74_CD44	0.209526	0	MIF_CD74_CD44	MIF - (CD74+CD44)	MIF	Secreted Signaling	PMID: 29637711; PMID: 26175090	Control	RCC_7
Tissue-Associated Activated CD4 cells	Activated NK cells	MIF	CD74_CXCR4	0.209468	0	MIF_CD74_CXCR4	MIF - (CD74+CXCR4)	MIF	Secreted Signaling	PMID: 29637711; PMID: 24760155	Control	RCC_6
Activated CD4 cells	Tissue-resident NK cells	MIF	CD74_CD44	0.209456	0	MIF_CD74_CD44	MIF - (CD74+CD44)	MIF	Secreted Signaling	PMID: 29637711; PMID: 26175090	Control	RCC_6
Exhausted CD8 cells	Tem/rm CD8 cells	MIF	CD74_CXCR4	0.20939	0	MIF_CD74_CXCR4	MIF - (CD74+CXCR4)	MIF	Secreted Signaling	PMID: 29637711; PMID: 24760155	anti-PD1 + VEGFRi	RCC_1
Regulatory CD4 cells	Tem/rm CD8 cells	MIF	CD74_CXCR4	0.209319	0	MIF_CD74_CXCR4	MIF - (CD74+CXCR4)	MIF	Secreted Signaling	PMID: 29637711; PMID: 24760155	Control	RCC_4
Tcm CD4 cells	NK-like TEMRA CD8 cells	MIF	CD74_CXCR4	0.209317	0.01	MIF_CD74_CXCR4	MIF - (CD74+CXCR4)	MIF	Secreted Signaling	PMID: 29637711; PMID: 24760155	Control	RCC_7
MAIT cells	B cells	MIF	CD74_CXCR4	0.209301	0	MIF_CD74_CXCR4	MIF - (CD74+CXCR4)	MIF	Secreted Signaling	PMID: 29637711; PMID: 24760155	anti-CD3/CD28/CD2	RCC_7
Exhausted CD8 cells	Exhausted Cytotoxic CD4 cells	MIF	CD74_CXCR4	0.209292	0.01	MIF_CD74_CXCR4	MIF - (CD74+CXCR4)	MIF	Secreted Signaling	PMID: 29637711; PMID: 24760155	anti-PD1 + VEGFRi	RCC_1
Tissue-Associated Activated CD4 cells	Monocytes	MIF	CD74_CD44	0.209286	0	MIF_CD74_CD44	MIF - (CD74+CD44)	MIF	Secreted Signaling	PMID: 29637711; PMID: 26175090	Control	RCC_7
Exhausted CD8 cells	Tem CD8 cells	MIF	CD74_CXCR4	0.209273	0	MIF_CD74_CXCR4	MIF - (CD74+CXCR4)	MIF	Secreted Signaling	PMID: 29637711; PMID: 24760155	anti-PD1	RCC_8
Tcm CD4 cells	Monocytes	MIF	CD74_CD44	0.209151	0	MIF_CD74_CD44	MIF - (CD74+CD44)	MIF	Secreted Signaling	PMID: 29637711; PMID: 26175090	anti-PD1	RCC_6
Monocytes	Tem/rm CD8 cells	MIF	CD74_CXCR4	0.209124	0	MIF_CD74_CXCR4	MIF - (CD74+CXCR4)	MIF	Secreted Signaling	PMID: 29637711; PMID: 24760155	anti-PD1	RCC_4
Resting NK cells	Exhausted Cytotoxic CD4 cells	MIF	CD74_CD44	0.209021	0	MIF_CD74_CD44	MIF - (CD74+CD44)	MIF	Secreted Signaling	PMID: 29637711; PMID: 26175090	VEGFRi	RCC_1
Exhausted CD8 cells	NK-like TEMRA CD8 cells	MIF	CD74_CXCR4	0.208916	0	MIF_CD74_CXCR4	MIF - (CD74+CXCR4)	MIF	Secreted Signaling	PMID: 29637711; PMID: 24760155	anti-PD1 + VEGFRi	RCC_1
Tissue-Associated Activated CD4 cells	B cells	MIF	CD74_CD44	0.208881	0	MIF_CD74_CD44	MIF - (CD74+CD44)	MIF	Secreted Signaling	PMID: 29637711; PMID: 26175090	Control	RCC_5
Resting NK cells	Tem/rm CD8 cells	MIF	CD74_CXCR4	0.20884	0	MIF_CD74_CXCR4	MIF - (CD74+CXCR4)	MIF	Secreted Signaling	PMID: 29637711; PMID: 24760155	Control	RCC_5
Regulatory CD4 cells	Exhausted CD8 cells	MIF	CD74_CXCR4	0.208823	0	MIF_CD74_CXCR4	MIF - (CD74+CXCR4)	MIF	Secreted Signaling	PMID: 29637711; PMID: 24760155	anti-CD3/CD28/CD2	RCC_4
Regulatory CD4 cells	3_TEMRA CD8 cells	MIF	CD74_CXCR4	0.208758	0	MIF_CD74_CXCR4	MIF - (CD74+CXCR4)	MIF	Secreted Signaling	PMID: 29637711; PMID: 24760155	Control	RCC_6
Cytotoxic CD4 cells	Activated Cytotoxic CD4 cells	MIF	CD74_CXCR4	0.208735	0.01	MIF_CD74_CXCR4	MIF - (CD74+CXCR4)	MIF	Secreted Signaling	PMID: 29637711; PMID: 24760155	Control	RCC_6
Tissue-Associated Activated CD4 cells	3_TEMRA CD8 cells	MIF	CD74_CXCR4	0.208735	0	MIF_CD74_CXCR4	MIF - (CD74+CXCR4)	MIF	Secreted Signaling	PMID: 29637711; PMID: 24760155	anti-PD1	RCC_6
Exhausted CD8 cells	Tissue-resident NK cells	MIF	CD74_CXCR4	0.208733	0.03	MIF_CD74_CXCR4	MIF - (CD74+CXCR4)	MIF	Secreted Signaling	PMID: 29637711; PMID: 24760155	Control	RCC_1
Monocytes	Exhausted CD8 cells	MIF	CD74_CD44	0.208708	0	MIF_CD74_CD44	MIF - (CD74+CD44)	MIF	Secreted Signaling	PMID: 29637711; PMID: 26175090	Control	RCC_7
NK-like TEMRA CD8 cells	Tcm CD8 cells	MIF	CD74_CXCR4	0.208659	0	MIF_CD74_CXCR4	MIF - (CD74+CXCR4)	MIF	Secreted Signaling	PMID: 29637711; PMID: 24760155	VEGFRi	RCC_4
Tem/rm CD8 cells	Tissue-resident NK cells	MIF	CD74_CD44	0.208638	0	MIF_CD74_CD44	MIF - (CD74+CD44)	MIF	Secreted Signaling	PMID: 29637711; PMID: 26175090	Control	RCC_8
Activated CD4 cells	Type I IFN NK cells	MIF	CD74_CXCR4	0.208555	0	MIF_CD74_CXCR4	MIF - (CD74+CXCR4)	MIF	Secreted Signaling	PMID: 29637711; PMID: 24760155	Control	RCC_7
Tissue-Associated Activated CD4 cells	Activated CD4 cells	MIF	CD74_CXCR4	0.208536	0	MIF_CD74_CXCR4	MIF - (CD74+CXCR4)	MIF	Secreted Signaling	PMID: 29637711; PMID: 24760155	anti-PD1	RCC_6
Tem/rm CD8 cells	Monocytes	MIF	CD74_CD44	0.208527	0	MIF_CD74_CD44	MIF - (CD74+CD44)	MIF	Secreted Signaling	PMID: 29637711; PMID: 26175090	anti-PD1	RCC_6
Activated CD4 cells	Tem/rm CD8 cells	MIF	CD74_CXCR4	0.208513	0	MIF_CD74_CXCR4	MIF - (CD74+CXCR4)	MIF	Secreted Signaling	PMID: 29637711; PMID: 24760155	anti-PD1	RCC_8
Activated CD4 cells	Exhausted CD8 cells	MIF	CD74_CXCR4	0.208505	0	MIF_CD74_CXCR4	MIF - (CD74+CXCR4)	MIF	Secreted Signaling	PMID: 29637711; PMID: 24760155	VEGFRi	RCC_8
Regulatory CD4 cells	Tem/rm CD8 cells	MIF	CD74_CD44	0.208474	0	MIF_CD74_CD44	MIF - (CD74+CD44)	MIF	Secreted Signaling	PMID: 29637711; PMID: 26175090	Control	RCC_6
Naive CD4 cells	NK-like TEMRA CD8 cells	MIF	CD74_CXCR4	0.208467	0.03	MIF_CD74_CXCR4	MIF - (CD74+CXCR4)	MIF	Secreted Signaling	PMID: 29637711; PMID: 24760155	Control	RCC_7
Exhausted CD8 cells	Exhausted CD8 cells	MIF	CD74_CXCR4	0.208466	0	MIF_CD74_CXCR4	MIF - (CD74+CXCR4)	MIF	Secreted Signaling	PMID: 29637711; PMID: 24760155	anti-PD1	RCC_5
Monocytes	Monocytes	MIF	CD74_CD44	0.208455	0	MIF_CD74_CD44	MIF - (CD74+CD44)	MIF	Secreted Signaling	PMID: 29637711; PMID: 26175090	Control	RCC_7
Activated CD4 cells	Tem/rm CD8 cells	MIF	CD74_CXCR4	0.208428	0	MIF_CD74_CXCR4	MIF - (CD74+CXCR4)	MIF	Secreted Signaling	PMID: 29637711; PMID: 24760155	Control	RCC_4
Regulatory CD4 cells	Activated Cytotoxic CD4 cells	MIF	CD74_CD44	0.208423	0	MIF_CD74_CD44	MIF - (CD74+CD44)	MIF	Secreted Signaling	PMID: 29637711; PMID: 26175090	Control	RCC_6
Tcm CD4 cells	3_TEMRA CD8 cells	MIF	CD74_CXCR4	0.208342	0	MIF_CD74_CXCR4	MIF - (CD74+CXCR4)	MIF	Secreted Signaling	PMID: 29637711; PMID: 24760155	anti-PD1	RCC_7
1_TEMRA CD8 cells	Exhausted CD8 cells	MIF	CD74_CXCR4	0.208287	0	MIF_CD74_CXCR4	MIF - (CD74+CXCR4)	MIF	Secreted Signaling	PMID: 29637711; PMID: 24760155	Control	RCC_7
Tissue-Associated Activated CD4 cells	3_TEMRA CD8 cells	MIF	CD74_CXCR4	0.208262	0.01	MIF_CD74_CXCR4	MIF - (CD74+CXCR4)	MIF	Secreted Signaling	PMID: 29637711; PMID: 24760155	anti-PD1	RCC_7
Monocytes	Exhausted CD8 cells	MIF	CD74_CXCR4	0.208229	0	MIF_CD74_CXCR4	MIF - (CD74+CXCR4)	MIF	Secreted Signaling	PMID: 29637711; PMID: 24760155	Control	RCC_4
Macrophages	Exhausted CD8 cells	MIF	CD74_CXCR4	0.208217	0	MIF_CD74_CXCR4	MIF - (CD74+CXCR4)	MIF	Secreted Signaling	PMID: 29637711; PMID: 24760155	anti-CD3/CD28/CD2	RCC_5
Tissue-resident NK cells	Monocytes	MIF	CD74_CD44	0.20811	0	MIF_CD74_CD44	MIF - (CD74+CD44)	MIF	Secreted Signaling	PMID: 29637711; PMID: 26175090	anti-PD1	RCC_7
Activated CD8 cells	Tcm CD4 cells	MIF	CD74_CXCR4	0.208102	0	MIF_CD74_CXCR4	MIF - (CD74+CXCR4)	MIF	Secreted Signaling	PMID: 29637711; PMID: 24760155	anti-CD3/CD28/CD2	RCC_4
Tcm CD4 cells	Activated CD4 cells	MIF	CD74_CXCR4	0.208099	0	MIF_CD74_CXCR4	MIF - (CD74+CXCR4)	MIF	Secreted Signaling	PMID: 29637711; PMID: 24760155	Control	RCC_6
Tem CD4 cells	3_TEMRA CD8 cells	MIF	CD74_CXCR4	0.208097	0.03	MIF_CD74_CXCR4	MIF - (CD74+CXCR4)	MIF	Secreted Signaling	PMID: 29637711; PMID: 24760155	Control	RCC_6
Tissue-Associated Activated CD4 cells	3_TEMRA CD8 cells	MIF	CD74_CXCR4	0.208088	0	MIF_CD74_CXCR4	MIF - (CD74+CXCR4)	MIF	Secreted Signaling	PMID: 29637711; PMID: 24760155	anti-PD1	RCC_8
Regulatory CD4 cells	3_TEMRA CD8 cells	MIF	CD74_CXCR4	0.20808	0.02	MIF_CD74_CXCR4	MIF - (CD74+CXCR4)	MIF	Secreted Signaling	PMID: 29637711; PMID: 24760155	anti-PD1	RCC_7
Tissue-Associated Activated CD4 cells	B cells	MIF	CD74_CXCR4	0.208077	0.01	MIF_CD74_CXCR4	MIF - (CD74+CXCR4)	MIF	Secreted Signaling	PMID: 29637711; PMID: 24760155	anti-CD3/CD28/CD2	RCC_5
Activated CD4 cells	Monocytes	MIF	CD74_CXCR4	0.208013	0.01	MIF_CD74_CXCR4	MIF - (CD74+CXCR4)	MIF	Secreted Signaling	PMID: 29637711; PMID: 24760155	Control	RCC_7
Tem CD4 cells	Activated Cytotoxic CD4 cells	MIF	CD74_CXCR4	0.207969	0	MIF_CD74_CXCR4	MIF - (CD74+CXCR4)	MIF	Secreted Signaling	PMID: 29637711; PMID: 24760155	anti-PD1	RCC_5
Exhausted CD8 cells	Activated Cytotoxic CD4 cells	MIF	CD74_CXCR4	0.20796	0.01	MIF_CD74_CXCR4	MIF - (CD74+CXCR4)	MIF	Secreted Signaling	PMID: 29637711; PMID: 24760155	Control	RCC_6
Activated Cytotoxic CD4 cells	Exhausted CD8 cells	MIF	CD74_CXCR4	0.207955	0	MIF_CD74_CXCR4	MIF - (CD74+CXCR4)	MIF	Secreted Signaling	PMID: 29637711; PMID: 24760155	VEGFRi	RCC_8
Naive CD4 cells	Cytotoxic CD4 cells	MIF	CD74_CXCR4	0.20786	0	MIF_CD74_CXCR4	MIF - (CD74+CXCR4)	MIF	Secreted Signaling	PMID: 29637711; PMID: 24760155	anti-PD1	RCC_7
Tem CD4 cells	Tem/rm CD8 cells	MIF	CD74_CXCR4	0.207838	0	MIF_CD74_CXCR4	MIF - (CD74+CXCR4)	MIF	Secreted Signaling	PMID: 29637711; PMID: 24760155	anti-CD3/CD28/CD2	RCC_5
Tem CD4 cells	Tem/rm CD8 cells	MIF	CD74_CD44	0.207813	0	MIF_CD74_CD44	MIF - (CD74+CD44)	MIF	Secreted Signaling	PMID: 29637711; PMID: 26175090	Control	RCC_6
anti-CD3/CD28/CD2cult CD4 cells	Regulatory CD4 cells	MIF	CD74_CXCR4	0.207787	0	MIF_CD74_CXCR4	MIF - (CD74+CXCR4)	MIF	Secreted Signaling	PMID: 29637711; PMID: 24760155	anti-CD3/CD28/CD2	RCC_5
Tem CD4 cells	Activated Cytotoxic CD4 cells	MIF	CD74_CD44	0.207762	0	MIF_CD74_CD44	MIF - (CD74+CD44)	MIF	Secreted Signaling	PMID: 29637711; PMID: 26175090	Control	RCC_6
Immature NK cells	Tcm CD4 cells	MIF	CD74_CXCR4	0.207749	0.01	MIF_CD74_CXCR4	MIF - (CD74+CXCR4)	MIF	Secreted Signaling	PMID: 29637711; PMID: 24760155	anti-CD3/CD28/CD2	RCC_4
Tcm CD4 cells	B cells	MIF	CD74_CXCR4	0.207707	0	MIF_CD74_CXCR4	MIF - (CD74+CXCR4)	MIF	Secreted Signaling	PMID: 29637711; PMID: 24760155	VEGFRi	RCC_6
Tissue-Associated Activated CD4 cells	Tem/rm CD8 cells	MIF	CD74_CD44	0.207557	0	MIF_CD74_CD44	MIF - (CD74+CD44)	MIF	Secreted Signaling	PMID: 29637711; PMID: 26175090	Control	RCC_7
Tissue-resident NK cells	Monocytes	MIF	CD74_CD44	0.207529	0	MIF_CD74_CD44	MIF - (CD74+CD44)	MIF	Secreted Signaling	PMID: 29637711; PMID: 26175090	Control	RCC_6
Regulatory CD4 cells	Macrophages	MIF	CD74_CD44	0.207504	0.01	MIF_CD74_CD44	MIF - (CD74+CD44)	MIF	Secreted Signaling	PMID: 29637711; PMID: 26175090	anti-CD3/CD28/CD2	RCC_4
Tem/rm CD8 cells	B cells	MIF	CD74_CXCR4	0.207485	0	MIF_CD74_CXCR4	MIF - (CD74+CXCR4)	MIF	Secreted Signaling	PMID: 29637711; PMID: 24760155	anti-CD3/CD28/CD2	RCC_5
Tissue-resident NK cells	NK-like TEMRA CD8 cells	MIF	CD74_CXCR4	0.207471	0.04	MIF_CD74_CXCR4	MIF - (CD74+CXCR4)	MIF	Secreted Signaling	PMID: 29637711; PMID: 24760155	Control	RCC_7
Tcm CD8 cells	Tem CD8 cells	MIF	CD74_CXCR4	0.207457	0	MIF_CD74_CXCR4	MIF - (CD74+CXCR4)	MIF	Secreted Signaling	PMID: 29637711; PMID: 24760155	anti-PD1	RCC_8
Activated Cytotoxic CD4 cells	Regulatory CD4 cells	MIF	CD74_CD44	0.20744	0	MIF_CD74_CD44	MIF - (CD74+CD44)	MIF	Secreted Signaling	PMID: 29637711; PMID: 26175090	Control	RCC_8
Tcm CD8 cells	Tem/rm CD8 cells	MIF	CD74_CXCR4	0.207435	0	MIF_CD74_CXCR4	MIF - (CD74+CXCR4)	MIF	Secreted Signaling	PMID: 29637711; PMID: 24760155	anti-PD1	RCC_6
Tissue-Associated Activated CD4 cells	Tissue-Associated Activated CD4 cells	MIF	CD74_CXCR4	0.207432	0	MIF_CD74_CXCR4	MIF - (CD74+CXCR4)	MIF	Secreted Signaling	PMID: 29637711; PMID: 24760155	anti-CD3/CD28/CD2	RCC_4
Tcm CD8 cells	B cells	MIF	CD74_CD44	0.207413	0	MIF_CD74_CD44	MIF - (CD74+CD44)	MIF	Secreted Signaling	PMID: 29637711; PMID: 26175090	VEGFRi	RCC_5
Activated CD4 cells	Tissue-resident NK cells	MIF	CD74_CXCR4	0.207385	0	MIF_CD74_CXCR4	MIF - (CD74+CXCR4)	MIF	Secreted Signaling	PMID: 29637711; PMID: 24760155	anti-PD1	RCC_6
Naive CD4 cells	Activated NK cells	MIF	CD74_CXCR4	0.207362	0.03	MIF_CD74_CXCR4	MIF - (CD74+CXCR4)	MIF	Secreted Signaling	PMID: 29637711; PMID: 24760155	Control	RCC_6
Naive CD4 cells	Cytotoxic NK cells	MIF	CD74_CXCR4	0.207358	0.02	MIF_CD74_CXCR4	MIF - (CD74+CXCR4)	MIF	Secreted Signaling	PMID: 29637711; PMID: 24760155	anti-PD1	RCC_7
Monocytes	Macrophages	MIF	CD74_CD44	0.20734	0	MIF_CD74_CD44	MIF - (CD74+CD44)	MIF	Secreted Signaling	PMID: 29637711; PMID: 26175090	anti-PD1	RCC_4
Regulatory CD4 cells	Exhausted CD8 cells	MIF	CD74_CXCR4	0.207306	0	MIF_CD74_CXCR4	MIF - (CD74+CXCR4)	MIF	Secreted Signaling	PMID: 29637711; PMID: 24760155	Control	RCC_4
MAIT cells	Activated CD4 cells	MIF	CD74_CXCR4	0.207287	0.01	MIF_CD74_CXCR4	MIF - (CD74+CXCR4)	MIF	Secreted Signaling	PMID: 29637711; PMID: 24760155	Control	RCC_6
Tissue-resident NK cells	Tem CD8 cells	MIF	CD74_CXCR4	0.207283	0	MIF_CD74_CXCR4	MIF - (CD74+CXCR4)	MIF	Secreted Signaling	PMID: 29637711; PMID: 24760155	anti-PD1	RCC_8
B cells	Tem/rm CD8 cells	MIF	CD74_CXCR4	0.207279	0	MIF_CD74_CXCR4	MIF - (CD74+CXCR4)	MIF	Secreted Signaling	PMID: 29637711; PMID: 24760155	Control	RCC_5
Tem/rm CD8 cells	Exhausted CD8 cells	MIF	CD74_CXCR4	0.207213	0	MIF_CD74_CXCR4	MIF - (CD74+CXCR4)	MIF	Secreted Signaling	PMID: 29637711; PMID: 24760155	anti-PD1	RCC_5
Activated Cytotoxic CD4 cells	Exhausted CD8 cells	MIF	CD74_CD44	0.207209	0	MIF_CD74_CD44	MIF - (CD74+CD44)	MIF	Secreted Signaling	PMID: 29637711; PMID: 26175090	Control	RCC_8
Activated NK cells	B cells	MIF	CD74_CXCR4	0.207205	0	MIF_CD74_CXCR4	MIF - (CD74+CXCR4)	MIF	Secreted Signaling	PMID: 29637711; PMID: 24760155	Control	RCC_5
MAIT cells	Tem/rm CD8 cells	MIF	CD74_CXCR4	0.2072	0.02	MIF_CD74_CXCR4	MIF - (CD74+CXCR4)	MIF	Secreted Signaling	PMID: 29637711; PMID: 24760155	anti-PD1	RCC_7
Tissue-resident NK cells	Monocytes	MIF	CD74_CXCR4	0.207181	0.03	MIF_CD74_CXCR4	MIF - (CD74+CXCR4)	MIF	Secreted Signaling	PMID: 29637711; PMID: 24760155	Control	RCC_6
Immature NK cells	Monocytes	MIF	CD74_CD44	0.207176	0	MIF_CD74_CD44	MIF - (CD74+CD44)	MIF	Secreted Signaling	PMID: 29637711; PMID: 26175090	anti-PD1 + VEGFRi	RCC_4
Type I IFN NK cells	B cells	MIF	CD74_CXCR4	0.207126	0	MIF_CD74_CXCR4	MIF - (CD74+CXCR4)	MIF	Secreted Signaling	PMID: 29637711; PMID: 24760155	anti-PD1	RCC_5
Tcm CD4 cells	Regulatory CD4 cells	MIF	CD74_CD44	0.207094	0	MIF_CD74_CD44	MIF - (CD74+CD44)	MIF	Secreted Signaling	PMID: 29637711; PMID: 26175090	Control	RCC_8
Tcm CD8 cells	Regulatory CD4 cells	MIF	CD74_CD44	0.207091	0.01	MIF_CD74_CD44	MIF - (CD74+CD44)	MIF	Secreted Signaling	PMID: 29637711; PMID: 26175090	Control	RCC_8
Tem/rm CD8 cells	Exhausted CD8 cells	MIF	CD74_CD44	0.207049	0	MIF_CD74_CD44	MIF - (CD74+CD44)	MIF	Secreted Signaling	PMID: 29637711; PMID: 26175090	Control	RCC_6
Activated CD4 cells	Tissue-Associated Activated CD4 cells	MIF	CD74_CXCR4	0.207045	0.01	MIF_CD74_CXCR4	MIF - (CD74+CXCR4)	MIF	Secreted Signaling	PMID: 29637711; PMID: 24760155	Control	RCC_7
MAIT cells	Exhausted CD8 cells	MIF	CD74_CXCR4	0.207016	0.04	MIF_CD74_CXCR4	MIF - (CD74+CXCR4)	MIF	Secreted Signaling	PMID: 29637711; PMID: 24760155	anti-PD1	RCC_7
Activated CD4 cells	Activated NK cells	MIF	CD74_CXCR4	0.206989	0.02	MIF_CD74_CXCR4	MIF - (CD74+CXCR4)	MIF	Secreted Signaling	PMID: 29637711; PMID: 24760155	Control	RCC_6
Regulatory CD4 cells	Tem CD8 cells	MIF	CD74_CXCR4	0.206943	0	MIF_CD74_CXCR4	MIF - (CD74+CXCR4)	MIF	Secreted Signaling	PMID: 29637711; PMID: 24760155	anti-PD1	RCC_8
Proliferating CD8 cells	Monocytes	MIF	CD74_CD44	0.206865	0	MIF_CD74_CD44	MIF - (CD74+CD44)	MIF	Secreted Signaling	PMID: 29637711; PMID: 26175090	anti-PD1 + VEGFRi	RCC_4
Tcm CD4 cells	Exhausted CD8 cells	MIF	CD74_CD44	0.206863	0	MIF_CD74_CD44	MIF - (CD74+CD44)	MIF	Secreted Signaling	PMID: 29637711; PMID: 26175090	Control	RCC_8
Tcm CD8 cells	Exhausted CD8 cells	MIF	CD74_CD44	0.20686	0	MIF_CD74_CD44	MIF - (CD74+CD44)	MIF	Secreted Signaling	PMID: 29637711; PMID: 26175090	Control	RCC_8
Activated CD4 cells	Exhausted CD8 cells	MIF	CD74_CXCR4	0.206857	0	MIF_CD74_CXCR4	MIF - (CD74+CXCR4)	MIF	Secreted Signaling	PMID: 29637711; PMID: 24760155	anti-PD1	RCC_8
Activated Cytotoxic CD4 cells	Tissue-resident NK cells	MIF	CD74_CXCR4	0.206784	0	MIF_CD74_CXCR4	MIF - (CD74+CXCR4)	MIF	Secreted Signaling	PMID: 29637711; PMID: 24760155	anti-PD1	RCC_8
Tissue-Associated Activated CD4 cells	Activated CD4 cells	MIF	CD74_CXCR4	0.206755	0	MIF_CD74_CXCR4	MIF - (CD74+CXCR4)	MIF	Secreted Signaling	PMID: 29637711; PMID: 24760155	Control	RCC_6
Monocytes	Tem/rm CD8 cells	MIF	CD74_CD44	0.206731	0	MIF_CD74_CD44	MIF - (CD74+CD44)	MIF	Secreted Signaling	PMID: 29637711; PMID: 26175090	Control	RCC_7
Resting NK cells	B cells	MIF	CD74_CD44	0.206654	0	MIF_CD74_CD44	MIF - (CD74+CD44)	MIF	Secreted Signaling	PMID: 29637711; PMID: 26175090	anti-PD1 + VEGFRi	RCC_1
Tem CD4 cells	Tem/rm CD8 cells	MIF	CD74_CD44	0.206647	0	MIF_CD74_CD44	MIF - (CD74+CD44)	MIF	Secreted Signaling	PMID: 29637711; PMID: 26175090	anti-PD1	RCC_5
Tcm CD8 cells	Tem/rm CD8 cells	MIF	CD74_CXCR4	0.206604	0	MIF_CD74_CXCR4	MIF - (CD74+CXCR4)	MIF	Secreted Signaling	PMID: 29637711; PMID: 24760155	VEGFRi	RCC_5
Regulatory CD4 cells	Tissue-resident NK cells	MIF	CD74_CD44	0.206582	0	MIF_CD74_CD44	MIF - (CD74+CD44)	MIF	Secreted Signaling	PMID: 29637711; PMID: 26175090	anti-PD1	RCC_6
Naive CD4 cells	Tissue-resident NK cells	MIF	CD74_CD44	0.206531	0	MIF_CD74_CD44	MIF - (CD74+CD44)	MIF	Secreted Signaling	PMID: 29637711; PMID: 26175090	anti-PD1	RCC_6
Monocytes	Monocytes	MIF	CD74_CD44	0.206516	0	MIF_CD74_CD44	MIF - (CD74+CD44)	MIF	Secreted Signaling	PMID: 29637711; PMID: 26175090	anti-PD1 + VEGFRi	RCC_4
Naive CD4 cells	Tem/rm CD8 cells	MIF	CD74_CXCR4	0.206463	0	MIF_CD74_CXCR4	MIF - (CD74+CXCR4)	MIF	Secreted Signaling	PMID: 29637711; PMID: 24760155	anti-PD1	RCC_5
Activated CD4 cells	Exhausted CD8 cells	MIF	CD74_CXCR4	0.206422	0	MIF_CD74_CXCR4	MIF - (CD74+CXCR4)	MIF	Secreted Signaling	PMID: 29637711; PMID: 24760155	Control	RCC_4
Regulatory CD4 cells	Activated Cytotoxic CD4 cells	MIF	CD74_CD44	0.206416	0	MIF_CD74_CD44	MIF - (CD74+CD44)	MIF	Secreted Signaling	PMID: 29637711; PMID: 26175090	VEGFRi	RCC_1
Naive Gamma delta T cells	B cells	MIF	CD74_CD44	0.206408	0	MIF_CD74_CD44	MIF - (CD74+CD44)	MIF	Secreted Signaling	PMID: 29637711; PMID: 26175090	VEGFRi	RCC_5
Type I IFN NK cells	B cells	MIF	CD74_CXCR4	0.206378	0	MIF_CD74_CXCR4	MIF - (CD74+CXCR4)	MIF	Secreted Signaling	PMID: 29637711; PMID: 24760155	anti-PD1 + VEGFRi	RCC_7
Resting NK cells	Exhausted CD8 cells	MIF	CD74_CXCR4	0.206333	0	MIF_CD74_CXCR4	MIF - (CD74+CXCR4)	MIF	Secreted Signaling	PMID: 29637711; PMID: 24760155	anti-CD3/CD28/CD2	RCC_4
Naive CD4 cells	Tem/rm CD8 cells	MIF	CD74_CXCR4	0.206311	0	MIF_CD74_CXCR4	MIF - (CD74+CXCR4)	MIF	Secreted Signaling	PMID: 29637711; PMID: 24760155	anti-PD1	RCC_8
Immature NK cells	Tem/rm CD8 cells	MIF	CD74_CXCR4	0.206304	0	MIF_CD74_CXCR4	MIF - (CD74+CXCR4)	MIF	Secreted Signaling	PMID: 29637711; PMID: 24760155	Control	RCC_4
Tissue-resident NK cells	Cytotoxic CD4 cells	MIF	CD74_CXCR4	0.20624	0	MIF_CD74_CXCR4	MIF - (CD74+CXCR4)	MIF	Secreted Signaling	PMID: 29637711; PMID: 24760155	anti-PD1	RCC_7
Tissue-Associated Activated CD4 cells	Monocytes	MIF	CD74_CD44	0.206193	0.03	MIF_CD74_CD44	MIF - (CD74+CD44)	MIF	Secreted Signaling	PMID: 29637711; PMID: 26175090	Control	RCC_8
Tissue-resident NK cells	Monocytes	MIF	CD74_CD44	0.20619	0	MIF_CD74_CD44	MIF - (CD74+CD44)	MIF	Secreted Signaling	PMID: 29637711; PMID: 26175090	anti-PD1	RCC_6
Tissue-resident NK cells	B cells	MIF	CD74_CXCR4	0.20618	0	MIF_CD74_CXCR4	MIF - (CD74+CXCR4)	MIF	Secreted Signaling	PMID: 29637711; PMID: 24760155	anti-CD3/CD28/CD2	RCC_7
Tem CD4 cells	Tem/rm CD8 cells	MIF	CD74_CD44	0.206172	0	MIF_CD74_CD44	MIF - (CD74+CD44)	MIF	Secreted Signaling	PMID: 29637711; PMID: 26175090	anti-CD3/CD28/CD2	RCC_5
Tem CD8 cells	B cells	MIF	CD74_CXCR4	0.206134	0	MIF_CD74_CXCR4	MIF - (CD74+CXCR4)	MIF	Secreted Signaling	PMID: 29637711; PMID: 24760155	anti-PD1 + VEGFRi	RCC_7
Activated CD4 cells	Monocytes	MIF	CD74_CD44	0.206119	0.03	MIF_CD74_CD44	MIF - (CD74+CD44)	MIF	Secreted Signaling	PMID: 29637711; PMID: 26175090	Control	RCC_8
MAIT cells	Exhausted CD8 cells	MIF	CD74_CXCR4	0.206105	0	MIF_CD74_CXCR4	MIF - (CD74+CXCR4)	MIF	Secreted Signaling	PMID: 29637711; PMID: 24760155	Control	RCC_5
Naive CD4 cells	Regulatory CD4 cells	MIF	CD74_CD44	0.206063	0	MIF_CD74_CD44	MIF - (CD74+CD44)	MIF	Secreted Signaling	PMID: 29637711; PMID: 26175090	Control	RCC_8
Activated CD4 cells	Tissue-Associated Activated CD4 cells	MIF	CD74_CXCR4	0.206012	0.03	MIF_CD74_CXCR4	MIF - (CD74+CXCR4)	MIF	Secreted Signaling	PMID: 29637711; PMID: 24760155	anti-PD1	RCC_7
Activated CD4 cells	Tem/rm CD8 cells	MIF	CD74_CD44	0.205963	0	MIF_CD74_CD44	MIF - (CD74+CD44)	MIF	Secreted Signaling	PMID: 29637711; PMID: 26175090	Control	RCC_5
Tem CD4 cells	Tissue-Associated Activated CD4 cells	MIF	CD74_CXCR4	0.20596	0	MIF_CD74_CXCR4	MIF - (CD74+CXCR4)	MIF	Secreted Signaling	PMID: 29637711; PMID: 24760155	anti-CD3/CD28/CD2	RCC_5
anti-CD3/CD28/CD2cult CD4 cells	Tissue-resident NK cells	MIF	CD74_CXCR4	0.205944	0	MIF_CD74_CXCR4	MIF - (CD74+CXCR4)	MIF	Secreted Signaling	PMID: 29637711; PMID: 24760155	anti-CD3/CD28/CD2	RCC_7
Cytotoxic CD4 cells	B cells	MIF	CD74_CXCR4	0.205936	0	MIF_CD74_CXCR4	MIF - (CD74+CXCR4)	MIF	Secreted Signaling	PMID: 29637711; PMID: 24760155	anti-PD1 + VEGFRi	RCC_7
Activated CD4 cells	Cytotoxic NK cells	MIF	CD74_CXCR4	0.205932	0.01	MIF_CD74_CXCR4	MIF - (CD74+CXCR4)	MIF	Secreted Signaling	PMID: 29637711; PMID: 24760155	Control	RCC_7
anti-CD3/CD28/CD2cult CD4 cells	Tissue-Associated Activated CD4 cells	MIF	CD74_CXCR4	0.205907	0	MIF_CD74_CXCR4	MIF - (CD74+CXCR4)	MIF	Secreted Signaling	PMID: 29637711; PMID: 24760155	anti-CD3/CD28/CD2	RCC_7
Activated Cytotoxic CD4 cells	Activated Cytotoxic CD4 cells	MIF	CD74_CXCR4	0.205892	0	MIF_CD74_CXCR4	MIF - (CD74+CXCR4)	MIF	Secreted Signaling	PMID: 29637711; PMID: 24760155	anti-PD1	RCC_8
Cytotoxic CD4 cells	Exhausted CD8 cells	MIF	CD74_CD44	0.205872	0	MIF_CD74_CD44	MIF - (CD74+CD44)	MIF	Secreted Signaling	PMID: 29637711; PMID: 26175090	Control	RCC_6
Naive CD4 cells	Exhausted CD8 cells	MIF	CD74_CD44	0.205832	0	MIF_CD74_CD44	MIF - (CD74+CD44)	MIF	Secreted Signaling	PMID: 29637711; PMID: 26175090	Control	RCC_8
Activated CD4 cells	MAIT cells	MIF	CD74_CXCR4	0.205805	0	MIF_CD74_CXCR4	MIF - (CD74+CXCR4)	MIF	Secreted Signaling	PMID: 29637711; PMID: 24760155	VEGFRi	RCC_8
Activated Cytotoxic CD4 cells	Tissue-resident NK cells	MIF	CD74_CD44	0.205753	0	MIF_CD74_CD44	MIF - (CD74+CD44)	MIF	Secreted Signaling	PMID: 29637711; PMID: 26175090	Control	RCC_6
Tissue-resident NK cells	Cytotoxic NK cells	MIF	CD74_CXCR4	0.20574	0.01	MIF_CD74_CXCR4	MIF - (CD74+CXCR4)	MIF	Secreted Signaling	PMID: 29637711; PMID: 24760155	anti-PD1	RCC_7
Monocytes	Macrophages	MIF	CD74_CD44	0.205732	0	MIF_CD74_CD44	MIF - (CD74+CD44)	MIF	Secreted Signaling	PMID: 29637711; PMID: 26175090	Control	RCC_4
Stressed CD8 cells	Tissue-resident NK cells	MIF	CD74_CXCR4	0.205723	0	MIF_CD74_CXCR4	MIF - (CD74+CXCR4)	MIF	Secreted Signaling	PMID: 29637711; PMID: 24760155	VEGFRi	RCC_8
anti-CD3/CD28/CD2cult CD4 cells	Tem/rm CD8 cells	MIF	CD74_CD44	0.205694	0	MIF_CD74_CD44	MIF - (CD74+CD44)	MIF	Secreted Signaling	PMID: 29637711; PMID: 26175090	anti-CD3/CD28/CD2	RCC_7
Immature NK cells	Tem/rm CD8 cells	MIF	CD74_CXCR4	0.205619	0	MIF_CD74_CXCR4	MIF - (CD74+CXCR4)	MIF	Secreted Signaling	PMID: 29637711; PMID: 24760155	anti-PD1 + VEGFRi	RCC_4
XCL1/2+ Gamma delta T cells	Tem CD8 cells	MIF	CD74_CXCR4	0.205609	0	MIF_CD74_CXCR4	MIF - (CD74+CXCR4)	MIF	Secreted Signaling	PMID: 29637711; PMID: 24760155	anti-PD1	RCC_8
Naive Gamma delta T cells	Tem/rm CD8 cells	MIF	CD74_CXCR4	0.205603	0	MIF_CD74_CXCR4	MIF - (CD74+CXCR4)	MIF	Secreted Signaling	PMID: 29637711; PMID: 24760155	VEGFRi	RCC_5
Activated Cytotoxic CD4 cells	Type I IFN NK cells	MIF	CD74_CXCR4	0.205573	0	MIF_CD74_CXCR4	MIF - (CD74+CXCR4)	MIF	Secreted Signaling	PMID: 29637711; PMID: 24760155	anti-PD1	RCC_8
Tcm CD4 cells	Tem CD8 cells	MIF	CD74_CXCR4	0.205513	0	MIF_CD74_CXCR4	MIF - (CD74+CXCR4)	MIF	Secreted Signaling	PMID: 29637711; PMID: 24760155	Control	RCC_7
Tcm CD8 cells	Activated CD4 cells	MIF	CD74_CXCR4	0.20547	0.03	MIF_CD74_CXCR4	MIF - (CD74+CXCR4)	MIF	Secreted Signaling	PMID: 29637711; PMID: 24760155	Control	RCC_7
anti-CD3/CD28/CD2cult CD4 cells	Tissue-Associated Activated CD4 cells	MIF	CD74_CXCR4	0.205461	0	MIF_CD74_CXCR4	MIF - (CD74+CXCR4)	MIF	Secreted Signaling	PMID: 29637711; PMID: 24760155	anti-CD3/CD28/CD2	RCC_6
Tissue-Associated Activated CD4 cells	Activated CD4 cells	MIF	CD74_CD44	0.205451	0	MIF_CD74_CD44	MIF - (CD74+CD44)	MIF	Secreted Signaling	PMID: 29637711; PMID: 26175090	Control	RCC_8
Tcm CD4 cells	3_TEMRA CD8 cells	MIF	CD74_CXCR4	0.205443	0	MIF_CD74_CXCR4	MIF - (CD74+CXCR4)	MIF	Secreted Signaling	PMID: 29637711; PMID: 24760155	Control	RCC_7
Activated CD4 cells	Activated CD4 cells	MIF	CD74_CD44	0.205377	0.03	MIF_CD74_CD44	MIF - (CD74+CD44)	MIF	Secreted Signaling	PMID: 29637711; PMID: 26175090	Control	RCC_8
Cytotoxic CD4 cells	B cells	MIF	CD74_CD44	0.205373	0	MIF_CD74_CD44	MIF - (CD74+CD44)	MIF	Secreted Signaling	PMID: 29637711; PMID: 26175090	anti-PD1	RCC_6
Tcm CD8 cells	Monocytes	MIF	CD74_CD44	0.205371	0	MIF_CD74_CD44	MIF - (CD74+CD44)	MIF	Secreted Signaling	PMID: 29637711; PMID: 26175090	anti-PD1 + VEGFRi	RCC_4
Proliferating CD8 cells	Tem/rm CD8 cells	MIF	CD74_CXCR4	0.20531	0	MIF_CD74_CXCR4	MIF - (CD74+CXCR4)	MIF	Secreted Signaling	PMID: 29637711; PMID: 24760155	anti-PD1 + VEGFRi	RCC_4
Tcm CD4 cells	Tem/rm CD8 cells	MIF	CD74_CXCR4	0.205307	0	MIF_CD74_CXCR4	MIF - (CD74+CXCR4)	MIF	Secreted Signaling	PMID: 29637711; PMID: 24760155	anti-PD1	RCC_8
Tissue-Associated Activated CD4 cells	Tissue-resident NK cells	MIF	CD74_CXCR4	0.205267	0	MIF_CD74_CXCR4	MIF - (CD74+CXCR4)	MIF	Secreted Signaling	PMID: 29637711; PMID: 24760155	anti-PD1	RCC_6
Activated Cytotoxic CD4 cells	MAIT cells	MIF	CD74_CXCR4	0.20526	0	MIF_CD74_CXCR4	MIF - (CD74+CXCR4)	MIF	Secreted Signaling	PMID: 29637711; PMID: 24760155	VEGFRi	RCC_8
Exhausted CD8 cells	Exhausted CD8 cells	MIF	CD74_CD44	0.205104	0	MIF_CD74_CD44	MIF - (CD74+CD44)	MIF	Secreted Signaling	PMID: 29637711; PMID: 26175090	Control	RCC_6
3_TEMRA CD8 cells	Tem/rm CD8 cells	MIF	CD74_CXCR4	0.205102	0	MIF_CD74_CXCR4	MIF - (CD74+CXCR4)	MIF	Secreted Signaling	PMID: 29637711; PMID: 24760155	anti-CD3/CD28/CD2	RCC_4
Tcm CD8 cells	Tissue-resident NK cells	MIF	CD74_CD44	0.205076	0	MIF_CD74_CD44	MIF - (CD74+CD44)	MIF	Secreted Signaling	PMID: 29637711; PMID: 26175090	Control	RCC_6
Cytotoxic NK cells	Exhausted CD8 cells	MIF	CD74_CXCR4	0.205061	0	MIF_CD74_CXCR4	MIF - (CD74+CXCR4)	MIF	Secreted Signaling	PMID: 29637711; PMID: 24760155	Control	RCC_7
Activated CD8 cells	Type I IFN NK cells	MIF	CD74_CXCR4	0.205039	0	MIF_CD74_CXCR4	MIF - (CD74+CXCR4)	MIF	Secreted Signaling	PMID: 29637711; PMID: 24760155	anti-CD3/CD28/CD2	RCC_7
Resting NK cells	Tem/rm CD8 cells	MIF	CD74_CD44	0.205033	0	MIF_CD74_CD44	MIF - (CD74+CD44)	MIF	Secreted Signaling	PMID: 29637711; PMID: 26175090	VEGFRi	RCC_1
Resting NK cells	Macrophages	MIF	CD74_CD44	0.205026	0	MIF_CD74_CD44	MIF - (CD74+CD44)	MIF	Secreted Signaling	PMID: 29637711; PMID: 26175090	anti-CD3/CD28/CD2	RCC_4
Stressed CD8 cells	Tem/rm CD8 cells	MIF	CD74_CXCR4	0.205016	0	MIF_CD74_CXCR4	MIF - (CD74+CXCR4)	MIF	Secreted Signaling	PMID: 29637711; PMID: 24760155	VEGFRi	RCC_8
Monocytes	Tem/rm CD8 cells	MIF	CD74_CXCR4	0.204963	0	MIF_CD74_CXCR4	MIF - (CD74+CXCR4)	MIF	Secreted Signaling	PMID: 29637711; PMID: 24760155	anti-PD1 + VEGFRi	RCC_4
Monocytes	Tem/rm CD8 cells	MIF	CD74_CXCR4	0.204924	0	MIF_CD74_CXCR4	MIF - (CD74+CXCR4)	MIF	Secreted Signaling	PMID: 29637711; PMID: 24760155	anti-PD1	RCC_7
Activated CD8 cells	Cytotoxic NK cells	MIF	CD74_CXCR4	0.204885	0	MIF_CD74_CXCR4	MIF - (CD74+CXCR4)	MIF	Secreted Signaling	PMID: 29637711; PMID: 24760155	anti-CD3/CD28/CD2	RCC_7
Regulatory CD4 cells	Macrophages	MIF	CD74_CD44	0.204818	0	MIF_CD74_CD44	MIF - (CD74+CD44)	MIF	Secreted Signaling	PMID: 29637711; PMID: 26175090	Control	RCC_4
Naive CD4 cells	Tem/rm CD8 cells	MIF	CD74_CXCR4	0.204791	0	MIF_CD74_CXCR4	MIF - (CD74+CXCR4)	MIF	Secreted Signaling	PMID: 29637711; PMID: 24760155	Control	RCC_5
Tissue-Associated Activated CD4 cells	Tem/rm CD8 cells	MIF	CD74_CXCR4	0.204762	0	MIF_CD74_CXCR4	MIF - (CD74+CXCR4)	MIF	Secreted Signaling	PMID: 29637711; PMID: 24760155	anti-PD1	RCC_5
Monocytes	Exhausted CD8 cells	MIF	CD74_CXCR4	0.204742	0	MIF_CD74_CXCR4	MIF - (CD74+CXCR4)	MIF	Secreted Signaling	PMID: 29637711; PMID: 24760155	anti-PD1	RCC_7
anti-CD3/CD28/CD2cult CD4 cells	Cytotoxic CD4 cells	MIF	CD74_CXCR4	0.204738	0	MIF_CD74_CXCR4	MIF - (CD74+CXCR4)	MIF	Secreted Signaling	PMID: 29637711; PMID: 24760155	anti-CD3/CD28/CD2	RCC_6
Exhausted CD8 cells	Regulatory CD4 cells	MIF	CD74_CD44	0.204729	0	MIF_CD74_CD44	MIF - (CD74+CD44)	MIF	Secreted Signaling	PMID: 29637711; PMID: 26175090	Control	RCC_8
Activated CD4 cells	3_TEMRA CD8 cells	MIF	CD74_CXCR4	0.204709	0	MIF_CD74_CXCR4	MIF - (CD74+CXCR4)	MIF	Secreted Signaling	PMID: 29637711; PMID: 24760155	anti-PD1	RCC_8
Naive CD4 cells	Tem CD8 cells	MIF	CD74_CXCR4	0.204675	0	MIF_CD74_CXCR4	MIF - (CD74+CXCR4)	MIF	Secreted Signaling	PMID: 29637711; PMID: 24760155	Control	RCC_7
Naive CD4 cells	Activated CD4 cells	MIF	CD74_CXCR4	0.204669	0.01	MIF_CD74_CXCR4	MIF - (CD74+CXCR4)	MIF	Secreted Signaling	PMID: 29637711; PMID: 24760155	Control	RCC_6
Naive CD4 cells	Exhausted CD8 cells	MIF	CD74_CXCR4	0.204668	0	MIF_CD74_CXCR4	MIF - (CD74+CXCR4)	MIF	Secreted Signaling	PMID: 29637711; PMID: 24760155	anti-PD1	RCC_8
Cytotoxic CD4 cells	Exhausted CD8 cells	MIF	CD74_CXCR4	0.204665	0	MIF_CD74_CXCR4	MIF - (CD74+CXCR4)	MIF	Secreted Signaling	PMID: 29637711; PMID: 24760155	anti-PD1	RCC_6
Activated Cytotoxic CD4 cells	3_TEMRA CD8 cells	MIF	CD74_CD44	0.204614	0.03	MIF_CD74_CD44	MIF - (CD74+CD44)	MIF	Secreted Signaling	PMID: 29637711; PMID: 26175090	Control	RCC_8
Naive CD4 cells	3_TEMRA CD8 cells	MIF	CD74_CXCR4	0.204605	0	MIF_CD74_CXCR4	MIF - (CD74+CXCR4)	MIF	Secreted Signaling	PMID: 29637711; PMID: 24760155	Control	RCC_7
Tem/rm CD8 cells	Monocytes	MIF	CD74_CD44	0.204581	0	MIF_CD74_CD44	MIF - (CD74+CD44)	MIF	Secreted Signaling	PMID: 29637711; PMID: 26175090	Control	RCC_6
Tcm CD4 cells	B cells	MIF	CD74_CXCR4	0.204555	0	MIF_CD74_CXCR4	MIF - (CD74+CXCR4)	MIF	Secreted Signaling	PMID: 29637711; PMID: 24760155	anti-PD1 + VEGFRi	RCC_5
B cells	B cells	MIF	CD74_CXCR4	0.204513	0	MIF_CD74_CXCR4	MIF - (CD74+CXCR4)	MIF	Secreted Signaling	PMID: 29637711; PMID: 24760155	anti-PD1 + VEGFRi	RCC_5
Exhausted CD8 cells	Exhausted CD8 cells	MIF	CD74_CD44	0.2045	0	MIF_CD74_CD44	MIF - (CD74+CD44)	MIF	Secreted Signaling	PMID: 29637711; PMID: 26175090	Control	RCC_8
Regulatory CD4 cells	Tissue-Associated Activated CD4 cells	MIF	CD74_CXCR4	0.204499	0.01	MIF_CD74_CXCR4	MIF - (CD74+CXCR4)	MIF	Secreted Signaling	PMID: 29637711; PMID: 24760155	anti-CD3/CD28/CD2	RCC_4
Tissue-Associated Activated CD4 cells	B cells	MIF	CD74_CD44	0.204482	0	MIF_CD74_CD44	MIF - (CD74+CD44)	MIF	Secreted Signaling	PMID: 29637711; PMID: 26175090	VEGFRi	RCC_5
Naive CD4 cells	1_TEMRA CD8 cells	MIF	CD74_CXCR4	0.204431	0	MIF_CD74_CXCR4	MIF - (CD74+CXCR4)	MIF	Secreted Signaling	PMID: 29637711; PMID: 24760155	anti-PD1	RCC_7
Tcm CD4 cells	Regulatory CD4 cells	MIF	CD74_CD44	0.204389	0	MIF_CD74_CD44	MIF - (CD74+CD44)	MIF	Secreted Signaling	PMID: 29637711; PMID: 26175090	Control	RCC_6
Immature NK cells	Exhausted CD8 cells	MIF	CD74_CXCR4	0.204375	0	MIF_CD74_CXCR4	MIF - (CD74+CXCR4)	MIF	Secreted Signaling	PMID: 29637711; PMID: 24760155	anti-PD1 + VEGFRi	RCC_4
Tem CD4 cells	Tcm CD8 cells	MIF	CD74_CXCR4	0.204371	0	MIF_CD74_CXCR4	MIF - (CD74+CXCR4)	MIF	Secreted Signaling	PMID: 29637711; PMID: 24760155	VEGFRi	RCC_5
Immature NK cells	Exhausted CD8 cells	MIF	CD74_CXCR4	0.204313	0	MIF_CD74_CXCR4	MIF - (CD74+CXCR4)	MIF	Secreted Signaling	PMID: 29637711; PMID: 24760155	Control	RCC_4
Activated CD4 cells	Activated CD4 cells	MIF	CD74_CXCR4	0.2043	0	MIF_CD74_CXCR4	MIF - (CD74+CXCR4)	MIF	Secreted Signaling	PMID: 29637711; PMID: 24760155	Control	RCC_6
Monocytes	B cells	MIF	CD74_CXCR4	0.204273	0	MIF_CD74_CXCR4	MIF - (CD74+CXCR4)	MIF	Secreted Signaling	PMID: 29637711; PMID: 24760155	VEGFRi	RCC_7
Tcm CD4 cells	3_TEMRA CD8 cells	MIF	CD74_CD44	0.204271	0	MIF_CD74_CD44	MIF - (CD74+CD44)	MIF	Secreted Signaling	PMID: 29637711; PMID: 26175090	Control	RCC_8
Tcm CD8 cells	3_TEMRA CD8 cells	MIF	CD74_CD44	0.204268	0.02	MIF_CD74_CD44	MIF - (CD74+CD44)	MIF	Secreted Signaling	PMID: 29637711; PMID: 26175090	Control	RCC_8
Tissue-Associated Activated CD4 cells	Tissue-resident NK cells	MIF	CD74_CXCR4	0.204266	0	MIF_CD74_CXCR4	MIF - (CD74+CXCR4)	MIF	Secreted Signaling	PMID: 29637711; PMID: 24760155	anti-PD1	RCC_8
Tem/rm CD8 cells	Monocytes	MIF	CD74_CXCR4	0.204237	0.03	MIF_CD74_CXCR4	MIF - (CD74+CXCR4)	MIF	Secreted Signaling	PMID: 29637711; PMID: 24760155	Control	RCC_6
Exhausted CD8 cells	Tem/rm CD8 cells	MIF	CD74_CXCR4	0.204217	0	MIF_CD74_CXCR4	MIF - (CD74+CXCR4)	MIF	Secreted Signaling	PMID: 29637711; PMID: 24760155	Control	RCC_5
Activated CD4 cells	Activated Cytotoxic CD4 cells	MIF	CD74_CXCR4	0.204124	0.01	MIF_CD74_CXCR4	MIF - (CD74+CXCR4)	MIF	Secreted Signaling	PMID: 29637711; PMID: 24760155	VEGFRi	RCC_8
Regulatory CD4 cells	Exhausted CD8 cells	MIF	CD74_CXCR4	0.204075	0	MIF_CD74_CXCR4	MIF - (CD74+CXCR4)	MIF	Secreted Signaling	PMID: 29637711; PMID: 24760155	anti-CD3/CD28/CD2	RCC_7
Proliferating CD8 cells	Exhausted CD8 cells	MIF	CD74_CXCR4	0.204067	0	MIF_CD74_CXCR4	MIF - (CD74+CXCR4)	MIF	Secreted Signaling	PMID: 29637711; PMID: 24760155	anti-PD1 + VEGFRi	RCC_4
Regulatory CD4 cells	Tem/rm CD8 cells	MIF	CD74_CD44	0.204062	0	MIF_CD74_CD44	MIF - (CD74+CD44)	MIF	Secreted Signaling	PMID: 29637711; PMID: 26175090	anti-PD1	RCC_6
Naive CD4 cells	Tem/rm CD8 cells	MIF	CD74_CD44	0.204011	0	MIF_CD74_CD44	MIF - (CD74+CD44)	MIF	Secreted Signaling	PMID: 29637711; PMID: 26175090	anti-PD1	RCC_6
Tissue-resident NK cells	Tem/rm CD8 cells	MIF	CD74_CXCR4	0.204007	0	MIF_CD74_CXCR4	MIF - (CD74+CXCR4)	MIF	Secreted Signaling	PMID: 29637711; PMID: 24760155	Control	RCC_5
Tem CD8 cells	B cells	MIF	CD74_CXCR4	0.203953	0	MIF_CD74_CXCR4	MIF - (CD74+CXCR4)	MIF	Secreted Signaling	PMID: 29637711; PMID: 24760155	Control	RCC_7
Activated CD4 cells	Macrophages	MIF	CD74_CD44	0.203942	0	MIF_CD74_CD44	MIF - (CD74+CD44)	MIF	Secreted Signaling	PMID: 29637711; PMID: 26175090	Control	RCC_4
MAIT cells	Tem CD8 cells	MIF	CD74_CXCR4	0.203921	0.03	MIF_CD74_CXCR4	MIF - (CD74+CXCR4)	MIF	Secreted Signaling	PMID: 29637711; PMID: 24760155	anti-PD1	RCC_8
Activated Cytotoxic CD4 cells	XCL1/2+ Gamma delta T cells	MIF	CD74_CD44	0.203874	0	MIF_CD74_CD44	MIF - (CD74+CD44)	MIF	Secreted Signaling	PMID: 29637711; PMID: 26175090	Control	RCC_8
Tcm CD8 cells	Tem/rm CD8 cells	MIF	CD74_CXCR4	0.203824	0	MIF_CD74_CXCR4	MIF - (CD74+CXCR4)	MIF	Secreted Signaling	PMID: 29637711; PMID: 24760155	anti-PD1 + VEGFRi	RCC_4
Tissue-resident NK cells	Tissue-resident NK cells	MIF	CD74_CXCR4	0.203798	0.01	MIF_CD74_CXCR4	MIF - (CD74+CXCR4)	MIF	Secreted Signaling	PMID: 29637711; PMID: 24760155	Control	RCC_6
Monocytes	Exhausted CD8 cells	MIF	CD74_CXCR4	0.203722	0	MIF_CD74_CXCR4	MIF - (CD74+CXCR4)	MIF	Secreted Signaling	PMID: 29637711; PMID: 24760155	anti-PD1 + VEGFRi	RCC_4
Tissue-resident NK cells	Tem CD8 cells	MIF	CD74_CXCR4	0.203692	0.01	MIF_CD74_CXCR4	MIF - (CD74+CXCR4)	MIF	Secreted Signaling	PMID: 29637711; PMID: 24760155	Control	RCC_7
Tissue-Associated Activated CD4 cells	Tem/rm CD8 cells	MIF	CD74_CXCR4	0.203682	0	MIF_CD74_CXCR4	MIF - (CD74+CXCR4)	MIF	Secreted Signaling	PMID: 29637711; PMID: 24760155	VEGFRi	RCC_5
Exhausted CD8 cells	Monocytes	MIF	CD74_CD44	0.203674	0	MIF_CD74_CD44	MIF - (CD74+CD44)	MIF	Secreted Signaling	PMID: 29637711; PMID: 26175090	anti-PD1	RCC_6
Tcm CD4 cells	Exhausted CD8 cells	MIF	CD74_CXCR4	0.20367	0	MIF_CD74_CXCR4	MIF - (CD74+CXCR4)	MIF	Secreted Signaling	PMID: 29637711; PMID: 24760155	anti-PD1	RCC_8
Tissue-Associated Activated CD4 cells	Exhausted CD8 cells	MIF	CD74_CXCR4	0.203632	0	MIF_CD74_CXCR4	MIF - (CD74+CXCR4)	MIF	Secreted Signaling	PMID: 29637711; PMID: 24760155	anti-PD1 + VEGFRi	RCC_5
Tissue-resident NK cells	3_TEMRA CD8 cells	MIF	CD74_CXCR4	0.203622	0.02	MIF_CD74_CXCR4	MIF - (CD74+CXCR4)	MIF	Secreted Signaling	PMID: 29637711; PMID: 24760155	Control	RCC_7
Activated CD4 cells	Tcm CD8 cells	MIF	CD74_CXCR4	0.203599	0.02	MIF_CD74_CXCR4	MIF - (CD74+CXCR4)	MIF	Secreted Signaling	PMID: 29637711; PMID: 24760155	Control	RCC_7
Tcm CD4 cells	3_TEMRA CD8 cells	MIF	CD74_CD44	0.203589	0	MIF_CD74_CD44	MIF - (CD74+CD44)	MIF	Secreted Signaling	PMID: 29637711; PMID: 26175090	Control	RCC_6
MAIT cells	Regulatory CD4 cells	MIF	CD74_CD44	0.203588	0	MIF_CD74_CD44	MIF - (CD74+CD44)	MIF	Secreted Signaling	PMID: 29637711; PMID: 26175090	Control	RCC_6
Activated Cytotoxic CD4 cells	Activated Cytotoxic CD4 cells	MIF	CD74_CXCR4	0.203582	0	MIF_CD74_CXCR4	MIF - (CD74+CXCR4)	MIF	Secreted Signaling	PMID: 29637711; PMID: 24760155	VEGFRi	RCC_8
Tcm CD4 cells	B cells	MIF	CD74_CD44	0.203551	0	MIF_CD74_CD44	MIF - (CD74+CD44)	MIF	Secreted Signaling	PMID: 29637711; PMID: 26175090	Control	RCC_5
Tcm CD4 cells	XCL1/2+ Gamma delta T cells	MIF	CD74_CD44	0.203533	0	MIF_CD74_CD44	MIF - (CD74+CD44)	MIF	Secreted Signaling	PMID: 29637711; PMID: 26175090	Control	RCC_8
Tem/rm CD8 cells	Tem/rm CD8 cells	MIF	CD74_CXCR4	0.203531	0	MIF_CD74_CXCR4	MIF - (CD74+CXCR4)	MIF	Secreted Signaling	PMID: 29637711; PMID: 24760155	anti-PD1	RCC_8
Tcm CD8 cells	XCL1/2+ Gamma delta T cells	MIF	CD74_CD44	0.20353	0.02	MIF_CD74_CD44	MIF - (CD74+CD44)	MIF	Secreted Signaling	PMID: 29637711; PMID: 26175090	Control	RCC_8
Tissue-Associated Activated CD4 cells	Activated CD4 cells	MIF	CD74_CXCR4	0.203529	0.01	MIF_CD74_CXCR4	MIF - (CD74+CXCR4)	MIF	Secreted Signaling	PMID: 29637711; PMID: 24760155	Control	RCC_7
Tissue-Associated Activated CD4 cells	Type I IFN NK cells	MIF	CD74_CXCR4	0.203526	0	MIF_CD74_CXCR4	MIF - (CD74+CXCR4)	MIF	Secreted Signaling	PMID: 29637711; PMID: 24760155	anti-CD3/CD28/CD2	RCC_7
Regulatory CD4 cells	Regulatory CD4 cells	MIF	CD74_CD44	0.203512	0.02	MIF_CD74_CD44	MIF - (CD74+CD44)	MIF	Secreted Signaling	PMID: 29637711; PMID: 26175090	Control	RCC_8
NK-like TEMRA CD8 cells	Tem/rm CD8 cells	MIF	CD74_CXCR4	0.203489	0	MIF_CD74_CXCR4	MIF - (CD74+CXCR4)	MIF	Secreted Signaling	PMID: 29637711; PMID: 24760155	VEGFRi	RCC_4
Tcm CD4 cells	Exhausted CD8 cells	MIF	CD74_CD44	0.203466	0	MIF_CD74_CD44	MIF - (CD74+CD44)	MIF	Secreted Signaling	PMID: 29637711; PMID: 26175090	Control	RCC_7
Cytotoxic CD4 cells	Monocytes	MIF	CD74_CD44	0.203414	0	MIF_CD74_CD44	MIF - (CD74+CD44)	MIF	Secreted Signaling	PMID: 29637711; PMID: 26175090	Control	RCC_6
Tcm CD4 cells	Tem/rm CD8 cells	MIF	CD74_CXCR4	0.203391	0	MIF_CD74_CXCR4	MIF - (CD74+CXCR4)	MIF	Secreted Signaling	PMID: 29637711; PMID: 24760155	Control	RCC_4
Activated CD4 cells	Type I IFN NK cells	MIF	CD74_CXCR4	0.203384	0	MIF_CD74_CXCR4	MIF - (CD74+CXCR4)	MIF	Secreted Signaling	PMID: 29637711; PMID: 24760155	VEGFRi	RCC_8
Tissue-Associated Activated CD4 cells	Activated Cytotoxic CD4 cells	MIF	CD74_CXCR4	0.203382	0	MIF_CD74_CXCR4	MIF - (CD74+CXCR4)	MIF	Secreted Signaling	PMID: 29637711; PMID: 24760155	anti-PD1	RCC_8
Tissue-Associated Activated CD4 cells	Cytotoxic NK cells	MIF	CD74_CXCR4	0.203373	0.01	MIF_CD74_CXCR4	MIF - (CD74+CXCR4)	MIF	Secreted Signaling	PMID: 29637711; PMID: 24760155	anti-CD3/CD28/CD2	RCC_7
Activated Cytotoxic CD4 cells	Activated NK cells	MIF	CD74_CXCR4	0.203318	0.02	MIF_CD74_CXCR4	MIF - (CD74+CXCR4)	MIF	Secreted Signaling	PMID: 29637711; PMID: 24760155	Control	RCC_6
Tem CD4 cells	Regulatory CD4 cells	MIF	CD74_CXCR4	0.203309	0.02	MIF_CD74_CXCR4	MIF - (CD74+CXCR4)	MIF	Secreted Signaling	PMID: 29637711; PMID: 24760155	anti-CD3/CD28/CD2	RCC_5
Regulatory CD4 cells	Exhausted CD8 cells	MIF	CD74_CD44	0.203284	0.01	MIF_CD74_CD44	MIF - (CD74+CD44)	MIF	Secreted Signaling	PMID: 29637711; PMID: 26175090	Control	RCC_8
Activated NK cells	Cytotoxic NK cells	GZMA	F2R	0.203278	0	GZMA_F2R	GZMA - F2R	PARs	Secreted Signaling	KEGG: hsa04080	Control	RCC_8
B cells	Exhausted CD8 cells	MIF	CD74_CXCR4	0.203264	0.04	MIF_CD74_CXCR4	MIF - (CD74+CXCR4)	MIF	Secreted Signaling	PMID: 29637711; PMID: 24760155	Control	RCC_6
Activated CD4 cells	Exhausted CD8 cells	MIF	CD74_CXCR4	0.203262	0	MIF_CD74_CXCR4	MIF - (CD74+CXCR4)	MIF	Secreted Signaling	PMID: 29637711; PMID: 24760155	VEGFRi	RCC_7
anti-CD3/CD28/CD2cult CD4 cells	Activated NK cells	MIF	CD74_CXCR4	0.203255	0	MIF_CD74_CXCR4	MIF - (CD74+CXCR4)	MIF	Secreted Signaling	PMID: 29637711; PMID: 24760155	anti-CD3/CD28/CD2	RCC_5
Naive CD4 cells	3_TEMRA CD8 cells	MIF	CD74_CD44	0.20325	0.02	MIF_CD74_CD44	MIF - (CD74+CD44)	MIF	Secreted Signaling	PMID: 29637711; PMID: 26175090	Control	RCC_8
Tcm CD4 cells	Monocytes	MIF	CD74_CD44	0.203218	0	MIF_CD74_CD44	MIF - (CD74+CD44)	MIF	Secreted Signaling	PMID: 29637711; PMID: 26175090	Control	RCC_7
Tcm CD8 cells	Type I IFN NK cells	MIF	CD74_CXCR4	0.203211	0.04	MIF_CD74_CXCR4	MIF - (CD74+CXCR4)	MIF	Secreted Signaling	PMID: 29637711; PMID: 24760155	Control	RCC_7
Naive Gamma delta T cells	Tem/rm CD8 cells	MIF	CD74_CXCR4	0.203124	0	MIF_CD74_CXCR4	MIF - (CD74+CXCR4)	MIF	Secreted Signaling	PMID: 29637711; PMID: 24760155	anti-PD1	RCC_5
Activated Cytotoxic CD4 cells	NK-like TEMRA CD8 cells	MIF	CD74_CXCR4	0.203112	0.01	MIF_CD74_CXCR4	MIF - (CD74+CXCR4)	MIF	Secreted Signaling	PMID: 29637711; PMID: 24760155	anti-PD1	RCC_8
Activated CD8 cells	Tem/rm CD8 cells	MIF	CD74_CXCR4	0.203107	0	MIF_CD74_CXCR4	MIF - (CD74+CXCR4)	MIF	Secreted Signaling	PMID: 29637711; PMID: 24760155	anti-CD3/CD28/CD2	RCC_5
Cytotoxic CD4 cells	Monocytes	MIF	CD74_CXCR4	0.203072	0.04	MIF_CD74_CXCR4	MIF - (CD74+CXCR4)	MIF	Secreted Signaling	PMID: 29637711; PMID: 24760155	Control	RCC_6
Tissue-Associated Activated CD4 cells	Type I IFN NK cells	MIF	CD74_CXCR4	0.203065	0	MIF_CD74_CXCR4	MIF - (CD74+CXCR4)	MIF	Secreted Signaling	PMID: 29637711; PMID: 24760155	anti-PD1	RCC_8
Tissue-Associated Activated CD4 cells	Regulatory CD4 cells	MIF	CD74_CD44	0.203063	0	MIF_CD74_CD44	MIF - (CD74+CD44)	MIF	Secreted Signaling	PMID: 29637711; PMID: 26175090	Control	RCC_6
MAIT cells	B cells	MIF	CD74_CD44	0.203018	0	MIF_CD74_CD44	MIF - (CD74+CD44)	MIF	Secreted Signaling	PMID: 29637711; PMID: 26175090	anti-PD1	RCC_6
Exhausted CD8 cells	Exhausted CD8 cells	MIF	CD74_CD44	0.203015	0	MIF_CD74_CD44	MIF - (CD74+CD44)	MIF	Secreted Signaling	PMID: 29637711; PMID: 26175090	anti-PD1	RCC_7
Activated CD4 cells	Tem CD8 cells	MIF	CD74_CXCR4	0.203011	0	MIF_CD74_CXCR4	MIF - (CD74+CXCR4)	MIF	Secreted Signaling	PMID: 29637711; PMID: 24760155	anti-PD1	RCC_6
Exhausted CD8 cells	Tem/rm CD8 cells	MIF	CD74_CXCR4	0.203011	0	MIF_CD74_CXCR4	MIF - (CD74+CXCR4)	MIF	Secreted Signaling	PMID: 29637711; PMID: 24760155	anti-PD1	RCC_8
Tcm CD8 cells	Exhausted CD8 cells	MIF	CD74_CD44	0.202949	0	MIF_CD74_CD44	MIF - (CD74+CD44)	MIF	Secreted Signaling	PMID: 29637711; PMID: 26175090	anti-PD1	RCC_7
Stressed CD8 cells	Tem/rm CD8 cells	MIF	CD74_CXCR4	0.202938	0	MIF_CD74_CXCR4	MIF - (CD74+CXCR4)	MIF	Secreted Signaling	PMID: 29637711; PMID: 24760155	VEGFRi	RCC_7
1_TEMRA CD8 cells	Tem/rm CD8 cells	MIF	CD74_CXCR4	0.202934	0	MIF_CD74_CXCR4	MIF - (CD74+CXCR4)	MIF	Secreted Signaling	PMID: 29637711; PMID: 24760155	Control	RCC_7
XCL1/2+ Gamma delta T cells	Regulatory CD4 cells	MIF	CD74_CD44	0.202931	0	MIF_CD74_CD44	MIF - (CD74+CD44)	MIF	Secreted Signaling	PMID: 29637711; PMID: 26175090	Control	RCC_8
Naive Gamma delta T cells	Tem/rm CD8 cells	MIF	CD74_CD44	0.202923	0	MIF_CD74_CD44	MIF - (CD74+CD44)	MIF	Secreted Signaling	PMID: 29637711; PMID: 26175090	Control	RCC_5
Naive CD4 cells	B cells	MIF	CD74_CXCR4	0.202904	0	MIF_CD74_CXCR4	MIF - (CD74+CXCR4)	MIF	Secreted Signaling	PMID: 29637711; PMID: 24760155	VEGFRi	RCC_6
Cytotoxic NK cells	Exhausted CD8 cells	CCL5	CCR5	0.202894	0	CCL5_CCR5	CCL5 - CCR5	CCL	Secreted Signaling	KEGG: hsa04060	Control	RCC_7
Activated CD4 cells	B cells	MIF	CD74_CD44	0.202885	0	MIF_CD74_CD44	MIF - (CD74+CD44)	MIF	Secreted Signaling	PMID: 29637711; PMID: 26175090	Control	RCC_7
Stressed CD8 cells	B cells	MIF	CD74_CXCR4	0.202858	0	MIF_CD74_CXCR4	MIF - (CD74+CXCR4)	MIF	Secreted Signaling	PMID: 29637711; PMID: 24760155	VEGFRi	RCC_6
Activated Cytotoxic CD4 cells	Type I IFN NK cells	MIF	CD74_CXCR4	0.202843	0	MIF_CD74_CXCR4	MIF - (CD74+CXCR4)	MIF	Secreted Signaling	PMID: 29637711; PMID: 24760155	VEGFRi	RCC_8
Tissue-resident NK cells	1_TEMRA CD8 cells	MIF	CD74_CXCR4	0.202831	0.01	MIF_CD74_CXCR4	MIF - (CD74+CXCR4)	MIF	Secreted Signaling	PMID: 29637711; PMID: 24760155	anti-PD1	RCC_7
MAIT cells	3_TEMRA CD8 cells	MIF	CD74_CD44	0.202791	0	MIF_CD74_CD44	MIF - (CD74+CD44)	MIF	Secreted Signaling	PMID: 29637711; PMID: 26175090	Control	RCC_6
Regulatory CD4 cells	Monocytes	MIF	CD74_CXCR4	0.202764	0.01	MIF_CD74_CXCR4	MIF - (CD74+CXCR4)	MIF	Secreted Signaling	PMID: 29637711; PMID: 24760155	anti-PD1	RCC_6
XCL1/2+ Gamma delta T cells	B cells	MIF	CD74_CD44	0.202754	0	MIF_CD74_CD44	MIF - (CD74+CD44)	MIF	Secreted Signaling	PMID: 29637711; PMID: 26175090	VEGFRi	RCC_1
Tem/rm CD8 cells	Exhausted CD8 cells	MIF	CD74_CXCR4	0.202753	0	MIF_CD74_CXCR4	MIF - (CD74+CXCR4)	MIF	Secreted Signaling	PMID: 29637711; PMID: 24760155	Control	RCC_5
anti-CD3/CD28/CD2cult CD4 cells	3_TEMRA CD8 cells	MIF	CD74_CD44	0.202749	0	MIF_CD74_CD44	MIF - (CD74+CD44)	MIF	Secreted Signaling	PMID: 29637711; PMID: 26175090	anti-CD3/CD28/CD2	RCC_6
Monocytes	Activated CD4 cells	MIF	CD74_CXCR4	0.202716	0.04	MIF_CD74_CXCR4	MIF - (CD74+CXCR4)	MIF	Secreted Signaling	PMID: 29637711; PMID: 24760155	Control	RCC_7
Naive CD4 cells	Monocytes	MIF	CD74_CXCR4	0.202712	0	MIF_CD74_CXCR4	MIF - (CD74+CXCR4)	MIF	Secreted Signaling	PMID: 29637711; PMID: 24760155	anti-PD1	RCC_6
XCL1/2+ Gamma delta T cells	Exhausted CD8 cells	MIF	CD74_CD44	0.202704	0	MIF_CD74_CD44	MIF - (CD74+CD44)	MIF	Secreted Signaling	PMID: 29637711; PMID: 26175090	Control	RCC_8
Tcm CD8 cells	Monocytes	MIF	CD74_CXCR4	0.20268	0.03	MIF_CD74_CXCR4	MIF - (CD74+CXCR4)	MIF	Secreted Signaling	PMID: 29637711; PMID: 24760155	Control	RCC_7
Exhausted CD8 cells	Tem CD8 cells	MIF	CD74_CXCR4	0.202671	0	MIF_CD74_CXCR4	MIF - (CD74+CXCR4)	MIF	Secreted Signaling	PMID: 29637711; PMID: 24760155	anti-PD1	RCC_7
Exhausted CD8 cells	Monocytes	MIF	CD74_CD44	0.202653	0	MIF_CD74_CD44	MIF - (CD74+CD44)	MIF	Secreted Signaling	PMID: 29637711; PMID: 26175090	Control	RCC_6
Tcm CD8 cells	Activated NK cells	MIF	CD74_CXCR4	0.202647	0.04	MIF_CD74_CXCR4	MIF - (CD74+CXCR4)	MIF	Secreted Signaling	PMID: 29637711; PMID: 24760155	Control	RCC_6
Naive CD4 cells	Exhausted CD8 cells	MIF	CD74_CD44	0.202634	0	MIF_CD74_CD44	MIF - (CD74+CD44)	MIF	Secreted Signaling	PMID: 29637711; PMID: 26175090	Control	RCC_7
Activated CD4 cells	Regulatory CD4 cells	MIF	CD74_CXCR4	0.202623	0	MIF_CD74_CXCR4	MIF - (CD74+CXCR4)	MIF	Secreted Signaling	PMID: 29637711; PMID: 24760155	VEGFRi	RCC_8
Tcm CD8 cells	Tem CD8 cells	MIF	CD74_CXCR4	0.202605	0.03	MIF_CD74_CXCR4	MIF - (CD74+CXCR4)	MIF	Secreted Signaling	PMID: 29637711; PMID: 24760155	anti-PD1	RCC_7
Tcm CD8 cells	Exhausted CD8 cells	MIF	CD74_CXCR4	0.202588	0	MIF_CD74_CXCR4	MIF - (CD74+CXCR4)	MIF	Secreted Signaling	PMID: 29637711; PMID: 24760155	anti-PD1 + VEGFRi	RCC_4
Activated CD4 cells	Activated Cytotoxic CD4 cells	MIF	CD74_CXCR4	0.20257	0	MIF_CD74_CXCR4	MIF - (CD74+CXCR4)	MIF	Secreted Signaling	PMID: 29637711; PMID: 24760155	anti-PD1	RCC_6
Macrophages	B cells	MIF	CD74_CXCR4	0.202562	0	MIF_CD74_CXCR4	MIF - (CD74+CXCR4)	MIF	Secreted Signaling	PMID: 29637711; PMID: 24760155	anti-PD1	RCC_5
Naive CD4 cells	3_TEMRA CD8 cells	MIF	CD74_CXCR4	0.202537	0	MIF_CD74_CXCR4	MIF - (CD74+CXCR4)	MIF	Secreted Signaling	PMID: 29637711; PMID: 24760155	anti-PD1	RCC_8
Regulatory CD4 cells	Macrophages	MIF	CD74_CD44	0.20252	0	MIF_CD74_CD44	MIF - (CD74+CD44)	MIF	Secreted Signaling	PMID: 29637711; PMID: 26175090	anti-CD3/CD28/CD2	RCC_7
Naive CD4 cells	XCL1/2+ Gamma delta T cells	MIF	CD74_CD44	0.202514	0.01	MIF_CD74_CD44	MIF - (CD74+CD44)	MIF	Secreted Signaling	PMID: 29637711; PMID: 26175090	Control	RCC_8
Tcm CD4 cells	Exhausted CD8 cells	MIF	CD74_CXCR4	0.202449	0	MIF_CD74_CXCR4	MIF - (CD74+CXCR4)	MIF	Secreted Signaling	PMID: 29637711; PMID: 24760155	anti-CD3/CD28/CD2	RCC_4
Resting NK cells	Exhausted CD8 cells	MIF	CD74_CXCR4	0.202398	0	MIF_CD74_CXCR4	MIF - (CD74+CXCR4)	MIF	Secreted Signaling	PMID: 29637711; PMID: 24760155	VEGFRi	RCC_4
Activated CD8 cells	MAIT cells	MIF	CD74_CXCR4	0.202397	0	MIF_CD74_CXCR4	MIF - (CD74+CXCR4)	MIF	Secreted Signaling	PMID: 29637711; PMID: 24760155	anti-CD3/CD28/CD2	RCC_7
Naive CD4 cells	Monocytes	MIF	CD74_CD44	0.202387	0	MIF_CD74_CD44	MIF - (CD74+CD44)	MIF	Secreted Signaling	PMID: 29637711; PMID: 26175090	Control	RCC_7
Regulatory CD4 cells	Tissue-resident NK cells	MIF	CD74_CXCR4	0.202347	0.01	MIF_CD74_CXCR4	MIF - (CD74+CXCR4)	MIF	Secreted Signaling	PMID: 29637711; PMID: 24760155	VEGFRi	RCC_8
Stressed CD8 cells	NK-like TEMRA CD8 cells	MIF	CD74_CXCR4	0.202319	0.01	MIF_CD74_CXCR4	MIF - (CD74+CXCR4)	MIF	Secreted Signaling	PMID: 29637711; PMID: 24760155	VEGFRi	RCC_8
MAIT cells	Exhausted CD8 cells	MIF	CD74_CXCR4	0.202316	0	MIF_CD74_CXCR4	MIF - (CD74+CXCR4)	MIF	Secreted Signaling	PMID: 29637711; PMID: 24760155	anti-PD1	RCC_6
Naive Gamma delta T cells	Activated Cytotoxic CD4 cells	MIF	CD74_CD44	0.202272	0	MIF_CD74_CD44	MIF - (CD74+CD44)	MIF	Secreted Signaling	PMID: 29637711; PMID: 26175090	VEGFRi	RCC_1
Tissue-Associated Activated CD4 cells	3_TEMRA CD8 cells	MIF	CD74_CD44	0.202268	0	MIF_CD74_CD44	MIF - (CD74+CD44)	MIF	Secreted Signaling	PMID: 29637711; PMID: 26175090	Control	RCC_6
Regulatory CD4 cells	Tissue-resident NK cells	MIF	CD74_CD44	0.202253	0	MIF_CD74_CD44	MIF - (CD74+CD44)	MIF	Secreted Signaling	PMID: 29637711; PMID: 26175090	Control	RCC_6
Tem CD4 cells	NK-like TEMRA CD8 cells	MIF	CD74_CD44	0.202169	0	MIF_CD74_CD44	MIF - (CD74+CD44)	MIF	Secreted Signaling	PMID: 29637711; PMID: 26175090	anti-PD1	RCC_7
1_TEMRA CD8 cells	B cells	MIF	CD74_CXCR4	0.202155	0	MIF_CD74_CXCR4	MIF - (CD74+CXCR4)	MIF	Secreted Signaling	PMID: 29637711; PMID: 24760155	anti-PD1	RCC_5
B cells	B cells	MIF	CD74_CXCR4	0.202152	0	MIF_CD74_CXCR4	MIF - (CD74+CXCR4)	MIF	Secreted Signaling	PMID: 29637711; PMID: 24760155	anti-PD1	RCC_5
Activated Cytotoxic CD4 cells	Regulatory CD4 cells	MIF	CD74_CXCR4	0.202085	0	MIF_CD74_CXCR4	MIF - (CD74+CXCR4)	MIF	Secreted Signaling	PMID: 29637711; PMID: 24760155	VEGFRi	RCC_8
Resting NK cells	Tissue-Associated Activated CD4 cells	MIF	CD74_CXCR4	0.202048	0	MIF_CD74_CXCR4	MIF - (CD74+CXCR4)	MIF	Secreted Signaling	PMID: 29637711; PMID: 24760155	anti-CD3/CD28/CD2	RCC_4
Tissue-Associated Activated CD4 cells	Tem/rm CD8 cells	MIF	CD74_CD44	0.202033	0	MIF_CD74_CD44	MIF - (CD74+CD44)	MIF	Secreted Signaling	PMID: 29637711; PMID: 26175090	Control	RCC_5
Tissue-Associated Activated CD4 cells	Monocytes	MIF	CD74_CD44	0.201993	0	MIF_CD74_CD44	MIF - (CD74+CD44)	MIF	Secreted Signaling	PMID: 29637711; PMID: 26175090	anti-PD1 + VEGFRi	RCC_4
Resting NK cells	Proliferating CD8 cells	MIF	CD74_CXCR4	0.201985	0	MIF_CD74_CXCR4	MIF - (CD74+CXCR4)	MIF	Secreted Signaling	PMID: 29637711; PMID: 24760155	anti-PD1	RCC_4
MAIT cells	Tem/rm CD8 cells	MIF	CD74_CXCR4	0.201955	0	MIF_CD74_CXCR4	MIF - (CD74+CXCR4)	MIF	Secreted Signaling	PMID: 29637711; PMID: 24760155	Control	RCC_4
Exhausted CD8 cells	3_TEMRA CD8 cells	MIF	CD74_CD44	0.20193	0	MIF_CD74_CD44	MIF - (CD74+CD44)	MIF	Secreted Signaling	PMID: 29637711; PMID: 26175090	Control	RCC_8
anti-CD3/CD28/CD2cult CD4 cells	Tissue-Associated Activated CD4 cells	MIF	CD74_CD44	0.201924	0	MIF_CD74_CD44	MIF - (CD74+CD44)	MIF	Secreted Signaling	PMID: 29637711; PMID: 26175090	anti-CD3/CD28/CD2	RCC_4
Tem CD4 cells	Tem/rm CD8 cells	MIF	CD74_CXCR4	0.201919	0.03	MIF_CD74_CXCR4	MIF - (CD74+CXCR4)	MIF	Secreted Signaling	PMID: 29637711; PMID: 24760155	anti-PD1	RCC_8
Tissue-resident NK cells	Regulatory CD4 cells	MIF	CD74_CD44	0.201908	0.03	MIF_CD74_CD44	MIF - (CD74+CD44)	MIF	Secreted Signaling	PMID: 29637711; PMID: 26175090	Control	RCC_8
Tcm CD4 cells	Tcm CD8 cells	MIF	CD74_CXCR4	0.201907	0.01	MIF_CD74_CXCR4	MIF - (CD74+CXCR4)	MIF	Secreted Signaling	PMID: 29637711; PMID: 24760155	Control	RCC_6
Tem/rm CD8 cells	Exhausted CD8 cells	MIF	CD74_CXCR4	0.201905	0	MIF_CD74_CXCR4	MIF - (CD74+CXCR4)	MIF	Secreted Signaling	PMID: 29637711; PMID: 24760155	anti-PD1	RCC_8
anti-CD3/CD28/CD2cult CD4 cells	MAIT cells	MIF	CD74_CXCR4	0.201901	0	MIF_CD74_CXCR4	MIF - (CD74+CXCR4)	MIF	Secreted Signaling	PMID: 29637711; PMID: 24760155	anti-CD3/CD28/CD2	RCC_6
Immature NK cells	Macrophages	MIF	CD74_CD44	0.201852	0	MIF_CD74_CD44	MIF - (CD74+CD44)	MIF	Secreted Signaling	PMID: 29637711; PMID: 26175090	Control	RCC_4
Tcm CD8 cells	Tissue-Associated Activated CD4 cells	MIF	CD74_CXCR4	0.20173	0.03	MIF_CD74_CXCR4	MIF - (CD74+CXCR4)	MIF	Secreted Signaling	PMID: 29637711; PMID: 24760155	Control	RCC_7
anti-CD3/CD28/CD2cult CD4 cells	anti-CD3/CD28/CD2cult CD4 cells	MIF	CD74_CXCR4	0.201682	0.01	MIF_CD74_CXCR4	MIF - (CD74+CXCR4)	MIF	Secreted Signaling	PMID: 29637711; PMID: 24760155	anti-CD3/CD28/CD2	RCC_4
Tissue-resident NK cells	Exhausted CD8 cells	MIF	CD74_CD44	0.201681	0.02	MIF_CD74_CD44	MIF - (CD74+CD44)	MIF	Secreted Signaling	PMID: 29637711; PMID: 26175090	Control	RCC_8
Exhausted CD8 cells	Type I IFN NK cells	MIF	CD74_CXCR4	0.201665	0	MIF_CD74_CXCR4	MIF - (CD74+CXCR4)	MIF	Secreted Signaling	PMID: 29637711; PMID: 24760155	anti-PD1	RCC_7
Tcm CD4 cells	Exhausted CD8 cells	MIF	CD74_CXCR4	0.201661	0	MIF_CD74_CXCR4	MIF - (CD74+CXCR4)	MIF	Secreted Signaling	PMID: 29637711; PMID: 24760155	VEGFRi	RCC_7
Tissue-resident NK cells	Exhausted CD8 cells	MIF	CD74_CD44	0.201659	0	MIF_CD74_CD44	MIF - (CD74+CD44)	MIF	Secreted Signaling	PMID: 29637711; PMID: 26175090	Control	RCC_7
Regulatory CD4 cells	Tem/rm CD8 cells	MIF	CD74_CXCR4	0.201649	0	MIF_CD74_CXCR4	MIF - (CD74+CXCR4)	MIF	Secreted Signaling	PMID: 29637711; PMID: 24760155	VEGFRi	RCC_8
Exhausted CD8 cells	Cytotoxic NK cells	GZMA	F2R	0.201625	0	GZMA_F2R	GZMA - F2R	PARs	Secreted Signaling	KEGG: hsa04080	Control	RCC_8
Tem CD4 cells	Tissue-resident NK cells	MIF	CD74_CD44	0.201607	0.01	MIF_CD74_CD44	MIF - (CD74+CD44)	MIF	Secreted Signaling	PMID: 29637711; PMID: 26175090	Control	RCC_6
Tcm CD8 cells	Type I IFN NK cells	MIF	CD74_CXCR4	0.201599	0.03	MIF_CD74_CXCR4	MIF - (CD74+CXCR4)	MIF	Secreted Signaling	PMID: 29637711; PMID: 24760155	anti-PD1	RCC_7
Exhausted CD8 cells	NK-like TEMRA CD8 cells	MIF	CD74_CXCR4	0.201592	0	MIF_CD74_CXCR4	MIF - (CD74+CXCR4)	MIF	Secreted Signaling	PMID: 29637711; PMID: 24760155	anti-PD1	RCC_7
NK-like TEMRA CD8 cells	Tem CD8 cells	MIF	CD74_CXCR4	0.201588	0.02	MIF_CD74_CXCR4	MIF - (CD74+CXCR4)	MIF	Secreted Signaling	PMID: 29637711; PMID: 24760155	anti-PD1	RCC_8
Tcm CD4 cells	3_TEMRA CD8 cells	MIF	CD74_CXCR4	0.201547	0	MIF_CD74_CXCR4	MIF - (CD74+CXCR4)	MIF	Secreted Signaling	PMID: 29637711; PMID: 24760155	anti-PD1	RCC_8
Activated CD4 cells	Regulatory CD4 cells	MIF	CD74_CD44	0.201533	0	MIF_CD74_CD44	MIF - (CD74+CD44)	MIF	Secreted Signaling	PMID: 29637711; PMID: 26175090	anti-PD1	RCC_6
Tcm CD4 cells	Tem/rm CD8 cells	MIF	CD74_CD44	0.201526	0	MIF_CD74_CD44	MIF - (CD74+CD44)	MIF	Secreted Signaling	PMID: 29637711; PMID: 26175090	Control	RCC_7
Tissue-resident NK cells	Exhausted CD8 cells	MIF	CD74_CXCR4	0.201488	0	MIF_CD74_CXCR4	MIF - (CD74+CXCR4)	MIF	Secreted Signaling	PMID: 29637711; PMID: 24760155	anti-PD1	RCC_5
Activated CD8 cells	Tem/rm CD8 cells	MIF	CD74_CD44	0.20147	0	MIF_CD74_CD44	MIF - (CD74+CD44)	MIF	Secreted Signaling	PMID: 29637711; PMID: 26175090	anti-CD3/CD28/CD2	RCC_5
Tcm CD4 cells	Exhausted CD8 cells	MIF	CD74_CXCR4	0.201421	0	MIF_CD74_CXCR4	MIF - (CD74+CXCR4)	MIF	Secreted Signaling	PMID: 29637711; PMID: 24760155	Control	RCC_4
Tissue-resident NK cells	Monocytes	MIF	CD74_CD44	0.201412	0	MIF_CD74_CD44	MIF - (CD74+CD44)	MIF	Secreted Signaling	PMID: 29637711; PMID: 26175090	Control	RCC_7
Cytotoxic NK cells	Tem/rm CD8 cells	MIF	CD74_CXCR4	0.201393	0	MIF_CD74_CXCR4	MIF - (CD74+CXCR4)	MIF	Secreted Signaling	PMID: 29637711; PMID: 24760155	anti-PD1	RCC_7
Exhausted CD8 cells	Exhausted CD8 cells	MIF	CD74_CXCR4	0.201387	0	MIF_CD74_CXCR4	MIF - (CD74+CXCR4)	MIF	Secreted Signaling	PMID: 29637711; PMID: 24760155	anti-PD1	RCC_8
Resting NK cells	Tcm CD8 cells	MIF	CD74_CXCR4	0.201377	0	MIF_CD74_CXCR4	MIF - (CD74+CXCR4)	MIF	Secreted Signaling	PMID: 29637711; PMID: 24760155	VEGFRi	RCC_4
Activated Cytotoxic CD4 cells	Exhausted CD8 cells	MIF	CD74_CD44	0.201337	0	MIF_CD74_CD44	MIF - (CD74+CD44)	MIF	Secreted Signaling	PMID: 29637711; PMID: 26175090	anti-PD1	RCC_6
Tissue-Associated Activated CD4 cells	Type I IFN NK cells	MIF	CD74_CXCR4	0.201287	0	MIF_CD74_CXCR4	MIF - (CD74+CXCR4)	MIF	Secreted Signaling	PMID: 29637711; PMID: 24760155	Control	RCC_7
Tcm CD4 cells	B cells	MIF	CD74_CXCR4	0.20127	0	MIF_CD74_CXCR4	MIF - (CD74+CXCR4)	MIF	Secreted Signaling	PMID: 29637711; PMID: 24760155	anti-CD3/CD28/CD2	RCC_7
Activated CD8 cells	Tissue-Associated Activated CD4 cells	MIF	CD74_CXCR4	0.201261	0	MIF_CD74_CXCR4	MIF - (CD74+CXCR4)	MIF	Secreted Signaling	PMID: 29637711; PMID: 24760155	anti-CD3/CD28/CD2	RCC_5
Tcm CD8 cells	Tem/rm CD8 cells	MIF	CD74_CXCR4	0.201234	0	MIF_CD74_CXCR4	MIF - (CD74+CXCR4)	MIF	Secreted Signaling	PMID: 29637711; PMID: 24760155	anti-PD1	RCC_8
Tissue-resident NK cells	B cells	MIF	CD74_CXCR4	0.20123	0	MIF_CD74_CXCR4	MIF - (CD74+CXCR4)	MIF	Secreted Signaling	PMID: 29637711; PMID: 24760155	anti-CD3/CD28/CD2	RCC_6
Regulatory CD4 cells	B cells	MIF	CD74_CXCR4	0.201225	0	MIF_CD74_CXCR4	MIF - (CD74+CXCR4)	MIF	Secreted Signaling	PMID: 29637711; PMID: 24760155	anti-CD3/CD28/CD2	RCC_6
Monocytes	Exhausted CD8 cells	MIF	CD74_CXCR4	0.201222	0	MIF_CD74_CXCR4	MIF - (CD74+CXCR4)	MIF	Secreted Signaling	PMID: 29637711; PMID: 24760155	VEGFRi	RCC_4
Cytotoxic NK cells	Exhausted CD8 cells	MIF	CD74_CXCR4	0.201213	0	MIF_CD74_CXCR4	MIF - (CD74+CXCR4)	MIF	Secreted Signaling	PMID: 29637711; PMID: 24760155	anti-PD1	RCC_7
Exhausted CD8 cells	XCL1/2+ Gamma delta T cells	MIF	CD74_CD44	0.201198	0	MIF_CD74_CD44	MIF - (CD74+CD44)	MIF	Secreted Signaling	PMID: 29637711; PMID: 26175090	Control	RCC_8
Tcm CD4 cells	Macrophages	MIF	CD74_CD44	0.20116	0.01	MIF_CD74_CD44	MIF - (CD74+CD44)	MIF	Secreted Signaling	PMID: 29637711; PMID: 26175090	anti-CD3/CD28/CD2	RCC_4
Regulatory CD4 cells	Activated Cytotoxic CD4 cells	MIF	CD74_CXCR4	0.201148	0	MIF_CD74_CXCR4	MIF - (CD74+CXCR4)	MIF	Secreted Signaling	PMID: 29637711; PMID: 24760155	anti-PD1	RCC_5
Immature NK cells	Proliferating CD8 cells	MIF	CD74_CXCR4	0.201119	0	MIF_CD74_CXCR4	MIF - (CD74+CXCR4)	MIF	Secreted Signaling	PMID: 29637711; PMID: 24760155	anti-PD1	RCC_4
Tissue-Associated Activated CD4 cells	Tem/rm CD8 cells	MIF	CD74_CXCR4	0.201117	0.01	MIF_CD74_CXCR4	MIF - (CD74+CXCR4)	MIF	Secreted Signaling	PMID: 29637711; PMID: 24760155	anti-CD3/CD28/CD2	RCC_5
MAIT cells	Tcm CD8 cells	MIF	CD74_CXCR4	0.201113	0.02	MIF_CD74_CXCR4	MIF - (CD74+CXCR4)	MIF	Secreted Signaling	PMID: 29637711; PMID: 24760155	Control	RCC_6
Regulatory CD4 cells	3_TEMRA CD8 cells	MIF	CD74_CXCR4	0.201083	0	MIF_CD74_CXCR4	MIF - (CD74+CXCR4)	MIF	Secreted Signaling	PMID: 29637711; PMID: 24760155	anti-CD3/CD28/CD2	RCC_7
Activated CD4 cells	Exhausted CD8 cells	MIF	CD74_CXCR4	0.201078	0	MIF_CD74_CXCR4	MIF - (CD74+CXCR4)	MIF	Secreted Signaling	PMID: 29637711; PMID: 24760155	anti-CD3/CD28/CD2	RCC_6
Tissue-resident NK cells	Tem/rm CD8 cells	MIF	CD74_CXCR4	0.201064	0	MIF_CD74_CXCR4	MIF - (CD74+CXCR4)	MIF	Secreted Signaling	PMID: 29637711; PMID: 24760155	anti-PD1	RCC_8
Tem/rm CD8 cells	B cells	MIF	CD74_CD44	0.201044	0	MIF_CD74_CD44	MIF - (CD74+CD44)	MIF	Secreted Signaling	PMID: 29637711; PMID: 26175090	anti-PD1 + VEGFRi	RCC_1
Naive CD4 cells	Regulatory CD4 cells	MIF	CD74_CD44	0.201005	0	MIF_CD74_CD44	MIF - (CD74+CD44)	MIF	Secreted Signaling	PMID: 29637711; PMID: 26175090	Control	RCC_6
Tcm CD4 cells	Exhausted CD8 cells	MIF	CD74_CD44	0.20094	0	MIF_CD74_CD44	MIF - (CD74+CD44)	MIF	Secreted Signaling	PMID: 29637711; PMID: 26175090	anti-PD1	RCC_6
Activated CD4 cells	Tissue-resident NK cells	MIF	CD74_CXCR4	0.200933	0	MIF_CD74_CXCR4	MIF - (CD74+CXCR4)	MIF	Secreted Signaling	PMID: 29637711; PMID: 24760155	anti-PD1	RCC_8
Tissue-Associated Activated CD4 cells	Tem CD8 cells	MIF	CD74_CXCR4	0.200926	0	MIF_CD74_CXCR4	MIF - (CD74+CXCR4)	MIF	Secreted Signaling	PMID: 29637711; PMID: 24760155	anti-PD1	RCC_6
Tissue-Associated Activated CD4 cells	MAIT cells	MIF	CD74_CXCR4	0.200899	0	MIF_CD74_CXCR4	MIF - (CD74+CXCR4)	MIF	Secreted Signaling	PMID: 29637711; PMID: 24760155	anti-CD3/CD28/CD2	RCC_7
Tcm CD8 cells	Monocytes	MIF	CD74_CD44	0.200893	0	MIF_CD74_CD44	MIF - (CD74+CD44)	MIF	Secreted Signaling	PMID: 29637711; PMID: 26175090	anti-PD1	RCC_6
Tem/rm CD8 cells	Tissue-resident NK cells	MIF	CD74_CXCR4	0.20089	0.02	MIF_CD74_CXCR4	MIF - (CD74+CXCR4)	MIF	Secreted Signaling	PMID: 29637711; PMID: 24760155	Control	RCC_6
Exhausted CD8 cells	Exhausted CD8 cells	MIF	CD74_CXCR4	0.200815	0	MIF_CD74_CXCR4	MIF - (CD74+CXCR4)	MIF	Secreted Signaling	PMID: 29637711; PMID: 24760155	anti-CD3/CD28/CD2	RCC_4
Tissue-Associated Activated CD4 cells	Regulatory CD4 cells	MIF	CD74_CXCR4	0.200807	0.04	MIF_CD74_CXCR4	MIF - (CD74+CXCR4)	MIF	Secreted Signaling	PMID: 29637711; PMID: 24760155	anti-CD3/CD28/CD2	RCC_4
Cytotoxic CD4 cells	Tem/rm CD8 cells	MIF	CD74_CXCR4	0.200794	0	MIF_CD74_CXCR4	MIF - (CD74+CXCR4)	MIF	Secreted Signaling	PMID: 29637711; PMID: 24760155	anti-PD1	RCC_6
Tissue-Associated Activated CD4 cells	Monocytes	MIF	CD74_CXCR4	0.200759	0.02	MIF_CD74_CXCR4	MIF - (CD74+CXCR4)	MIF	Secreted Signaling	PMID: 29637711; PMID: 24760155	Control	RCC_7
Naive CD4 cells	B cells	MIF	CD74_CXCR4	0.200758	0	MIF_CD74_CXCR4	MIF - (CD74+CXCR4)	MIF	Secreted Signaling	PMID: 29637711; PMID: 24760155	anti-CD3/CD28/CD2	RCC_6
Activated CD4 cells	B cells	MIF	CD74_CD44	0.200752	0	MIF_CD74_CD44	MIF - (CD74+CD44)	MIF	Secreted Signaling	PMID: 29637711; PMID: 26175090	anti-PD1	RCC_7
Stressed CD8 cells	B cells	MIF	CD74_CXCR4	0.200744	0	MIF_CD74_CXCR4	MIF - (CD74+CXCR4)	MIF	Secreted Signaling	PMID: 29637711; PMID: 24760155	anti-PD1 + VEGFRi	RCC_6
Regulatory CD4 cells	Tem/rm CD8 cells	MIF	CD74_CXCR4	0.200732	0	MIF_CD74_CXCR4	MIF - (CD74+CXCR4)	MIF	Secreted Signaling	PMID: 29637711; PMID: 24760155	anti-PD1	RCC_8
Regulatory CD4 cells	B cells	MIF	CD74_CXCR4	0.200725	0.01	MIF_CD74_CXCR4	MIF - (CD74+CXCR4)	MIF	Secreted Signaling	PMID: 29637711; PMID: 24760155	anti-CD3/CD28/CD2	RCC_5
Naive CD4 cells	Tem/rm CD8 cells	MIF	CD74_CD44	0.2007	0	MIF_CD74_CD44	MIF - (CD74+CD44)	MIF	Secreted Signaling	PMID: 29637711; PMID: 26175090	Control	RCC_7
Tem/rm CD8 cells	Regulatory CD4 cells	MIF	CD74_CD44	0.200667	0.01	MIF_CD74_CD44	MIF - (CD74+CD44)	MIF	Secreted Signaling	PMID: 29637711; PMID: 26175090	Control	RCC_8
Activated Cytotoxic CD4 cells	Activated CD4 cells	MIF	CD74_CXCR4	0.200665	0.01	MIF_CD74_CXCR4	MIF - (CD74+CXCR4)	MIF	Secreted Signaling	PMID: 29637711; PMID: 24760155	Control	RCC_6
Activated CD4 cells	Regulatory CD4 cells	MIF	CD74_CD44	0.200641	0	MIF_CD74_CD44	MIF - (CD74+CD44)	MIF	Secreted Signaling	PMID: 29637711; PMID: 26175090	Control	RCC_6
Tissue-Associated Activated CD4 cells	NK-like TEMRA CD8 cells	MIF	CD74_CXCR4	0.200627	0	MIF_CD74_CXCR4	MIF - (CD74+CXCR4)	MIF	Secreted Signaling	PMID: 29637711; PMID: 24760155	anti-PD1	RCC_8
Regulatory CD4 cells	Tem/rm CD8 cells	MIF	CD74_CXCR4	0.200607	0	MIF_CD74_CXCR4	MIF - (CD74+CXCR4)	MIF	Secreted Signaling	PMID: 29637711; PMID: 24760155	anti-CD3/CD28/CD2	RCC_7
Tissue-Associated Activated CD4 cells	Tcm CD8 cells	MIF	CD74_CXCR4	0.200593	0	MIF_CD74_CXCR4	MIF - (CD74+CXCR4)	MIF	Secreted Signaling	PMID: 29637711; PMID: 24760155	Control	RCC_6
Tem/rm CD8 cells	Tem/rm CD8 cells	MIF	CD74_CXCR4	0.200539	0	MIF_CD74_CXCR4	MIF - (CD74+CXCR4)	MIF	Secreted Signaling	PMID: 29637711; PMID: 24760155	anti-CD3/CD28/CD2	RCC_5
NK-like TEMRA CD8 cells	Exhausted CD8 cells	MIF	CD74_CXCR4	0.200499	0	MIF_CD74_CXCR4	MIF - (CD74+CXCR4)	MIF	Secreted Signaling	PMID: 29637711; PMID: 24760155	anti-PD1	RCC_5
Tissue-Associated Activated CD4 cells	Activated Cytotoxic CD4 cells	MIF	CD74_CXCR4	0.200489	0	MIF_CD74_CXCR4	MIF - (CD74+CXCR4)	MIF	Secreted Signaling	PMID: 29637711; PMID: 24760155	anti-PD1	RCC_6
Tissue-Associated Activated CD4 cells	Tem/rm CD8 cells	MIF	CD74_CXCR4	0.200465	0	MIF_CD74_CXCR4	MIF - (CD74+CXCR4)	MIF	Secreted Signaling	PMID: 29637711; PMID: 24760155	anti-PD1 + VEGFRi	RCC_4
Tem/rm CD8 cells	Exhausted CD8 cells	MIF	CD74_CD44	0.200442	0	MIF_CD74_CD44	MIF - (CD74+CD44)	MIF	Secreted Signaling	PMID: 29637711; PMID: 26175090	Control	RCC_8
Resting NK cells	Tem/rm CD8 cells	MIF	CD74_CXCR4	0.200386	0	MIF_CD74_CXCR4	MIF - (CD74+CXCR4)	MIF	Secreted Signaling	PMID: 29637711; PMID: 24760155	anti-PD1	RCC_4
Cytokine producing NK cells	Exhausted CD8 cells	MIF	CD74_CXCR4	0.200339	0	MIF_CD74_CXCR4	MIF - (CD74+CXCR4)	MIF	Secreted Signaling	PMID: 29637711; PMID: 24760155	anti-CD3/CD28/CD2	RCC_5
Tem/rm CD8 cells	Exhausted CD8 cells	MIF	CD74_CD44	0.200334	0	MIF_CD74_CD44	MIF - (CD74+CD44)	MIF	Secreted Signaling	PMID: 29637711; PMID: 26175090	anti-PD1	RCC_6
Exhausted CD8 cells	Tem/rm CD8 cells	MIF	CD74_CD44	0.200317	0	MIF_CD74_CD44	MIF - (CD74+CD44)	MIF	Secreted Signaling	PMID: 29637711; PMID: 26175090	anti-PD1	RCC_7
Tem CD4 cells	3_TEMRA CD8 cells	MIF	CD74_CD44	0.20031	0	MIF_CD74_CD44	MIF - (CD74+CD44)	MIF	Secreted Signaling	PMID: 29637711; PMID: 26175090	anti-PD1	RCC_7
XCL1/2+ Gamma delta T cells	Tem/rm CD8 cells	MIF	CD74_CXCR4	0.200302	0	MIF_CD74_CXCR4	MIF - (CD74+CXCR4)	MIF	Secreted Signaling	PMID: 29637711; PMID: 24760155	anti-PD1	RCC_5
Tissue-Associated Activated CD4 cells	Tcm CD8 cells	MIF	CD74_CD44	0.200302	0	MIF_CD74_CD44	MIF - (CD74+CD44)	MIF	Secreted Signaling	PMID: 29637711; PMID: 26175090	Control	RCC_8
Tissue-resident NK cells	Tem/rm CD8 cells	MIF	CD74_CD44	0.200285	0	MIF_CD74_CD44	MIF - (CD74+CD44)	MIF	Secreted Signaling	PMID: 29637711; PMID: 26175090	Control	RCC_6
Stressed CD8 cells	Proliferating CD8 cells	MIF	CD74_CXCR4	0.200283	0	MIF_CD74_CXCR4	MIF - (CD74+CXCR4)	MIF	Secreted Signaling	PMID: 29637711; PMID: 24760155	anti-PD1 + VEGFRi	RCC_4
Tcm CD8 cells	Tem/rm CD8 cells	MIF	CD74_CD44	0.200251	0	MIF_CD74_CD44	MIF - (CD74+CD44)	MIF	Secreted Signaling	PMID: 29637711; PMID: 26175090	anti-PD1	RCC_7
Tissue-resident NK cells	Activated Cytotoxic CD4 cells	MIF	CD74_CD44	0.200236	0	MIF_CD74_CD44	MIF - (CD74+CD44)	MIF	Secreted Signaling	PMID: 29637711; PMID: 26175090	Control	RCC_6
Activated CD4 cells	Tcm CD8 cells	MIF	CD74_CD44	0.200229	0.03	MIF_CD74_CD44	MIF - (CD74+CD44)	MIF	Secreted Signaling	PMID: 29637711; PMID: 26175090	Control	RCC_8
anti-CD3/CD28/CD2cult CD4 cells	Activated CD4 cells	MIF	CD74_CXCR4	0.200222	0	MIF_CD74_CXCR4	MIF - (CD74+CXCR4)	MIF	Secreted Signaling	PMID: 29637711; PMID: 24760155	anti-CD3/CD28/CD2	RCC_6
Tcm CD4 cells	Tissue-Associated Activated CD4 cells	MIF	CD74_CXCR4	0.200218	0.03	MIF_CD74_CXCR4	MIF - (CD74+CXCR4)	MIF	Secreted Signaling	PMID: 29637711; PMID: 24760155	anti-PD1	RCC_7
Naive CD4 cells	3_TEMRA CD8 cells	MIF	CD74_CD44	0.200215	0	MIF_CD74_CD44	MIF - (CD74+CD44)	MIF	Secreted Signaling	PMID: 29637711; PMID: 26175090	Control	RCC_6
Monocytes	Tcm CD8 cells	MIF	CD74_CXCR4	0.200205	0	MIF_CD74_CXCR4	MIF - (CD74+CXCR4)	MIF	Secreted Signaling	PMID: 29637711; PMID: 24760155	VEGFRi	RCC_4
Tem CD4 cells	Tem CD8 cells	MIF	CD74_CD44	0.200168	0	MIF_CD74_CD44	MIF - (CD74+CD44)	MIF	Secreted Signaling	PMID: 29637711; PMID: 26175090	anti-PD1	RCC_7
XCL1/2+ Gamma delta T cells	3_TEMRA CD8 cells	MIF	CD74_CD44	0.200151	0.03	MIF_CD74_CD44	MIF - (CD74+CD44)	MIF	Secreted Signaling	PMID: 29637711; PMID: 26175090	Control	RCC_8
Regulatory CD4 cells	B cells	MIF	CD74_CD44	0.200135	0	MIF_CD74_CD44	MIF - (CD74+CD44)	MIF	Secreted Signaling	PMID: 29637711; PMID: 26175090	Control	RCC_5
Tissue-resident NK cells	Exhausted CD8 cells	MIF	CD74_CXCR4	0.200105	0	MIF_CD74_CXCR4	MIF - (CD74+CXCR4)	MIF	Secreted Signaling	PMID: 29637711; PMID: 24760155	anti-CD3/CD28/CD2	RCC_4
Tcm CD4 cells	B cells	MIF	CD74_CXCR4	0.200096	0	MIF_CD74_CXCR4	MIF - (CD74+CXCR4)	MIF	Secreted Signaling	PMID: 29637711; PMID: 24760155	anti-CD3/CD28/CD2	RCC_5
Activated CD4 cells	Activated Cytotoxic CD4 cells	MIF	CD74_CXCR4	0.20006	0	MIF_CD74_CXCR4	MIF - (CD74+CXCR4)	MIF	Secreted Signaling	PMID: 29637711; PMID: 24760155	anti-PD1	RCC_8
3_TEMRA CD8 cells	B cells	MIF	CD74_CXCR4	0.200031	0	MIF_CD74_CXCR4	MIF - (CD74+CXCR4)	MIF	Secreted Signaling	PMID: 29637711; PMID: 24760155	anti-PD1	RCC_5
Stressed CD8 cells	Exhausted CD8 cells	MIF	CD74_CXCR4	0.200017	0	MIF_CD74_CXCR4	MIF - (CD74+CXCR4)	MIF	Secreted Signaling	PMID: 29637711; PMID: 24760155	VEGFRi	RCC_5
Tcm CD8 cells	Activated CD4 cells	MIF	CD74_CXCR4	0.200001	0.01	MIF_CD74_CXCR4	MIF - (CD74+CXCR4)	MIF	Secreted Signaling	PMID: 29637711; PMID: 24760155	Control	RCC_6
Tem CD4 cells	Exhausted CD8 cells	MIF	CD74_CD44	0.2	0	MIF_CD74_CD44	MIF - (CD74+CD44)	MIF	Secreted Signaling	PMID: 29637711; PMID: 26175090	anti-PD1	RCC_5
Regulatory CD4 cells	XCL1/2+ Gamma delta T cells	MIF	CD74_CD44	0.199997	0.04	MIF_CD74_CD44	MIF - (CD74+CD44)	MIF	Secreted Signaling	PMID: 29637711; PMID: 26175090	Control	RCC_8
MAIT cells	Exhausted CD8 cells	MIF	CD74_CXCR4	0.199995	0	MIF_CD74_CXCR4	MIF - (CD74+CXCR4)	MIF	Secreted Signaling	PMID: 29637711; PMID: 24760155	Control	RCC_4
Immature NK cells	Tem/rm CD8 cells	MIF	CD74_CXCR4	0.199991	0	MIF_CD74_CXCR4	MIF - (CD74+CXCR4)	MIF	Secreted Signaling	PMID: 29637711; PMID: 24760155	anti-PD1	RCC_5
Monocytes	Monocytes	MIF	CD74_CXCR4	0.199953	0.04	MIF_CD74_CXCR4	MIF - (CD74+CXCR4)	MIF	Secreted Signaling	PMID: 29637711; PMID: 24760155	Control	RCC_7
Regulatory CD4 cells	Tem/rm CD8 cells	MIF	CD74_CD44	0.199858	0	MIF_CD74_CD44	MIF - (CD74+CD44)	MIF	Secreted Signaling	PMID: 29637711; PMID: 26175090	anti-PD1	RCC_5
Activated CD4 cells	3_TEMRA CD8 cells	MIF	CD74_CD44	0.199852	0	MIF_CD74_CD44	MIF - (CD74+CD44)	MIF	Secreted Signaling	PMID: 29637711; PMID: 26175090	Control	RCC_6
Regulatory CD4 cells	3_TEMRA CD8 cells	MIF	CD74_CXCR4	0.199844	0	MIF_CD74_CXCR4	MIF - (CD74+CXCR4)	MIF	Secreted Signaling	PMID: 29637711; PMID: 24760155	anti-PD1	RCC_6
Tissue-Associated Activated CD4 cells	Tissue-Associated Activated CD4 cells	MIF	CD74_CXCR4	0.199815	0.01	MIF_CD74_CXCR4	MIF - (CD74+CXCR4)	MIF	Secreted Signaling	PMID: 29637711; PMID: 24760155	Control	RCC_7
Tem/rm CD8 cells	3_TEMRA CD8 cells	MIF	CD74_CXCR4	0.199795	0	MIF_CD74_CXCR4	MIF - (CD74+CXCR4)	MIF	Secreted Signaling	PMID: 29637711; PMID: 24760155	anti-PD1	RCC_8
Naive CD4 cells	3_TEMRA CD8 cells	MIF	CD74_CXCR4	0.199793	0	MIF_CD74_CXCR4	MIF - (CD74+CXCR4)	MIF	Secreted Signaling	PMID: 29637711; PMID: 24760155	anti-PD1	RCC_6
Stressed CD8 cells	3_TEMRA CD8 cells	MIF	CD74_CXCR4	0.199783	0.01	MIF_CD74_CXCR4	MIF - (CD74+CXCR4)	MIF	Secreted Signaling	PMID: 29637711; PMID: 24760155	VEGFRi	RCC_8
Cytotoxic NK cells	Tem/rm CD8 cells	MIF	CD74_CXCR4	0.19977	0	MIF_CD74_CXCR4	MIF - (CD74+CXCR4)	MIF	Secreted Signaling	PMID: 29637711; PMID: 24760155	Control	RCC_7
Activated Cytotoxic CD4 cells	Cytotoxic NK cells	GZMA	F2R	0.199756	0	GZMA_F2R	GZMA - F2R	PARs	Secreted Signaling	KEGG: hsa04080	Control	RCC_8
Activated CD4 cells	Type I IFN NK cells	MIF	CD74_CXCR4	0.199747	0	MIF_CD74_CXCR4	MIF - (CD74+CXCR4)	MIF	Secreted Signaling	PMID: 29637711; PMID: 24760155	anti-PD1	RCC_8
Naive CD4 cells	Tem/rm CD8 cells	MIF	CD74_CXCR4	0.199746	0	MIF_CD74_CXCR4	MIF - (CD74+CXCR4)	MIF	Secreted Signaling	PMID: 29637711; PMID: 24760155	VEGFRi	RCC_7
Tissue-resident NK cells	Tem/rm CD8 cells	MIF	CD74_CD44	0.199732	0	MIF_CD74_CD44	MIF - (CD74+CD44)	MIF	Secreted Signaling	PMID: 29637711; PMID: 26175090	Control	RCC_7
anti-CD3/CD28/CD2cult CD4 cells	Tem/rm CD8 cells	MIF	CD74_CD44	0.199713	0	MIF_CD74_CD44	MIF - (CD74+CD44)	MIF	Secreted Signaling	PMID: 29637711; PMID: 26175090	anti-CD3/CD28/CD2	RCC_6
MAIT cells	Exhausted CD8 cells	MIF	CD74_CXCR4	0.199706	0	MIF_CD74_CXCR4	MIF - (CD74+CXCR4)	MIF	Secreted Signaling	PMID: 29637711; PMID: 24760155	anti-PD1	RCC_5
Regulatory CD4 cells	B cells	MIF	CD74_CD44	0.1997	0	MIF_CD74_CD44	MIF - (CD74+CD44)	MIF	Secreted Signaling	PMID: 29637711; PMID: 26175090	VEGFRi	RCC_5
Activated Cytotoxic CD4 cells	Tem/rm CD8 cells	MIF	CD74_CD44	0.199695	0	MIF_CD74_CD44	MIF - (CD74+CD44)	MIF	Secreted Signaling	PMID: 29637711; PMID: 26175090	anti-PD1	RCC_1
Tcm CD8 cells	Tem/rm CD8 cells	MIF	CD74_CXCR4	0.199669	0	MIF_CD74_CXCR4	MIF - (CD74+CXCR4)	MIF	Secreted Signaling	PMID: 29637711; PMID: 24760155	VEGFRi	RCC_7
anti-CD3/CD28/CD2cult CD4 cells	Activated Cytotoxic CD4 cells	MIF	CD74_CXCR4	0.199669	0	MIF_CD74_CXCR4	MIF - (CD74+CXCR4)	MIF	Secreted Signaling	PMID: 29637711; PMID: 24760155	anti-PD1	RCC_5
Regulatory CD4 cells	Activated CD4 cells	MIF	CD74_CXCR4	0.199651	0	MIF_CD74_CXCR4	MIF - (CD74+CXCR4)	MIF	Secreted Signaling	PMID: 29637711; PMID: 24760155	anti-PD1	RCC_6
Tcm CD8 cells	Exhausted CD8 cells	MIF	CD74_CXCR4	0.199622	0	MIF_CD74_CXCR4	MIF - (CD74+CXCR4)	MIF	Secreted Signaling	PMID: 29637711; PMID: 24760155	anti-PD1	RCC_8
Exhausted CD8 cells	Tem/rm CD8 cells	MIF	CD74_CXCR4	0.199621	0	MIF_CD74_CXCR4	MIF - (CD74+CXCR4)	MIF	Secreted Signaling	PMID: 29637711; PMID: 24760155	Control	RCC_4
anti-CD3/CD28/CD2cult CD4 cells	Type I IFN NK cells	MIF	CD74_CXCR4	0.199616	0	MIF_CD74_CXCR4	MIF - (CD74+CXCR4)	MIF	Secreted Signaling	PMID: 29637711; PMID: 24760155	anti-CD3/CD28/CD2	RCC_5
Naive CD4 cells	Activated CD4 cells	MIF	CD74_CXCR4	0.1996	0	MIF_CD74_CXCR4	MIF - (CD74+CXCR4)	MIF	Secreted Signaling	PMID: 29637711; PMID: 24760155	anti-PD1	RCC_6
Exhausted CD8 cells	Macrophages	MIF	CD74_CD44	0.199534	0.01	MIF_CD74_CD44	MIF - (CD74+CD44)	MIF	Secreted Signaling	PMID: 29637711; PMID: 26175090	anti-CD3/CD28/CD2	RCC_4
Immature NK cells	Tem/rm CD8 cells	MIF	CD74_CXCR4	0.199525	0	MIF_CD74_CXCR4	MIF - (CD74+CXCR4)	MIF	Secreted Signaling	PMID: 29637711; PMID: 24760155	anti-PD1	RCC_4
Activated CD8 cells	anti-CD3/CD28/CD2cult CD4 cells	MIF	CD74_CD44	0.199511	0	MIF_CD74_CD44	MIF - (CD74+CD44)	MIF	Secreted Signaling	PMID: 29637711; PMID: 26175090	anti-CD3/CD28/CD2	RCC_4
B cells	B cells	MIF	CD74_CXCR4	0.199511	0	MIF_CD74_CXCR4	MIF - (CD74+CXCR4)	MIF	Secreted Signaling	PMID: 29637711; PMID: 24760155	anti-PD1 + VEGFRi	RCC_6
anti-CD3/CD28/CD2cult CD4 cells	Exhausted CD8 cells	MIF	CD74_CD44	0.199496	0	MIF_CD74_CD44	MIF - (CD74+CD44)	MIF	Secreted Signaling	PMID: 29637711; PMID: 26175090	anti-CD3/CD28/CD2	RCC_7
Tissue-Associated Activated CD4 cells	Tem/rm CD8 cells	MIF	CD74_CD44	0.199492	0	MIF_CD74_CD44	MIF - (CD74+CD44)	MIF	Secreted Signaling	PMID: 29637711; PMID: 26175090	anti-CD3/CD28/CD2	RCC_5
NK-like TEMRA CD8 cells	B cells	MIF	CD74_CXCR4	0.199464	0.04	MIF_CD74_CXCR4	MIF - (CD74+CXCR4)	MIF	Secreted Signaling	PMID: 29637711; PMID: 24760155	Control	RCC_7
Monocytes	Exhausted CD8 cells	MIF	CD74_CXCR4	0.199462	0	MIF_CD74_CXCR4	MIF - (CD74+CXCR4)	MIF	Secreted Signaling	PMID: 29637711; PMID: 24760155	anti-CD3/CD28/CD2	RCC_4
Tissue-Associated Activated CD4 cells	Regulatory CD4 cells	MIF	CD74_CD44	0.19946	0	MIF_CD74_CD44	MIF - (CD74+CD44)	MIF	Secreted Signaling	PMID: 29637711; PMID: 26175090	anti-PD1	RCC_6
Activated CD4 cells	Activated NK cells	MIF	CD74_CXCR4	0.199454	0	MIF_CD74_CXCR4	MIF - (CD74+CXCR4)	MIF	Secreted Signaling	PMID: 29637711; PMID: 24760155	VEGFRi	RCC_8
Tissue-resident NK cells	Exhausted CD8 cells	MIF	CD74_CXCR4	0.199453	0	MIF_CD74_CXCR4	MIF - (CD74+CXCR4)	MIF	Secreted Signaling	PMID: 29637711; PMID: 24760155	anti-PD1	RCC_8
XCL1/2+ Gamma delta T cells	Tem/rm CD8 cells	MIF	CD74_CXCR4	0.199428	0	MIF_CD74_CXCR4	MIF - (CD74+CXCR4)	MIF	Secreted Signaling	PMID: 29637711; PMID: 24760155	anti-PD1	RCC_8
XCL1/2+ Gamma delta T cells	XCL1/2+ Gamma delta T cells	MIF	CD74_CD44	0.199424	0.02	MIF_CD74_CD44	MIF - (CD74+CD44)	MIF	Secreted Signaling	PMID: 29637711; PMID: 26175090	Control	RCC_8
XCL1/2+ Gamma delta T cells	Type I IFN NK cells	MIF	CD74_CXCR4	0.199336	0.01	MIF_CD74_CXCR4	MIF - (CD74+CXCR4)	MIF	Secreted Signaling	PMID: 29637711; PMID: 24760155	Control	RCC_5
Tissue-Associated Activated CD4 cells	Tissue-Associated Activated CD4 cells	MIF	CD74_CXCR4	0.199284	0	MIF_CD74_CXCR4	MIF - (CD74+CXCR4)	MIF	Secreted Signaling	PMID: 29637711; PMID: 24760155	anti-CD3/CD28/CD2	RCC_5
Exhausted CD8 cells	3_TEMRA CD8 cells	MIF	CD74_CXCR4	0.199282	0	MIF_CD74_CXCR4	MIF - (CD74+CXCR4)	MIF	Secreted Signaling	PMID: 29637711; PMID: 24760155	anti-PD1	RCC_8
Cytokine producing NK cells	Tem/rm CD8 cells	MIF	CD74_CXCR4	0.199268	0	MIF_CD74_CXCR4	MIF - (CD74+CXCR4)	MIF	Secreted Signaling	PMID: 29637711; PMID: 24760155	anti-PD1	RCC_5
Tissue-Associated Activated CD4 cells	Exhausted CD8 cells	MIF	CD74_CXCR4	0.199244	0	MIF_CD74_CXCR4	MIF - (CD74+CXCR4)	MIF	Secreted Signaling	PMID: 29637711; PMID: 24760155	anti-PD1 + VEGFRi	RCC_4
Tissue-resident NK cells	Tem/rm CD8 cells	MIF	CD74_CXCR4	0.199185	0	MIF_CD74_CXCR4	MIF - (CD74+CXCR4)	MIF	Secreted Signaling	PMID: 29637711; PMID: 24760155	Control	RCC_4
Activated CD8 cells	Tem/rm CD8 cells	MIF	CD74_CD44	0.199178	0	MIF_CD74_CD44	MIF - (CD74+CD44)	MIF	Secreted Signaling	PMID: 29637711; PMID: 26175090	anti-CD3/CD28/CD2	RCC_4
Immature NK cells	anti-CD3/CD28/CD2cult CD4 cells	MIF	CD74_CD44	0.19917	0	MIF_CD74_CD44	MIF - (CD74+CD44)	MIF	Secreted Signaling	PMID: 29637711; PMID: 26175090	anti-CD3/CD28/CD2	RCC_4
Tem/rm CD8 cells	NK-like TEMRA CD8 cells	MIF	CD74_CXCR4	0.199143	0.02	MIF_CD74_CXCR4	MIF - (CD74+CXCR4)	MIF	Secreted Signaling	PMID: 29637711; PMID: 24760155	Control	RCC_7
Regulatory CD4 cells	Exhausted CD8 cells	MIF	CD74_CXCR4	0.199122	0	MIF_CD74_CXCR4	MIF - (CD74+CXCR4)	MIF	Secreted Signaling	PMID: 29637711; PMID: 24760155	anti-PD1	RCC_8
Activated CD4 cells	Tcm CD8 cells	MIF	CD74_CXCR4	0.199115	0	MIF_CD74_CXCR4	MIF - (CD74+CXCR4)	MIF	Secreted Signaling	PMID: 29637711; PMID: 24760155	anti-PD1	RCC_6
Exhausted CD8 cells	NK-like TEMRA CD8 cells	MIF	CD74_CXCR4	0.199037	0.01	MIF_CD74_CXCR4	MIF - (CD74+CXCR4)	MIF	Secreted Signaling	PMID: 29637711; PMID: 24760155	Control	RCC_7
Naive CD4 cells	NK-like TEMRA CD8 cells	MIF	CD74_CD44	0.199019	0	MIF_CD74_CD44	MIF - (CD74+CD44)	MIF	Secreted Signaling	PMID: 29637711; PMID: 26175090	anti-PD1	RCC_7
Monocytes	Exhausted CD8 cells	MIF	CD74_CD44	0.199015	0	MIF_CD74_CD44	MIF - (CD74+CD44)	MIF	Secreted Signaling	PMID: 29637711; PMID: 26175090	Control	RCC_6
Monocytes	Tissue-Associated Activated CD4 cells	MIF	CD74_CXCR4	0.199013	0.04	MIF_CD74_CXCR4	MIF - (CD74+CXCR4)	MIF	Secreted Signaling	PMID: 29637711; PMID: 24760155	Control	RCC_7
Monocytes	Exhausted CD8 cells	MIF	CD74_CXCR4	0.198994	0	MIF_CD74_CXCR4	MIF - (CD74+CXCR4)	MIF	Secreted Signaling	PMID: 29637711; PMID: 24760155	anti-PD1	RCC_4
Exhausted CD8 cells	Tissue-resident NK cells	MIF	CD74_CXCR4	0.198988	0.03	MIF_CD74_CXCR4	MIF - (CD74+CXCR4)	MIF	Secreted Signaling	PMID: 29637711; PMID: 24760155	Control	RCC_6
Tcm CD4 cells	Macrophages	MIF	CD74_CD44	0.198986	0	MIF_CD74_CD44	MIF - (CD74+CD44)	MIF	Secreted Signaling	PMID: 29637711; PMID: 26175090	Control	RCC_4
Regulatory CD4 cells	NK-like TEMRA CD8 cells	MIF	CD74_CXCR4	0.198985	0.01	MIF_CD74_CXCR4	MIF - (CD74+CXCR4)	MIF	Secreted Signaling	PMID: 29637711; PMID: 24760155	VEGFRi	RCC_8
Tem CD4 cells	NK-like TEMRA CD8 cells	MIF	CD74_CXCR4	0.198946	0	MIF_CD74_CXCR4	MIF - (CD74+CXCR4)	MIF	Secreted Signaling	PMID: 29637711; PMID: 24760155	VEGFRi	RCC_5
Tcm CD8 cells	B cells	MIF	CD74_CXCR4	0.198944	0	MIF_CD74_CXCR4	MIF - (CD74+CXCR4)	MIF	Secreted Signaling	PMID: 29637711; PMID: 24760155	anti-PD1 + VEGFRi	RCC_5
Tcm CD4 cells	Monocytes	MIF	CD74_CD44	0.198926	0.04	MIF_CD74_CD44	MIF - (CD74+CD44)	MIF	Secreted Signaling	PMID: 29637711; PMID: 26175090	Control	RCC_8
Tem CD4 cells	Activated CD4 cells	MIF	CD74_CXCR4	0.198922	0	MIF_CD74_CXCR4	MIF - (CD74+CXCR4)	MIF	Secreted Signaling	PMID: 29637711; PMID: 24760155	anti-PD1	RCC_5
Activated Cytotoxic CD4 cells	Activated NK cells	MIF	CD74_CXCR4	0.198921	0	MIF_CD74_CXCR4	MIF - (CD74+CXCR4)	MIF	Secreted Signaling	PMID: 29637711; PMID: 24760155	VEGFRi	RCC_8
Resting NK cells	Monocytes	MIF	CD74_CD44	0.19892	0	MIF_CD74_CD44	MIF - (CD74+CD44)	MIF	Secreted Signaling	PMID: 29637711; PMID: 26175090	anti-PD1 + VEGFRi	RCC_4
Tem/rm CD8 cells	Tem/rm CD8 cells	MIF	CD74_CD44	0.198918	0	MIF_CD74_CD44	MIF - (CD74+CD44)	MIF	Secreted Signaling	PMID: 29637711; PMID: 26175090	anti-CD3/CD28/CD2	RCC_5
Naive Gamma delta T cells	B cells	MIF	CD74_CD44	0.198917	0	MIF_CD74_CD44	MIF - (CD74+CD44)	MIF	Secreted Signaling	PMID: 29637711; PMID: 26175090	anti-PD1 + VEGFRi	RCC_1
Regulatory CD4 cells	Tem/rm CD8 cells	MIF	CD74_CXCR4	0.198915	0	MIF_CD74_CXCR4	MIF - (CD74+CXCR4)	MIF	Secreted Signaling	PMID: 29637711; PMID: 24760155	VEGFRi	RCC_5
NK-like TEMRA CD8 cells	Monocytes	MIF	CD74_CD44	0.198879	0	MIF_CD74_CD44	MIF - (CD74+CD44)	MIF	Secreted Signaling	PMID: 29637711; PMID: 26175090	VEGFRi	RCC_4
Tem CD4 cells	Activated NK cells	MIF	CD74_CXCR4	0.19885	0.01	MIF_CD74_CXCR4	MIF - (CD74+CXCR4)	MIF	Secreted Signaling	PMID: 29637711; PMID: 24760155	anti-CD3/CD28/CD2	RCC_5
Immature NK cells	Tem/rm CD8 cells	MIF	CD74_CD44	0.198838	0	MIF_CD74_CD44	MIF - (CD74+CD44)	MIF	Secreted Signaling	PMID: 29637711; PMID: 26175090	anti-CD3/CD28/CD2	RCC_4
Tissue-resident NK cells	Macrophages	MIF	CD74_CD44	0.198828	0.01	MIF_CD74_CD44	MIF - (CD74+CD44)	MIF	Secreted Signaling	PMID: 29637711; PMID: 26175090	anti-CD3/CD28/CD2	RCC_4
Exhausted CD8 cells	B cells	MIF	CD74_CXCR4	0.198815	0	MIF_CD74_CXCR4	MIF - (CD74+CXCR4)	MIF	Secreted Signaling	PMID: 29637711; PMID: 24760155	anti-CD3/CD28/CD2	RCC_5
Naive CD4 cells	Tissue-resident NK cells	MIF	CD74_CXCR4	0.198791	0	MIF_CD74_CXCR4	MIF - (CD74+CXCR4)	MIF	Secreted Signaling	PMID: 29637711; PMID: 24760155	anti-PD1	RCC_8
Tem/rm CD8 cells	Activated Cytotoxic CD4 cells	MIF	CD74_CD44	0.198771	0	MIF_CD74_CD44	MIF - (CD74+CD44)	MIF	Secreted Signaling	PMID: 29637711; PMID: 26175090	VEGFRi	RCC_1
Exhausted CD8 cells	Exhausted CD8 cells	CCL5	CCR5	0.198742	0	CCL5_CCR5	CCL5 - CCR5	CCL	Secreted Signaling	KEGG: hsa04060	Control	RCC_7
Tissue-Associated Activated CD4 cells	Cytotoxic NK cells	MIF	CD74_CXCR4	0.198732	0.01	MIF_CD74_CXCR4	MIF - (CD74+CXCR4)	MIF	Secreted Signaling	PMID: 29637711; PMID: 24760155	Control	RCC_7
Activated CD8 cells	Monocytes	MIF	CD74_CD44	0.198712	0	MIF_CD74_CD44	MIF - (CD74+CD44)	MIF	Secreted Signaling	PMID: 29637711; PMID: 26175090	anti-CD3/CD28/CD2	RCC_4
Tem/rm CD8 cells	Tissue-Associated Activated CD4 cells	MIF	CD74_CXCR4	0.198711	0.01	MIF_CD74_CXCR4	MIF - (CD74+CXCR4)	MIF	Secreted Signaling	PMID: 29637711; PMID: 24760155	anti-CD3/CD28/CD2	RCC_5
MAIT cells	Tem/rm CD8 cells	MIF	CD74_CXCR4	0.198683	0	MIF_CD74_CXCR4	MIF - (CD74+CXCR4)	MIF	Secreted Signaling	PMID: 29637711; PMID: 24760155	Control	RCC_5
Resting NK cells	Macrophages	MIF	CD74_CD44	0.198658	0	MIF_CD74_CD44	MIF - (CD74+CD44)	MIF	Secreted Signaling	PMID: 29637711; PMID: 26175090	anti-PD1	RCC_4
Activated CD8 cells	Regulatory CD4 cells	MIF	CD74_CXCR4	0.198655	0.02	MIF_CD74_CXCR4	MIF - (CD74+CXCR4)	MIF	Secreted Signaling	PMID: 29637711; PMID: 24760155	anti-CD3/CD28/CD2	RCC_5
Naive CD4 cells	Tcm CD8 cells	MIF	CD74_CXCR4	0.198554	0	MIF_CD74_CXCR4	MIF - (CD74+CXCR4)	MIF	Secreted Signaling	PMID: 29637711; PMID: 24760155	Control	RCC_6
Activated CD4 cells	Tem CD8 cells	MIF	CD74_CXCR4	0.198533	0.03	MIF_CD74_CXCR4	MIF - (CD74+CXCR4)	MIF	Secreted Signaling	PMID: 29637711; PMID: 24760155	VEGFRi	RCC_8
Activated Cytotoxic CD4 cells	Activated Cytotoxic CD4 cells	MIF	CD74_CXCR4	0.198531	0	MIF_CD74_CXCR4	MIF - (CD74+CXCR4)	MIF	Secreted Signaling	PMID: 29637711; PMID: 24760155	anti-PD1	RCC_5
Stressed CD8 cells	Tcm CD8 cells	MIF	CD74_CXCR4	0.198504	0	MIF_CD74_CXCR4	MIF - (CD74+CXCR4)	MIF	Secreted Signaling	PMID: 29637711; PMID: 24760155	VEGFRi	RCC_8
MAIT cells	Tem/rm CD8 cells	MIF	CD74_CXCR4	0.198479	0.01	MIF_CD74_CXCR4	MIF - (CD74+CXCR4)	MIF	Secreted Signaling	PMID: 29637711; PMID: 24760155	anti-PD1	RCC_6
2_TEMRA CD8 cells	Regulatory CD4 cells	CCL5	CCR4	0.198407	0	CCL5_CCR4	CCL5 - CCR4	CCL	Secreted Signaling	KEGG: hsa04060	Control	RCC_6
Tem CD4 cells	Regulatory CD4 cells	MIF	CD74_CD44	0.1984	0	MIF_CD74_CD44	MIF - (CD74+CD44)	MIF	Secreted Signaling	PMID: 29637711; PMID: 26175090	VEGFRi	RCC_5
anti-CD3/CD28/CD2cult CD4 cells	Tem/rm CD8 cells	MIF	CD74_CD44	0.198386	0	MIF_CD74_CD44	MIF - (CD74+CD44)	MIF	Secreted Signaling	PMID: 29637711; PMID: 26175090	anti-PD1	RCC_5
Immature NK cells	Monocytes	MIF	CD74_CD44	0.198372	0	MIF_CD74_CD44	MIF - (CD74+CD44)	MIF	Secreted Signaling	PMID: 29637711; PMID: 26175090	anti-CD3/CD28/CD2	RCC_4
Tcm CD8 cells	Tcm CD8 cells	MIF	CD74_CXCR4	0.19835	0.03	MIF_CD74_CXCR4	MIF - (CD74+CXCR4)	MIF	Secreted Signaling	PMID: 29637711; PMID: 24760155	Control	RCC_7
Tissue-resident NK cells	Exhausted CD8 cells	MIF	CD74_CXCR4	0.19832	0	MIF_CD74_CXCR4	MIF - (CD74+CXCR4)	MIF	Secreted Signaling	PMID: 29637711; PMID: 24760155	VEGFRi	RCC_7
Activated CD8 cells	Activated NK cells	MIF	CD74_CXCR4	0.198302	0	MIF_CD74_CXCR4	MIF - (CD74+CXCR4)	MIF	Secreted Signaling	PMID: 29637711; PMID: 24760155	anti-CD3/CD28/CD2	RCC_7
Regulatory CD4 cells	NK-like TEMRA CD8 cells	MIF	CD74_CXCR4	0.198275	0.04	MIF_CD74_CXCR4	MIF - (CD74+CXCR4)	MIF	Secreted Signaling	PMID: 29637711; PMID: 24760155	Control	RCC_7
Tcm CD4 cells	Tissue-Associated Activated CD4 cells	MIF	CD74_CXCR4	0.198225	0.02	MIF_CD74_CXCR4	MIF - (CD74+CXCR4)	MIF	Secreted Signaling	PMID: 29637711; PMID: 24760155	anti-CD3/CD28/CD2	RCC_4
Tem CD4 cells	Type I IFN NK cells	MIF	CD74_CXCR4	0.198222	0	MIF_CD74_CXCR4	MIF - (CD74+CXCR4)	MIF	Secreted Signaling	PMID: 29637711; PMID: 24760155	anti-PD1	RCC_5
1_TEMRA CD8 cells	anti-CD3/CD28/CD2cult CD4 cells	CCL5	CCR4	0.198218	0	CCL5_CCR4	CCL5 - CCR4	CCL	Secreted Signaling	KEGG: hsa04060	anti-CD3/CD28/CD2	RCC_6
Resting NK cells	Activated Cytotoxic CD4 cells	MIF	CD74_CXCR4	0.198212	0.01	MIF_CD74_CXCR4	MIF - (CD74+CXCR4)	MIF	Secreted Signaling	PMID: 29637711; PMID: 24760155	anti-PD1	RCC_5
Tcm CD4 cells	Activated CD4 cells	MIF	CD74_CD44	0.198204	0.02	MIF_CD74_CD44	MIF - (CD74+CD44)	MIF	Secreted Signaling	PMID: 29637711; PMID: 26175090	Control	RCC_8
Activated CD4 cells	Tcm CD8 cells	MIF	CD74_CXCR4	0.198193	0	MIF_CD74_CXCR4	MIF - (CD74+CXCR4)	MIF	Secreted Signaling	PMID: 29637711; PMID: 24760155	Control	RCC_6
Monocytes	Macrophages	MIF	CD74_CD44	0.198188	0.01	MIF_CD74_CD44	MIF - (CD74+CD44)	MIF	Secreted Signaling	PMID: 29637711; PMID: 26175090	anti-CD3/CD28/CD2	RCC_4
Tcm CD4 cells	Tem CD8 cells	MIF	CD74_CXCR4	0.198146	0	MIF_CD74_CXCR4	MIF - (CD74+CXCR4)	MIF	Secreted Signaling	PMID: 29637711; PMID: 24760155	Control	RCC_6
anti-CD3/CD28/CD2cult CD4 cells	Monocytes	MIF	CD74_CXCR4	0.198106	0.01	MIF_CD74_CXCR4	MIF - (CD74+CXCR4)	MIF	Secreted Signaling	PMID: 29637711; PMID: 24760155	anti-CD3/CD28/CD2	RCC_4
Activated CD8 cells	Tissue-resident NK cells	MIF	CD74_CD44	0.19808	0	MIF_CD74_CD44	MIF - (CD74+CD44)	MIF	Secreted Signaling	PMID: 29637711; PMID: 26175090	anti-CD3/CD28/CD2	RCC_4
Tissue-resident NK cells	Exhausted CD8 cells	MIF	CD74_CD44	0.198066	0	MIF_CD74_CD44	MIF - (CD74+CD44)	MIF	Secreted Signaling	PMID: 29637711; PMID: 26175090	anti-PD1	RCC_6
1_TEMRA CD8 cells	Exhausted CD8 cells	MIF	CD74_CXCR4	0.198056	0	MIF_CD74_CXCR4	MIF - (CD74+CXCR4)	MIF	Secreted Signaling	PMID: 29637711; PMID: 24760155	anti-CD3/CD28/CD2	RCC_4
Tcm CD8 cells	B cells	MIF	CD74_CD44	0.198047	0	MIF_CD74_CD44	MIF - (CD74+CD44)	MIF	Secreted Signaling	PMID: 29637711; PMID: 26175090	anti-PD1 + VEGFRi	RCC_1
Activated Cytotoxic CD4 cells	Tem CD8 cells	MIF	CD74_CXCR4	0.198002	0.02	MIF_CD74_CXCR4	MIF - (CD74+CXCR4)	MIF	Secreted Signaling	PMID: 29637711; PMID: 24760155	VEGFRi	RCC_8
3_TEMRA CD8 cells	Exhausted CD8 cells	CCL5	CCR5	0.197959	0	CCL5_CCR5	CCL5 - CCR5	CCL	Secreted Signaling	KEGG: hsa04060	Control	RCC_7
Cytotoxic CD4 cells	Exhausted CD8 cells	MIF	CD74_CXCR4	0.197949	0	MIF_CD74_CXCR4	MIF - (CD74+CXCR4)	MIF	Secreted Signaling	PMID: 29637711; PMID: 24760155	Control	RCC_7
Monocytes	Cytotoxic NK cells	MIF	CD74_CXCR4	0.197933	0.02	MIF_CD74_CXCR4	MIF - (CD74+CXCR4)	MIF	Secreted Signaling	PMID: 29637711; PMID: 24760155	Control	RCC_7
Naive CD4 cells	Activated Cytotoxic CD4 cells	MIF	CD74_CXCR4	0.197925	0	MIF_CD74_CXCR4	MIF - (CD74+CXCR4)	MIF	Secreted Signaling	PMID: 29637711; PMID: 24760155	anti-PD1	RCC_8
Tem/rm CD8 cells	3_TEMRA CD8 cells	MIF	CD74_CD44	0.19791	0	MIF_CD74_CD44	MIF - (CD74+CD44)	MIF	Secreted Signaling	PMID: 29637711; PMID: 26175090	Control	RCC_8
anti-CD3/CD28/CD2cult CD4 cells	3_TEMRA CD8 cells	MIF	CD74_CD44	0.197909	0	MIF_CD74_CD44	MIF - (CD74+CD44)	MIF	Secreted Signaling	PMID: 29637711; PMID: 26175090	anti-CD3/CD28/CD2	RCC_7
Activated CD8 cells	Tem CD8 cells	MIF	CD74_CXCR4	0.197909	0	MIF_CD74_CXCR4	MIF - (CD74+CXCR4)	MIF	Secreted Signaling	PMID: 29637711; PMID: 24760155	anti-CD3/CD28/CD2	RCC_7
Naive CD4 cells	Tcm CD4 cells	MIF	CD74_CXCR4	0.197835	0.01	MIF_CD74_CXCR4	MIF - (CD74+CXCR4)	MIF	Secreted Signaling	PMID: 29637711; PMID: 24760155	anti-PD1	RCC_7
XCL1/2+ Gamma delta T cells	Exhausted CD8 cells	MIF	CD74_CXCR4	0.197826	0	MIF_CD74_CXCR4	MIF - (CD74+CXCR4)	MIF	Secreted Signaling	PMID: 29637711; PMID: 24760155	anti-PD1	RCC_8
Tcm CD4 cells	Tissue-resident NK cells	MIF	CD74_CXCR4	0.197815	0	MIF_CD74_CXCR4	MIF - (CD74+CXCR4)	MIF	Secreted Signaling	PMID: 29637711; PMID: 24760155	anti-PD1	RCC_8
Immature NK cells	Macrophages	MIF	CD74_CD44	0.197803	0	MIF_CD74_CD44	MIF - (CD74+CD44)	MIF	Secreted Signaling	PMID: 29637711; PMID: 26175090	anti-PD1	RCC_4
Activated Cytotoxic CD4 cells	B cells	MIF	CD74_CXCR4	0.197757	0	MIF_CD74_CXCR4	MIF - (CD74+CXCR4)	MIF	Secreted Signaling	PMID: 29637711; PMID: 24760155	anti-PD1 + VEGFRi	RCC_5
Immature NK cells	Tissue-resident NK cells	MIF	CD74_CD44	0.197741	0	MIF_CD74_CD44	MIF - (CD74+CD44)	MIF	Secreted Signaling	PMID: 29637711; PMID: 26175090	anti-CD3/CD28/CD2	RCC_4
Naive CD4 cells	B cells	MIF	CD74_CD44	0.197716	0	MIF_CD74_CD44	MIF - (CD74+CD44)	MIF	Secreted Signaling	PMID: 29637711; PMID: 26175090	VEGFRi	RCC_5
Activated CD4 cells	Monocytes	MIF	CD74_CD44	0.197711	0	MIF_CD74_CD44	MIF - (CD74+CD44)	MIF	Secreted Signaling	PMID: 29637711; PMID: 26175090	anti-PD1	RCC_7
Activated CD4 cells	Activated Cytotoxic CD4 cells	MIF	CD74_CD44	0.197708	0	MIF_CD74_CD44	MIF - (CD74+CD44)	MIF	Secreted Signaling	PMID: 29637711; PMID: 26175090	anti-PD1	RCC_6
Tcm CD8 cells	B cells	MIF	CD74_CXCR4	0.197701	0	MIF_CD74_CXCR4	MIF - (CD74+CXCR4)	MIF	Secreted Signaling	PMID: 29637711; PMID: 24760155	VEGFRi	RCC_6
Tem/rm CD8 cells	3_TEMRA CD8 cells	MIF	CD74_CXCR4	0.197687	0.01	MIF_CD74_CXCR4	MIF - (CD74+CXCR4)	MIF	Secreted Signaling	PMID: 29637711; PMID: 24760155	Control	RCC_6
Exhausted CD8 cells	Exhausted CD8 cells	MIF	CD74_CXCR4	0.197679	0	MIF_CD74_CXCR4	MIF - (CD74+CXCR4)	MIF	Secreted Signaling	PMID: 29637711; PMID: 24760155	Control	RCC_4
Macrophages	Exhausted CD8 cells	MIF	CD74_CXCR4	0.197663	0	MIF_CD74_CXCR4	MIF - (CD74+CXCR4)	MIF	Secreted Signaling	PMID: 29637711; PMID: 24760155	anti-CD3/CD28/CD2	RCC_7
Tcm CD8 cells	B cells	MIF	CD74_CD44	0.19765	0	MIF_CD74_CD44	MIF - (CD74+CD44)	MIF	Secreted Signaling	PMID: 29637711; PMID: 26175090	Control	RCC_7
Naive CD4 cells	Type I IFN NK cells	MIF	CD74_CXCR4	0.197615	0.01	MIF_CD74_CXCR4	MIF - (CD74+CXCR4)	MIF	Secreted Signaling	PMID: 29637711; PMID: 24760155	anti-PD1	RCC_8
Regulatory CD4 cells	Monocytes	MIF	CD74_CD44	0.197591	0	MIF_CD74_CD44	MIF - (CD74+CD44)	MIF	Secreted Signaling	PMID: 29637711; PMID: 26175090	anti-PD1 + VEGFRi	RCC_4
Exhausted CD8 cells	3_TEMRA CD8 cells	MIF	CD74_CXCR4	0.19759	0	MIF_CD74_CXCR4	MIF - (CD74+CXCR4)	MIF	Secreted Signaling	PMID: 29637711; PMID: 24760155	anti-PD1	RCC_7
Tcm CD4 cells	Activated CD4 cells	MIF	CD74_CXCR4	0.197586	0.01	MIF_CD74_CXCR4	MIF - (CD74+CXCR4)	MIF	Secreted Signaling	PMID: 29637711; PMID: 24760155	Control	RCC_7
MAIT cells	Macrophages	MIF	CD74_CD44	0.197573	0	MIF_CD74_CD44	MIF - (CD74+CD44)	MIF	Secreted Signaling	PMID: 29637711; PMID: 26175090	Control	RCC_4
Naive Gamma delta T cells	B cells	MIF	CD74_CXCR4	0.197541	0	MIF_CD74_CXCR4	MIF - (CD74+CXCR4)	MIF	Secreted Signaling	PMID: 29637711; PMID: 24760155	anti-CD3/CD28/CD2	RCC_5
Tcm CD8 cells	3_TEMRA CD8 cells	MIF	CD74_CXCR4	0.19753	0.01	MIF_CD74_CXCR4	MIF - (CD74+CXCR4)	MIF	Secreted Signaling	PMID: 29637711; PMID: 24760155	anti-PD1	RCC_8
Tcm CD8 cells	3_TEMRA CD8 cells	MIF	CD74_CXCR4	0.197525	0.03	MIF_CD74_CXCR4	MIF - (CD74+CXCR4)	MIF	Secreted Signaling	PMID: 29637711; PMID: 24760155	anti-PD1	RCC_7
anti-CD3/CD28/CD2cult CD4 cells	Activated CD8 cells	MIF	CD74_CD44	0.197454	0	MIF_CD74_CD44	MIF - (CD74+CD44)	MIF	Secreted Signaling	PMID: 29637711; PMID: 26175090	anti-CD3/CD28/CD2	RCC_4
Tissue-resident NK cells	NK-like TEMRA CD8 cells	MIF	CD74_CD44	0.19745	0	MIF_CD74_CD44	MIF - (CD74+CD44)	MIF	Secreted Signaling	PMID: 29637711; PMID: 26175090	anti-PD1	RCC_7
Exhausted CD8 cells	Activated Cytotoxic CD4 cells	MIF	CD74_CD44	0.19744	0	MIF_CD74_CD44	MIF - (CD74+CD44)	MIF	Secreted Signaling	PMID: 29637711; PMID: 26175090	VEGFRi	RCC_1
Activated CD8 cells	MAIT cells	MIF	CD74_CXCR4	0.197439	0	MIF_CD74_CXCR4	MIF - (CD74+CXCR4)	MIF	Secreted Signaling	PMID: 29637711; PMID: 24760155	Control	RCC_4
Tem/rm CD8 cells	Tem/rm CD8 cells	MIF	CD74_CD44	0.197414	0	MIF_CD74_CD44	MIF - (CD74+CD44)	MIF	Secreted Signaling	PMID: 29637711; PMID: 26175090	Control	RCC_6
Resting NK cells	Tem/rm CD8 cells	MIF	CD74_CXCR4	0.19741	0	MIF_CD74_CXCR4	MIF - (CD74+CXCR4)	MIF	Secreted Signaling	PMID: 29637711; PMID: 24760155	anti-PD1 + VEGFRi	RCC_4
Regulatory CD4 cells	Proliferating CD8 cells	MIF	CD74_CXCR4	0.197383	0	MIF_CD74_CXCR4	MIF - (CD74+CXCR4)	MIF	Secreted Signaling	PMID: 29637711; PMID: 24760155	anti-PD1	RCC_4
B cells	B cells	MIF	CD74_CD44	0.197373	0.01	MIF_CD74_CD44	MIF - (CD74+CD44)	MIF	Secreted Signaling	PMID: 29637711; PMID: 26175090	Control	RCC_6
Tem/rm CD8 cells	Activated Cytotoxic CD4 cells	MIF	CD74_CD44	0.197365	0	MIF_CD74_CD44	MIF - (CD74+CD44)	MIF	Secreted Signaling	PMID: 29637711; PMID: 26175090	Control	RCC_6
Tissue-resident NK cells	3_TEMRA CD8 cells	MIF	CD74_CXCR4	0.197363	0	MIF_CD74_CXCR4	MIF - (CD74+CXCR4)	MIF	Secreted Signaling	PMID: 29637711; PMID: 24760155	anti-PD1	RCC_8
Tem CD4 cells	Tem/rm CD8 cells	MIF	CD74_CD44	0.197339	0	MIF_CD74_CD44	MIF - (CD74+CD44)	MIF	Secreted Signaling	PMID: 29637711; PMID: 26175090	VEGFRi	RCC_5
Activated CD4 cells	NK-like TEMRA CD8 cells	MIF	CD74_CXCR4	0.197339	0.02	MIF_CD74_CXCR4	MIF - (CD74+CXCR4)	MIF	Secreted Signaling	PMID: 29637711; PMID: 24760155	anti-PD1	RCC_8
Activated Cytotoxic CD4 cells	Immature NK cells	MIF	CD74_CD44	0.197292	0	MIF_CD74_CD44	MIF - (CD74+CD44)	MIF	Secreted Signaling	PMID: 29637711; PMID: 26175090	anti-PD1	RCC_1
Activated CD8 cells	1_TEMRA CD8 cells	MIF	CD74_CXCR4	0.197279	0.03	MIF_CD74_CXCR4	MIF - (CD74+CXCR4)	MIF	Secreted Signaling	PMID: 29637711; PMID: 24760155	anti-CD3/CD28/CD2	RCC_4
Activated Cytotoxic CD4 cells	Tem/rm CD8 cells	MIF	CD74_CD44	0.197254	0	MIF_CD74_CD44	MIF - (CD74+CD44)	MIF	Secreted Signaling	PMID: 29637711; PMID: 26175090	anti-PD1	RCC_5
Activated Cytotoxic CD4 cells	Activated NK cells	MIF	CD74_CXCR4	0.197252	0.02	MIF_CD74_CXCR4	MIF - (CD74+CXCR4)	MIF	Secreted Signaling	PMID: 29637711; PMID: 24760155	anti-PD1	RCC_8
Tissue-resident NK cells	Exhausted CD8 cells	MIF	CD74_CXCR4	0.197246	0	MIF_CD74_CXCR4	MIF - (CD74+CXCR4)	MIF	Secreted Signaling	PMID: 29637711; PMID: 24760155	Control	RCC_4
Tcm CD8 cells	Exhausted CD8 cells	MIF	CD74_CXCR4	0.197236	0	MIF_CD74_CXCR4	MIF - (CD74+CXCR4)	MIF	Secreted Signaling	PMID: 29637711; PMID: 24760155	anti-CD3/CD28/CD2	RCC_7
Regulatory CD4 cells	Activated CD4 cells	MIF	CD74_CXCR4	0.19723	0.02	MIF_CD74_CXCR4	MIF - (CD74+CXCR4)	MIF	Secreted Signaling	PMID: 29637711; PMID: 24760155	Control	RCC_6
anti-CD3/CD28/CD2cult CD4 cells	Tcm CD8 cells	MIF	CD74_CXCR4	0.197216	0	MIF_CD74_CXCR4	MIF - (CD74+CXCR4)	MIF	Secreted Signaling	PMID: 29637711; PMID: 24760155	anti-CD3/CD28/CD2	RCC_6
Tem/rm CD8 cells	XCL1/2+ Gamma delta T cells	MIF	CD74_CD44	0.197189	0	MIF_CD74_CD44	MIF - (CD74+CD44)	MIF	Secreted Signaling	PMID: 29637711; PMID: 26175090	Control	RCC_8
Regulatory CD4 cells	B cells	MIF	CD74_CD44	0.197187	0	MIF_CD74_CD44	MIF - (CD74+CD44)	MIF	Secreted Signaling	PMID: 29637711; PMID: 26175090	VEGFRi	RCC_1
Cytotoxic CD4 cells	B cells	MIF	CD74_CXCR4	0.197185	0	MIF_CD74_CXCR4	MIF - (CD74+CXCR4)	MIF	Secreted Signaling	PMID: 29637711; PMID: 24760155	anti-PD1 + VEGFRi	RCC_6
Naive CD4 cells	3_TEMRA CD8 cells	MIF	CD74_CD44	0.197182	0	MIF_CD74_CD44	MIF - (CD74+CD44)	MIF	Secreted Signaling	PMID: 29637711; PMID: 26175090	anti-PD1	RCC_7
3_TEMRA CD8 cells	B cells	MIF	CD74_CXCR4	0.197165	0.01	MIF_CD74_CXCR4	MIF - (CD74+CXCR4)	MIF	Secreted Signaling	PMID: 29637711; PMID: 24760155	Control	RCC_6
Activated CD8 cells	Regulatory CD4 cells	MIF	CD74_CXCR4	0.197149	0	MIF_CD74_CXCR4	MIF - (CD74+CXCR4)	MIF	Secreted Signaling	PMID: 29637711; PMID: 24760155	anti-CD3/CD28/CD2	RCC_7
anti-CD3/CD28/CD2cult CD4 cells	3_TEMRA CD8 cells	MIF	CD74_CD44	0.197114	0	MIF_CD74_CD44	MIF - (CD74+CD44)	MIF	Secreted Signaling	PMID: 29637711; PMID: 26175090	anti-CD3/CD28/CD2	RCC_4
Tcm CD8 cells	Tissue-resident NK cells	MIF	CD74_CXCR4	0.197099	0	MIF_CD74_CXCR4	MIF - (CD74+CXCR4)	MIF	Secreted Signaling	PMID: 29637711; PMID: 24760155	VEGFRi	RCC_8
Tissue-Associated Activated CD4 cells	Tcm CD8 cells	MIF	CD74_CXCR4	0.197061	0	MIF_CD74_CXCR4	MIF - (CD74+CXCR4)	MIF	Secreted Signaling	PMID: 29637711; PMID: 24760155	anti-PD1	RCC_6
Activated Cytotoxic CD4 cells	Regulatory CD4 cells	MIF	CD74_CD44	0.197055	0	MIF_CD74_CD44	MIF - (CD74+CD44)	MIF	Secreted Signaling	PMID: 29637711; PMID: 26175090	Control	RCC_6
Naive CD4 cells	Tem CD8 cells	MIF	CD74_CD44	0.197042	0	MIF_CD74_CD44	MIF - (CD74+CD44)	MIF	Secreted Signaling	PMID: 29637711; PMID: 26175090	anti-PD1	RCC_7
Activated Cytotoxic CD4 cells	MAIT cells	MIF	CD74_CXCR4	0.197036	0	MIF_CD74_CXCR4	MIF - (CD74+CXCR4)	MIF	Secreted Signaling	PMID: 29637711; PMID: 24760155	anti-PD1	RCC_8
Regulatory CD4 cells	3_TEMRA CD8 cells	MIF	CD74_CXCR4	0.197035	0.02	MIF_CD74_CXCR4	MIF - (CD74+CXCR4)	MIF	Secreted Signaling	PMID: 29637711; PMID: 24760155	anti-PD1	RCC_8
Tcm CD4 cells	Activated Cytotoxic CD4 cells	MIF	CD74_CXCR4	0.196952	0	MIF_CD74_CXCR4	MIF - (CD74+CXCR4)	MIF	Secreted Signaling	PMID: 29637711; PMID: 24760155	anti-PD1	RCC_8
Immature NK cells	1_TEMRA CD8 cells	MIF	CD74_CXCR4	0.19694	0.03	MIF_CD74_CXCR4	MIF - (CD74+CXCR4)	MIF	Secreted Signaling	PMID: 29637711; PMID: 24760155	anti-CD3/CD28/CD2	RCC_4
Naive CD4 cells	Tem/rm CD8 cells	MIF	CD74_CXCR4	0.196936	0	MIF_CD74_CXCR4	MIF - (CD74+CXCR4)	MIF	Secreted Signaling	PMID: 29637711; PMID: 24760155	VEGFRi	RCC_5
Resting NK cells	Tem/rm CD8 cells	MIF	CD74_CD44	0.196936	0	MIF_CD74_CD44	MIF - (CD74+CD44)	MIF	Secreted Signaling	PMID: 29637711; PMID: 26175090	anti-PD1	RCC_5
Activated CD4 cells	Proliferating CD8 cells	MIF	CD74_CXCR4	0.196924	0	MIF_CD74_CXCR4	MIF - (CD74+CXCR4)	MIF	Secreted Signaling	PMID: 29637711; PMID: 24760155	anti-PD1	RCC_4
Stressed CD8 cells	Exhausted CD8 cells	MIF	CD74_CXCR4	0.19686	0	MIF_CD74_CXCR4	MIF - (CD74+CXCR4)	MIF	Secreted Signaling	PMID: 29637711; PMID: 24760155	VEGFRi	RCC_8
Tissue-Associated Activated CD4 cells	Tem CD8 cells	MIF	CD74_CXCR4	0.196851	0	MIF_CD74_CXCR4	MIF - (CD74+CXCR4)	MIF	Secreted Signaling	PMID: 29637711; PMID: 24760155	Control	RCC_6
Tcm CD4 cells	Tem/rm CD8 cells	MIF	CD74_CD44	0.196834	0	MIF_CD74_CD44	MIF - (CD74+CD44)	MIF	Secreted Signaling	PMID: 29637711; PMID: 26175090	Control	RCC_5
Tissue-Associated Activated CD4 cells	Activated NK cells	MIF	CD74_CXCR4	0.196826	0	MIF_CD74_CXCR4	MIF - (CD74+CXCR4)	MIF	Secreted Signaling	PMID: 29637711; PMID: 24760155	anti-CD3/CD28/CD2	RCC_7
1_TEMRA CD8 cells	Macrophages	MIF	CD74_CD44	0.196788	0	MIF_CD74_CD44	MIF - (CD74+CD44)	MIF	Secreted Signaling	PMID: 29637711; PMID: 26175090	anti-CD3/CD28/CD2	RCC_4
Regulatory CD4 cells	Exhausted CD8 cells	MIF	CD74_CXCR4	0.196763	0	MIF_CD74_CXCR4	MIF - (CD74+CXCR4)	MIF	Secreted Signaling	PMID: 29637711; PMID: 24760155	VEGFRi	RCC_4
B cells	Exhausted CD8 cells	MIF	CD74_CD44	0.196758	0	MIF_CD74_CD44	MIF - (CD74+CD44)	MIF	Secreted Signaling	PMID: 29637711; PMID: 26175090	anti-PD1	RCC_7
Tissue-Associated Activated CD4 cells	Regulatory CD4 cells	MIF	CD74_CXCR4	0.196698	0.02	MIF_CD74_CXCR4	MIF - (CD74+CXCR4)	MIF	Secreted Signaling	PMID: 29637711; PMID: 24760155	anti-CD3/CD28/CD2	RCC_5
Tcm CD4 cells	Type I IFN NK cells	MIF	CD74_CXCR4	0.196643	0	MIF_CD74_CXCR4	MIF - (CD74+CXCR4)	MIF	Secreted Signaling	PMID: 29637711; PMID: 24760155	anti-PD1	RCC_8
Monocytes	Monocytes	MIF	CD74_CD44	0.196619	0.04	MIF_CD74_CD44	MIF - (CD74+CD44)	MIF	Secreted Signaling	PMID: 29637711; PMID: 26175090	Control	RCC_6
Exhausted CD8 cells	Tissue-Associated Activated CD4 cells	MIF	CD74_CXCR4	0.196616	0.01	MIF_CD74_CXCR4	MIF - (CD74+CXCR4)	MIF	Secreted Signaling	PMID: 29637711; PMID: 24760155	anti-CD3/CD28/CD2	RCC_4
Cytotoxic CD4 cells	3_TEMRA CD8 cells	MIF	CD74_CXCR4	0.19655	0	MIF_CD74_CXCR4	MIF - (CD74+CXCR4)	MIF	Secreted Signaling	PMID: 29637711; PMID: 24760155	Control	RCC_6
Tissue-Associated Activated CD4 cells	Exhausted CD8 cells	MIF	CD74_CXCR4	0.196519	0	MIF_CD74_CXCR4	MIF - (CD74+CXCR4)	MIF	Secreted Signaling	PMID: 29637711; PMID: 24760155	VEGFRi	RCC_7
Regulatory CD4 cells	Tissue-resident NK cells	MIF	CD74_CXCR4	0.196487	0.02	MIF_CD74_CXCR4	MIF - (CD74+CXCR4)	MIF	Secreted Signaling	PMID: 29637711; PMID: 24760155	anti-PD1	RCC_6
Regulatory CD4 cells	3_TEMRA CD8 cells	MIF	CD74_CXCR4	0.196481	0.02	MIF_CD74_CXCR4	MIF - (CD74+CXCR4)	MIF	Secreted Signaling	PMID: 29637711; PMID: 24760155	VEGFRi	RCC_8
Tissue-Associated Activated CD4 cells	Tcm CD8 cells	MIF	CD74_CXCR4	0.19646	0.04	MIF_CD74_CXCR4	MIF - (CD74+CXCR4)	MIF	Secreted Signaling	PMID: 29637711; PMID: 24760155	Control	RCC_7
Activated Cytotoxic CD4 cells	Tem CD8 cells	MIF	CD74_CD44	0.19645	0	MIF_CD74_CD44	MIF - (CD74+CD44)	MIF	Secreted Signaling	PMID: 29637711; PMID: 26175090	Control	RCC_1
Naive CD4 cells	Tissue-resident NK cells	MIF	CD74_CXCR4	0.196437	0.01	MIF_CD74_CXCR4	MIF - (CD74+CXCR4)	MIF	Secreted Signaling	PMID: 29637711; PMID: 24760155	anti-PD1	RCC_6
Tissue-Associated Activated CD4 cells	Tem CD8 cells	MIF	CD74_CXCR4	0.196435	0.01	MIF_CD74_CXCR4	MIF - (CD74+CXCR4)	MIF	Secreted Signaling	PMID: 29637711; PMID: 24760155	anti-CD3/CD28/CD2	RCC_7
Tcm CD8 cells	Tem/rm CD8 cells	MIF	CD74_CXCR4	0.196414	0	MIF_CD74_CXCR4	MIF - (CD74+CXCR4)	MIF	Secreted Signaling	PMID: 29637711; PMID: 24760155	VEGFRi	RCC_8
Tcm CD8 cells	Regulatory CD4 cells	MIF	CD74_CD44	0.196399	0	MIF_CD74_CD44	MIF - (CD74+CD44)	MIF	Secreted Signaling	PMID: 29637711; PMID: 26175090	Control	RCC_6
Activated Cytotoxic CD4 cells	Activated CD4 cells	MIF	CD74_CXCR4	0.196386	0.04	MIF_CD74_CXCR4	MIF - (CD74+CXCR4)	MIF	Secreted Signaling	PMID: 29637711; PMID: 24760155	anti-PD1	RCC_8
Resting NK cells	Tem/rm CD8 cells	MIF	CD74_CXCR4	0.196342	0	MIF_CD74_CXCR4	MIF - (CD74+CXCR4)	MIF	Secreted Signaling	PMID: 29637711; PMID: 24760155	VEGFRi	RCC_4
Exhausted CD8 cells	B cells	MIF	CD74_CXCR4	0.196317	0	MIF_CD74_CXCR4	MIF - (CD74+CXCR4)	MIF	Secreted Signaling	PMID: 29637711; PMID: 24760155	VEGFRi	RCC_6
Cytotoxic CD4 cells	Tem/rm CD8 cells	MIF	CD74_CD44	0.196279	0	MIF_CD74_CD44	MIF - (CD74+CD44)	MIF	Secreted Signaling	PMID: 29637711; PMID: 26175090	Control	RCC_6
Activated Cytotoxic CD4 cells	3_TEMRA CD8 cells	MIF	CD74_CD44	0.196277	0	MIF_CD74_CD44	MIF - (CD74+CD44)	MIF	Secreted Signaling	PMID: 29637711; PMID: 26175090	Control	RCC_6
Tcm CD8 cells	Activated Cytotoxic CD4 cells	MIF	CD74_CD44	0.196275	0	MIF_CD74_CD44	MIF - (CD74+CD44)	MIF	Secreted Signaling	PMID: 29637711; PMID: 26175090	VEGFRi	RCC_1
Tissue-resident NK cells	Tcm CD4 cells	MIF	CD74_CXCR4	0.196274	0.03	MIF_CD74_CXCR4	MIF - (CD74+CXCR4)	MIF	Secreted Signaling	PMID: 29637711; PMID: 24760155	anti-PD1	RCC_7
Tem CD4 cells	B cells	MIF	CD74_CD44	0.196264	0	MIF_CD74_CD44	MIF - (CD74+CD44)	MIF	Secreted Signaling	PMID: 29637711; PMID: 26175090	anti-PD1	RCC_5
Tissue-Associated Activated CD4 cells	Tissue-resident NK cells	MIF	CD74_CXCR4	0.196253	0	MIF_CD74_CXCR4	MIF - (CD74+CXCR4)	MIF	Secreted Signaling	PMID: 29637711; PMID: 24760155	VEGFRi	RCC_8
Cytotoxic CD4 cells	Activated Cytotoxic CD4 cells	MIF	CD74_CD44	0.19623	0	MIF_CD74_CD44	MIF - (CD74+CD44)	MIF	Secreted Signaling	PMID: 29637711; PMID: 26175090	Control	RCC_6
Resting NK cells	Exhausted CD8 cells	MIF	CD74_CXCR4	0.196203	0	MIF_CD74_CXCR4	MIF - (CD74+CXCR4)	MIF	Secreted Signaling	PMID: 29637711; PMID: 24760155	anti-PD1 + VEGFRi	RCC_4
Tem/rm CD8 cells	B cells	MIF	CD74_CXCR4	0.196203	0	MIF_CD74_CXCR4	MIF - (CD74+CXCR4)	MIF	Secreted Signaling	PMID: 29637711; PMID: 24760155	anti-PD1 + VEGFRi	RCC_5
MAIT cells	Exhausted CD8 cells	MIF	CD74_CXCR4	0.196187	0.04	MIF_CD74_CXCR4	MIF - (CD74+CXCR4)	MIF	Secreted Signaling	PMID: 29637711; PMID: 24760155	anti-PD1	RCC_8
Macrophages	Macrophages	MIF	CD74_CD44	0.196144	0	MIF_CD74_CD44	MIF - (CD74+CD44)	MIF	Secreted Signaling	PMID: 29637711; PMID: 26175090	anti-CD3/CD28/CD2	RCC_7
Tem/rm CD8 cells	Regulatory CD4 cells	MIF	CD74_CXCR4	0.19613	0.01	MIF_CD74_CXCR4	MIF - (CD74+CXCR4)	MIF	Secreted Signaling	PMID: 29637711; PMID: 24760155	anti-CD3/CD28/CD2	RCC_5
Macrophages	B cells	MIF	CD74_CD44	0.196104	0	MIF_CD74_CD44	MIF - (CD74+CD44)	MIF	Secreted Signaling	PMID: 29637711; PMID: 26175090	Control	RCC_5
MAIT cells	B cells	MIF	CD74_CXCR4	0.196101	0	MIF_CD74_CXCR4	MIF - (CD74+CXCR4)	MIF	Secreted Signaling	PMID: 29637711; PMID: 24760155	anti-CD3/CD28/CD2	RCC_6
Regulatory CD4 cells	Tem/rm CD8 cells	MIF	CD74_CXCR4	0.196089	0	MIF_CD74_CXCR4	MIF - (CD74+CXCR4)	MIF	Secreted Signaling	PMID: 29637711; PMID: 24760155	anti-PD1 + VEGFRi	RCC_4
Tem/rm CD8 cells	Tissue-resident NK cells	MIF	CD74_CXCR4	0.196087	0	MIF_CD74_CXCR4	MIF - (CD74+CXCR4)	MIF	Secreted Signaling	PMID: 29637711; PMID: 24760155	anti-PD1	RCC_8
Type I IFN NK cells	Exhausted CD8 cells	MIF	CD74_CD44	0.195957	0	MIF_CD74_CD44	MIF - (CD74+CD44)	MIF	Secreted Signaling	PMID: 29637711; PMID: 26175090	anti-PD1	RCC_7
Activated CD8 cells	Immature NK cells	MIF	CD74_CD44	0.195938	0	MIF_CD74_CD44	MIF - (CD74+CD44)	MIF	Secreted Signaling	PMID: 29637711; PMID: 26175090	anti-CD3/CD28/CD2	RCC_4
Tissue-resident NK cells	Tissue-Associated Activated CD4 cells	MIF	CD74_CXCR4	0.195917	0.01	MIF_CD74_CXCR4	MIF - (CD74+CXCR4)	MIF	Secreted Signaling	PMID: 29637711; PMID: 24760155	anti-CD3/CD28/CD2	RCC_4
Regulatory CD4 cells	Tem/rm CD8 cells	MIF	CD74_CXCR4	0.195812	0	MIF_CD74_CXCR4	MIF - (CD74+CXCR4)	MIF	Secreted Signaling	PMID: 29637711; PMID: 24760155	anti-PD1	RCC_4
Exhausted CD8 cells	3_TEMRA CD8 cells	MIF	CD74_CXCR4	0.195808	0	MIF_CD74_CXCR4	MIF - (CD74+CXCR4)	MIF	Secreted Signaling	PMID: 29637711; PMID: 24760155	Control	RCC_6
Activated CD8 cells	Regulatory CD4 cells	MIF	CD74_CD44	0.195807	0	MIF_CD74_CD44	MIF - (CD74+CD44)	MIF	Secreted Signaling	PMID: 29637711; PMID: 26175090	anti-CD3/CD28/CD2	RCC_4
Tissue-Associated Activated CD4 cells	B cells	MIF	CD74_CD44	0.195765	0	MIF_CD74_CD44	MIF - (CD74+CD44)	MIF	Secreted Signaling	PMID: 29637711; PMID: 26175090	Control	RCC_7
Regulatory CD4 cells	Tcm CD8 cells	MIF	CD74_CXCR4	0.195764	0	MIF_CD74_CXCR4	MIF - (CD74+CXCR4)	MIF	Secreted Signaling	PMID: 29637711; PMID: 24760155	VEGFRi	RCC_4
XCL1/2+ Gamma delta T cells	3_TEMRA CD8 cells	MIF	CD74_CXCR4	0.195749	0	MIF_CD74_CXCR4	MIF - (CD74+CXCR4)	MIF	Secreted Signaling	PMID: 29637711; PMID: 24760155	anti-PD1	RCC_8
Tcm CD4 cells	MAIT cells	MIF	CD74_CXCR4	0.195747	0.04	MIF_CD74_CXCR4	MIF - (CD74+CXCR4)	MIF	Secreted Signaling	PMID: 29637711; PMID: 24760155	Control	RCC_6
Tcm CD8 cells	Macrophages	MIF	CD74_CD44	0.19572	0	MIF_CD74_CD44	MIF - (CD74+CD44)	MIF	Secreted Signaling	PMID: 29637711; PMID: 26175090	anti-CD3/CD28/CD2	RCC_7
NK-like TEMRA CD8 cells	Exhausted CD8 cells	MIF	CD74_CXCR4	0.1957	0	MIF_CD74_CXCR4	MIF - (CD74+CXCR4)	MIF	Secreted Signaling	PMID: 29637711; PMID: 24760155	Control	RCC_5
Tissue-Associated Activated CD4 cells	Regulatory CD4 cells	MIF	CD74_CXCR4	0.19568	0.02	MIF_CD74_CXCR4	MIF - (CD74+CXCR4)	MIF	Secreted Signaling	PMID: 29637711; PMID: 24760155	anti-CD3/CD28/CD2	RCC_7
Tissue-Associated Activated CD4 cells	Activated Cytotoxic CD4 cells	MIF	CD74_CD44	0.195664	0	MIF_CD74_CD44	MIF - (CD74+CD44)	MIF	Secreted Signaling	PMID: 29637711; PMID: 26175090	anti-PD1	RCC_6
Exhausted CD8 cells	Exhausted CD8 cells	MIF	CD74_CD44	0.195625	0	MIF_CD74_CD44	MIF - (CD74+CD44)	MIF	Secreted Signaling	PMID: 29637711; PMID: 26175090	anti-PD1	RCC_6
Tissue-resident NK cells	3_TEMRA CD8 cells	MIF	CD74_CD44	0.195624	0	MIF_CD74_CD44	MIF - (CD74+CD44)	MIF	Secreted Signaling	PMID: 29637711; PMID: 26175090	anti-PD1	RCC_7
Tcm CD8 cells	3_TEMRA CD8 cells	MIF	CD74_CD44	0.195623	0	MIF_CD74_CD44	MIF - (CD74+CD44)	MIF	Secreted Signaling	PMID: 29637711; PMID: 26175090	Control	RCC_6
Type I IFN NK cells	Tem CD8 cells	MIF	CD74_CXCR4	0.195622	0.02	MIF_CD74_CXCR4	MIF - (CD74+CXCR4)	MIF	Secreted Signaling	PMID: 29637711; PMID: 24760155	anti-PD1	RCC_7
Immature NK cells	Immature NK cells	MIF	CD74_CD44	0.195601	0	MIF_CD74_CD44	MIF - (CD74+CD44)	MIF	Secreted Signaling	PMID: 29637711; PMID: 26175090	anti-CD3/CD28/CD2	RCC_4
Exhausted CD8 cells	Tissue-resident NK cells	MIF	CD74_CXCR4	0.195581	0	MIF_CD74_CXCR4	MIF - (CD74+CXCR4)	MIF	Secreted Signaling	PMID: 29637711; PMID: 24760155	anti-PD1	RCC_8
Tissue-Associated Activated CD4 cells	Tem/rm CD8 cells	MIF	CD74_CXCR4	0.195571	0	MIF_CD74_CXCR4	MIF - (CD74+CXCR4)	MIF	Secreted Signaling	PMID: 29637711; PMID: 24760155	VEGFRi	RCC_8
Stressed CD8 cells	Tem/rm CD8 cells	MIF	CD74_CXCR4	0.195563	0	MIF_CD74_CXCR4	MIF - (CD74+CXCR4)	MIF	Secreted Signaling	PMID: 29637711; PMID: 24760155	anti-PD1	RCC_5
Resting NK cells	B cells	MIF	CD74_CXCR4	0.195541	0.01	MIF_CD74_CXCR4	MIF - (CD74+CXCR4)	MIF	Secreted Signaling	PMID: 29637711; PMID: 24760155	anti-CD3/CD28/CD2	RCC_5
Exhausted CD8 cells	Tem/rm CD8 cells	MIF	CD74_CD44	0.195538	0	MIF_CD74_CD44	MIF - (CD74+CD44)	MIF	Secreted Signaling	PMID: 29637711; PMID: 26175090	Control	RCC_6
NK-like TEMRA CD8 cells	Exhausted CD8 cells	MIF	CD74_CXCR4	0.195537	0	MIF_CD74_CXCR4	MIF - (CD74+CXCR4)	MIF	Secreted Signaling	PMID: 29637711; PMID: 24760155	anti-CD3/CD28/CD2	RCC_4
Activated CD4 cells	Tissue-resident NK cells	MIF	CD74_CD44	0.19551	0	MIF_CD74_CD44	MIF - (CD74+CD44)	MIF	Secreted Signaling	PMID: 29637711; PMID: 26175090	anti-CD3/CD28/CD2	RCC_6
NK-like TEMRA CD8 cells	Tem/rm CD8 cells	MIF	CD74_CXCR4	0.195499	0.02	MIF_CD74_CXCR4	MIF - (CD74+CXCR4)	MIF	Secreted Signaling	PMID: 29637711; PMID: 24760155	anti-PD1	RCC_8
Exhausted CD8 cells	Activated Cytotoxic CD4 cells	MIF	CD74_CD44	0.195489	0	MIF_CD74_CD44	MIF - (CD74+CD44)	MIF	Secreted Signaling	PMID: 29637711; PMID: 26175090	Control	RCC_6
Tissue-resident NK cells	Tem CD8 cells	MIF	CD74_CD44	0.195485	0	MIF_CD74_CD44	MIF - (CD74+CD44)	MIF	Secreted Signaling	PMID: 29637711; PMID: 26175090	anti-PD1	RCC_7
Tem/rm CD8 cells	Tem CD8 cells	MIF	CD74_CXCR4	0.195478	0	MIF_CD74_CXCR4	MIF - (CD74+CXCR4)	MIF	Secreted Signaling	PMID: 29637711; PMID: 24760155	Control	RCC_7
Type I IFN NK cells	Tem/rm CD8 cells	MIF	CD74_CXCR4	0.195471	0	MIF_CD74_CXCR4	MIF - (CD74+CXCR4)	MIF	Secreted Signaling	PMID: 29637711; PMID: 24760155	Control	RCC_4
Immature NK cells	Regulatory CD4 cells	MIF	CD74_CD44	0.195471	0	MIF_CD74_CD44	MIF - (CD74+CD44)	MIF	Secreted Signaling	PMID: 29637711; PMID: 26175090	anti-CD3/CD28/CD2	RCC_4
Tem/rm CD8 cells	Tem/rm CD8 cells	MIF	CD74_CXCR4	0.195422	0	MIF_CD74_CXCR4	MIF - (CD74+CXCR4)	MIF	Secreted Signaling	PMID: 29637711; PMID: 24760155	Control	RCC_5
Type I IFN NK cells	Cytotoxic NK cells	GZMA	F2R	0.195412	0	GZMA_F2R	GZMA - F2R	PARs	Secreted Signaling	KEGG: hsa04080	Control	RCC_8
Tem/rm CD8 cells	3_TEMRA CD8 cells	MIF	CD74_CXCR4	0.195411	0	MIF_CD74_CXCR4	MIF - (CD74+CXCR4)	MIF	Secreted Signaling	PMID: 29637711; PMID: 24760155	Control	RCC_7
Exhausted CD8 cells	B cells	MIF	CD74_CD44	0.195399	0	MIF_CD74_CD44	MIF - (CD74+CD44)	MIF	Secreted Signaling	PMID: 29637711; PMID: 26175090	anti-PD1 + VEGFRi	RCC_1
Tcm CD4 cells	Type I IFN NK cells	MIF	CD74_CXCR4	0.195393	0	MIF_CD74_CXCR4	MIF - (CD74+CXCR4)	MIF	Secreted Signaling	PMID: 29637711; PMID: 24760155	Control	RCC_7
Exhausted CD8 cells	Tem CD8 cells	MIF	CD74_CXCR4	0.195374	0	MIF_CD74_CXCR4	MIF - (CD74+CXCR4)	MIF	Secreted Signaling	PMID: 29637711; PMID: 24760155	Control	RCC_7
Activated CD4 cells	Tem/rm CD8 cells	MIF	CD74_CXCR4	0.19537	0	MIF_CD74_CXCR4	MIF - (CD74+CXCR4)	MIF	Secreted Signaling	PMID: 29637711; PMID: 24760155	anti-PD1	RCC_5
Activated CD4 cells	Tem/rm CD8 cells	MIF	CD74_CXCR4	0.195355	0	MIF_CD74_CXCR4	MIF - (CD74+CXCR4)	MIF	Secreted Signaling	PMID: 29637711; PMID: 24760155	anti-PD1	RCC_4
Exhausted Cytotoxic CD4 cells	Activated Cytotoxic CD4 cells	MIF	CD74_CD44	0.195321	0	MIF_CD74_CD44	MIF - (CD74+CD44)	MIF	Secreted Signaling	PMID: 29637711; PMID: 26175090	VEGFRi	RCC_1
Activated Cytotoxic CD4 cells	Tissue-resident NK cells	MIF	CD74_CD44	0.195306	0	MIF_CD74_CD44	MIF - (CD74+CD44)	MIF	Secreted Signaling	PMID: 29637711; PMID: 26175090	anti-PD1	RCC_6
Exhausted CD8 cells	3_TEMRA CD8 cells	MIF	CD74_CXCR4	0.195306	0	MIF_CD74_CXCR4	MIF - (CD74+CXCR4)	MIF	Secreted Signaling	PMID: 29637711; PMID: 24760155	Control	RCC_7
Monocytes	Tissue-Associated Activated CD4 cells	MIF	CD74_CXCR4	0.195285	0.03	MIF_CD74_CXCR4	MIF - (CD74+CXCR4)	MIF	Secreted Signaling	PMID: 29637711; PMID: 24760155	anti-CD3/CD28/CD2	RCC_4
Exhausted CD8 cells	Macrophages	MIF	CD74_CD44	0.195278	0	MIF_CD74_CD44	MIF - (CD74+CD44)	MIF	Secreted Signaling	PMID: 29637711; PMID: 26175090	Control	RCC_4
Tem CD4 cells	Type I IFN NK cells	MIF	CD74_CXCR4	0.195271	0	MIF_CD74_CXCR4	MIF - (CD74+CXCR4)	MIF	Secreted Signaling	PMID: 29637711; PMID: 24760155	anti-CD3/CD28/CD2	RCC_5
anti-CD3/CD28/CD2cult CD4 cells	Tem CD8 cells	MIF	CD74_CXCR4	0.195248	0	MIF_CD74_CXCR4	MIF - (CD74+CXCR4)	MIF	Secreted Signaling	PMID: 29637711; PMID: 24760155	anti-CD3/CD28/CD2	RCC_6
Immature NK cells	B cells	MIF	CD74_CD44	0.195233	0	MIF_CD74_CD44	MIF - (CD74+CD44)	MIF	Secreted Signaling	PMID: 29637711; PMID: 26175090	anti-PD1 + VEGFRi	RCC_1
Tem/rm CD8 cells	Activated Cytotoxic CD4 cells	MIF	CD74_CXCR4	0.19523	0	MIF_CD74_CXCR4	MIF - (CD74+CXCR4)	MIF	Secreted Signaling	PMID: 29637711; PMID: 24760155	anti-PD1	RCC_8
Naive CD4 cells	NK-like TEMRA CD8 cells	MIF	CD74_CXCR4	0.195226	0.02	MIF_CD74_CXCR4	MIF - (CD74+CXCR4)	MIF	Secreted Signaling	PMID: 29637711; PMID: 24760155	anti-PD1	RCC_8
Regulatory CD4 cells	Tcm CD8 cells	MIF	CD74_CXCR4	0.195217	0	MIF_CD74_CXCR4	MIF - (CD74+CXCR4)	MIF	Secreted Signaling	PMID: 29637711; PMID: 24760155	VEGFRi	RCC_8
Monocytes	Tem/rm CD8 cells	MIF	CD74_CXCR4	0.195193	0	MIF_CD74_CXCR4	MIF - (CD74+CXCR4)	MIF	Secreted Signaling	PMID: 29637711; PMID: 24760155	VEGFRi	RCC_4
Cytotoxic NK cells	Tem/rm CD8 cells	MIF	CD74_CXCR4	0.19519	0	MIF_CD74_CXCR4	MIF - (CD74+CXCR4)	MIF	Secreted Signaling	PMID: 29637711; PMID: 24760155	anti-CD3/CD28/CD2	RCC_4
1_TEMRA CD8 cells	Regulatory CD4 cells	CCL5	CCR4	0.195182	0	CCL5_CCR4	CCL5 - CCR4	CCL	Secreted Signaling	KEGG: hsa04060	Control	RCC_6
Type I IFN NK cells	Exhausted CD8 cells	MIF	CD74_CXCR4	0.195144	0	MIF_CD74_CXCR4	MIF - (CD74+CXCR4)	MIF	Secreted Signaling	PMID: 29637711; PMID: 24760155	VEGFRi	RCC_7
Activated Cytotoxic CD4 cells	Tcm CD8 cells	MIF	CD74_CXCR4	0.195133	0	MIF_CD74_CXCR4	MIF - (CD74+CXCR4)	MIF	Secreted Signaling	PMID: 29637711; PMID: 24760155	anti-PD1	RCC_8
Tcm CD8 cells	Type I IFN NK cells	MIF	CD74_CXCR4	0.195096	0	MIF_CD74_CXCR4	MIF - (CD74+CXCR4)	MIF	Secreted Signaling	PMID: 29637711; PMID: 24760155	VEGFRi	RCC_5
anti-CD3/CD28/CD2cult CD4 cells	Exhausted CD8 cells	MIF	CD74_CD44	0.195071	0	MIF_CD74_CD44	MIF - (CD74+CD44)	MIF	Secreted Signaling	PMID: 29637711; PMID: 26175090	anti-CD3/CD28/CD2	RCC_6
Tcm CD4 cells	B cells	MIF	CD74_CD44	0.195069	0	MIF_CD74_CD44	MIF - (CD74+CD44)	MIF	Secreted Signaling	PMID: 29637711; PMID: 26175090	anti-PD1	RCC_7
XCL1/2+ Gamma delta T cells	Activated NK cells	MIF	CD74_CXCR4	0.195064	0.02	MIF_CD74_CXCR4	MIF - (CD74+CXCR4)	MIF	Secreted Signaling	PMID: 29637711; PMID: 24760155	Control	RCC_5
Resting NK cells	B cells	MIF	CD74_CD44	0.19502	0	MIF_CD74_CD44	MIF - (CD74+CD44)	MIF	Secreted Signaling	PMID: 29637711; PMID: 26175090	Control	RCC_5
Tissue-Associated Activated CD4 cells	B cells	MIF	CD74_CD44	0.194993	0	MIF_CD74_CD44	MIF - (CD74+CD44)	MIF	Secreted Signaling	PMID: 29637711; PMID: 26175090	anti-PD1	RCC_7
XCL1/2+ Gamma delta T cells	Exhausted CD8 cells	MIF	CD74_CXCR4	0.194981	0	MIF_CD74_CXCR4	MIF - (CD74+CXCR4)	MIF	Secreted Signaling	PMID: 29637711; PMID: 24760155	anti-PD1 + VEGFRi	RCC_5
Monocytes	B cells	MIF	CD74_CD44	0.194975	0	MIF_CD74_CD44	MIF - (CD74+CD44)	MIF	Secreted Signaling	PMID: 29637711; PMID: 26175090	Control	RCC_7
XCL1/2+ Gamma delta T cells	Exhausted Cytotoxic CD4 cells	MIF	CD74_CD44	0.194964	0	MIF_CD74_CD44	MIF - (CD74+CD44)	MIF	Secreted Signaling	PMID: 29637711; PMID: 26175090	VEGFRi	RCC_1
Tcm CD4 cells	Tem/rm CD8 cells	MIF	CD74_CXCR4	0.194961	0	MIF_CD74_CXCR4	MIF - (CD74+CXCR4)	MIF	Secreted Signaling	PMID: 29637711; PMID: 24760155	anti-PD1	RCC_5
Tem/rm CD8 cells	Type I IFN NK cells	MIF	CD74_CXCR4	0.194923	0	MIF_CD74_CXCR4	MIF - (CD74+CXCR4)	MIF	Secreted Signaling	PMID: 29637711; PMID: 24760155	anti-PD1	RCC_8
Tissue-Associated Activated CD4 cells	Exhausted CD8 cells	MIF	CD74_CXCR4	0.194922	0	MIF_CD74_CXCR4	MIF - (CD74+CXCR4)	MIF	Secreted Signaling	PMID: 29637711; PMID: 24760155	anti-CD3/CD28/CD2	RCC_6
Tcm CD4 cells	Tissue-resident NK cells	MIF	CD74_CD44	0.194919	0	MIF_CD74_CD44	MIF - (CD74+CD44)	MIF	Secreted Signaling	PMID: 29637711; PMID: 26175090	anti-PD1	RCC_6
Tem CD4 cells	Type I IFN NK cells	MIF	CD74_CXCR4	0.194907	0	MIF_CD74_CXCR4	MIF - (CD74+CXCR4)	MIF	Secreted Signaling	PMID: 29637711; PMID: 24760155	Control	RCC_5
Activated CD4 cells	Tem/rm CD8 cells	MIF	CD74_CXCR4	0.194891	0	MIF_CD74_CXCR4	MIF - (CD74+CXCR4)	MIF	Secreted Signaling	PMID: 29637711; PMID: 24760155	anti-CD3/CD28/CD2	RCC_6
Regulatory CD4 cells	Exhausted CD8 cells	MIF	CD74_CXCR4	0.194888	0	MIF_CD74_CXCR4	MIF - (CD74+CXCR4)	MIF	Secreted Signaling	PMID: 29637711; PMID: 24760155	anti-PD1 + VEGFRi	RCC_4
Tcm CD4 cells	Monocytes	MIF	CD74_CXCR4	0.194877	0.03	MIF_CD74_CXCR4	MIF - (CD74+CXCR4)	MIF	Secreted Signaling	PMID: 29637711; PMID: 24760155	Control	RCC_7
Activated CD4 cells	NK-like TEMRA CD8 cells	MIF	CD74_CD44	0.194867	0	MIF_CD74_CD44	MIF - (CD74+CD44)	MIF	Secreted Signaling	PMID: 29637711; PMID: 26175090	Control	RCC_7
Tissue-resident NK cells	Macrophages	MIF	CD74_CD44	0.194848	0	MIF_CD74_CD44	MIF - (CD74+CD44)	MIF	Secreted Signaling	PMID: 29637711; PMID: 26175090	Control	RCC_4
Naive CD4 cells	Tem CD8 cells	MIF	CD74_CXCR4	0.19484	0.01	MIF_CD74_CXCR4	MIF - (CD74+CXCR4)	MIF	Secreted Signaling	PMID: 29637711; PMID: 24760155	Control	RCC_6
Tissue-Associated Activated CD4 cells	Activated NK cells	MIF	CD74_CXCR4	0.194821	0	MIF_CD74_CXCR4	MIF - (CD74+CXCR4)	MIF	Secreted Signaling	PMID: 29637711; PMID: 24760155	anti-PD1	RCC_8
Regulatory CD4 cells	B cells	MIF	CD74_CD44	0.19482	0	MIF_CD74_CD44	MIF - (CD74+CD44)	MIF	Secreted Signaling	PMID: 29637711; PMID: 26175090	anti-PD1	RCC_7
Macrophages	3_TEMRA CD8 cells	MIF	CD74_CXCR4	0.194741	0	MIF_CD74_CXCR4	MIF - (CD74+CXCR4)	MIF	Secreted Signaling	PMID: 29637711; PMID: 24760155	anti-CD3/CD28/CD2	RCC_7
NK-like TEMRA CD8 cells	Tem/rm CD8 cells	MIF	CD74_CXCR4	0.194733	0	MIF_CD74_CXCR4	MIF - (CD74+CXCR4)	MIF	Secreted Signaling	PMID: 29637711; PMID: 24760155	Control	RCC_4
Exhausted CD8 cells	Activated Cytotoxic CD4 cells	MIF	CD74_CXCR4	0.194726	0	MIF_CD74_CXCR4	MIF - (CD74+CXCR4)	MIF	Secreted Signaling	PMID: 29637711; PMID: 24760155	anti-PD1	RCC_8
Immature NK cells	Proliferating CD8 cells	MIF	CD74_CXCR4	0.194721	0.02	MIF_CD74_CXCR4	MIF - (CD74+CXCR4)	MIF	Secreted Signaling	PMID: 29637711; PMID: 24760155	anti-PD1 + VEGFRi	RCC_4
Cytotoxic NK cells	Activated Cytotoxic CD4 cells	CCL5	CCR5	0.194642	0	CCL5_CCR5	CCL5 - CCR5	CCL	Secreted Signaling	KEGG: hsa04060	Control	RCC_8
Regulatory CD4 cells	Tem CD8 cells	MIF	CD74_CXCR4	0.194622	0.02	MIF_CD74_CXCR4	MIF - (CD74+CXCR4)	MIF	Secreted Signaling	PMID: 29637711; PMID: 24760155	Control	RCC_7
Naive CD4 cells	Activated Cytotoxic CD4 cells	MIF	CD74_CXCR4	0.194608	0	MIF_CD74_CXCR4	MIF - (CD74+CXCR4)	MIF	Secreted Signaling	PMID: 29637711; PMID: 24760155	anti-PD1	RCC_5
Tissue-Associated Activated CD4 cells	MAIT cells	MIF	CD74_CXCR4	0.194607	0.01	MIF_CD74_CXCR4	MIF - (CD74+CXCR4)	MIF	Secreted Signaling	PMID: 29637711; PMID: 24760155	anti-PD1	RCC_8
Naive CD4 cells	Type I IFN NK cells	MIF	CD74_CXCR4	0.194586	0.04	MIF_CD74_CXCR4	MIF - (CD74+CXCR4)	MIF	Secreted Signaling	PMID: 29637711; PMID: 24760155	Control	RCC_7
Tem CD8 cells	Exhausted CD8 cells	MIF	CD74_CXCR4	0.194574	0	MIF_CD74_CXCR4	MIF - (CD74+CXCR4)	MIF	Secreted Signaling	PMID: 29637711; PMID: 24760155	Control	RCC_6
Regulatory CD4 cells	3_TEMRA CD8 cells	MIF	CD74_CXCR4	0.194554	0.01	MIF_CD74_CXCR4	MIF - (CD74+CXCR4)	MIF	Secreted Signaling	PMID: 29637711; PMID: 24760155	Control	RCC_7
Activated CD4 cells	Tem CD8 cells	MIF	CD74_CXCR4	0.194484	0.04	MIF_CD74_CXCR4	MIF - (CD74+CXCR4)	MIF	Secreted Signaling	PMID: 29637711; PMID: 24760155	Control	RCC_6
Tissue-Associated Activated CD4 cells	MAIT cells	MIF	CD74_CXCR4	0.194464	0.04	MIF_CD74_CXCR4	MIF - (CD74+CXCR4)	MIF	Secreted Signaling	PMID: 29637711; PMID: 24760155	Control	RCC_6
Proliferating CD8 cells	Proliferating CD8 cells	MIF	CD74_CXCR4	0.194424	0.01	MIF_CD74_CXCR4	MIF - (CD74+CXCR4)	MIF	Secreted Signaling	PMID: 29637711; PMID: 24760155	anti-PD1 + VEGFRi	RCC_4
Exhausted CD8 cells	Type I IFN NK cells	MIF	CD74_CXCR4	0.194419	0	MIF_CD74_CXCR4	MIF - (CD74+CXCR4)	MIF	Secreted Signaling	PMID: 29637711; PMID: 24760155	anti-PD1	RCC_8
Cytotoxic CD4 cells	Monocytes	MIF	CD74_CD44	0.194411	0	MIF_CD74_CD44	MIF - (CD74+CD44)	MIF	Secreted Signaling	PMID: 29637711; PMID: 26175090	anti-PD1	RCC_6
anti-CD3/CD28/CD2cult CD4 cells	Tcm CD4 cells	MIF	CD74_CXCR4	0.1944	0	MIF_CD74_CXCR4	MIF - (CD74+CXCR4)	MIF	Secreted Signaling	PMID: 29637711; PMID: 24760155	anti-CD3/CD28/CD2	RCC_6
Tissue-resident NK cells	Exhausted CD8 cells	MIF	CD74_CXCR4	0.194359	0	MIF_CD74_CXCR4	MIF - (CD74+CXCR4)	MIF	Secreted Signaling	PMID: 29637711; PMID: 24760155	VEGFRi	RCC_4
Tem/rm CD8 cells	Tissue-resident NK cells	MIF	CD74_CD44	0.194327	0	MIF_CD74_CD44	MIF - (CD74+CD44)	MIF	Secreted Signaling	PMID: 29637711; PMID: 26175090	anti-PD1	RCC_6
Tcm CD8 cells	3_TEMRA CD8 cells	MIF	CD74_CXCR4	0.19432	0.01	MIF_CD74_CXCR4	MIF - (CD74+CXCR4)	MIF	Secreted Signaling	PMID: 29637711; PMID: 24760155	anti-CD3/CD28/CD2	RCC_7
Stressed CD8 cells	Exhausted CD8 cells	MIF	CD74_CXCR4	0.194316	0	MIF_CD74_CXCR4	MIF - (CD74+CXCR4)	MIF	Secreted Signaling	PMID: 29637711; PMID: 24760155	anti-PD1 + VEGFRi	RCC_7
NK-like TEMRA CD8 cells	Macrophages	MIF	CD74_CD44	0.194282	0	MIF_CD74_CD44	MIF - (CD74+CD44)	MIF	Secreted Signaling	PMID: 29637711; PMID: 26175090	anti-CD3/CD28/CD2	RCC_4
Macrophages	Tem/rm CD8 cells	MIF	CD74_CXCR4	0.194276	0	MIF_CD74_CXCR4	MIF - (CD74+CXCR4)	MIF	Secreted Signaling	PMID: 29637711; PMID: 24760155	anti-CD3/CD28/CD2	RCC_7
Stressed CD8 cells	MAIT cells	MIF	CD74_CXCR4	0.194274	0	MIF_CD74_CXCR4	MIF - (CD74+CXCR4)	MIF	Secreted Signaling	PMID: 29637711; PMID: 24760155	VEGFRi	RCC_8
Activated CD8 cells	Activated NK cells	MIF	CD74_CXCR4	0.194274	0	MIF_CD74_CXCR4	MIF - (CD74+CXCR4)	MIF	Secreted Signaling	PMID: 29637711; PMID: 24760155	anti-CD3/CD28/CD2	RCC_5
Activated CD4 cells	Activated NK cells	MIF	CD74_CXCR4	0.194255	0.03	MIF_CD74_CXCR4	MIF - (CD74+CXCR4)	MIF	Secreted Signaling	PMID: 29637711; PMID: 24760155	Control	RCC_7
NK-like TEMRA CD8 cells	B cells	MIF	CD74_CXCR4	0.19425	0	MIF_CD74_CXCR4	MIF - (CD74+CXCR4)	MIF	Secreted Signaling	PMID: 29637711; PMID: 24760155	anti-PD1 + VEGFRi	RCC_5
1_TEMRA CD8 cells	Exhausted CD8 cells	CCL5	CCR5	0.19425	0	CCL5_CCR5	CCL5 - CCR5	CCL	Secreted Signaling	KEGG: hsa04060	Control	RCC_7
Tissue-resident NK cells	Tissue-resident NK cells	MIF	CD74_CD44	0.194249	0	MIF_CD74_CD44	MIF - (CD74+CD44)	MIF	Secreted Signaling	PMID: 29637711; PMID: 26175090	Control	RCC_6
1_TEMRA CD8 cells	B cells	MIF	CD74_CXCR4	0.194243	0.04	MIF_CD74_CXCR4	MIF - (CD74+CXCR4)	MIF	Secreted Signaling	PMID: 29637711; PMID: 24760155	Control	RCC_6
Activated CD4 cells	Activated NK cells	MIF	CD74_CXCR4	0.194207	0	MIF_CD74_CXCR4	MIF - (CD74+CXCR4)	MIF	Secreted Signaling	PMID: 29637711; PMID: 24760155	anti-CD3/CD28/CD2	RCC_6
Macrophages	Tem CD8 cells	MIF	CD74_CXCR4	0.19416	0.02	MIF_CD74_CXCR4	MIF - (CD74+CXCR4)	MIF	Secreted Signaling	PMID: 29637711; PMID: 24760155	Control	RCC_7
Naive Gamma delta T cells	Type I IFN NK cells	MIF	CD74_CXCR4	0.194137	0	MIF_CD74_CXCR4	MIF - (CD74+CXCR4)	MIF	Secreted Signaling	PMID: 29637711; PMID: 24760155	VEGFRi	RCC_5
Macrophages	B cells	MIF	CD74_CXCR4	0.194132	0.01	MIF_CD74_CXCR4	MIF - (CD74+CXCR4)	MIF	Secreted Signaling	PMID: 29637711; PMID: 24760155	anti-CD3/CD28/CD2	RCC_5
B cells	Tem/rm CD8 cells	MIF	CD74_CD44	0.194123	0	MIF_CD74_CD44	MIF - (CD74+CD44)	MIF	Secreted Signaling	PMID: 29637711; PMID: 26175090	anti-PD1	RCC_7
Regulatory CD4 cells	Macrophages	MIF	CD74_CD44	0.194114	0	MIF_CD74_CD44	MIF - (CD74+CD44)	MIF	Secreted Signaling	PMID: 29637711; PMID: 26175090	anti-PD1	RCC_4
Macrophages	3_TEMRA CD8 cells	MIF	CD74_CXCR4	0.194093	0.02	MIF_CD74_CXCR4	MIF - (CD74+CXCR4)	MIF	Secreted Signaling	PMID: 29637711; PMID: 24760155	Control	RCC_7
Monocytes	Proliferating CD8 cells	MIF	CD74_CXCR4	0.194091	0	MIF_CD74_CXCR4	MIF - (CD74+CXCR4)	MIF	Secreted Signaling	PMID: 29637711; PMID: 24760155	anti-PD1 + VEGFRi	RCC_4
anti-CD3/CD28/CD2cult CD4 cells	1_TEMRA CD8 cells	MIF	CD74_CXCR4	0.194066	0	MIF_CD74_CXCR4	MIF - (CD74+CXCR4)	MIF	Secreted Signaling	PMID: 29637711; PMID: 24760155	anti-CD3/CD28/CD2	RCC_7
Activated CD8 cells	Tem/rm CD8 cells	MIF	CD74_CD44	0.194019	0	MIF_CD74_CD44	MIF - (CD74+CD44)	MIF	Secreted Signaling	PMID: 29637711; PMID: 26175090	Control	RCC_4
Tcm CD8 cells	Tcm CD8 cells	MIF	CD74_CXCR4	0.193991	0.02	MIF_CD74_CXCR4	MIF - (CD74+CXCR4)	MIF	Secreted Signaling	PMID: 29637711; PMID: 24760155	Control	RCC_6
Tcm CD4 cells	B cells	MIF	CD74_CXCR4	0.193968	0	MIF_CD74_CXCR4	MIF - (CD74+CXCR4)	MIF	Secreted Signaling	PMID: 29637711; PMID: 24760155	anti-CD3/CD28/CD2	RCC_6
Tissue-Associated Activated CD4 cells	Activated CD4 cells	MIF	CD74_CXCR4	0.193964	0.01	MIF_CD74_CXCR4	MIF - (CD74+CXCR4)	MIF	Secreted Signaling	PMID: 29637711; PMID: 24760155	anti-PD1	RCC_8
Tcm CD4 cells	Tissue-Associated Activated CD4 cells	MIF	CD74_CXCR4	0.193954	0.03	MIF_CD74_CXCR4	MIF - (CD74+CXCR4)	MIF	Secreted Signaling	PMID: 29637711; PMID: 24760155	Control	RCC_7
Regulatory CD4 cells	Tem/rm CD8 cells	MIF	CD74_CXCR4	0.193951	0.04	MIF_CD74_CXCR4	MIF - (CD74+CXCR4)	MIF	Secreted Signaling	PMID: 29637711; PMID: 24760155	anti-CD3/CD28/CD2	RCC_5
NK-like TEMRA CD8 cells	Exhausted CD8 cells	MIF	CD74_CXCR4	0.193921	0.03	MIF_CD74_CXCR4	MIF - (CD74+CXCR4)	MIF	Secreted Signaling	PMID: 29637711; PMID: 24760155	anti-PD1	RCC_8
1_TEMRA CD8 cells	Tissue-Associated Activated CD4 cells	MIF	CD74_CXCR4	0.193901	0.03	MIF_CD74_CXCR4	MIF - (CD74+CXCR4)	MIF	Secreted Signaling	PMID: 29637711; PMID: 24760155	anti-CD3/CD28/CD2	RCC_4
Tcm CD8 cells	Tem/rm CD8 cells	MIF	CD74_CXCR4	0.193855	0.01	MIF_CD74_CXCR4	MIF - (CD74+CXCR4)	MIF	Secreted Signaling	PMID: 29637711; PMID: 24760155	anti-CD3/CD28/CD2	RCC_7
Tcm CD8 cells	Tissue-resident NK cells	MIF	CD74_CXCR4	0.193854	0.02	MIF_CD74_CXCR4	MIF - (CD74+CXCR4)	MIF	Secreted Signaling	PMID: 29637711; PMID: 24760155	anti-PD1	RCC_8
Tcm CD8 cells	NK-like TEMRA CD8 cells	MIF	CD74_CXCR4	0.193802	0.02	MIF_CD74_CXCR4	MIF - (CD74+CXCR4)	MIF	Secreted Signaling	PMID: 29637711; PMID: 24760155	VEGFRi	RCC_8
Tissue-resident NK cells	Tissue-resident NK cells	MIF	CD74_CXCR4	0.193688	0.03	MIF_CD74_CXCR4	MIF - (CD74+CXCR4)	MIF	Secreted Signaling	PMID: 29637711; PMID: 24760155	anti-PD1	RCC_8
Activated Cytotoxic CD4 cells	Activated Cytotoxic CD4 cells	MIF	CD74_CD44	0.193671	0	MIF_CD74_CD44	MIF - (CD74+CD44)	MIF	Secreted Signaling	PMID: 29637711; PMID: 26175090	Control	RCC_1
Activated CD4 cells	3_TEMRA CD8 cells	MIF	CD74_CD44	0.193669	0	MIF_CD74_CD44	MIF - (CD74+CD44)	MIF	Secreted Signaling	PMID: 29637711; PMID: 26175090	Control	RCC_7
Regulatory CD4 cells	Regulatory CD4 cells	MIF	CD74_CD44	0.193667	0	MIF_CD74_CD44	MIF - (CD74+CD44)	MIF	Secreted Signaling	PMID: 29637711; PMID: 26175090	Control	RCC_6
Activated CD4 cells	Macrophages	MIF	CD74_CD44	0.19366	0	MIF_CD74_CD44	MIF - (CD74+CD44)	MIF	Secreted Signaling	PMID: 29637711; PMID: 26175090	anti-PD1	RCC_4
Activated CD8 cells	Tissue-resident NK cells	MIF	CD74_CXCR4	0.193635	0	MIF_CD74_CXCR4	MIF - (CD74+CXCR4)	MIF	Secreted Signaling	PMID: 29637711; PMID: 24760155	anti-CD3/CD28/CD2	RCC_7
Tcm CD4 cells	B cells	MIF	CD74_CD44	0.193605	0	MIF_CD74_CD44	MIF - (CD74+CD44)	MIF	Secreted Signaling	PMID: 29637711; PMID: 26175090	VEGFRi	RCC_5
Activated CD8 cells	Tissue-Associated Activated CD4 cells	MIF	CD74_CXCR4	0.193599	0	MIF_CD74_CXCR4	MIF - (CD74+CXCR4)	MIF	Secreted Signaling	PMID: 29637711; PMID: 24760155	anti-CD3/CD28/CD2	RCC_7
Regulatory CD4 cells	Exhausted CD8 cells	MIF	CD74_CXCR4	0.193594	0	MIF_CD74_CXCR4	MIF - (CD74+CXCR4)	MIF	Secreted Signaling	PMID: 29637711; PMID: 24760155	VEGFRi	RCC_8
Tissue-resident NK cells	B cells	MIF	CD74_CD44	0.193573	0	MIF_CD74_CD44	MIF - (CD74+CD44)	MIF	Secreted Signaling	PMID: 29637711; PMID: 26175090	VEGFRi	RCC_5
Type I IFN NK cells	Exhausted CD8 cells	MIF	CD74_CXCR4	0.19356	0	MIF_CD74_CXCR4	MIF - (CD74+CXCR4)	MIF	Secreted Signaling	PMID: 29637711; PMID: 24760155	Control	RCC_4
B cells	B cells	MIF	CD74_CD44	0.193537	0	MIF_CD74_CD44	MIF - (CD74+CD44)	MIF	Secreted Signaling	PMID: 29637711; PMID: 26175090	Control	RCC_5
Tissue-Associated Activated CD4 cells	Activated Cytotoxic CD4 cells	MIF	CD74_CD44	0.193527	0	MIF_CD74_CD44	MIF - (CD74+CD44)	MIF	Secreted Signaling	PMID: 29637711; PMID: 26175090	VEGFRi	RCC_1
Cytotoxic CD4 cells	Tem/rm CD8 cells	MIF	CD74_CXCR4	0.193517	0	MIF_CD74_CXCR4	MIF - (CD74+CXCR4)	MIF	Secreted Signaling	PMID: 29637711; PMID: 24760155	anti-PD1	RCC_7
Tem/rm CD8 cells	Exhausted CD8 cells	MIF	CD74_CD44	0.193507	0	MIF_CD74_CD44	MIF - (CD74+CD44)	MIF	Secreted Signaling	PMID: 29637711; PMID: 26175090	Control	RCC_7
Regulatory CD4 cells	Tem/rm CD8 cells	MIF	CD74_CD44	0.193503	0	MIF_CD74_CD44	MIF - (CD74+CD44)	MIF	Secreted Signaling	PMID: 29637711; PMID: 26175090	Control	RCC_5
Cytokine producing NK cells	Exhausted CD8 cells	MIF	CD74_CXCR4	0.193426	0	MIF_CD74_CXCR4	MIF - (CD74+CXCR4)	MIF	Secreted Signaling	PMID: 29637711; PMID: 24760155	anti-CD3/CD28/CD2	RCC_4
Exhausted CD8 cells	Exhausted CD8 cells	MIF	CD74_CD44	0.193403	0	MIF_CD74_CD44	MIF - (CD74+CD44)	MIF	Secreted Signaling	PMID: 29637711; PMID: 26175090	Control	RCC_7
Activated CD8 cells	Tem/rm CD8 cells	MIF	CD74_CD44	0.193396	0	MIF_CD74_CD44	MIF - (CD74+CD44)	MIF	Secreted Signaling	PMID: 29637711; PMID: 26175090	anti-CD3/CD28/CD2	RCC_7
Regulatory CD4 cells	Exhausted CD8 cells	MIF	CD74_CD44	0.193376	0	MIF_CD74_CD44	MIF - (CD74+CD44)	MIF	Secreted Signaling	PMID: 29637711; PMID: 26175090	anti-PD1	RCC_5
Tissue-resident NK cells	Tcm CD8 cells	MIF	CD74_CXCR4	0.193368	0	MIF_CD74_CXCR4	MIF - (CD74+CXCR4)	MIF	Secreted Signaling	PMID: 29637711; PMID: 24760155	VEGFRi	RCC_4
Regulatory CD4 cells	Tissue-resident NK cells	MIF	CD74_CXCR4	0.193366	0.02	MIF_CD74_CXCR4	MIF - (CD74+CXCR4)	MIF	Secreted Signaling	PMID: 29637711; PMID: 24760155	anti-PD1	RCC_8
Naive CD4 cells	Tem/rm CD8 cells	MIF	CD74_CD44	0.19335	0	MIF_CD74_CD44	MIF - (CD74+CD44)	MIF	Secreted Signaling	PMID: 29637711; PMID: 26175090	anti-PD1	RCC_5
Cytotoxic CD4 cells	Exhausted CD8 cells	MIF	CD74_CXCR4	0.193342	0	MIF_CD74_CXCR4	MIF - (CD74+CXCR4)	MIF	Secreted Signaling	PMID: 29637711; PMID: 24760155	anti-PD1	RCC_7
Tcm CD4 cells	Tem/rm CD8 cells	MIF	CD74_CXCR4	0.193338	0	MIF_CD74_CXCR4	MIF - (CD74+CXCR4)	MIF	Secreted Signaling	PMID: 29637711; PMID: 24760155	anti-CD3/CD28/CD2	RCC_5
Type I IFN NK cells	Tem/rm CD8 cells	MIF	CD74_CD44	0.19333	0	MIF_CD74_CD44	MIF - (CD74+CD44)	MIF	Secreted Signaling	PMID: 29637711; PMID: 26175090	anti-PD1	RCC_7
anti-CD3/CD28/CD2cult CD4 cells	Tissue-resident NK cells	MIF	CD74_CD44	0.193324	0	MIF_CD74_CD44	MIF - (CD74+CD44)	MIF	Secreted Signaling	PMID: 29637711; PMID: 26175090	anti-CD3/CD28/CD2	RCC_7
Stressed CD8 cells	Monocytes	MIF	CD74_CXCR4	0.193316	0	MIF_CD74_CXCR4	MIF - (CD74+CXCR4)	MIF	Secreted Signaling	PMID: 29637711; PMID: 24760155	anti-PD1 + VEGFRi	RCC_4
Tissue-resident NK cells	Exhausted CD8 cells	MIF	CD74_CXCR4	0.193315	0	MIF_CD74_CXCR4	MIF - (CD74+CXCR4)	MIF	Secreted Signaling	PMID: 29637711; PMID: 24760155	anti-CD3/CD28/CD2	RCC_5
Tem/rm CD8 cells	Monocytes	MIF	CD74_CD44	0.193268	0	MIF_CD74_CD44	MIF - (CD74+CD44)	MIF	Secreted Signaling	PMID: 29637711; PMID: 26175090	Control	RCC_7
Tcm CD8 cells	Tem/rm CD8 cells	MIF	CD74_CXCR4	0.193194	0	MIF_CD74_CXCR4	MIF - (CD74+CXCR4)	MIF	Secreted Signaling	PMID: 29637711; PMID: 24760155	anti-PD1	RCC_5
Activated CD4 cells	Regulatory CD4 cells	MIF	CD74_CXCR4	0.193189	0	MIF_CD74_CXCR4	MIF - (CD74+CXCR4)	MIF	Secreted Signaling	PMID: 29637711; PMID: 24760155	anti-CD3/CD28/CD2	RCC_6
Naive Gamma delta T cells	B cells	MIF	CD74_CD44	0.193183	0	MIF_CD74_CD44	MIF - (CD74+CD44)	MIF	Secreted Signaling	PMID: 29637711; PMID: 26175090	VEGFRi	RCC_1
Exhausted CD8 cells	Monocytes	MIF	CD74_CD44	0.193164	0	MIF_CD74_CD44	MIF - (CD74+CD44)	MIF	Secreted Signaling	PMID: 29637711; PMID: 26175090	Control	RCC_7
Tcm CD4 cells	Tissue-resident NK cells	MIF	CD74_CXCR4	0.193155	0	MIF_CD74_CXCR4	MIF - (CD74+CXCR4)	MIF	Secreted Signaling	PMID: 29637711; PMID: 24760155	VEGFRi	RCC_8
Activated Cytotoxic CD4 cells	B cells	MIF	CD74_CD44	0.193149	0	MIF_CD74_CD44	MIF - (CD74+CD44)	MIF	Secreted Signaling	PMID: 29637711; PMID: 26175090	anti-PD1	RCC_1
Tem/rm CD8 cells	Exhausted CD8 cells	MIF	CD74_CXCR4	0.193112	0	MIF_CD74_CXCR4	MIF - (CD74+CXCR4)	MIF	Secreted Signaling	PMID: 29637711; PMID: 24760155	anti-CD3/CD28/CD2	RCC_4
Tem CD4 cells	Regulatory CD4 cells	MIF	CD74_CD44	0.193042	0.03	MIF_CD74_CD44	MIF - (CD74+CD44)	MIF	Secreted Signaling	PMID: 29637711; PMID: 26175090	Control	RCC_6
Resting NK cells	3_TEMRA CD8 cells	MIF	CD74_CXCR4	0.193037	0	MIF_CD74_CXCR4	MIF - (CD74+CXCR4)	MIF	Secreted Signaling	PMID: 29637711; PMID: 24760155	anti-CD3/CD28/CD2	RCC_8
Tcm CD8 cells	Activated Cytotoxic CD4 cells	MIF	CD74_CXCR4	0.193004	0.01	MIF_CD74_CXCR4	MIF - (CD74+CXCR4)	MIF	Secreted Signaling	PMID: 29637711; PMID: 24760155	anti-PD1	RCC_8
Tcm CD8 cells	Proliferating CD8 cells	MIF	CD74_CXCR4	0.192998	0	MIF_CD74_CXCR4	MIF - (CD74+CXCR4)	MIF	Secreted Signaling	PMID: 29637711; PMID: 24760155	anti-PD1 + VEGFRi	RCC_4
Tissue-Associated Activated CD4 cells	Activated Cytotoxic CD4 cells	MIF	CD74_CXCR4	0.192981	0	MIF_CD74_CXCR4	MIF - (CD74+CXCR4)	MIF	Secreted Signaling	PMID: 29637711; PMID: 24760155	anti-PD1	RCC_5
Tissue-Associated Activated CD4 cells	NK-like TEMRA CD8 cells	MIF	CD74_CXCR4	0.192967	0.01	MIF_CD74_CXCR4	MIF - (CD74+CXCR4)	MIF	Secreted Signaling	PMID: 29637711; PMID: 24760155	VEGFRi	RCC_8
Tem/rm CD8 cells	Exhausted CD8 cells	MIF	CD74_CD44	0.192955	0	MIF_CD74_CD44	MIF - (CD74+CD44)	MIF	Secreted Signaling	PMID: 29637711; PMID: 26175090	anti-PD1	RCC_7
Tcm CD8 cells	Exhausted CD8 cells	MIF	CD74_CD44	0.192928	0	MIF_CD74_CD44	MIF - (CD74+CD44)	MIF	Secreted Signaling	PMID: 29637711; PMID: 26175090	anti-PD1	RCC_6
Regulatory CD4 cells	3_TEMRA CD8 cells	MIF	CD74_CD44	0.192899	0	MIF_CD74_CD44	MIF - (CD74+CD44)	MIF	Secreted Signaling	PMID: 29637711; PMID: 26175090	Control	RCC_6
Tcm CD4 cells	Cytotoxic NK cells	MIF	CD74_CXCR4	0.192895	0.04	MIF_CD74_CXCR4	MIF - (CD74+CXCR4)	MIF	Secreted Signaling	PMID: 29637711; PMID: 24760155	Control	RCC_7
Activated Cytotoxic CD4 cells	Tem/rm CD8 cells	MIF	CD74_CD44	0.19289	0	MIF_CD74_CD44	MIF - (CD74+CD44)	MIF	Secreted Signaling	PMID: 29637711; PMID: 26175090	anti-PD1	RCC_6
anti-CD3/CD28/CD2cult CD4 cells	Tcm CD8 cells	MIF	CD74_CXCR4	0.192869	0.01	MIF_CD74_CXCR4	MIF - (CD74+CXCR4)	MIF	Secreted Signaling	PMID: 29637711; PMID: 24760155	anti-CD3/CD28/CD2	RCC_7
Tissue-resident NK cells	Activated Cytotoxic CD4 cells	MIF	CD74_CXCR4	0.192839	0.02	MIF_CD74_CXCR4	MIF - (CD74+CXCR4)	MIF	Secreted Signaling	PMID: 29637711; PMID: 24760155	anti-PD1	RCC_8
Tcm CD4 cells	Tem/rm CD8 cells	MIF	CD74_CXCR4	0.192838	0	MIF_CD74_CXCR4	MIF - (CD74+CXCR4)	MIF	Secreted Signaling	PMID: 29637711; PMID: 24760155	VEGFRi	RCC_5
NK-like TEMRA CD8 cells	Exhausted CD8 cells	MIF	CD74_CXCR4	0.192827	0	MIF_CD74_CXCR4	MIF - (CD74+CXCR4)	MIF	Secreted Signaling	PMID: 29637711; PMID: 24760155	Control	RCC_4
Resting NK cells	MAIT cells	MIF	CD74_CXCR4	0.192807	0	MIF_CD74_CXCR4	MIF - (CD74+CXCR4)	MIF	Secreted Signaling	PMID: 29637711; PMID: 24760155	Control	RCC_4
Tissue-resident NK cells	Tem/rm CD8 cells	MIF	CD74_CXCR4	0.192805	0	MIF_CD74_CXCR4	MIF - (CD74+CXCR4)	MIF	Secreted Signaling	PMID: 29637711; PMID: 24760155	VEGFRi	RCC_5
Cytotoxic CD4 cells	Tem/rm CD8 cells	MIF	CD74_CXCR4	0.192797	0	MIF_CD74_CXCR4	MIF - (CD74+CXCR4)	MIF	Secreted Signaling	PMID: 29637711; PMID: 24760155	Control	RCC_7
Tcm CD8 cells	Exhausted CD8 cells	MIF	CD74_CXCR4	0.192755	0	MIF_CD74_CXCR4	MIF - (CD74+CXCR4)	MIF	Secreted Signaling	PMID: 29637711; PMID: 24760155	Control	RCC_5
Tissue-Associated Activated CD4 cells	Tcm CD8 cells	MIF	CD74_CXCR4	0.192722	0.01	MIF_CD74_CXCR4	MIF - (CD74+CXCR4)	MIF	Secreted Signaling	PMID: 29637711; PMID: 24760155	anti-PD1	RCC_8
Tcm CD8 cells	Type I IFN NK cells	MIF	CD74_CXCR4	0.1927	0.03	MIF_CD74_CXCR4	MIF - (CD74+CXCR4)	MIF	Secreted Signaling	PMID: 29637711; PMID: 24760155	anti-PD1	RCC_8
Activated CD4 cells	Tissue-resident NK cells	MIF	CD74_CXCR4	0.192699	0	MIF_CD74_CXCR4	MIF - (CD74+CXCR4)	MIF	Secreted Signaling	PMID: 29637711; PMID: 24760155	anti-CD3/CD28/CD2	RCC_6
Tcm CD4 cells	Activated CD4 cells	MIF	CD74_CD44	0.192697	0	MIF_CD74_CD44	MIF - (CD74+CD44)	MIF	Secreted Signaling	PMID: 29637711; PMID: 26175090	Control	RCC_6
anti-CD3/CD28/CD2cult CD4 cells	Activated CD8 cells	MIF	CD74_CD44	0.192686	0	MIF_CD74_CD44	MIF - (CD74+CD44)	MIF	Secreted Signaling	PMID: 29637711; PMID: 26175090	anti-CD3/CD28/CD2	RCC_5
Stressed CD8 cells	Activated Cytotoxic CD4 cells	MIF	CD74_CXCR4	0.192664	0.01	MIF_CD74_CXCR4	MIF - (CD74+CXCR4)	MIF	Secreted Signaling	PMID: 29637711; PMID: 24760155	VEGFRi	RCC_8
Activated CD4 cells	Activated CD4 cells	MIF	CD74_CD44	0.192659	0	MIF_CD74_CD44	MIF - (CD74+CD44)	MIF	Secreted Signaling	PMID: 29637711; PMID: 26175090	anti-PD1	RCC_6
Regulatory CD4 cells	Exhausted CD8 cells	MIF	CD74_CD44	0.192657	0	MIF_CD74_CD44	MIF - (CD74+CD44)	MIF	Secreted Signaling	PMID: 29637711; PMID: 26175090	Control	RCC_7
Tem/rm CD8 cells	Tem CD8 cells	MIF	CD74_CXCR4	0.192624	0	MIF_CD74_CXCR4	MIF - (CD74+CXCR4)	MIF	Secreted Signaling	PMID: 29637711; PMID: 24760155	anti-PD1	RCC_7
Activated CD8 cells	3_TEMRA CD8 cells	MIF	CD74_CXCR4	0.192603	0.02	MIF_CD74_CXCR4	MIF - (CD74+CXCR4)	MIF	Secreted Signaling	PMID: 29637711; PMID: 24760155	Control	RCC_4
Tem CD4 cells	NK-like TEMRA CD8 cells	MIF	CD74_CXCR4	0.192578	0	MIF_CD74_CXCR4	MIF - (CD74+CXCR4)	MIF	Secreted Signaling	PMID: 29637711; PMID: 24760155	anti-PD1	RCC_5
Tem/rm CD8 cells	NK-like TEMRA CD8 cells	MIF	CD74_CXCR4	0.192559	0.01	MIF_CD74_CXCR4	MIF - (CD74+CXCR4)	MIF	Secreted Signaling	PMID: 29637711; PMID: 24760155	anti-PD1	RCC_8
Tissue-resident NK cells	Type I IFN NK cells	MIF	CD74_CXCR4	0.192535	0.04	MIF_CD74_CXCR4	MIF - (CD74+CXCR4)	MIF	Secreted Signaling	PMID: 29637711; PMID: 24760155	anti-PD1	RCC_8
Immature NK cells	Activated Cytotoxic CD4 cells	MIF	CD74_CD44	0.192513	0	MIF_CD74_CD44	MIF - (CD74+CD44)	MIF	Secreted Signaling	PMID: 29637711; PMID: 26175090	VEGFRi	RCC_1
Tcm CD4 cells	Tem/rm CD8 cells	MIF	CD74_CD44	0.192507	0	MIF_CD74_CD44	MIF - (CD74+CD44)	MIF	Secreted Signaling	PMID: 29637711; PMID: 26175090	anti-PD1	RCC_6
Cytotoxic NK cells	B cells	MIF	CD74_CXCR4	0.192498	0	MIF_CD74_CXCR4	MIF - (CD74+CXCR4)	MIF	Secreted Signaling	PMID: 29637711; PMID: 24760155	anti-PD1	RCC_5
Tcm CD4 cells	Tem/rm CD8 cells	MIF	CD74_CXCR4	0.19248	0	MIF_CD74_CXCR4	MIF - (CD74+CXCR4)	MIF	Secreted Signaling	PMID: 29637711; PMID: 24760155	VEGFRi	RCC_8
NK-like TEMRA CD8 cells	Tissue-resident NK cells	MIF	CD74_CXCR4	0.192473	0.04	MIF_CD74_CXCR4	MIF - (CD74+CXCR4)	MIF	Secreted Signaling	PMID: 29637711; PMID: 24760155	VEGFRi	RCC_8
Regulatory CD4 cells	Monocytes	MIF	CD74_CD44	0.192419	0	MIF_CD74_CD44	MIF - (CD74+CD44)	MIF	Secreted Signaling	PMID: 29637711; PMID: 26175090	Control	RCC_7
Regulatory CD4 cells	Tem/rm CD8 cells	MIF	CD74_CD44	0.19237	0	MIF_CD74_CD44	MIF - (CD74+CD44)	MIF	Secreted Signaling	PMID: 29637711; PMID: 26175090	anti-CD3/CD28/CD2	RCC_5
Cytotoxic CD4 cells	Exhausted CD8 cells	CCL5	CCR5	0.192363	0	CCL5_CCR5	CCL5 - CCR5	CCL	Secreted Signaling	KEGG: hsa04060	Control	RCC_7
Cytotoxic CD4 cells	Tem/rm CD8 cells	MIF	CD74_CXCR4	0.192356	0	MIF_CD74_CXCR4	MIF - (CD74+CXCR4)	MIF	Secreted Signaling	PMID: 29637711; PMID: 24760155	Control	RCC_4
Tissue-Associated Activated CD4 cells	Activated NK cells	MIF	CD74_CXCR4	0.192349	0.02	MIF_CD74_CXCR4	MIF - (CD74+CXCR4)	MIF	Secreted Signaling	PMID: 29637711; PMID: 24760155	anti-CD3/CD28/CD2	RCC_5
Regulatory CD4 cells	Activated CD4 cells	MIF	CD74_CXCR4	0.192326	0	MIF_CD74_CXCR4	MIF - (CD74+CXCR4)	MIF	Secreted Signaling	PMID: 29637711; PMID: 24760155	anti-PD1	RCC_5
Activated Cytotoxic CD4 cells	Tem/rm CD8 cells	MIF	CD74_CD44	0.19232	0	MIF_CD74_CD44	MIF - (CD74+CD44)	MIF	Secreted Signaling	PMID: 29637711; PMID: 26175090	Control	RCC_1
Tissue-Associated Activated CD4 cells	Type I IFN NK cells	MIF	CD74_CXCR4	0.192297	0.01	MIF_CD74_CXCR4	MIF - (CD74+CXCR4)	MIF	Secreted Signaling	PMID: 29637711; PMID: 24760155	VEGFRi	RCC_5
Regulatory CD4 cells	Tem CD8 cells	MIF	CD74_CXCR4	0.192286	0	MIF_CD74_CXCR4	MIF - (CD74+CXCR4)	MIF	Secreted Signaling	PMID: 29637711; PMID: 24760155	anti-PD1	RCC_6
Tissue-Associated Activated CD4 cells	MAIT cells	MIF	CD74_CXCR4	0.19228	0	MIF_CD74_CXCR4	MIF - (CD74+CXCR4)	MIF	Secreted Signaling	PMID: 29637711; PMID: 24760155	Control	RCC_4
B cells	Tem CD8 cells	MIF	CD74_CXCR4	0.192276	0.01	MIF_CD74_CXCR4	MIF - (CD74+CXCR4)	MIF	Secreted Signaling	PMID: 29637711; PMID: 24760155	Control	RCC_7
Tem CD4 cells	3_TEMRA CD8 cells	MIF	CD74_CD44	0.192276	0.03	MIF_CD74_CD44	MIF - (CD74+CD44)	MIF	Secreted Signaling	PMID: 29637711; PMID: 26175090	Control	RCC_6
MAIT cells	B cells	MIF	CD74_CXCR4	0.192238	0	MIF_CD74_CXCR4	MIF - (CD74+CXCR4)	MIF	Secreted Signaling	PMID: 29637711; PMID: 24760155	VEGFRi	RCC_6
Naive CD4 cells	Tem CD8 cells	MIF	CD74_CXCR4	0.192237	0	MIF_CD74_CXCR4	MIF - (CD74+CXCR4)	MIF	Secreted Signaling	PMID: 29637711; PMID: 24760155	anti-PD1	RCC_6
B cells	3_TEMRA CD8 cells	MIF	CD74_CXCR4	0.192209	0.04	MIF_CD74_CXCR4	MIF - (CD74+CXCR4)	MIF	Secreted Signaling	PMID: 29637711; PMID: 24760155	Control	RCC_7
Macrophages	Exhausted CD8 cells	MIF	CD74_CD44	0.192198	0	MIF_CD74_CD44	MIF - (CD74+CD44)	MIF	Secreted Signaling	PMID: 29637711; PMID: 26175090	Control	RCC_7
Tissue-Associated Activated CD4 cells	Tissue-resident NK cells	MIF	CD74_CXCR4	0.192185	0	MIF_CD74_CXCR4	MIF - (CD74+CXCR4)	MIF	Secreted Signaling	PMID: 29637711; PMID: 24760155	anti-CD3/CD28/CD2	RCC_7
Cytokine producing NK cells	Macrophages	MIF	CD74_CD44	0.19218	0.02	MIF_CD74_CD44	MIF - (CD74+CD44)	MIF	Secreted Signaling	PMID: 29637711; PMID: 26175090	anti-CD3/CD28/CD2	RCC_4
Regulatory CD4 cells	Tissue-Associated Activated CD4 cells	MIF	CD74_CXCR4	0.192168	0.02	MIF_CD74_CXCR4	MIF - (CD74+CXCR4)	MIF	Secreted Signaling	PMID: 29637711; PMID: 24760155	anti-CD3/CD28/CD2	RCC_5
MAIT cells	Monocytes	MIF	CD74_CD44	0.192151	0	MIF_CD74_CD44	MIF - (CD74+CD44)	MIF	Secreted Signaling	PMID: 29637711; PMID: 26175090	anti-PD1	RCC_6
Tissue-Associated Activated CD4 cells	Tissue-Associated Activated CD4 cells	MIF	CD74_CXCR4	0.19215	0.01	MIF_CD74_CXCR4	MIF - (CD74+CXCR4)	MIF	Secreted Signaling	PMID: 29637711; PMID: 24760155	anti-CD3/CD28/CD2	RCC_7
Tissue-resident NK cells	Tissue-resident NK cells	MIF	CD74_CD44	0.19211	0	MIF_CD74_CD44	MIF - (CD74+CD44)	MIF	Secreted Signaling	PMID: 29637711; PMID: 26175090	anti-PD1	RCC_6
XCL1/2+ Gamma delta T cells	Tissue-resident NK cells	MIF	CD74_CXCR4	0.192098	0.03	MIF_CD74_CXCR4	MIF - (CD74+CXCR4)	MIF	Secreted Signaling	PMID: 29637711; PMID: 24760155	anti-PD1	RCC_8
Resting NK cells	Exhausted CD8 cells	MIF	CD74_CXCR4	0.192094	0	MIF_CD74_CXCR4	MIF - (CD74+CXCR4)	MIF	Secreted Signaling	PMID: 29637711; PMID: 24760155	anti-CD3/CD28/CD2	RCC_8
Tcm CD4 cells	Monocytes	MIF	CD74_CD44	0.192094	0	MIF_CD74_CD44	MIF - (CD74+CD44)	MIF	Secreted Signaling	PMID: 29637711; PMID: 26175090	anti-PD1	RCC_7
Exhausted CD8 cells	Tem/rm CD8 cells	MIF	CD74_CXCR4	0.192089	0	MIF_CD74_CXCR4	MIF - (CD74+CXCR4)	MIF	Secreted Signaling	PMID: 29637711; PMID: 24760155	anti-CD3/CD28/CD2	RCC_5
Resting NK cells	Tissue-resident NK cells	MIF	CD74_CD44	0.192073	0	MIF_CD74_CD44	MIF - (CD74+CD44)	MIF	Secreted Signaling	PMID: 29637711; PMID: 26175090	VEGFRi	RCC_1
Tem CD4 cells	Regulatory CD4 cells	MIF	CD74_CXCR4	0.19207	0	MIF_CD74_CXCR4	MIF - (CD74+CXCR4)	MIF	Secreted Signaling	PMID: 29637711; PMID: 24760155	VEGFRi	RCC_5
Activated CD4 cells	1_TEMRA CD8 cells	MIF	CD74_CXCR4	0.192063	0.02	MIF_CD74_CXCR4	MIF - (CD74+CXCR4)	MIF	Secreted Signaling	PMID: 29637711; PMID: 24760155	VEGFRi	RCC_8
Exhausted CD8 cells	NK-like TEMRA CD8 cells	MIF	CD74_CXCR4	0.19206	0.01	MIF_CD74_CXCR4	MIF - (CD74+CXCR4)	MIF	Secreted Signaling	PMID: 29637711; PMID: 24760155	anti-PD1	RCC_8
Activated Cytotoxic CD4 cells	B cells	MIF	CD74_CXCR4	0.19203	0	MIF_CD74_CXCR4	MIF - (CD74+CXCR4)	MIF	Secreted Signaling	PMID: 29637711; PMID: 24760155	VEGFRi	RCC_6
Type I IFN NK cells	Exhausted CD8 cells	MIF	CD74_CXCR4	0.192029	0	MIF_CD74_CXCR4	MIF - (CD74+CXCR4)	MIF	Secreted Signaling	PMID: 29637711; PMID: 24760155	anti-CD3/CD28/CD2	RCC_4
Tissue-Associated Activated CD4 cells	Monocytes	MIF	CD74_CD44	0.192019	0	MIF_CD74_CD44	MIF - (CD74+CD44)	MIF	Secreted Signaling	PMID: 29637711; PMID: 26175090	anti-PD1	RCC_7
Activated Cytotoxic CD4 cells	Activated CD4 cells	MIF	CD74_CXCR4	0.191996	0.01	MIF_CD74_CXCR4	MIF - (CD74+CXCR4)	MIF	Secreted Signaling	PMID: 29637711; PMID: 24760155	VEGFRi	RCC_8
Macrophages	Monocytes	MIF	CD74_CD44	0.191961	0	MIF_CD74_CD44	MIF - (CD74+CD44)	MIF	Secreted Signaling	PMID: 29637711; PMID: 26175090	Control	RCC_7
Stressed CD8 cells	Type I IFN NK cells	MIF	CD74_CXCR4	0.191955	0.02	MIF_CD74_CXCR4	MIF - (CD74+CXCR4)	MIF	Secreted Signaling	PMID: 29637711; PMID: 24760155	VEGFRi	RCC_8
Tissue-Associated Activated CD4 cells	Tem/rm CD8 cells	MIF	CD74_CD44	0.191948	0	MIF_CD74_CD44	MIF - (CD74+CD44)	MIF	Secreted Signaling	PMID: 29637711; PMID: 26175090	anti-CD3/CD28/CD2	RCC_7
anti-CD3/CD28/CD2cult CD4 cells	Exhausted CD8 cells	MIF	CD74_CD44	0.19194	0	MIF_CD74_CD44	MIF - (CD74+CD44)	MIF	Secreted Signaling	PMID: 29637711; PMID: 26175090	anti-PD1	RCC_5
MAIT cells	Activated CD4 cells	MIF	CD74_CD44	0.191931	0	MIF_CD74_CD44	MIF - (CD74+CD44)	MIF	Secreted Signaling	PMID: 29637711; PMID: 26175090	Control	RCC_6
Tem/rm CD8 cells	Tem/rm CD8 cells	MIF	CD74_CD44	0.19192	0	MIF_CD74_CD44	MIF - (CD74+CD44)	MIF	Secreted Signaling	PMID: 29637711; PMID: 26175090	anti-PD1	RCC_6
Exhausted CD8 cells	B cells	MIF	CD74_CD44	0.191907	0	MIF_CD74_CD44	MIF - (CD74+CD44)	MIF	Secreted Signaling	PMID: 29637711; PMID: 26175090	VEGFRi	RCC_5
Naive CD4 cells	Tissue-resident NK cells	MIF	CD74_CXCR4	0.191876	0.02	MIF_CD74_CXCR4	MIF - (CD74+CXCR4)	MIF	Secreted Signaling	PMID: 29637711; PMID: 24760155	VEGFRi	RCC_8
Tem/rm CD8 cells	Macrophages	MIF	CD74_CD44	0.191868	0.02	MIF_CD74_CD44	MIF - (CD74+CD44)	MIF	Secreted Signaling	PMID: 29637711; PMID: 26175090	anti-CD3/CD28/CD2	RCC_4
Regulatory CD4 cells	Activated Cytotoxic CD4 cells	MIF	CD74_CXCR4	0.191863	0.04	MIF_CD74_CXCR4	MIF - (CD74+CXCR4)	MIF	Secreted Signaling	PMID: 29637711; PMID: 24760155	anti-PD1	RCC_6
Resting NK cells	Monocytes	MIF	CD74_CD44	0.191855	0	MIF_CD74_CD44	MIF - (CD74+CD44)	MIF	Secreted Signaling	PMID: 29637711; PMID: 26175090	VEGFRi	RCC_4
Regulatory CD4 cells	Monocytes	MIF	CD74_CD44	0.191848	0.01	MIF_CD74_CD44	MIF - (CD74+CD44)	MIF	Secreted Signaling	PMID: 29637711; PMID: 26175090	anti-PD1	RCC_7
Activated CD4 cells	3_TEMRA CD8 cells	MIF	CD74_CXCR4	0.191832	0	MIF_CD74_CXCR4	MIF - (CD74+CXCR4)	MIF	Secreted Signaling	PMID: 29637711; PMID: 24760155	anti-CD3/CD28/CD2	RCC_6
Naive CD4 cells	Activated Cytotoxic CD4 cells	MIF	CD74_CXCR4	0.191814	0.02	MIF_CD74_CXCR4	MIF - (CD74+CXCR4)	MIF	Secreted Signaling	PMID: 29637711; PMID: 24760155	anti-PD1	RCC_6
Activated CD8 cells	Proliferating CD8 cells	MIF	CD74_CXCR4	0.191814	0	MIF_CD74_CXCR4	MIF - (CD74+CXCR4)	MIF	Secreted Signaling	PMID: 29637711; PMID: 24760155	anti-PD1	RCC_4
NK-like TEMRA CD8 cells	Tem/rm CD8 cells	MIF	CD74_CXCR4	0.1918	0.03	MIF_CD74_CXCR4	MIF - (CD74+CXCR4)	MIF	Secreted Signaling	PMID: 29637711; PMID: 24760155	VEGFRi	RCC_8
Tem/rm CD8 cells	Activated NK cells	MIF	CD74_CXCR4	0.191791	0	MIF_CD74_CXCR4	MIF - (CD74+CXCR4)	MIF	Secreted Signaling	PMID: 29637711; PMID: 24760155	anti-CD3/CD28/CD2	RCC_5
XCL1/2+ Gamma delta T cells	Immature NK cells	MIF	CD74_CD44	0.191773	0	MIF_CD74_CD44	MIF - (CD74+CD44)	MIF	Secreted Signaling	PMID: 29637711; PMID: 26175090	anti-PD1 + VEGFRi	RCC_1
Tcm CD4 cells	Tem/rm CD8 cells	MIF	CD74_CD44	0.191761	0	MIF_CD74_CD44	MIF - (CD74+CD44)	MIF	Secreted Signaling	PMID: 29637711; PMID: 26175090	anti-CD3/CD28/CD2	RCC_5
Tissue-Associated Activated CD4 cells	Tem/rm CD8 cells	MIF	CD74_CD44	0.191731	0	MIF_CD74_CD44	MIF - (CD74+CD44)	MIF	Secreted Signaling	PMID: 29637711; PMID: 26175090	anti-PD1	RCC_5
3_TEMRA CD8 cells	Activated Cytotoxic CD4 cells	CCL5	CCR5	0.191728	0	CCL5_CCR5	CCL5 - CCR5	CCL	Secreted Signaling	KEGG: hsa04060	Control	RCC_8
Tcm CD4 cells	Tcm CD4 cells	MIF	CD74_CXCR4	0.191674	0.01	MIF_CD74_CXCR4	MIF - (CD74+CXCR4)	MIF	Secreted Signaling	PMID: 29637711; PMID: 24760155	Control	RCC_6
anti-CD3/CD28/CD2cult CD4 cells	Naive Gamma delta T cells	MIF	CD74_CXCR4	0.191646	0	MIF_CD74_CXCR4	MIF - (CD74+CXCR4)	MIF	Secreted Signaling	PMID: 29637711; PMID: 24760155	anti-CD3/CD28/CD2	RCC_7
Activated Cytotoxic CD4 cells	Monocytes	MIF	CD74_CXCR4	0.191645	0.04	MIF_CD74_CXCR4	MIF - (CD74+CXCR4)	MIF	Secreted Signaling	PMID: 29637711; PMID: 24760155	anti-PD1	RCC_6
Activated Cytotoxic CD4 cells	Activated Cytotoxic CD4 cells	MIF	CD74_CD44	0.191644	0.01	MIF_CD74_CD44	MIF - (CD74+CD44)	MIF	Secreted Signaling	PMID: 29637711; PMID: 26175090	VEGFRi	RCC_1
Regulatory CD4 cells	Type I IFN NK cells	MIF	CD74_CXCR4	0.191643	0	MIF_CD74_CXCR4	MIF - (CD74+CXCR4)	MIF	Secreted Signaling	PMID: 29637711; PMID: 24760155	anti-PD1	RCC_5
Tem/rm CD8 cells	Tem/rm CD8 cells	MIF	CD74_CD44	0.191639	0	MIF_CD74_CD44	MIF - (CD74+CD44)	MIF	Secreted Signaling	PMID: 29637711; PMID: 26175090	Control	RCC_7
Activated CD4 cells	3_TEMRA CD8 cells	MIF	CD74_CD44	0.191628	0	MIF_CD74_CD44	MIF - (CD74+CD44)	MIF	Secreted Signaling	PMID: 29637711; PMID: 26175090	anti-PD1	RCC_6
Activated CD4 cells	Activated NK cells	MIF	CD74_CXCR4	0.191605	0.04	MIF_CD74_CXCR4	MIF - (CD74+CXCR4)	MIF	Secreted Signaling	PMID: 29637711; PMID: 24760155	anti-PD1	RCC_8
Regulatory CD4 cells	B cells	MIF	CD74_CXCR4	0.191601	0	MIF_CD74_CXCR4	MIF - (CD74+CXCR4)	MIF	Secreted Signaling	PMID: 29637711; PMID: 24760155	VEGFRi	RCC_6
Type I IFN NK cells	B cells	MIF	CD74_CXCR4	0.191592	0.02	MIF_CD74_CXCR4	MIF - (CD74+CXCR4)	MIF	Secreted Signaling	PMID: 29637711; PMID: 24760155	Control	RCC_7
1_TEMRA CD8 cells	B cells	MIF	CD74_CD44	0.191582	0	MIF_CD74_CD44	MIF - (CD74+CD44)	MIF	Secreted Signaling	PMID: 29637711; PMID: 26175090	anti-PD1 + VEGFRi	RCC_1
Tcm CD4 cells	Tissue-Associated Activated CD4 cells	MIF	CD74_CXCR4	0.19156	0.03	MIF_CD74_CXCR4	MIF - (CD74+CXCR4)	MIF	Secreted Signaling	PMID: 29637711; PMID: 24760155	anti-CD3/CD28/CD2	RCC_5
Tissue-resident NK cells	Proliferating CD8 cells	MIF	CD74_CXCR4	0.19155	0	MIF_CD74_CXCR4	MIF - (CD74+CXCR4)	MIF	Secreted Signaling	PMID: 29637711; PMID: 24760155	anti-PD1	RCC_4
Activated Cytotoxic CD4 cells	1_TEMRA CD8 cells	MIF	CD74_CXCR4	0.191546	0	MIF_CD74_CXCR4	MIF - (CD74+CXCR4)	MIF	Secreted Signaling	PMID: 29637711; PMID: 24760155	VEGFRi	RCC_8
Exhausted CD8 cells	Tem/rm CD8 cells	MIF	CD74_CD44	0.191536	0	MIF_CD74_CD44	MIF - (CD74+CD44)	MIF	Secreted Signaling	PMID: 29637711; PMID: 26175090	Control	RCC_7
anti-CD3/CD28/CD2cult CD4 cells	3_TEMRA CD8 cells	MIF	CD74_CXCR4	0.19146	0	MIF_CD74_CXCR4	MIF - (CD74+CXCR4)	MIF	Secreted Signaling	PMID: 29637711; PMID: 24760155	anti-CD3/CD28/CD2	RCC_5
Tem/rm CD8 cells	Tissue-resident NK cells	MIF	CD74_CD44	0.191444	0	MIF_CD74_CD44	MIF - (CD74+CD44)	MIF	Secreted Signaling	PMID: 29637711; PMID: 26175090	Control	RCC_6
Tissue-Associated Activated CD4 cells	Activated CD4 cells	MIF	CD74_CD44	0.191429	0	MIF_CD74_CD44	MIF - (CD74+CD44)	MIF	Secreted Signaling	PMID: 29637711; PMID: 26175090	Control	RCC_6
NK-like TEMRA CD8 cells	Tissue-Associated Activated CD4 cells	MIF	CD74_CXCR4	0.191422	0.04	MIF_CD74_CXCR4	MIF - (CD74+CXCR4)	MIF	Secreted Signaling	PMID: 29637711; PMID: 24760155	anti-CD3/CD28/CD2	RCC_4
Naive Gamma delta T cells	Activated Cytotoxic CD4 cells	MIF	CD74_CXCR4	0.191415	0	MIF_CD74_CXCR4	MIF - (CD74+CXCR4)	MIF	Secreted Signaling	PMID: 29637711; PMID: 24760155	anti-PD1	RCC_5
Tcm CD8 cells	3_TEMRA CD8 cells	MIF	CD74_CXCR4	0.191348	0.03	MIF_CD74_CXCR4	MIF - (CD74+CXCR4)	MIF	Secreted Signaling	PMID: 29637711; PMID: 24760155	VEGFRi	RCC_8
Cytotoxic CD4 cells	Regulatory CD4 cells	CCL5	CCR4	0.19133	0	CCL5_CCR4	CCL5 - CCR4	CCL	Secreted Signaling	KEGG: hsa04060	Control	RCC_6
Regulatory CD4 cells	Tcm CD8 cells	MIF	CD74_CXCR4	0.191284	0.03	MIF_CD74_CXCR4	MIF - (CD74+CXCR4)	MIF	Secreted Signaling	PMID: 29637711; PMID: 24760155	Control	RCC_6
Tcm CD4 cells	Monocytes	MIF	CD74_CXCR4	0.191264	0	MIF_CD74_CXCR4	MIF - (CD74+CXCR4)	MIF	Secreted Signaling	PMID: 29637711; PMID: 24760155	anti-PD1	RCC_6
XCL1/2+ Gamma delta T cells	Activated Cytotoxic CD4 cells	MIF	CD74_CXCR4	0.191254	0	MIF_CD74_CXCR4	MIF - (CD74+CXCR4)	MIF	Secreted Signaling	PMID: 29637711; PMID: 24760155	anti-PD1	RCC_8
Stressed CD8 cells	Regulatory CD4 cells	MIF	CD74_CXCR4	0.191227	0.02	MIF_CD74_CXCR4	MIF - (CD74+CXCR4)	MIF	Secreted Signaling	PMID: 29637711; PMID: 24760155	VEGFRi	RCC_8
[truncated: 26,098 more rows]
