# Supplementary material for: Functionally Characterizing the Renal Cell Carcinoma Tumor-Immune Microenvironment via Patient-Derived Ex Vivo Models
Source: Cancer Res Commun. 2026 Feb 26;6(2):402–20. doi: 10.1158/2767-9764.CRC-25-0447 (PMC13138221; doi:10.1158/2767-9764.CRC-25-0447)
Supplement: Supplementary Table S17 — Cell-cell contact according to Cell-chat [file crc-25-0447_supplementary_table_s17_suppst17.xlsx]

## Sheet: Table S17
Supplementary Table S17: Cell-cell contact according to Cell-chat
source	target	ligand	receptor	prob	pval	interaction_name	interaction_name_2	pathway_name	annotation	evidence	treatment	batch
2_TEMRA CD8 cells	2_TEMRA CD8 cells	HLA-B	CD8A	0.524106	0	HLA-B_CD8A	HLA-B - CD8A	MHC-I	Cell-Cell Contact	KEGG: hsa04514	Control	RCC_6
3_TEMRA CD8 cells	2_TEMRA CD8 cells	HLA-B	CD8A	0.523575	0	HLA-B_CD8A	HLA-B - CD8A	MHC-I	Cell-Cell Contact	KEGG: hsa04514	Control	RCC_6
3_TEMRA CD8 cells	2_TEMRA CD8 cells	HLA-A	CD8A	0.522543	0	HLA-A_CD8A	HLA-A - CD8A	MHC-I	Cell-Cell Contact	KEGG: hsa04514	Control	RCC_6
2_TEMRA CD8 cells	2_TEMRA CD8 cells	HLA-A	CD8A	0.522306	0	HLA-A_CD8A	HLA-A - CD8A	MHC-I	Cell-Cell Contact	KEGG: hsa04514	Control	RCC_6
Activated Cytotoxic CD4 cells	2_TEMRA CD8 cells	HLA-A	CD8A	0.52068	0	HLA-A_CD8A	HLA-A - CD8A	MHC-I	Cell-Cell Contact	KEGG: hsa04514	Control	RCC_6
Exhausted CD8 cells	2_TEMRA CD8 cells	HLA-A	CD8A	0.519437	0	HLA-A_CD8A	HLA-A - CD8A	MHC-I	Cell-Cell Contact	KEGG: hsa04514	Control	RCC_6
Activated NK cells	2_TEMRA CD8 cells	HLA-B	CD8A	0.519061	0	HLA-B_CD8A	HLA-B - CD8A	MHC-I	Cell-Cell Contact	KEGG: hsa04514	Control	RCC_6
Activated NK cells	2_TEMRA CD8 cells	HLA-A	CD8A	0.517909	0	HLA-A_CD8A	HLA-A - CD8A	MHC-I	Cell-Cell Contact	KEGG: hsa04514	Control	RCC_6
1_TEMRA CD8 cells	2_TEMRA CD8 cells	HLA-B	CD8A	0.516745	0	HLA-B_CD8A	HLA-B - CD8A	MHC-I	Cell-Cell Contact	KEGG: hsa04514	Control	RCC_6
Tem/rm CD8 cells	2_TEMRA CD8 cells	HLA-A	CD8A	0.516134	0	HLA-A_CD8A	HLA-A - CD8A	MHC-I	Cell-Cell Contact	KEGG: hsa04514	Control	RCC_6
Regulatory CD4 cells	2_TEMRA CD8 cells	HLA-A	CD8A	0.51598	0	HLA-A_CD8A	HLA-A - CD8A	MHC-I	Cell-Cell Contact	KEGG: hsa04514	Control	RCC_6
1_TEMRA CD8 cells	2_TEMRA CD8 cells	HLA-A	CD8A	0.515858	0	HLA-A_CD8A	HLA-A - CD8A	MHC-I	Cell-Cell Contact	KEGG: hsa04514	Control	RCC_6
Tem CD8 cells	2_TEMRA CD8 cells	HLA-B	CD8A	0.51552	0	HLA-B_CD8A	HLA-B - CD8A	MHC-I	Cell-Cell Contact	KEGG: hsa04514	Control	RCC_6
Tem CD8 cells	2_TEMRA CD8 cells	HLA-A	CD8A	0.514572	0	HLA-A_CD8A	HLA-A - CD8A	MHC-I	Cell-Cell Contact	KEGG: hsa04514	Control	RCC_6
Tissue-resident NK cells	2_TEMRA CD8 cells	HLA-A	CD8A	0.514005	0	HLA-A_CD8A	HLA-A - CD8A	MHC-I	Cell-Cell Contact	KEGG: hsa04514	Control	RCC_6
Tem/rm CD8 cells	2_TEMRA CD8 cells	HLA-B	CD8A	0.511494	0	HLA-B_CD8A	HLA-B - CD8A	MHC-I	Cell-Cell Contact	KEGG: hsa04514	Control	RCC_6
Exhausted CD8 cells	2_TEMRA CD8 cells	HLA-B	CD8A	0.51116	0	HLA-B_CD8A	HLA-B - CD8A	MHC-I	Cell-Cell Contact	KEGG: hsa04514	Control	RCC_6
Cytotoxic CD4 cells	2_TEMRA CD8 cells	HLA-B	CD8A	0.510106	0	HLA-B_CD8A	HLA-B - CD8A	MHC-I	Cell-Cell Contact	KEGG: hsa04514	Control	RCC_6
MAIT cells	2_TEMRA CD8 cells	HLA-B	CD8A	0.509976	0	HLA-B_CD8A	HLA-B - CD8A	MHC-I	Cell-Cell Contact	KEGG: hsa04514	Control	RCC_6
Activated Cytotoxic CD4 cells	2_TEMRA CD8 cells	HLA-B	CD8A	0.509227	0	HLA-B_CD8A	HLA-B - CD8A	MHC-I	Cell-Cell Contact	KEGG: hsa04514	Control	RCC_6
2_TEMRA CD8 cells	Tem CD8 cells	HLA-B	CD8A	0.508446	0	HLA-B_CD8A	HLA-B - CD8A	MHC-I	Cell-Cell Contact	KEGG: hsa04514	Control	RCC_6
MAIT cells	2_TEMRA CD8 cells	HLA-A	CD8A	0.50804	0	HLA-A_CD8A	HLA-A - CD8A	MHC-I	Cell-Cell Contact	KEGG: hsa04514	Control	RCC_6
3_TEMRA CD8 cells	Tem CD8 cells	HLA-B	CD8A	0.507915	0	HLA-B_CD8A	HLA-B - CD8A	MHC-I	Cell-Cell Contact	KEGG: hsa04514	Control	RCC_6
Activated CD4 cells	2_TEMRA CD8 cells	HLA-B	CD8A	0.50762	0	HLA-B_CD8A	HLA-B - CD8A	MHC-I	Cell-Cell Contact	KEGG: hsa04514	Control	RCC_6
Cytotoxic CD4 cells	2_TEMRA CD8 cells	HLA-A	CD8A	0.507446	0	HLA-A_CD8A	HLA-A - CD8A	MHC-I	Cell-Cell Contact	KEGG: hsa04514	Control	RCC_6
Tcm CD8 cells	2_TEMRA CD8 cells	HLA-A	CD8A	0.507341	0	HLA-A_CD8A	HLA-A - CD8A	MHC-I	Cell-Cell Contact	KEGG: hsa04514	Control	RCC_6
3_TEMRA CD8 cells	Tem CD8 cells	HLA-A	CD8A	0.50688	0	HLA-A_CD8A	HLA-A - CD8A	MHC-I	Cell-Cell Contact	KEGG: hsa04514	Control	RCC_6
2_TEMRA CD8 cells	Tem CD8 cells	HLA-A	CD8A	0.506643	0	HLA-A_CD8A	HLA-A - CD8A	MHC-I	Cell-Cell Contact	KEGG: hsa04514	Control	RCC_6
Activated CD4 cells	2_TEMRA CD8 cells	HLA-A	CD8A	0.505622	0	HLA-A_CD8A	HLA-A - CD8A	MHC-I	Cell-Cell Contact	KEGG: hsa04514	Control	RCC_6
Tcm CD8 cells	2_TEMRA CD8 cells	HLA-B	CD8A	0.50517	0	HLA-B_CD8A	HLA-B - CD8A	MHC-I	Cell-Cell Contact	KEGG: hsa04514	Control	RCC_6
Activated Cytotoxic CD4 cells	Tem CD8 cells	HLA-A	CD8A	0.505014	0	HLA-A_CD8A	HLA-A - CD8A	MHC-I	Cell-Cell Contact	KEGG: hsa04514	Control	RCC_6
2_TEMRA CD8 cells	1_TEMRA CD8 cells	HLA-B	CD8A	0.504803	0	HLA-B_CD8A	HLA-B - CD8A	MHC-I	Cell-Cell Contact	KEGG: hsa04514	Control	RCC_6
3_TEMRA CD8 cells	1_TEMRA CD8 cells	HLA-B	CD8A	0.504272	0	HLA-B_CD8A	HLA-B - CD8A	MHC-I	Cell-Cell Contact	KEGG: hsa04514	Control	RCC_6
Tissue-Associated Activated CD4 cells	2_TEMRA CD8 cells	HLA-B	CD8A	0.504113	0	HLA-B_CD8A	HLA-B - CD8A	MHC-I	Cell-Cell Contact	KEGG: hsa04514	Control	RCC_6
Exhausted CD8 cells	Tem CD8 cells	HLA-A	CD8A	0.503769	0	HLA-A_CD8A	HLA-A - CD8A	MHC-I	Cell-Cell Contact	KEGG: hsa04514	Control	RCC_6
2_TEMRA CD8 cells	2_TEMRA CD8 cells	HLA-B	CD8A	0.503428	0	HLA-B_CD8A	HLA-B - CD8A	MHC-I	Cell-Cell Contact	KEGG: hsa04514	VEGFRi	RCC_6
Activated NK cells	Tem CD8 cells	HLA-B	CD8A	0.503392	0	HLA-B_CD8A	HLA-B - CD8A	MHC-I	Cell-Cell Contact	KEGG: hsa04514	Control	RCC_6
3_TEMRA CD8 cells	1_TEMRA CD8 cells	HLA-A	CD8A	0.503237	0	HLA-A_CD8A	HLA-A - CD8A	MHC-I	Cell-Cell Contact	KEGG: hsa04514	Control	RCC_6
2_TEMRA CD8 cells	1_TEMRA CD8 cells	HLA-A	CD8A	0.503	0	HLA-A_CD8A	HLA-A - CD8A	MHC-I	Cell-Cell Contact	KEGG: hsa04514	Control	RCC_6
Tissue-resident NK cells	2_TEMRA CD8 cells	HLA-B	CD8A	0.502752	0	HLA-B_CD8A	HLA-B - CD8A	MHC-I	Cell-Cell Contact	KEGG: hsa04514	Control	RCC_6
Activated NK cells	Tem CD8 cells	HLA-A	CD8A	0.502239	0	HLA-A_CD8A	HLA-A - CD8A	MHC-I	Cell-Cell Contact	KEGG: hsa04514	Control	RCC_6
Regulatory CD4 cells	2_TEMRA CD8 cells	HLA-B	CD8A	0.501586	0	HLA-B_CD8A	HLA-B - CD8A	MHC-I	Cell-Cell Contact	KEGG: hsa04514	Control	RCC_6
Tissue-Associated Activated CD4 cells	2_TEMRA CD8 cells	HLA-A	CD8A	0.5015	0	HLA-A_CD8A	HLA-A - CD8A	MHC-I	Cell-Cell Contact	KEGG: hsa04514	Control	RCC_6
Activated Cytotoxic CD4 cells	1_TEMRA CD8 cells	HLA-A	CD8A	0.50137	0	HLA-A_CD8A	HLA-A - CD8A	MHC-I	Cell-Cell Contact	KEGG: hsa04514	Control	RCC_6
3_TEMRA CD8 cells	2_TEMRA CD8 cells	HLA-B	CD8A	0.501092	0	HLA-B_CD8A	HLA-B - CD8A	MHC-I	Cell-Cell Contact	KEGG: hsa04514	VEGFRi	RCC_6
1_TEMRA CD8 cells	Tem CD8 cells	HLA-B	CD8A	0.501074	0	HLA-B_CD8A	HLA-B - CD8A	MHC-I	Cell-Cell Contact	KEGG: hsa04514	Control	RCC_6
1_TEMRA CD8 cells	2_TEMRA CD8 cells	HLA-B	CD8A	0.500796	0	HLA-B_CD8A	HLA-B - CD8A	MHC-I	Cell-Cell Contact	KEGG: hsa04514	VEGFRi	RCC_6
Tem/rm CD8 cells	Tem CD8 cells	HLA-A	CD8A	0.500463	0	HLA-A_CD8A	HLA-A - CD8A	MHC-I	Cell-Cell Contact	KEGG: hsa04514	Control	RCC_6
Regulatory CD4 cells	Tem CD8 cells	HLA-A	CD8A	0.500308	0	HLA-A_CD8A	HLA-A - CD8A	MHC-I	Cell-Cell Contact	KEGG: hsa04514	Control	RCC_6
1_TEMRA CD8 cells	Tem CD8 cells	HLA-A	CD8A	0.500186	0	HLA-A_CD8A	HLA-A - CD8A	MHC-I	Cell-Cell Contact	KEGG: hsa04514	Control	RCC_6
Exhausted CD8 cells	1_TEMRA CD8 cells	HLA-A	CD8A	0.500125	0	HLA-A_CD8A	HLA-A - CD8A	MHC-I	Cell-Cell Contact	KEGG: hsa04514	Control	RCC_6
2_TEMRA CD8 cells	2_TEMRA CD8 cells	HLA-A	CD8A	0.500093	0	HLA-A_CD8A	HLA-A - CD8A	MHC-I	Cell-Cell Contact	KEGG: hsa04514	VEGFRi	RCC_6
Tem CD8 cells	Tem CD8 cells	HLA-B	CD8A	0.499848	0	HLA-B_CD8A	HLA-B - CD8A	MHC-I	Cell-Cell Contact	KEGG: hsa04514	Control	RCC_6
Activated NK cells	1_TEMRA CD8 cells	HLA-B	CD8A	0.499749	0	HLA-B_CD8A	HLA-B - CD8A	MHC-I	Cell-Cell Contact	KEGG: hsa04514	Control	RCC_6
Tem CD8 cells	2_TEMRA CD8 cells	HLA-B	CD8A	0.499363	0	HLA-B_CD8A	HLA-B - CD8A	MHC-I	Cell-Cell Contact	KEGG: hsa04514	VEGFRi	RCC_6
2_TEMRA CD8 cells	2_TEMRA CD8 cells	HLA-C	CD8A	0.499206	0	HLA-C_CD8A	HLA-C - CD8A	MHC-I	Cell-Cell Contact	KEGG: hsa04514	Control	RCC_6
Tem CD8 cells	Tem CD8 cells	HLA-A	CD8A	0.498898	0	HLA-A_CD8A	HLA-A - CD8A	MHC-I	Cell-Cell Contact	KEGG: hsa04514	Control	RCC_6
3_TEMRA CD8 cells	2_TEMRA CD8 cells	HLA-A	CD8A	0.498637	0	HLA-A_CD8A	HLA-A - CD8A	MHC-I	Cell-Cell Contact	KEGG: hsa04514	VEGFRi	RCC_6
Activated NK cells	1_TEMRA CD8 cells	HLA-A	CD8A	0.498595	0	HLA-A_CD8A	HLA-A - CD8A	MHC-I	Cell-Cell Contact	KEGG: hsa04514	Control	RCC_6
Tissue-resident NK cells	Tem CD8 cells	HLA-A	CD8A	0.498331	0	HLA-A_CD8A	HLA-A - CD8A	MHC-I	Cell-Cell Contact	KEGG: hsa04514	Control	RCC_6
1_TEMRA CD8 cells	1_TEMRA CD8 cells	HLA-B	CD8A	0.49743	0	HLA-B_CD8A	HLA-B - CD8A	MHC-I	Cell-Cell Contact	KEGG: hsa04514	Control	RCC_6
2_TEMRA CD8 cells	3_TEMRA CD8 cells	HLA-B	CD8A	0.497091	0	HLA-B_CD8A	HLA-B - CD8A	MHC-I	Cell-Cell Contact	KEGG: hsa04514	Control	RCC_6
Tem/rm CD8 cells	1_TEMRA CD8 cells	HLA-A	CD8A	0.496819	0	HLA-A_CD8A	HLA-A - CD8A	MHC-I	Cell-Cell Contact	KEGG: hsa04514	Control	RCC_6
Regulatory CD4 cells	1_TEMRA CD8 cells	HLA-A	CD8A	0.496665	0	HLA-A_CD8A	HLA-A - CD8A	MHC-I	Cell-Cell Contact	KEGG: hsa04514	Control	RCC_6
3_TEMRA CD8 cells	3_TEMRA CD8 cells	HLA-B	CD8A	0.496559	0	HLA-B_CD8A	HLA-B - CD8A	MHC-I	Cell-Cell Contact	KEGG: hsa04514	Control	RCC_6
1_TEMRA CD8 cells	1_TEMRA CD8 cells	HLA-A	CD8A	0.496542	0	HLA-A_CD8A	HLA-A - CD8A	MHC-I	Cell-Cell Contact	KEGG: hsa04514	Control	RCC_6
Cytotoxic CD4 cells	2_TEMRA CD8 cells	HLA-B	CD8A	0.496272	0	HLA-B_CD8A	HLA-B - CD8A	MHC-I	Cell-Cell Contact	KEGG: hsa04514	VEGFRi	RCC_6
Tem CD8 cells	1_TEMRA CD8 cells	HLA-B	CD8A	0.496204	0	HLA-B_CD8A	HLA-B - CD8A	MHC-I	Cell-Cell Contact	KEGG: hsa04514	Control	RCC_6
Tcm CD4 cells	2_TEMRA CD8 cells	HLA-B	CD8A	0.496014	0	HLA-B_CD8A	HLA-B - CD8A	MHC-I	Cell-Cell Contact	KEGG: hsa04514	Control	RCC_6
2_TEMRA CD8 cells	Exhausted CD8 cells	HLA-B	CD8A	0.495891	0	HLA-B_CD8A	HLA-B - CD8A	MHC-I	Cell-Cell Contact	KEGG: hsa04514	Control	RCC_6
Tem/rm CD8 cells	Tem CD8 cells	HLA-B	CD8A	0.495819	0	HLA-B_CD8A	HLA-B - CD8A	MHC-I	Cell-Cell Contact	KEGG: hsa04514	Control	RCC_6
Tem CD4 cells	2_TEMRA CD8 cells	HLA-B	CD8A	0.495725	0	HLA-B_CD8A	HLA-B - CD8A	MHC-I	Cell-Cell Contact	KEGG: hsa04514	Control	RCC_6
3_TEMRA CD8 cells	3_TEMRA CD8 cells	HLA-A	CD8A	0.495524	0	HLA-A_CD8A	HLA-A - CD8A	MHC-I	Cell-Cell Contact	KEGG: hsa04514	Control	RCC_6
MAIT cells	2_TEMRA CD8 cells	HLA-B	CD8A	0.49551	0	HLA-B_CD8A	HLA-B - CD8A	MHC-I	Cell-Cell Contact	KEGG: hsa04514	VEGFRi	RCC_6
Exhausted CD8 cells	Tem CD8 cells	HLA-B	CD8A	0.495484	0	HLA-B_CD8A	HLA-B - CD8A	MHC-I	Cell-Cell Contact	KEGG: hsa04514	Control	RCC_6
3_TEMRA CD8 cells	Exhausted CD8 cells	HLA-B	CD8A	0.495359	0	HLA-B_CD8A	HLA-B - CD8A	MHC-I	Cell-Cell Contact	KEGG: hsa04514	Control	RCC_6
2_TEMRA CD8 cells	3_TEMRA CD8 cells	HLA-A	CD8A	0.495287	0	HLA-A_CD8A	HLA-A - CD8A	MHC-I	Cell-Cell Contact	KEGG: hsa04514	Control	RCC_6
Tem CD8 cells	1_TEMRA CD8 cells	HLA-A	CD8A	0.495255	0	HLA-A_CD8A	HLA-A - CD8A	MHC-I	Cell-Cell Contact	KEGG: hsa04514	Control	RCC_6
Regulatory CD4 cells	2_TEMRA CD8 cells	HLA-A	CD8A	0.495097	0	HLA-A_CD8A	HLA-A - CD8A	MHC-I	Cell-Cell Contact	KEGG: hsa04514	VEGFRi	RCC_6
Tcm CD4 cells	2_TEMRA CD8 cells	HLA-A	CD8A	0.495056	0	HLA-A_CD8A	HLA-A - CD8A	MHC-I	Cell-Cell Contact	KEGG: hsa04514	Control	RCC_6
Tissue-resident NK cells	1_TEMRA CD8 cells	HLA-A	CD8A	0.494687	0	HLA-A_CD8A	HLA-A - CD8A	MHC-I	Cell-Cell Contact	KEGG: hsa04514	Control	RCC_6
Tem/rm CD8 cells	2_TEMRA CD8 cells	HLA-B	CD8A	0.494658	0	HLA-B_CD8A	HLA-B - CD8A	MHC-I	Cell-Cell Contact	KEGG: hsa04514	VEGFRi	RCC_6
Cytotoxic CD4 cells	Tem CD8 cells	HLA-B	CD8A	0.49443	0	HLA-B_CD8A	HLA-B - CD8A	MHC-I	Cell-Cell Contact	KEGG: hsa04514	Control	RCC_6
1_TEMRA CD8 cells	2_TEMRA CD8 cells	HLA-A	CD8A	0.494416	0	HLA-A_CD8A	HLA-A - CD8A	MHC-I	Cell-Cell Contact	KEGG: hsa04514	VEGFRi	RCC_6
3_TEMRA CD8 cells	2_TEMRA CD8 cells	HLA-C	CD8A	0.494413	0	HLA-C_CD8A	HLA-C - CD8A	MHC-I	Cell-Cell Contact	KEGG: hsa04514	Control	RCC_6
3_TEMRA CD8 cells	Exhausted CD8 cells	HLA-A	CD8A	0.494324	0	HLA-A_CD8A	HLA-A - CD8A	MHC-I	Cell-Cell Contact	KEGG: hsa04514	Control	RCC_6
MAIT cells	Tem CD8 cells	HLA-B	CD8A	0.494301	0	HLA-B_CD8A	HLA-B - CD8A	MHC-I	Cell-Cell Contact	KEGG: hsa04514	Control	RCC_6
1_TEMRA CD8 cells	2_TEMRA CD8 cells	HLA-C	CD8A	0.494282	0	HLA-C_CD8A	HLA-C - CD8A	MHC-I	Cell-Cell Contact	KEGG: hsa04514	Control	RCC_6
Exhausted CD8 cells	2_TEMRA CD8 cells	HLA-B	CD8A	0.494099	0	HLA-B_CD8A	HLA-B - CD8A	MHC-I	Cell-Cell Contact	KEGG: hsa04514	VEGFRi	RCC_6
2_TEMRA CD8 cells	Exhausted CD8 cells	HLA-A	CD8A	0.494087	0	HLA-A_CD8A	HLA-A - CD8A	MHC-I	Cell-Cell Contact	KEGG: hsa04514	Control	RCC_6
Tem CD8 cells	2_TEMRA CD8 cells	HLA-A	CD8A	0.494013	0	HLA-A_CD8A	HLA-A - CD8A	MHC-I	Cell-Cell Contact	KEGG: hsa04514	VEGFRi	RCC_6
Activated Cytotoxic CD4 cells	3_TEMRA CD8 cells	HLA-A	CD8A	0.493658	0	HLA-A_CD8A	HLA-A - CD8A	MHC-I	Cell-Cell Contact	KEGG: hsa04514	Control	RCC_6
Activated Cytotoxic CD4 cells	Tem CD8 cells	HLA-B	CD8A	0.493551	0	HLA-B_CD8A	HLA-B - CD8A	MHC-I	Cell-Cell Contact	KEGG: hsa04514	Control	RCC_6
2_TEMRA CD8 cells	2_TEMRA CD8 cells	HLA-B	CD8A	0.493305	0	HLA-B_CD8A	HLA-B - CD8A	MHC-I	Cell-Cell Contact	KEGG: hsa04514	anti-PD1 + VEGFRi	RCC_6
Tem/rm CD8 cells	2_TEMRA CD8 cells	HLA-A	CD8A	0.49261	0	HLA-A_CD8A	HLA-A - CD8A	MHC-I	Cell-Cell Contact	KEGG: hsa04514	VEGFRi	RCC_6
Activated Cytotoxic CD4 cells	Exhausted CD8 cells	HLA-A	CD8A	0.492458	0	HLA-A_CD8A	HLA-A - CD8A	MHC-I	Cell-Cell Contact	KEGG: hsa04514	Control	RCC_6
Exhausted CD8 cells	3_TEMRA CD8 cells	HLA-A	CD8A	0.492413	0	HLA-A_CD8A	HLA-A - CD8A	MHC-I	Cell-Cell Contact	KEGG: hsa04514	Control	RCC_6
MAIT cells	Tem CD8 cells	HLA-A	CD8A	0.492364	0	HLA-A_CD8A	HLA-A - CD8A	MHC-I	Cell-Cell Contact	KEGG: hsa04514	Control	RCC_6
Tem/rm CD8 cells	1_TEMRA CD8 cells	HLA-B	CD8A	0.492176	0	HLA-B_CD8A	HLA-B - CD8A	MHC-I	Cell-Cell Contact	KEGG: hsa04514	Control	RCC_6
Activated NK cells	3_TEMRA CD8 cells	HLA-B	CD8A	0.492037	0	HLA-B_CD8A	HLA-B - CD8A	MHC-I	Cell-Cell Contact	KEGG: hsa04514	Control	RCC_6
Activated CD4 cells	Tem CD8 cells	HLA-B	CD8A	0.491944	0	HLA-B_CD8A	HLA-B - CD8A	MHC-I	Cell-Cell Contact	KEGG: hsa04514	Control	RCC_6
Exhausted CD8 cells	2_TEMRA CD8 cells	HLA-A	CD8A	0.491895	0	HLA-A_CD8A	HLA-A - CD8A	MHC-I	Cell-Cell Contact	KEGG: hsa04514	VEGFRi	RCC_6
Exhausted CD8 cells	1_TEMRA CD8 cells	HLA-B	CD8A	0.491841	0	HLA-B_CD8A	HLA-B - CD8A	MHC-I	Cell-Cell Contact	KEGG: hsa04514	Control	RCC_6
Cytotoxic CD4 cells	Tem CD8 cells	HLA-A	CD8A	0.49177	0	HLA-A_CD8A	HLA-A - CD8A	MHC-I	Cell-Cell Contact	KEGG: hsa04514	Control	RCC_6
Tcm CD8 cells	Tem CD8 cells	HLA-A	CD8A	0.491665	0	HLA-A_CD8A	HLA-A - CD8A	MHC-I	Cell-Cell Contact	KEGG: hsa04514	Control	RCC_6
Exhausted CD8 cells	Exhausted CD8 cells	HLA-A	CD8A	0.491213	0	HLA-A_CD8A	HLA-A - CD8A	MHC-I	Cell-Cell Contact	KEGG: hsa04514	Control	RCC_6
Activated NK cells	3_TEMRA CD8 cells	HLA-A	CD8A	0.490884	0	HLA-A_CD8A	HLA-A - CD8A	MHC-I	Cell-Cell Contact	KEGG: hsa04514	Control	RCC_6
Activated NK cells	Exhausted CD8 cells	HLA-B	CD8A	0.490837	0	HLA-B_CD8A	HLA-B - CD8A	MHC-I	Cell-Cell Contact	KEGG: hsa04514	Control	RCC_6
Cytotoxic CD4 cells	1_TEMRA CD8 cells	HLA-B	CD8A	0.490787	0	HLA-B_CD8A	HLA-B - CD8A	MHC-I	Cell-Cell Contact	KEGG: hsa04514	Control	RCC_6
MAIT cells	1_TEMRA CD8 cells	HLA-B	CD8A	0.490658	0	HLA-B_CD8A	HLA-B - CD8A	MHC-I	Cell-Cell Contact	KEGG: hsa04514	Control	RCC_6
Activated Cytotoxic CD4 cells	2_TEMRA CD8 cells	HLA-A	CD8A	0.490499	0	HLA-A_CD8A	HLA-A - CD8A	MHC-I	Cell-Cell Contact	KEGG: hsa04514	VEGFRi	RCC_6
Activated NK cells	2_TEMRA CD8 cells	HLA-C	CD8A	0.490107	0	HLA-C_CD8A	HLA-C - CD8A	MHC-I	Cell-Cell Contact	KEGG: hsa04514	Control	RCC_6
Activated Cytotoxic CD4 cells	2_TEMRA CD8 cells	HLA-B	CD8A	0.490051	0	HLA-B_CD8A	HLA-B - CD8A	MHC-I	Cell-Cell Contact	KEGG: hsa04514	VEGFRi	RCC_6
Activated CD4 cells	Tem CD8 cells	HLA-A	CD8A	0.489947	0	HLA-A_CD8A	HLA-A - CD8A	MHC-I	Cell-Cell Contact	KEGG: hsa04514	Control	RCC_6
Activated Cytotoxic CD4 cells	1_TEMRA CD8 cells	HLA-B	CD8A	0.489908	0	HLA-B_CD8A	HLA-B - CD8A	MHC-I	Cell-Cell Contact	KEGG: hsa04514	Control	RCC_6
Cytotoxic CD4 cells	2_TEMRA CD8 cells	HLA-A	CD8A	0.489879	0	HLA-A_CD8A	HLA-A - CD8A	MHC-I	Cell-Cell Contact	KEGG: hsa04514	VEGFRi	RCC_6
Tissue-resident NK cells	2_TEMRA CD8 cells	HLA-A	CD8A	0.489741	0	HLA-A_CD8A	HLA-A - CD8A	MHC-I	Cell-Cell Contact	KEGG: hsa04514	VEGFRi	RCC_6
1_TEMRA CD8 cells	3_TEMRA CD8 cells	HLA-B	CD8A	0.489719	0	HLA-B_CD8A	HLA-B - CD8A	MHC-I	Cell-Cell Contact	KEGG: hsa04514	Control	RCC_6
Activated NK cells	Exhausted CD8 cells	HLA-A	CD8A	0.489684	0	HLA-A_CD8A	HLA-A - CD8A	MHC-I	Cell-Cell Contact	KEGG: hsa04514	Control	RCC_6
Tcm CD8 cells	Tem CD8 cells	HLA-B	CD8A	0.489494	0	HLA-B_CD8A	HLA-B - CD8A	MHC-I	Cell-Cell Contact	KEGG: hsa04514	Control	RCC_6
1_TEMRA CD8 cells	2_TEMRA CD8 cells	HLA-B	CD8A	0.489233	0	HLA-B_CD8A	HLA-B - CD8A	MHC-I	Cell-Cell Contact	KEGG: hsa04514	anti-PD1 + VEGFRi	RCC_6
Tcm CD8 cells	2_TEMRA CD8 cells	HLA-B	CD8A	0.489189	0	HLA-B_CD8A	HLA-B - CD8A	MHC-I	Cell-Cell Contact	KEGG: hsa04514	VEGFRi	RCC_6
Tem/rm CD8 cells	3_TEMRA CD8 cells	HLA-A	CD8A	0.489108	0	HLA-A_CD8A	HLA-A - CD8A	MHC-I	Cell-Cell Contact	KEGG: hsa04514	Control	RCC_6
Regulatory CD4 cells	3_TEMRA CD8 cells	HLA-A	CD8A	0.488954	0	HLA-A_CD8A	HLA-A - CD8A	MHC-I	Cell-Cell Contact	KEGG: hsa04514	Control	RCC_6
1_TEMRA CD8 cells	3_TEMRA CD8 cells	HLA-A	CD8A	0.488831	0	HLA-A_CD8A	HLA-A - CD8A	MHC-I	Cell-Cell Contact	KEGG: hsa04514	Control	RCC_6
MAIT cells	1_TEMRA CD8 cells	HLA-A	CD8A	0.488721	0	HLA-A_CD8A	HLA-A - CD8A	MHC-I	Cell-Cell Contact	KEGG: hsa04514	Control	RCC_6
2_TEMRA CD8 cells	2_TEMRA CD8 cells	HLA-A	CD8A	0.488556	0	HLA-A_CD8A	HLA-A - CD8A	MHC-I	Cell-Cell Contact	KEGG: hsa04514	anti-PD1 + VEGFRi	RCC_6
1_TEMRA CD8 cells	Exhausted CD8 cells	HLA-B	CD8A	0.48852	0	HLA-B_CD8A	HLA-B - CD8A	MHC-I	Cell-Cell Contact	KEGG: hsa04514	Control	RCC_6
Tem CD8 cells	3_TEMRA CD8 cells	HLA-B	CD8A	0.488493	0	HLA-B_CD8A	HLA-B - CD8A	MHC-I	Cell-Cell Contact	KEGG: hsa04514	Control	RCC_6
Tissue-Associated Activated CD4 cells	Tem CD8 cells	HLA-B	CD8A	0.488438	0	HLA-B_CD8A	HLA-B - CD8A	MHC-I	Cell-Cell Contact	KEGG: hsa04514	Control	RCC_6
Activated CD4 cells	1_TEMRA CD8 cells	HLA-B	CD8A	0.488301	0	HLA-B_CD8A	HLA-B - CD8A	MHC-I	Cell-Cell Contact	KEGG: hsa04514	Control	RCC_6
Tem CD8 cells	2_TEMRA CD8 cells	HLA-C	CD8A	0.488235	0	HLA-C_CD8A	HLA-C - CD8A	MHC-I	Cell-Cell Contact	KEGG: hsa04514	Control	RCC_6
Cytotoxic CD4 cells	1_TEMRA CD8 cells	HLA-A	CD8A	0.488128	0	HLA-A_CD8A	HLA-A - CD8A	MHC-I	Cell-Cell Contact	KEGG: hsa04514	Control	RCC_6
Tcm CD8 cells	1_TEMRA CD8 cells	HLA-A	CD8A	0.488023	0	HLA-A_CD8A	HLA-A - CD8A	MHC-I	Cell-Cell Contact	KEGG: hsa04514	Control	RCC_6
Tem/rm CD8 cells	Exhausted CD8 cells	HLA-A	CD8A	0.487909	0	HLA-A_CD8A	HLA-A - CD8A	MHC-I	Cell-Cell Contact	KEGG: hsa04514	Control	RCC_6
Regulatory CD4 cells	Exhausted CD8 cells	HLA-A	CD8A	0.487754	0	HLA-A_CD8A	HLA-A - CD8A	MHC-I	Cell-Cell Contact	KEGG: hsa04514	Control	RCC_6
1_TEMRA CD8 cells	Exhausted CD8 cells	HLA-A	CD8A	0.487632	0	HLA-A_CD8A	HLA-A - CD8A	MHC-I	Cell-Cell Contact	KEGG: hsa04514	Control	RCC_6
Tem CD8 cells	3_TEMRA CD8 cells	HLA-A	CD8A	0.487545	0	HLA-A_CD8A	HLA-A - CD8A	MHC-I	Cell-Cell Contact	KEGG: hsa04514	Control	RCC_6
Activated CD4 cells	2_TEMRA CD8 cells	HLA-B	CD8A	0.487521	0	HLA-B_CD8A	HLA-B - CD8A	MHC-I	Cell-Cell Contact	KEGG: hsa04514	VEGFRi	RCC_6
3_TEMRA CD8 cells	2_TEMRA CD8 cells	HLA-B	CD8A	0.487479	0	HLA-B_CD8A	HLA-B - CD8A	MHC-I	Cell-Cell Contact	KEGG: hsa04514	anti-PD1 + VEGFRi	RCC_6
Tem CD8 cells	Exhausted CD8 cells	HLA-B	CD8A	0.487294	0	HLA-B_CD8A	HLA-B - CD8A	MHC-I	Cell-Cell Contact	KEGG: hsa04514	Control	RCC_6
Tissue-resident NK cells	Tem CD8 cells	HLA-B	CD8A	0.487078	0	HLA-B_CD8A	HLA-B - CD8A	MHC-I	Cell-Cell Contact	KEGG: hsa04514	Control	RCC_6
Tissue-resident NK cells	3_TEMRA CD8 cells	HLA-A	CD8A	0.486977	0	HLA-A_CD8A	HLA-A - CD8A	MHC-I	Cell-Cell Contact	KEGG: hsa04514	Control	RCC_6
NK-like TEMRA CD8 cells	2_TEMRA CD8 cells	HLA-B	CD8A	0.486656	0	HLA-B_CD8A	HLA-B - CD8A	MHC-I	Cell-Cell Contact	KEGG: hsa04514	anti-PD1 + VEGFRi	RCC_6
Cytotoxic CD4 cells	2_TEMRA CD8 cells	HLA-C	CD8A	0.486361	0	HLA-C_CD8A	HLA-C - CD8A	MHC-I	Cell-Cell Contact	KEGG: hsa04514	Control	RCC_6
Tem CD8 cells	Exhausted CD8 cells	HLA-A	CD8A	0.486345	0	HLA-A_CD8A	HLA-A - CD8A	MHC-I	Cell-Cell Contact	KEGG: hsa04514	Control	RCC_6
Activated CD4 cells	1_TEMRA CD8 cells	HLA-A	CD8A	0.486305	0	HLA-A_CD8A	HLA-A - CD8A	MHC-I	Cell-Cell Contact	KEGG: hsa04514	Control	RCC_6
Tcm CD8 cells	2_TEMRA CD8 cells	HLA-A	CD8A	0.4863	0	HLA-A_CD8A	HLA-A - CD8A	MHC-I	Cell-Cell Contact	KEGG: hsa04514	VEGFRi	RCC_6
Cytokine producing NK cells	Tem CD8 cells	HLA-B	CD8A	0.485982	0	HLA-B_CD8A	HLA-B - CD8A	MHC-I	Cell-Cell Contact	KEGG: hsa04514	Control	RCC_4
Regulatory CD4 cells	Tem CD8 cells	HLA-B	CD8A	0.485912	0	HLA-B_CD8A	HLA-B - CD8A	MHC-I	Cell-Cell Contact	KEGG: hsa04514	Control	RCC_6
Tcm CD8 cells	1_TEMRA CD8 cells	HLA-B	CD8A	0.485853	0	HLA-B_CD8A	HLA-B - CD8A	MHC-I	Cell-Cell Contact	KEGG: hsa04514	Control	RCC_6
Tissue-Associated Activated CD4 cells	Tem CD8 cells	HLA-A	CD8A	0.485826	0	HLA-A_CD8A	HLA-A - CD8A	MHC-I	Cell-Cell Contact	KEGG: hsa04514	Control	RCC_6
Tissue-resident NK cells	2_TEMRA CD8 cells	HLA-C	CD8A	0.48579	0	HLA-C_CD8A	HLA-C - CD8A	MHC-I	Cell-Cell Contact	KEGG: hsa04514	Control	RCC_6
Tissue-resident NK cells	Exhausted CD8 cells	HLA-A	CD8A	0.485778	0	HLA-A_CD8A	HLA-A - CD8A	MHC-I	Cell-Cell Contact	KEGG: hsa04514	Control	RCC_6
Tem CD8 cells	2_TEMRA CD8 cells	HLA-B	CD8A	0.485679	0	HLA-B_CD8A	HLA-B - CD8A	MHC-I	Cell-Cell Contact	KEGG: hsa04514	anti-PD1 + VEGFRi	RCC_6
Tem/rm CD8 cells	2_TEMRA CD8 cells	HLA-C	CD8A	0.485476	0	HLA-C_CD8A	HLA-C - CD8A	MHC-I	Cell-Cell Contact	KEGG: hsa04514	Control	RCC_6
Cytokine producing NK cells	Exhausted CD8 cells	HLA-B	CD8A	0.485294	0	HLA-B_CD8A	HLA-B - CD8A	MHC-I	Cell-Cell Contact	KEGG: hsa04514	Control	RCC_4
Tissue-Associated Activated CD4 cells	1_TEMRA CD8 cells	HLA-B	CD8A	0.484797	0	HLA-B_CD8A	HLA-B - CD8A	MHC-I	Cell-Cell Contact	KEGG: hsa04514	Control	RCC_6
Tissue-Associated Activated CD4 cells	2_TEMRA CD8 cells	HLA-B	CD8A	0.484742	0	HLA-B_CD8A	HLA-B - CD8A	MHC-I	Cell-Cell Contact	KEGG: hsa04514	VEGFRi	RCC_6
Tem/rm CD8 cells	3_TEMRA CD8 cells	HLA-B	CD8A	0.484468	0	HLA-B_CD8A	HLA-B - CD8A	MHC-I	Cell-Cell Contact	KEGG: hsa04514	Control	RCC_6
Exhausted CD8 cells	3_TEMRA CD8 cells	HLA-B	CD8A	0.484133	0	HLA-B_CD8A	HLA-B - CD8A	MHC-I	Cell-Cell Contact	KEGG: hsa04514	Control	RCC_6
3_TEMRA CD8 cells	2_TEMRA CD8 cells	HLA-A	CD8A	0.483907	0	HLA-A_CD8A	HLA-A - CD8A	MHC-I	Cell-Cell Contact	KEGG: hsa04514	anti-PD1 + VEGFRi	RCC_6
Activated CD4 cells	2_TEMRA CD8 cells	HLA-A	CD8A	0.483899	0	HLA-A_CD8A	HLA-A - CD8A	MHC-I	Cell-Cell Contact	KEGG: hsa04514	VEGFRi	RCC_6
1_TEMRA CD8 cells	2_TEMRA CD8 cells	HLA-A	CD8A	0.483838	0	HLA-A_CD8A	HLA-A - CD8A	MHC-I	Cell-Cell Contact	KEGG: hsa04514	anti-PD1 + VEGFRi	RCC_6
Tem CD8 cells	2_TEMRA CD8 cells	HLA-A	CD8A	0.483687	0	HLA-A_CD8A	HLA-A - CD8A	MHC-I	Cell-Cell Contact	KEGG: hsa04514	anti-PD1 + VEGFRi	RCC_6
Cytotoxic NK cells	Tem CD8 cells	HLA-B	CD8A	0.483555	0	HLA-B_CD8A	HLA-B - CD8A	MHC-I	Cell-Cell Contact	KEGG: hsa04514	Control	RCC_4
2_TEMRA CD8 cells	Tem CD8 cells	HLA-C	CD8A	0.483535	0	HLA-C_CD8A	HLA-C - CD8A	MHC-I	Cell-Cell Contact	KEGG: hsa04514	Control	RCC_6
Tissue-resident NK cells	1_TEMRA CD8 cells	HLA-B	CD8A	0.483437	0	HLA-B_CD8A	HLA-B - CD8A	MHC-I	Cell-Cell Contact	KEGG: hsa04514	Control	RCC_6
Exhausted CD8 cells	2_TEMRA CD8 cells	HLA-C	CD8A	0.483385	0	HLA-C_CD8A	HLA-C - CD8A	MHC-I	Cell-Cell Contact	KEGG: hsa04514	Control	RCC_6
2_TEMRA CD8 cells	Tem/rm CD8 cells	HLA-B	CD8A	0.483356	0	HLA-B_CD8A	HLA-B - CD8A	MHC-I	Cell-Cell Contact	KEGG: hsa04514	Control	RCC_6
Cytotoxic NK cells	Exhausted CD8 cells	HLA-B	CD8A	0.483297	0	HLA-B_CD8A	HLA-B - CD8A	MHC-I	Cell-Cell Contact	KEGG: hsa04514	anti-PD1	RCC_4
Tem/rm CD8 cells	Exhausted CD8 cells	HLA-B	CD8A	0.483269	0	HLA-B_CD8A	HLA-B - CD8A	MHC-I	Cell-Cell Contact	KEGG: hsa04514	Control	RCC_6
Cytotoxic CD4 cells	3_TEMRA CD8 cells	HLA-B	CD8A	0.48308	0	HLA-B_CD8A	HLA-B - CD8A	MHC-I	Cell-Cell Contact	KEGG: hsa04514	Control	RCC_6
Tissue-resident NK cells	2_TEMRA CD8 cells	HLA-B	CD8A	0.483018	0	HLA-B_CD8A	HLA-B - CD8A	MHC-I	Cell-Cell Contact	KEGG: hsa04514	VEGFRi	RCC_6
MAIT cells	3_TEMRA CD8 cells	HLA-B	CD8A	0.482951	0	HLA-B_CD8A	HLA-B - CD8A	MHC-I	Cell-Cell Contact	KEGG: hsa04514	Control	RCC_6
Exhausted CD8 cells	Exhausted CD8 cells	HLA-B	CD8A	0.482934	0	HLA-B_CD8A	HLA-B - CD8A	MHC-I	Cell-Cell Contact	KEGG: hsa04514	Control	RCC_6
Cytotoxic NK cells	Exhausted CD8 cells	HLA-B	CD8A	0.482868	0	HLA-B_CD8A	HLA-B - CD8A	MHC-I	Cell-Cell Contact	KEGG: hsa04514	Control	RCC_4
3_TEMRA CD8 cells	Tem/rm CD8 cells	HLA-B	CD8A	0.482825	0	HLA-B_CD8A	HLA-B - CD8A	MHC-I	Cell-Cell Contact	KEGG: hsa04514	Control	RCC_6
Type I IFN NK cells	Exhausted CD8 cells	HLA-B	CD8A	0.482523	0	HLA-B_CD8A	HLA-B - CD8A	MHC-I	Cell-Cell Contact	KEGG: hsa04514	anti-PD1	RCC_4
Regulatory CD4 cells	1_TEMRA CD8 cells	HLA-B	CD8A	0.482272	0	HLA-B_CD8A	HLA-B - CD8A	MHC-I	Cell-Cell Contact	KEGG: hsa04514	Control	RCC_6
Activated Cytotoxic CD4 cells	3_TEMRA CD8 cells	HLA-B	CD8A	0.482202	0	HLA-B_CD8A	HLA-B - CD8A	MHC-I	Cell-Cell Contact	KEGG: hsa04514	Control	RCC_6
Tissue-Associated Activated CD4 cells	1_TEMRA CD8 cells	HLA-A	CD8A	0.482186	0	HLA-A_CD8A	HLA-A - CD8A	MHC-I	Cell-Cell Contact	KEGG: hsa04514	Control	RCC_6
Cytotoxic CD4 cells	2_TEMRA CD8 cells	HLA-B	CD8A	0.482153	0	HLA-B_CD8A	HLA-B - CD8A	MHC-I	Cell-Cell Contact	KEGG: hsa04514	anti-PD1 + VEGFRi	RCC_6
Exhausted CD8 cells	2_TEMRA CD8 cells	HLA-A	CD8A	0.48214	0	HLA-A_CD8A	HLA-A - CD8A	MHC-I	Cell-Cell Contact	KEGG: hsa04514	anti-PD1 + VEGFRi	RCC_6
Cytotoxic CD4 cells	Exhausted CD8 cells	HLA-B	CD8A	0.481881	0	HLA-B_CD8A	HLA-B - CD8A	MHC-I	Cell-Cell Contact	KEGG: hsa04514	Control	RCC_6
3_TEMRA CD8 cells	Tem/rm CD8 cells	HLA-A	CD8A	0.481792	0	HLA-A_CD8A	HLA-A - CD8A	MHC-I	Cell-Cell Contact	KEGG: hsa04514	Control	RCC_6
MAIT cells	Exhausted CD8 cells	HLA-B	CD8A	0.481752	0	HLA-B_CD8A	HLA-B - CD8A	MHC-I	Cell-Cell Contact	KEGG: hsa04514	Control	RCC_6
MAIT cells	2_TEMRA CD8 cells	HLA-A	CD8A	0.48161	0	HLA-A_CD8A	HLA-A - CD8A	MHC-I	Cell-Cell Contact	KEGG: hsa04514	VEGFRi	RCC_6
2_TEMRA CD8 cells	Tem/rm CD8 cells	HLA-A	CD8A	0.481555	0	HLA-A_CD8A	HLA-A - CD8A	MHC-I	Cell-Cell Contact	KEGG: hsa04514	Control	RCC_6
Naive CD4 cells	2_TEMRA CD8 cells	HLA-A	CD8A	0.481399	0	HLA-A_CD8A	HLA-A - CD8A	MHC-I	Cell-Cell Contact	KEGG: hsa04514	Control	RCC_6
Activated NK cells	Tem CD8 cells	HLA-B	CD8A	0.481176	0	HLA-B_CD8A	HLA-B - CD8A	MHC-I	Cell-Cell Contact	KEGG: hsa04514	Control	RCC_4
MAIT cells	3_TEMRA CD8 cells	HLA-A	CD8A	0.481016	0	HLA-A_CD8A	HLA-A - CD8A	MHC-I	Cell-Cell Contact	KEGG: hsa04514	Control	RCC_6
Activated Cytotoxic CD4 cells	Exhausted CD8 cells	HLA-B	CD8A	0.481003	0	HLA-B_CD8A	HLA-B - CD8A	MHC-I	Cell-Cell Contact	KEGG: hsa04514	Control	RCC_6
Regulatory CD4 cells	2_TEMRA CD8 cells	HLA-A	CD8A	0.480726	0	HLA-A_CD8A	HLA-A - CD8A	MHC-I	Cell-Cell Contact	KEGG: hsa04514	anti-PD1 + VEGFRi	RCC_6
Activated CD4 cells	3_TEMRA CD8 cells	HLA-B	CD8A	0.480596	0	HLA-B_CD8A	HLA-B - CD8A	MHC-I	Cell-Cell Contact	KEGG: hsa04514	Control	RCC_6
Activated Cytotoxic CD4 cells	2_TEMRA CD8 cells	HLA-A	CD8A	0.480563	0	HLA-A_CD8A	HLA-A - CD8A	MHC-I	Cell-Cell Contact	KEGG: hsa04514	anti-PD1 + VEGFRi	RCC_6
Activated NK cells	Exhausted CD8 cells	HLA-B	CD8A	0.480489	0	HLA-B_CD8A	HLA-B - CD8A	MHC-I	Cell-Cell Contact	KEGG: hsa04514	Control	RCC_4
Type I IFN NK cells	Tem CD8 cells	HLA-B	CD8A	0.480487	0	HLA-B_CD8A	HLA-B - CD8A	MHC-I	Cell-Cell Contact	KEGG: hsa04514	Control	RCC_4
Cytotoxic CD4 cells	3_TEMRA CD8 cells	HLA-A	CD8A	0.480423	0	HLA-A_CD8A	HLA-A - CD8A	MHC-I	Cell-Cell Contact	KEGG: hsa04514	Control	RCC_6
Tcm CD4 cells	Tem CD8 cells	HLA-B	CD8A	0.480346	0	HLA-B_CD8A	HLA-B - CD8A	MHC-I	Cell-Cell Contact	KEGG: hsa04514	Control	RCC_6
Tissue-Associated Activated CD4 cells	2_TEMRA CD8 cells	HLA-A	CD8A	0.480344	0	HLA-A_CD8A	HLA-A - CD8A	MHC-I	Cell-Cell Contact	KEGG: hsa04514	VEGFRi	RCC_6
Tcm CD8 cells	3_TEMRA CD8 cells	HLA-A	CD8A	0.480318	0	HLA-A_CD8A	HLA-A - CD8A	MHC-I	Cell-Cell Contact	KEGG: hsa04514	Control	RCC_6
Activated NK cells	Exhausted CD8 cells	HLA-B	CD8A	0.480203	0	HLA-B_CD8A	HLA-B - CD8A	MHC-I	Cell-Cell Contact	KEGG: hsa04514	anti-PD1	RCC_4
Tem/rm CD8 cells	2_TEMRA CD8 cells	HLA-B	CD8A	0.480131	0	HLA-B_CD8A	HLA-B - CD8A	MHC-I	Cell-Cell Contact	KEGG: hsa04514	anti-PD1 + VEGFRi	RCC_6
Tem CD4 cells	Tem CD8 cells	HLA-B	CD8A	0.480058	0	HLA-B_CD8A	HLA-B - CD8A	MHC-I	Cell-Cell Contact	KEGG: hsa04514	Control	RCC_6
B cells	2_TEMRA CD8 cells	HLA-B	CD8A	0.479986	0	HLA-B_CD8A	HLA-B - CD8A	MHC-I	Cell-Cell Contact	KEGG: hsa04514	Control	RCC_6
Activated Cytotoxic CD4 cells	Tem/rm CD8 cells	HLA-A	CD8A	0.479928	0	HLA-A_CD8A	HLA-A - CD8A	MHC-I	Cell-Cell Contact	KEGG: hsa04514	Control	RCC_6
Cytokine producing NK cells	Tem CD8 cells	HLA-B	CD8A	0.479923	0	HLA-B_CD8A	HLA-B - CD8A	MHC-I	Cell-Cell Contact	KEGG: hsa04514	anti-PD1	RCC_1
2_TEMRA CD8 cells	1_TEMRA CD8 cells	HLA-C	CD8A	0.479896	0	HLA-C_CD8A	HLA-C - CD8A	MHC-I	Cell-Cell Contact	KEGG: hsa04514	Control	RCC_6
Tcm CD4 cells	2_TEMRA CD8 cells	HLA-B	CD8A	0.479877	0	HLA-B_CD8A	HLA-B - CD8A	MHC-I	Cell-Cell Contact	KEGG: hsa04514	VEGFRi	RCC_6
Cytokine producing NK cells	Exhausted CD8 cells	HLA-B	CD8A	0.47987	0	HLA-B_CD8A	HLA-B - CD8A	MHC-I	Cell-Cell Contact	KEGG: hsa04514	anti-PD1	RCC_4
MAIT cells	Exhausted CD8 cells	HLA-A	CD8A	0.479817	0	HLA-A_CD8A	HLA-A - CD8A	MHC-I	Cell-Cell Contact	KEGG: hsa04514	Control	RCC_6
Type I IFN NK cells	Exhausted CD8 cells	HLA-B	CD8A	0.4798	0	HLA-B_CD8A	HLA-B - CD8A	MHC-I	Cell-Cell Contact	KEGG: hsa04514	Control	RCC_4
Activated CD4 cells	Exhausted CD8 cells	HLA-B	CD8A	0.479398	0	HLA-B_CD8A	HLA-B - CD8A	MHC-I	Cell-Cell Contact	KEGG: hsa04514	Control	RCC_6
Tcm CD4 cells	Tem CD8 cells	HLA-A	CD8A	0.47939	0	HLA-A_CD8A	HLA-A - CD8A	MHC-I	Cell-Cell Contact	KEGG: hsa04514	Control	RCC_6
2_TEMRA CD8 cells	Tem CD8 cells	HLA-B	CD8A	0.479349	0	HLA-B_CD8A	HLA-B - CD8A	MHC-I	Cell-Cell Contact	KEGG: hsa04514	VEGFRi	RCC_6
Activated CD8 cells	Exhausted CD8 cells	HLA-B	CD8A	0.479229	0	HLA-B_CD8A	HLA-B - CD8A	MHC-I	Cell-Cell Contact	KEGG: hsa04514	anti-PD1	RCC_4
Cytotoxic CD4 cells	Exhausted CD8 cells	HLA-A	CD8A	0.479225	0	HLA-A_CD8A	HLA-A - CD8A	MHC-I	Cell-Cell Contact	KEGG: hsa04514	Control	RCC_6
Tcm CD8 cells	Exhausted CD8 cells	HLA-A	CD8A	0.47912	0	HLA-A_CD8A	HLA-A - CD8A	MHC-I	Cell-Cell Contact	KEGG: hsa04514	Control	RCC_6
Activated Cytotoxic CD4 cells	2_TEMRA CD8 cells	HLA-C	CD8A	0.479054	0	HLA-C_CD8A	HLA-C - CD8A	MHC-I	Cell-Cell Contact	KEGG: hsa04514	Control	RCC_6
Cytotoxic NK cells	Tem CD8 cells	HLA-B	CD8A	0.478792	0	HLA-B_CD8A	HLA-B - CD8A	MHC-I	Cell-Cell Contact	KEGG: hsa04514	anti-PD1	RCC_4
Exhausted CD8 cells	2_TEMRA CD8 cells	HLA-B	CD8A	0.478779	0	HLA-B_CD8A	HLA-B - CD8A	MHC-I	Cell-Cell Contact	KEGG: hsa04514	anti-PD1 + VEGFRi	RCC_6
3_TEMRA CD8 cells	Tem CD8 cells	HLA-C	CD8A	0.478748	0	HLA-C_CD8A	HLA-C - CD8A	MHC-I	Cell-Cell Contact	KEGG: hsa04514	Control	RCC_6
Cytotoxic NK cells	Tem CD8 cells	HLA-B	CD8A	0.478711	0	HLA-B_CD8A	HLA-B - CD8A	MHC-I	Cell-Cell Contact	KEGG: hsa04514	anti-PD1	RCC_1
Exhausted CD8 cells	Tem/rm CD8 cells	HLA-A	CD8A	0.478685	0	HLA-A_CD8A	HLA-A - CD8A	MHC-I	Cell-Cell Contact	KEGG: hsa04514	Control	RCC_6
2_TEMRA CD8 cells	2_TEMRA CD8 cells	HLA-C	CD8A	0.478677	0	HLA-C_CD8A	HLA-C - CD8A	MHC-I	Cell-Cell Contact	KEGG: hsa04514	VEGFRi	RCC_6
1_TEMRA CD8 cells	Tem CD8 cells	HLA-C	CD8A	0.478618	0	HLA-C_CD8A	HLA-C - CD8A	MHC-I	Cell-Cell Contact	KEGG: hsa04514	Control	RCC_6
Activated CD4 cells	3_TEMRA CD8 cells	HLA-A	CD8A	0.478602	0	HLA-A_CD8A	HLA-A - CD8A	MHC-I	Cell-Cell Contact	KEGG: hsa04514	Control	RCC_6
1_TEMRA CD8 cells	Exhausted CD8 cells	HLA-B	CD8A	0.478388	0	HLA-B_CD8A	HLA-B - CD8A	MHC-I	Cell-Cell Contact	KEGG: hsa04514	anti-PD1	RCC_4
MAIT cells	2_TEMRA CD8 cells	HLA-C	CD8A	0.478319	0	HLA-C_CD8A	HLA-C - CD8A	MHC-I	Cell-Cell Contact	KEGG: hsa04514	Control	RCC_6
Activated NK cells	Tem/rm CD8 cells	HLA-B	CD8A	0.478309	0	HLA-B_CD8A	HLA-B - CD8A	MHC-I	Cell-Cell Contact	KEGG: hsa04514	Control	RCC_6
3_TEMRA CD8 cells	Tem CD8 cells	HLA-B	CD8A	0.478302	0	HLA-B_CD8A	HLA-B - CD8A	MHC-I	Cell-Cell Contact	KEGG: hsa04514	Control	RCC_4
MAIT cells	2_TEMRA CD8 cells	HLA-B	CD8A	0.478275	0	HLA-B_CD8A	HLA-B - CD8A	MHC-I	Cell-Cell Contact	KEGG: hsa04514	anti-PD1 + VEGFRi	RCC_6
Tcm CD8 cells	3_TEMRA CD8 cells	HLA-B	CD8A	0.47815	0	HLA-B_CD8A	HLA-B - CD8A	MHC-I	Cell-Cell Contact	KEGG: hsa04514	Control	RCC_6
Type I IFN NK cells	Tem CD8 cells	HLA-B	CD8A	0.478018	0	HLA-B_CD8A	HLA-B - CD8A	MHC-I	Cell-Cell Contact	KEGG: hsa04514	anti-PD1	RCC_4
3_TEMRA CD8 cells	Exhausted CD8 cells	HLA-B	CD8A	0.477615	0	HLA-B_CD8A	HLA-B - CD8A	MHC-I	Cell-Cell Contact	KEGG: hsa04514	Control	RCC_4
Regulatory CD4 cells	2_TEMRA CD8 cells	HLA-B	CD8A	0.477575	0	HLA-B_CD8A	HLA-B - CD8A	MHC-I	Cell-Cell Contact	KEGG: hsa04514	VEGFRi	RCC_6
Activated Cytotoxic CD4 cells	2_TEMRA CD8 cells	HLA-B	CD8A	0.477417	0	HLA-B_CD8A	HLA-B - CD8A	MHC-I	Cell-Cell Contact	KEGG: hsa04514	anti-PD1 + VEGFRi	RCC_6
Activated CD4 cells	Exhausted CD8 cells	HLA-A	CD8A	0.477404	0	HLA-A_CD8A	HLA-A - CD8A	MHC-I	Cell-Cell Contact	KEGG: hsa04514	Control	RCC_6
Cytotoxic NK cells	Tem CD8 cells	HLA-B	CD8A	0.477272	0	HLA-B_CD8A	HLA-B - CD8A	MHC-I	Cell-Cell Contact	KEGG: hsa04514	VEGFRi	RCC_8
Activated NK cells	Tem/rm CD8 cells	HLA-A	CD8A	0.477158	0	HLA-A_CD8A	HLA-A - CD8A	MHC-I	Cell-Cell Contact	KEGG: hsa04514	Control	RCC_6
Tissue-Associated Activated CD4 cells	3_TEMRA CD8 cells	HLA-B	CD8A	0.477096	0	HLA-B_CD8A	HLA-B - CD8A	MHC-I	Cell-Cell Contact	KEGG: hsa04514	Control	RCC_6
3_TEMRA CD8 cells	Tem CD8 cells	HLA-B	CD8A	0.477017	0	HLA-B_CD8A	HLA-B - CD8A	MHC-I	Cell-Cell Contact	KEGG: hsa04514	VEGFRi	RCC_6
Cytotoxic CD4 cells	Exhausted CD8 cells	HLA-B	CD8A	0.476997	0	HLA-B_CD8A	HLA-B - CD8A	MHC-I	Cell-Cell Contact	KEGG: hsa04514	anti-PD1	RCC_4
Tem/rm CD8 cells	2_TEMRA CD8 cells	HLA-A	CD8A	0.476969	0	HLA-A_CD8A	HLA-A - CD8A	MHC-I	Cell-Cell Contact	KEGG: hsa04514	anti-PD1 + VEGFRi	RCC_6
Tcm CD8 cells	Exhausted CD8 cells	HLA-B	CD8A	0.476952	0	HLA-B_CD8A	HLA-B - CD8A	MHC-I	Cell-Cell Contact	KEGG: hsa04514	Control	RCC_6
NK-like TEMRA CD8 cells	2_TEMRA CD8 cells	HLA-A	CD8A	0.476911	0	HLA-A_CD8A	HLA-A - CD8A	MHC-I	Cell-Cell Contact	KEGG: hsa04514	anti-PD1 + VEGFRi	RCC_6
Cytotoxic CD4 cells	Tem CD8 cells	HLA-B	CD8A	0.476889	0	HLA-B_CD8A	HLA-B - CD8A	MHC-I	Cell-Cell Contact	KEGG: hsa04514	Control	RCC_4
1_TEMRA CD8 cells	Tem CD8 cells	HLA-B	CD8A	0.476722	0	HLA-B_CD8A	HLA-B - CD8A	MHC-I	Cell-Cell Contact	KEGG: hsa04514	VEGFRi	RCC_6
Tcm CD4 cells	1_TEMRA CD8 cells	HLA-B	CD8A	0.47671	0	HLA-B_CD8A	HLA-B - CD8A	MHC-I	Cell-Cell Contact	KEGG: hsa04514	Control	RCC_6
Tem CD4 cells	1_TEMRA CD8 cells	HLA-B	CD8A	0.476421	0	HLA-B_CD8A	HLA-B - CD8A	MHC-I	Cell-Cell Contact	KEGG: hsa04514	Control	RCC_6
2_TEMRA CD8 cells	1_TEMRA CD8 cells	HLA-B	CD8A	0.476329	0	HLA-B_CD8A	HLA-B - CD8A	MHC-I	Cell-Cell Contact	KEGG: hsa04514	VEGFRi	RCC_6
Type I IFN NK cells	Tem CD8 cells	HLA-B	CD8A	0.476281	0	HLA-B_CD8A	HLA-B - CD8A	MHC-I	Cell-Cell Contact	KEGG: hsa04514	VEGFRi	RCC_8
Cytotoxic CD4 cells	2_TEMRA CD8 cells	HLA-A	CD8A	0.476259	0	HLA-A_CD8A	HLA-A - CD8A	MHC-I	Cell-Cell Contact	KEGG: hsa04514	anti-PD1 + VEGFRi	RCC_6
Cytotoxic CD4 cells	Exhausted CD8 cells	HLA-B	CD8A	0.476203	0	HLA-B_CD8A	HLA-B - CD8A	MHC-I	Cell-Cell Contact	KEGG: hsa04514	Control	RCC_4
Tem CD8 cells	Exhausted CD8 cells	HLA-B	CD8A	0.476052	0	HLA-B_CD8A	HLA-B - CD8A	MHC-I	Cell-Cell Contact	KEGG: hsa04514	anti-PD1	RCC_4
2_TEMRA CD8 cells	Tem CD8 cells	HLA-A	CD8A	0.47602	0	HLA-A_CD8A	HLA-A - CD8A	MHC-I	Cell-Cell Contact	KEGG: hsa04514	VEGFRi	RCC_6
1_TEMRA CD8 cells	Tem/rm CD8 cells	HLA-B	CD8A	0.475996	0	HLA-B_CD8A	HLA-B - CD8A	MHC-I	Cell-Cell Contact	KEGG: hsa04514	Control	RCC_6
Activated NK cells	Tem CD8 cells	HLA-B	CD8A	0.475937	0	HLA-B_CD8A	HLA-B - CD8A	MHC-I	Cell-Cell Contact	KEGG: hsa04514	anti-PD1	RCC_1
1_TEMRA CD8 cells	Tem CD8 cells	HLA-B	CD8A	0.475928	0	HLA-B_CD8A	HLA-B - CD8A	MHC-I	Cell-Cell Contact	KEGG: hsa04514	Control	RCC_4
Tissue-Associated Activated CD4 cells	Exhausted CD8 cells	HLA-B	CD8A	0.475898	0	HLA-B_CD8A	HLA-B - CD8A	MHC-I	Cell-Cell Contact	KEGG: hsa04514	Control	RCC_6
2_TEMRA CD8 cells	Tem CD8 cells	HLA-B	CD8A	0.47576	0	HLA-B_CD8A	HLA-B - CD8A	MHC-I	Cell-Cell Contact	KEGG: hsa04514	anti-PD1 + VEGFRi	RCC_6
Tcm CD4 cells	1_TEMRA CD8 cells	HLA-A	CD8A	0.475754	0	HLA-A_CD8A	HLA-A - CD8A	MHC-I	Cell-Cell Contact	KEGG: hsa04514	Control	RCC_6
Tissue-resident NK cells	3_TEMRA CD8 cells	HLA-B	CD8A	0.475738	0	HLA-B_CD8A	HLA-B - CD8A	MHC-I	Cell-Cell Contact	KEGG: hsa04514	Control	RCC_6
Activated NK cells	Tem CD8 cells	HLA-B	CD8A	0.475699	0	HLA-B_CD8A	HLA-B - CD8A	MHC-I	Cell-Cell Contact	KEGG: hsa04514	anti-PD1	RCC_4
Type I IFN NK cells	Tem CD8 cells	HLA-B	CD8A	0.475467	0	HLA-B_CD8A	HLA-B - CD8A	MHC-I	Cell-Cell Contact	KEGG: hsa04514	anti-PD1	RCC_1
Tcm CD4 cells	2_TEMRA CD8 cells	HLA-A	CD8A	0.475446	0	HLA-A_CD8A	HLA-A - CD8A	MHC-I	Cell-Cell Contact	KEGG: hsa04514	VEGFRi	RCC_6
Tem/rm CD8 cells	Tem/rm CD8 cells	HLA-A	CD8A	0.475386	0	HLA-A_CD8A	HLA-A - CD8A	MHC-I	Cell-Cell Contact	KEGG: hsa04514	Control	RCC_6
Cytokine producing NK cells	Tem CD8 cells	HLA-B	CD8A	0.475368	0	HLA-B_CD8A	HLA-B - CD8A	MHC-I	Cell-Cell Contact	KEGG: hsa04514	anti-PD1	RCC_4
Tem CD8 cells	Tem CD8 cells	HLA-B	CD8A	0.475292	0	HLA-B_CD8A	HLA-B - CD8A	MHC-I	Cell-Cell Contact	KEGG: hsa04514	VEGFRi	RCC_6
1_TEMRA CD8 cells	Exhausted CD8 cells	HLA-B	CD8A	0.475242	0	HLA-B_CD8A	HLA-B - CD8A	MHC-I	Cell-Cell Contact	KEGG: hsa04514	Control	RCC_4
Regulatory CD4 cells	Tem/rm CD8 cells	HLA-A	CD8A	0.475232	0	HLA-A_CD8A	HLA-A - CD8A	MHC-I	Cell-Cell Contact	KEGG: hsa04514	Control	RCC_6
3_TEMRA CD8 cells	1_TEMRA CD8 cells	HLA-C	CD8A	0.475112	0	HLA-C_CD8A	HLA-C - CD8A	MHC-I	Cell-Cell Contact	KEGG: hsa04514	Control	RCC_6
1_TEMRA CD8 cells	Tem/rm CD8 cells	HLA-A	CD8A	0.47511	0	HLA-A_CD8A	HLA-A - CD8A	MHC-I	Cell-Cell Contact	KEGG: hsa04514	Control	RCC_6
1_TEMRA CD8 cells	1_TEMRA CD8 cells	HLA-C	CD8A	0.474982	0	HLA-C_CD8A	HLA-C - CD8A	MHC-I	Cell-Cell Contact	KEGG: hsa04514	Control	RCC_6
Activated NK cells	Tem CD8 cells	HLA-B	CD8A	0.474877	0	HLA-B_CD8A	HLA-B - CD8A	MHC-I	Cell-Cell Contact	KEGG: hsa04514	VEGFRi	RCC_8
Tem CD8 cells	Tem/rm CD8 cells	HLA-B	CD8A	0.474772	0	HLA-B_CD8A	HLA-B - CD8A	MHC-I	Cell-Cell Contact	KEGG: hsa04514	Control	RCC_6
Activated CD8 cells	Tem CD8 cells	HLA-B	CD8A	0.474727	0	HLA-B_CD8A	HLA-B - CD8A	MHC-I	Cell-Cell Contact	KEGG: hsa04514	anti-PD1	RCC_4
Tcm CD8 cells	2_TEMRA CD8 cells	HLA-B	CD8A	0.474723	0	HLA-B_CD8A	HLA-B - CD8A	MHC-I	Cell-Cell Contact	KEGG: hsa04514	anti-PD1 + VEGFRi	RCC_6
Tem/rm CD8 cells	Exhausted CD8 cells	HLA-B	CD8A	0.474635	0	HLA-B_CD8A	HLA-B - CD8A	MHC-I	Cell-Cell Contact	KEGG: hsa04514	anti-PD1	RCC_4
Exhausted CD8 cells	Exhausted CD8 cells	HLA-B	CD8A	0.474619	0	HLA-B_CD8A	HLA-B - CD8A	MHC-I	Cell-Cell Contact	KEGG: hsa04514	anti-PD1	RCC_4
Regulatory CD4 cells	3_TEMRA CD8 cells	HLA-B	CD8A	0.474574	0	HLA-B_CD8A	HLA-B - CD8A	MHC-I	Cell-Cell Contact	KEGG: hsa04514	Control	RCC_6
3_TEMRA CD8 cells	Tem CD8 cells	HLA-A	CD8A	0.474568	0	HLA-A_CD8A	HLA-A - CD8A	MHC-I	Cell-Cell Contact	KEGG: hsa04514	VEGFRi	RCC_6
Proliferating CD8 cells	Exhausted CD8 cells	HLA-B	CD8A	0.474557	0	HLA-B_CD8A	HLA-B - CD8A	MHC-I	Cell-Cell Contact	KEGG: hsa04514	anti-PD1	RCC_4
Tissue-resident NK cells	Exhausted CD8 cells	HLA-B	CD8A	0.474541	0	HLA-B_CD8A	HLA-B - CD8A	MHC-I	Cell-Cell Contact	KEGG: hsa04514	Control	RCC_6
Tissue-Associated Activated CD4 cells	3_TEMRA CD8 cells	HLA-A	CD8A	0.474488	0	HLA-A_CD8A	HLA-A - CD8A	MHC-I	Cell-Cell Contact	KEGG: hsa04514	Control	RCC_6
Activated NK cells	Tem CD8 cells	HLA-C	CD8A	0.47445	0	HLA-C_CD8A	HLA-C - CD8A	MHC-I	Cell-Cell Contact	KEGG: hsa04514	Control	RCC_6
Cytotoxic NK cells	Exhausted CD8 cells	HLA-B	CD8A	0.474153	0	HLA-B_CD8A	HLA-B - CD8A	MHC-I	Cell-Cell Contact	KEGG: hsa04514	anti-CD3/CD28/CD2	RCC_4
Activated CD4 cells	2_TEMRA CD8 cells	HLA-C	CD8A	0.474138	0	HLA-C_CD8A	HLA-C - CD8A	MHC-I	Cell-Cell Contact	KEGG: hsa04514	Control	RCC_6
3_TEMRA CD8 cells	1_TEMRA CD8 cells	HLA-B	CD8A	0.474	0	HLA-B_CD8A	HLA-B - CD8A	MHC-I	Cell-Cell Contact	KEGG: hsa04514	VEGFRi	RCC_6
1_TEMRA CD8 cells	Tem CD8 cells	HLA-B	CD8A	0.473887	0	HLA-B_CD8A	HLA-B - CD8A	MHC-I	Cell-Cell Contact	KEGG: hsa04514	anti-PD1	RCC_4
Cytokine producing NK cells	Exhausted CD8 cells	HLA-B	CD8A	0.473873	0	HLA-B_CD8A	HLA-B - CD8A	MHC-I	Cell-Cell Contact	KEGG: hsa04514	anti-CD3/CD28/CD2	RCC_4
Tem CD8 cells	Tem/rm CD8 cells	HLA-A	CD8A	0.473825	0	HLA-A_CD8A	HLA-A - CD8A	MHC-I	Cell-Cell Contact	KEGG: hsa04514	Control	RCC_6
1_TEMRA CD8 cells	1_TEMRA CD8 cells	HLA-B	CD8A	0.473704	0	HLA-B_CD8A	HLA-B - CD8A	MHC-I	Cell-Cell Contact	KEGG: hsa04514	VEGFRi	RCC_6
3_TEMRA CD8 cells	1_TEMRA CD8 cells	HLA-B	CD8A	0.473471	0	HLA-B_CD8A	HLA-B - CD8A	MHC-I	Cell-Cell Contact	KEGG: hsa04514	anti-PD1 + VEGFRi	RCC_5
Activated CD8 cells	Tem CD8 cells	HLA-B	CD8A	0.473393	0	HLA-B_CD8A	HLA-B - CD8A	MHC-I	Cell-Cell Contact	KEGG: hsa04514	Control	RCC_4
3_TEMRA CD8 cells	Tem CD8 cells	HLA-B	CD8A	0.473384	0	HLA-B_CD8A	HLA-B - CD8A	MHC-I	Cell-Cell Contact	KEGG: hsa04514	anti-PD1	RCC_1
Regulatory CD4 cells	Exhausted CD8 cells	HLA-B	CD8A	0.473377	0	HLA-B_CD8A	HLA-B - CD8A	MHC-I	Cell-Cell Contact	KEGG: hsa04514	Control	RCC_6
Type I IFN NK cells	Exhausted CD8 cells	HLA-B	CD8A	0.473331	0	HLA-B_CD8A	HLA-B - CD8A	MHC-I	Cell-Cell Contact	KEGG: hsa04514	anti-CD3/CD28/CD2	RCC_4
Tissue-Associated Activated CD4 cells	Exhausted CD8 cells	HLA-A	CD8A	0.473291	0	HLA-A_CD8A	HLA-A - CD8A	MHC-I	Cell-Cell Contact	KEGG: hsa04514	Control	RCC_6
Tissue-resident NK cells	Tem/rm CD8 cells	HLA-A	CD8A	0.473259	0	HLA-A_CD8A	HLA-A - CD8A	MHC-I	Cell-Cell Contact	KEGG: hsa04514	Control	RCC_6
Activated CD4 cells	2_TEMRA CD8 cells	HLA-B	CD8A	0.47314	0	HLA-B_CD8A	HLA-B - CD8A	MHC-I	Cell-Cell Contact	KEGG: hsa04514	anti-PD1 + VEGFRi	RCC_6
Tcm CD8 cells	2_TEMRA CD8 cells	HLA-C	CD8A	0.473114	0	HLA-C_CD8A	HLA-C - CD8A	MHC-I	Cell-Cell Contact	KEGG: hsa04514	Control	RCC_6
1_TEMRA CD8 cells	2_TEMRA CD8 cells	HLA-C	CD8A	0.473048	0	HLA-C_CD8A	HLA-C - CD8A	MHC-I	Cell-Cell Contact	KEGG: hsa04514	VEGFRi	RCC_6
2_TEMRA CD8 cells	1_TEMRA CD8 cells	HLA-A	CD8A	0.473003	0	HLA-A_CD8A	HLA-A - CD8A	MHC-I	Cell-Cell Contact	KEGG: hsa04514	VEGFRi	RCC_6
Exhausted CD8 cells	Tem CD8 cells	HLA-B	CD8A	0.472931	0	HLA-B_CD8A	HLA-B - CD8A	MHC-I	Cell-Cell Contact	KEGG: hsa04514	Control	RCC_4
3_TEMRA CD8 cells	Tem CD8 cells	HLA-B	CD8A	0.472867	0	HLA-B_CD8A	HLA-B - CD8A	MHC-I	Cell-Cell Contact	KEGG: hsa04514	anti-PD1 + VEGFRi	RCC_7
NK-like TEMRA CD8 cells	Tem CD8 cells	HLA-B	CD8A	0.472724	0	HLA-B_CD8A	HLA-B - CD8A	MHC-I	Cell-Cell Contact	KEGG: hsa04514	anti-PD1	RCC_1
Activated CD8 cells	Exhausted CD8 cells	HLA-B	CD8A	0.472707	0	HLA-B_CD8A	HLA-B - CD8A	MHC-I	Cell-Cell Contact	KEGG: hsa04514	Control	RCC_4
Tem CD8 cells	Tem CD8 cells	HLA-C	CD8A	0.472583	0	HLA-C_CD8A	HLA-C - CD8A	MHC-I	Cell-Cell Contact	KEGG: hsa04514	Control	RCC_6
Tem/rm CD8 cells	Tem CD8 cells	HLA-B	CD8A	0.472537	0	HLA-B_CD8A	HLA-B - CD8A	MHC-I	Cell-Cell Contact	KEGG: hsa04514	Control	RCC_4
Cytotoxic CD4 cells	Tem CD8 cells	HLA-B	CD8A	0.472496	0	HLA-B_CD8A	HLA-B - CD8A	MHC-I	Cell-Cell Contact	KEGG: hsa04514	anti-PD1	RCC_4
Tem CD8 cells	1_TEMRA CD8 cells	HLA-B	CD8A	0.472276	0	HLA-B_CD8A	HLA-B - CD8A	MHC-I	Cell-Cell Contact	KEGG: hsa04514	VEGFRi	RCC_6
Exhausted CD8 cells	Exhausted CD8 cells	HLA-B	CD8A	0.472245	0	HLA-B_CD8A	HLA-B - CD8A	MHC-I	Cell-Cell Contact	KEGG: hsa04514	Control	RCC_4
3_TEMRA CD8 cells	Tem CD8 cells	HLA-B	CD8A	0.472242	0	HLA-B_CD8A	HLA-B - CD8A	MHC-I	Cell-Cell Contact	KEGG: hsa04514	Control	RCC_7
Cytotoxic CD4 cells	Tem CD8 cells	HLA-B	CD8A	0.47221	0	HLA-B_CD8A	HLA-B - CD8A	MHC-I	Cell-Cell Contact	KEGG: hsa04514	VEGFRi	RCC_6
2_TEMRA CD8 cells	3_TEMRA CD8 cells	HLA-C	CD8A	0.472201	0	HLA-C_CD8A	HLA-C - CD8A	MHC-I	Cell-Cell Contact	KEGG: hsa04514	Control	RCC_6
Tem/rm CD8 cells	Tem CD8 cells	HLA-B	CD8A	0.472018	0	HLA-B_CD8A	HLA-B - CD8A	MHC-I	Cell-Cell Contact	KEGG: hsa04514	anti-PD1 + VEGFRi	RCC_7
Exhausted CD8 cells	1_TEMRA CD8 cells	HLA-B	CD8A	0.471866	0	HLA-B_CD8A	HLA-B - CD8A	MHC-I	Cell-Cell Contact	KEGG: hsa04514	anti-PD1 + VEGFRi	RCC_5
Tem/rm CD8 cells	Exhausted CD8 cells	HLA-B	CD8A	0.471851	0	HLA-B_CD8A	HLA-B - CD8A	MHC-I	Cell-Cell Contact	KEGG: hsa04514	Control	RCC_4
1_TEMRA CD8 cells	Tem CD8 cells	HLA-B	CD8A	0.471737	0	HLA-B_CD8A	HLA-B - CD8A	MHC-I	Cell-Cell Contact	KEGG: hsa04514	anti-PD1	RCC_1
1_TEMRA CD8 cells	Tem CD8 cells	HLA-B	CD8A	0.471698	0	HLA-B_CD8A	HLA-B - CD8A	MHC-I	Cell-Cell Contact	KEGG: hsa04514	anti-PD1 + VEGFRi	RCC_6
Tem CD8 cells	Tem CD8 cells	HLA-B	CD8A	0.471664	0	HLA-B_CD8A	HLA-B - CD8A	MHC-I	Cell-Cell Contact	KEGG: hsa04514	anti-PD1 + VEGFRi	RCC_7
NK-like TEMRA CD8 cells	Exhausted CD8 cells	HLA-B	CD8A	0.471586	0	HLA-B_CD8A	HLA-B - CD8A	MHC-I	Cell-Cell Contact	KEGG: hsa04514	anti-PD1	RCC_4
Tem CD8 cells	Tem CD8 cells	HLA-B	CD8A	0.471553	0	HLA-B_CD8A	HLA-B - CD8A	MHC-I	Cell-Cell Contact	KEGG: hsa04514	anti-PD1	RCC_4
3_TEMRA CD8 cells	1_TEMRA CD8 cells	HLA-A	CD8A	0.471552	0	HLA-A_CD8A	HLA-A - CD8A	MHC-I	Cell-Cell Contact	KEGG: hsa04514	VEGFRi	RCC_6
MAIT cells	Tem CD8 cells	HLA-B	CD8A	0.47145	0	HLA-B_CD8A	HLA-B - CD8A	MHC-I	Cell-Cell Contact	KEGG: hsa04514	VEGFRi	RCC_6
2_TEMRA CD8 cells	3_TEMRA CD8 cells	HLA-B	CD8A	0.471272	0	HLA-B_CD8A	HLA-B - CD8A	MHC-I	Cell-Cell Contact	KEGG: hsa04514	VEGFRi	RCC_6
2_TEMRA CD8 cells	1_TEMRA CD8 cells	HLA-B	CD8A	0.471239	0	HLA-B_CD8A	HLA-B - CD8A	MHC-I	Cell-Cell Contact	KEGG: hsa04514	anti-PD1 + VEGFRi	RCC_6
3_TEMRA CD8 cells	2_TEMRA CD8 cells	HLA-C	CD8A	0.471141	0	HLA-C_CD8A	HLA-C - CD8A	MHC-I	Cell-Cell Contact	KEGG: hsa04514	VEGFRi	RCC_6
Tem CD8 cells	2_TEMRA CD8 cells	HLA-C	CD8A	0.471117	0	HLA-C_CD8A	HLA-C - CD8A	MHC-I	Cell-Cell Contact	KEGG: hsa04514	VEGFRi	RCC_6
Monocytes	2_TEMRA CD8 cells	HLA-B	CD8A	0.471054	0	HLA-B_CD8A	HLA-B - CD8A	MHC-I	Cell-Cell Contact	KEGG: hsa04514	Control	RCC_6
Regulatory CD4 cells	Tem CD8 cells	HLA-A	CD8A	0.471038	0	HLA-A_CD8A	HLA-A - CD8A	MHC-I	Cell-Cell Contact	KEGG: hsa04514	VEGFRi	RCC_6
2_TEMRA CD8 cells	Tem CD8 cells	HLA-A	CD8A	0.471022	0	HLA-A_CD8A	HLA-A - CD8A	MHC-I	Cell-Cell Contact	KEGG: hsa04514	anti-PD1 + VEGFRi	RCC_6
2_TEMRA CD8 cells	Exhausted CD8 cells	HLA-C	CD8A	0.471005	0	HLA-C_CD8A	HLA-C - CD8A	MHC-I	Cell-Cell Contact	KEGG: hsa04514	Control	RCC_6
Tem CD8 cells	Tem CD8 cells	HLA-B	CD8A	0.470876	0	HLA-B_CD8A	HLA-B - CD8A	MHC-I	Cell-Cell Contact	KEGG: hsa04514	Control	RCC_4
Exhausted CD8 cells	Tem CD8 cells	HLA-B	CD8A	0.470843	0	HLA-B_CD8A	HLA-B - CD8A	MHC-I	Cell-Cell Contact	KEGG: hsa04514	anti-PD1 + VEGFRi	RCC_7
Tcm CD8 cells	2_TEMRA CD8 cells	HLA-A	CD8A	0.470835	0	HLA-A_CD8A	HLA-A - CD8A	MHC-I	Cell-Cell Contact	KEGG: hsa04514	anti-PD1 + VEGFRi	RCC_6
Activated NK cells	1_TEMRA CD8 cells	HLA-C	CD8A	0.470818	0	HLA-C_CD8A	HLA-C - CD8A	MHC-I	Cell-Cell Contact	KEGG: hsa04514	Control	RCC_6
Tem/rm CD8 cells	Tem/rm CD8 cells	HLA-B	CD8A	0.470755	0	HLA-B_CD8A	HLA-B - CD8A	MHC-I	Cell-Cell Contact	KEGG: hsa04514	Control	RCC_6
Cytotoxic CD4 cells	Tem CD8 cells	HLA-C	CD8A	0.470714	0	HLA-C_CD8A	HLA-C - CD8A	MHC-I	Cell-Cell Contact	KEGG: hsa04514	Control	RCC_6
Tem/rm CD8 cells	Tem CD8 cells	HLA-B	CD8A	0.470601	0	HLA-B_CD8A	HLA-B - CD8A	MHC-I	Cell-Cell Contact	KEGG: hsa04514	VEGFRi	RCC_6
Exhausted CD8 cells	Tem/rm CD8 cells	HLA-B	CD8A	0.470422	0	HLA-B_CD8A	HLA-B - CD8A	MHC-I	Cell-Cell Contact	KEGG: hsa04514	Control	RCC_6
Cytotoxic NK cells	1_TEMRA CD8 cells	HLA-B	CD8A	0.470401	0	HLA-B_CD8A	HLA-B - CD8A	MHC-I	Cell-Cell Contact	KEGG: hsa04514	anti-PD1 + VEGFRi	RCC_5
1_TEMRA CD8 cells	Tem CD8 cells	HLA-A	CD8A	0.47036	0	HLA-A_CD8A	HLA-A - CD8A	MHC-I	Cell-Cell Contact	KEGG: hsa04514	VEGFRi	RCC_6
Tissue-resident NK cells	2_TEMRA CD8 cells	HLA-B	CD8A	0.470356	0	HLA-B_CD8A	HLA-B - CD8A	MHC-I	Cell-Cell Contact	KEGG: hsa04514	anti-PD1 + VEGFRi	RCC_6
Regulatory CD4 cells	Tem CD8 cells	HLA-B	CD8A	0.470232	0	HLA-B_CD8A	HLA-B - CD8A	MHC-I	Cell-Cell Contact	KEGG: hsa04514	anti-PD1	RCC_1
Tem CD4 cells	2_TEMRA CD8 cells	HLA-B	CD8A	0.470208	0	HLA-B_CD8A	HLA-B - CD8A	MHC-I	Cell-Cell Contact	KEGG: hsa04514	VEGFRi	RCC_6
Tem CD8 cells	Exhausted CD8 cells	HLA-B	CD8A	0.470191	0	HLA-B_CD8A	HLA-B - CD8A	MHC-I	Cell-Cell Contact	KEGG: hsa04514	Control	RCC_4
Cytokine producing NK cells	Activated CD8 cells	HLA-B	CD8A	0.470149	0	HLA-B_CD8A	HLA-B - CD8A	MHC-I	Cell-Cell Contact	KEGG: hsa04514	Control	RCC_4
Tissue-resident NK cells	Tem CD8 cells	HLA-C	CD8A	0.470145	0	HLA-C_CD8A	HLA-C - CD8A	MHC-I	Cell-Cell Contact	KEGG: hsa04514	Control	RCC_6
Tem/rm CD8 cells	Tem CD8 cells	HLA-B	CD8A	0.470137	0	HLA-B_CD8A	HLA-B - CD8A	MHC-I	Cell-Cell Contact	KEGG: hsa04514	anti-PD1	RCC_4
Exhausted CD8 cells	Tem CD8 cells	HLA-B	CD8A	0.470121	0	HLA-B_CD8A	HLA-B - CD8A	MHC-I	Cell-Cell Contact	KEGG: hsa04514	anti-PD1	RCC_4
1_TEMRA CD8 cells	Tem CD8 cells	HLA-B	CD8A	0.470074	0	HLA-B_CD8A	HLA-B - CD8A	MHC-I	Cell-Cell Contact	KEGG: hsa04514	VEGFRi	RCC_8
Proliferating CD8 cells	Tem CD8 cells	HLA-B	CD8A	0.470059	0	HLA-B_CD8A	HLA-B - CD8A	MHC-I	Cell-Cell Contact	KEGG: hsa04514	anti-PD1	RCC_4
Exhausted CD8 cells	Tem CD8 cells	HLA-B	CD8A	0.470044	0	HLA-B_CD8A	HLA-B - CD8A	MHC-I	Cell-Cell Contact	KEGG: hsa04514	VEGFRi	RCC_6
Tissue-Associated Activated CD4 cells	2_TEMRA CD8 cells	HLA-B	CD8A	0.470027	0	HLA-B_CD8A	HLA-B - CD8A	MHC-I	Cell-Cell Contact	KEGG: hsa04514	anti-PD1 + VEGFRi	RCC_6
Regulatory CD4 cells	2_TEMRA CD8 cells	HLA-C	CD8A	0.470018	0	HLA-C_CD8A	HLA-C - CD8A	MHC-I	Cell-Cell Contact	KEGG: hsa04514	Control	RCC_6
Tem CD8 cells	Tem CD8 cells	HLA-A	CD8A	0.469958	0	HLA-A_CD8A	HLA-A - CD8A	MHC-I	Cell-Cell Contact	KEGG: hsa04514	VEGFRi	RCC_6
3_TEMRA CD8 cells	Tem CD8 cells	HLA-B	CD8A	0.469948	0	HLA-B_CD8A	HLA-B - CD8A	MHC-I	Cell-Cell Contact	KEGG: hsa04514	anti-PD1 + VEGFRi	RCC_6
Activated CD4 cells	Exhausted CD8 cells	HLA-B	CD8A	0.469907	0	HLA-B_CD8A	HLA-B - CD8A	MHC-I	Cell-Cell Contact	KEGG: hsa04514	anti-PD1	RCC_4
Tem/rm CD8 cells	Tem CD8 cells	HLA-C	CD8A	0.469831	0	HLA-C_CD8A	HLA-C - CD8A	MHC-I	Cell-Cell Contact	KEGG: hsa04514	Control	RCC_6
Tem CD8 cells	Tem CD8 cells	HLA-B	CD8A	0.46982	0	HLA-B_CD8A	HLA-B - CD8A	MHC-I	Cell-Cell Contact	KEGG: hsa04514	VEGFRi	RCC_8
1_TEMRA CD8 cells	1_TEMRA CD8 cells	HLA-B	CD8A	0.469651	0	HLA-B_CD8A	HLA-B - CD8A	MHC-I	Cell-Cell Contact	KEGG: hsa04514	anti-PD1 + VEGFRi	RCC_5
NK-like TEMRA CD8 cells	Tem CD8 cells	HLA-B	CD8A	0.469466	0	HLA-B_CD8A	HLA-B - CD8A	MHC-I	Cell-Cell Contact	KEGG: hsa04514	Control	RCC_4
Cytotoxic CD4 cells	Tem/rm CD8 cells	HLA-B	CD8A	0.469371	0	HLA-B_CD8A	HLA-B - CD8A	MHC-I	Cell-Cell Contact	KEGG: hsa04514	Control	RCC_6
MAIT cells	Tem/rm CD8 cells	HLA-B	CD8A	0.469242	0	HLA-B_CD8A	HLA-B - CD8A	MHC-I	Cell-Cell Contact	KEGG: hsa04514	Control	RCC_6
Cytotoxic CD4 cells	1_TEMRA CD8 cells	HLA-B	CD8A	0.469195	0	HLA-B_CD8A	HLA-B - CD8A	MHC-I	Cell-Cell Contact	KEGG: hsa04514	VEGFRi	RCC_6
Activated NK cells	Exhausted CD8 cells	HLA-B	CD8A	0.469168	0	HLA-B_CD8A	HLA-B - CD8A	MHC-I	Cell-Cell Contact	KEGG: hsa04514	anti-CD3/CD28/CD2	RCC_4
NK-like TEMRA CD8 cells	Tem CD8 cells	HLA-B	CD8A	0.469128	0	HLA-B_CD8A	HLA-B - CD8A	MHC-I	Cell-Cell Contact	KEGG: hsa04514	anti-PD1 + VEGFRi	RCC_6
Tcm CD4 cells	3_TEMRA CD8 cells	HLA-B	CD8A	0.46902	0	HLA-B_CD8A	HLA-B - CD8A	MHC-I	Cell-Cell Contact	KEGG: hsa04514	Control	RCC_6
Tem CD8 cells	1_TEMRA CD8 cells	HLA-C	CD8A	0.468952	0	HLA-C_CD8A	HLA-C - CD8A	MHC-I	Cell-Cell Contact	KEGG: hsa04514	Control	RCC_6
3_TEMRA CD8 cells	3_TEMRA CD8 cells	HLA-B	CD8A	0.468945	0	HLA-B_CD8A	HLA-B - CD8A	MHC-I	Cell-Cell Contact	KEGG: hsa04514	VEGFRi	RCC_6
Tissue-Associated Activated CD4 cells	2_TEMRA CD8 cells	HLA-C	CD8A	0.46884	0	HLA-C_CD8A	HLA-C - CD8A	MHC-I	Cell-Cell Contact	KEGG: hsa04514	Control	RCC_6
Cytokine producing NK cells	1_TEMRA CD8 cells	HLA-B	CD8A	0.468821	0	HLA-B_CD8A	HLA-B - CD8A	MHC-I	Cell-Cell Contact	KEGG: hsa04514	anti-PD1	RCC_1
Type I IFN NK cells	Tem CD8 cells	HLA-B	CD8A	0.46881	0	HLA-B_CD8A	HLA-B - CD8A	MHC-I	Cell-Cell Contact	KEGG: hsa04514	anti-PD1 + VEGFRi	RCC_7
Type I IFN NK cells	1_TEMRA CD8 cells	HLA-B	CD8A	0.4688	0	HLA-B_CD8A	HLA-B - CD8A	MHC-I	Cell-Cell Contact	KEGG: hsa04514	anti-PD1	RCC_8
NK-like TEMRA CD8 cells	Exhausted CD8 cells	HLA-B	CD8A	0.46878	0	HLA-B_CD8A	HLA-B - CD8A	MHC-I	Cell-Cell Contact	KEGG: hsa04514	Control	RCC_4
Tem CD4 cells	3_TEMRA CD8 cells	HLA-B	CD8A	0.468732	0	HLA-B_CD8A	HLA-B - CD8A	MHC-I	Cell-Cell Contact	KEGG: hsa04514	Control	RCC_6
1_TEMRA CD8 cells	3_TEMRA CD8 cells	HLA-B	CD8A	0.46865	0	HLA-B_CD8A	HLA-B - CD8A	MHC-I	Cell-Cell Contact	KEGG: hsa04514	VEGFRi	RCC_6
Naive CD4 cells	2_TEMRA CD8 cells	HLA-B	CD8A	0.468616	0	HLA-B_CD8A	HLA-B - CD8A	MHC-I	Cell-Cell Contact	KEGG: hsa04514	Control	RCC_6
Tem/rm CD8 cells	Tem CD8 cells	HLA-A	CD8A	0.46856	0	HLA-A_CD8A	HLA-A - CD8A	MHC-I	Cell-Cell Contact	KEGG: hsa04514	VEGFRi	RCC_6
Cytokine producing NK cells	Tem CD8 cells	HLA-A	CD8A	0.468523	0	HLA-A_CD8A	HLA-A - CD8A	MHC-I	Cell-Cell Contact	KEGG: hsa04514	Control	RCC_4
Activated Cytotoxic CD4 cells	Tem/rm CD8 cells	HLA-B	CD8A	0.468496	0	HLA-B_CD8A	HLA-B - CD8A	MHC-I	Cell-Cell Contact	KEGG: hsa04514	Control	RCC_6
NK-like TEMRA CD8 cells	Tem CD8 cells	HLA-B	CD8A	0.468476	0	HLA-B_CD8A	HLA-B - CD8A	MHC-I	Cell-Cell Contact	KEGG: hsa04514	anti-PD1 + VEGFRi	RCC_7
MAIT cells	1_TEMRA CD8 cells	HLA-B	CD8A	0.468436	0	HLA-B_CD8A	HLA-B - CD8A	MHC-I	Cell-Cell Contact	KEGG: hsa04514	VEGFRi	RCC_6
MAIT cells	2_TEMRA CD8 cells	HLA-A	CD8A	0.468367	0	HLA-A_CD8A	HLA-A - CD8A	MHC-I	Cell-Cell Contact	KEGG: hsa04514	anti-PD1 + VEGFRi	RCC_6
Cytokine producing NK cells	Exhausted CD8 cells	HLA-B	CD8A	0.468227	0	HLA-B_CD8A	HLA-B - CD8A	MHC-I	Cell-Cell Contact	KEGG: hsa04514	anti-CD3/CD28/CD2	RCC_5
Cytotoxic NK cells	Tem CD8 cells	HLA-B	CD8A	0.468164	0	HLA-B_CD8A	HLA-B - CD8A	MHC-I	Cell-Cell Contact	KEGG: hsa04514	Control	RCC_7
Tem CD8 cells	Tem CD8 cells	HLA-B	CD8A	0.468154	0	HLA-B_CD8A	HLA-B - CD8A	MHC-I	Cell-Cell Contact	KEGG: hsa04514	anti-PD1 + VEGFRi	RCC_6
MAIT cells	Tem CD8 cells	HLA-B	CD8A	0.468106	0	HLA-B_CD8A	HLA-B - CD8A	MHC-I	Cell-Cell Contact	KEGG: hsa04514	Control	RCC_4
Tcm CD4 cells	3_TEMRA CD8 cells	HLA-A	CD8A	0.468066	0	HLA-A_CD8A	HLA-A - CD8A	MHC-I	Cell-Cell Contact	KEGG: hsa04514	Control	RCC_6
Regulatory CD4 cells	1_TEMRA CD8 cells	HLA-A	CD8A	0.468024	0	HLA-A_CD8A	HLA-A - CD8A	MHC-I	Cell-Cell Contact	KEGG: hsa04514	VEGFRi	RCC_6
Exhausted CD8 cells	Tem CD8 cells	HLA-B	CD8A	0.468004	0	HLA-B_CD8A	HLA-B - CD8A	MHC-I	Cell-Cell Contact	KEGG: hsa04514	anti-PD1	RCC_1
Activated CD4 cells	Tem CD8 cells	HLA-B	CD8A	0.46797	0	HLA-B_CD8A	HLA-B - CD8A	MHC-I	Cell-Cell Contact	KEGG: hsa04514	Control	RCC_4
2_TEMRA CD8 cells	3_TEMRA CD8 cells	HLA-A	CD8A	0.467949	0	HLA-A_CD8A	HLA-A - CD8A	MHC-I	Cell-Cell Contact	KEGG: hsa04514	VEGFRi	RCC_6
Activated CD4 cells	2_TEMRA CD8 cells	HLA-A	CD8A	0.467876	0	HLA-A_CD8A	HLA-A - CD8A	MHC-I	Cell-Cell Contact	KEGG: hsa04514	anti-PD1 + VEGFRi	RCC_6
Exhausted CD8 cells	Tem CD8 cells	HLA-A	CD8A	0.467848	0	HLA-A_CD8A	HLA-A - CD8A	MHC-I	Cell-Cell Contact	KEGG: hsa04514	VEGFRi	RCC_6
Cytokine producing NK cells	Exhausted CD8 cells	HLA-A	CD8A	0.467838	0	HLA-A_CD8A	HLA-A - CD8A	MHC-I	Cell-Cell Contact	KEGG: hsa04514	Control	RCC_4
Tcm CD4 cells	Exhausted CD8 cells	HLA-B	CD8A	0.467824	0	HLA-B_CD8A	HLA-B - CD8A	MHC-I	Cell-Cell Contact	KEGG: hsa04514	Control	RCC_6
Exhausted CD8 cells	Tem CD8 cells	HLA-C	CD8A	0.467747	0	HLA-C_CD8A	HLA-C - CD8A	MHC-I	Cell-Cell Contact	KEGG: hsa04514	Control	RCC_6
Cytotoxic NK cells	Activated CD8 cells	HLA-B	CD8A	0.467729	0	HLA-B_CD8A	HLA-B - CD8A	MHC-I	Cell-Cell Contact	KEGG: hsa04514	Control	RCC_4
Cytotoxic NK cells	Tem CD8 cells	HLA-A	CD8A	0.467655	0	HLA-A_CD8A	HLA-A - CD8A	MHC-I	Cell-Cell Contact	KEGG: hsa04514	anti-PD1	RCC_1
Cytotoxic NK cells	1_TEMRA CD8 cells	HLA-B	CD8A	0.467612	0	HLA-B_CD8A	HLA-B - CD8A	MHC-I	Cell-Cell Contact	KEGG: hsa04514	anti-PD1	RCC_1
Tem/rm CD8 cells	1_TEMRA CD8 cells	HLA-B	CD8A	0.467587	0	HLA-B_CD8A	HLA-B - CD8A	MHC-I	Cell-Cell Contact	KEGG: hsa04514	VEGFRi	RCC_6
Tem CD4 cells	Exhausted CD8 cells	HLA-B	CD8A	0.467537	0	HLA-B_CD8A	HLA-B - CD8A	MHC-I	Cell-Cell Contact	KEGG: hsa04514	Control	RCC_6
3_TEMRA CD8 cells	3_TEMRA CD8 cells	HLA-C	CD8A	0.467425	0	HLA-C_CD8A	HLA-C - CD8A	MHC-I	Cell-Cell Contact	KEGG: hsa04514	Control	RCC_6
MAIT cells	Exhausted CD8 cells	HLA-B	CD8A	0.467421	0	HLA-B_CD8A	HLA-B - CD8A	MHC-I	Cell-Cell Contact	KEGG: hsa04514	Control	RCC_4
Cytotoxic CD4 cells	Tem CD8 cells	HLA-B	CD8A	0.467378	0	HLA-B_CD8A	HLA-B - CD8A	MHC-I	Cell-Cell Contact	KEGG: hsa04514	VEGFRi	RCC_8
1_TEMRA CD8 cells	1_TEMRA CD8 cells	HLA-A	CD8A	0.467346	0	HLA-A_CD8A	HLA-A - CD8A	MHC-I	Cell-Cell Contact	KEGG: hsa04514	VEGFRi	RCC_6
MAIT cells	Tem/rm CD8 cells	HLA-A	CD8A	0.467313	0	HLA-A_CD8A	HLA-A - CD8A	MHC-I	Cell-Cell Contact	KEGG: hsa04514	Control	RCC_6
1_TEMRA CD8 cells	3_TEMRA CD8 cells	HLA-C	CD8A	0.467295	0	HLA-C_CD8A	HLA-C - CD8A	MHC-I	Cell-Cell Contact	KEGG: hsa04514	Control	RCC_6
Activated CD4 cells	Exhausted CD8 cells	HLA-B	CD8A	0.467285	0	HLA-B_CD8A	HLA-B - CD8A	MHC-I	Cell-Cell Contact	KEGG: hsa04514	Control	RCC_4
Tem CD8 cells	3_TEMRA CD8 cells	HLA-B	CD8A	0.467223	0	HLA-B_CD8A	HLA-B - CD8A	MHC-I	Cell-Cell Contact	KEGG: hsa04514	VEGFRi	RCC_6
Naive CD4 cells	2_TEMRA CD8 cells	HLA-A	CD8A	0.467221	0	HLA-A_CD8A	HLA-A - CD8A	MHC-I	Cell-Cell Contact	KEGG: hsa04514	VEGFRi	RCC_6
Cytotoxic CD4 cells	Tem CD8 cells	HLA-B	CD8A	0.467197	0	HLA-B_CD8A	HLA-B - CD8A	MHC-I	Cell-Cell Contact	KEGG: hsa04514	anti-PD1 + VEGFRi	RCC_7
1_TEMRA CD8 cells	1_TEMRA CD8 cells	HLA-B	CD8A	0.467182	0	HLA-B_CD8A	HLA-B - CD8A	MHC-I	Cell-Cell Contact	KEGG: hsa04514	anti-PD1 + VEGFRi	RCC_6
Stressed CD8 cells	2_TEMRA CD8 cells	HLA-B	CD8A	0.467099	0	HLA-B_CD8A	HLA-B - CD8A	MHC-I	Cell-Cell Contact	KEGG: hsa04514	VEGFRi	RCC_6
NK-like TEMRA CD8 cells	Tem CD8 cells	HLA-B	CD8A	0.467091	0	HLA-B_CD8A	HLA-B - CD8A	MHC-I	Cell-Cell Contact	KEGG: hsa04514	anti-PD1	RCC_4
Cytotoxic CD4 cells	1_TEMRA CD8 cells	HLA-C	CD8A	0.467085	0	HLA-C_CD8A	HLA-C - CD8A	MHC-I	Cell-Cell Contact	KEGG: hsa04514	Control	RCC_6
Exhausted CD8 cells	1_TEMRA CD8 cells	HLA-B	CD8A	0.467031	0	HLA-B_CD8A	HLA-B - CD8A	MHC-I	Cell-Cell Contact	KEGG: hsa04514	VEGFRi	RCC_6
3_TEMRA CD8 cells	Exhausted CD8 cells	HLA-B	CD8A	0.466947	0	HLA-B_CD8A	HLA-B - CD8A	MHC-I	Cell-Cell Contact	KEGG: hsa04514	anti-CD3/CD28/CD2	RCC_5
Tem CD8 cells	1_TEMRA CD8 cells	HLA-A	CD8A	0.466945	0	HLA-A_CD8A	HLA-A - CD8A	MHC-I	Cell-Cell Contact	KEGG: hsa04514	VEGFRi	RCC_6
Monocytes	2_TEMRA CD8 cells	HLA-B	CD8A	0.466895	0	HLA-B_CD8A	HLA-B - CD8A	MHC-I	Cell-Cell Contact	KEGG: hsa04514	VEGFRi	RCC_6
Activated CD4 cells	Tem/rm CD8 cells	HLA-B	CD8A	0.466895	0	HLA-B_CD8A	HLA-B - CD8A	MHC-I	Cell-Cell Contact	KEGG: hsa04514	Control	RCC_6
Tcm CD4 cells	Exhausted CD8 cells	HLA-A	CD8A	0.466871	0	HLA-A_CD8A	HLA-A - CD8A	MHC-I	Cell-Cell Contact	KEGG: hsa04514	Control	RCC_6
XCL1/2+ Gamma delta T cells	Tem CD8 cells	HLA-B	CD8A	0.466786	0	HLA-B_CD8A	HLA-B - CD8A	MHC-I	Cell-Cell Contact	KEGG: hsa04514	anti-PD1	RCC_1
2_TEMRA CD8 cells	2_TEMRA CD8 cells	HLA-A	CD8A	0.466784	0	HLA-A_CD8A	HLA-A - CD8A	MHC-I	Cell-Cell Contact	KEGG: hsa04514	anti-PD1	RCC_6
Cytotoxic CD4 cells	Tem/rm CD8 cells	HLA-A	CD8A	0.466722	0	HLA-A_CD8A	HLA-A - CD8A	MHC-I	Cell-Cell Contact	KEGG: hsa04514	Control	RCC_6
Cytotoxic NK cells	Tem CD8 cells	HLA-B	CD8A	0.466717	0	HLA-B_CD8A	HLA-B - CD8A	MHC-I	Cell-Cell Contact	KEGG: hsa04514	anti-PD1 + VEGFRi	RCC_7
Tem CD4 cells	2_TEMRA CD8 cells	HLA-A	CD8A	0.466674	0	HLA-A_CD8A	HLA-A - CD8A	MHC-I	Cell-Cell Contact	KEGG: hsa04514	Control	RCC_6
3_TEMRA CD8 cells	Tem CD8 cells	HLA-B	CD8A	0.466662	0	HLA-B_CD8A	HLA-B - CD8A	MHC-I	Cell-Cell Contact	KEGG: hsa04514	VEGFRi	RCC_8
Tcm CD8 cells	Tem/rm CD8 cells	HLA-A	CD8A	0.466617	0	HLA-A_CD8A	HLA-A - CD8A	MHC-I	Cell-Cell Contact	KEGG: hsa04514	Control	RCC_6
Tissue-resident NK cells	1_TEMRA CD8 cells	HLA-C	CD8A	0.466516	0	HLA-C_CD8A	HLA-C - CD8A	MHC-I	Cell-Cell Contact	KEGG: hsa04514	Control	RCC_6
2_TEMRA CD8 cells	1_TEMRA CD8 cells	HLA-A	CD8A	0.466507	0	HLA-A_CD8A	HLA-A - CD8A	MHC-I	Cell-Cell Contact	KEGG: hsa04514	anti-PD1 + VEGFRi	RCC_6
Activated NK cells	Tem CD8 cells	HLA-A	CD8A	0.466503	0	HLA-A_CD8A	HLA-A - CD8A	MHC-I	Cell-Cell Contact	KEGG: hsa04514	anti-PD1	RCC_1
3_TEMRA CD8 cells	3_TEMRA CD8 cells	HLA-A	CD8A	0.4665	0	HLA-A_CD8A	HLA-A - CD8A	MHC-I	Cell-Cell Contact	KEGG: hsa04514	VEGFRi	RCC_6
Activated Cytotoxic CD4 cells	Tem CD8 cells	HLA-A	CD8A	0.466458	0	HLA-A_CD8A	HLA-A - CD8A	MHC-I	Cell-Cell Contact	KEGG: hsa04514	VEGFRi	RCC_6
Tem/rm CD8 cells	Tem CD8 cells	HLA-B	CD8A	0.466388	0	HLA-B_CD8A	HLA-B - CD8A	MHC-I	Cell-Cell Contact	KEGG: hsa04514	anti-PD1	RCC_1
3_TEMRA CD8 cells	Tem CD8 cells	HLA-A	CD8A	0.466388	0	HLA-A_CD8A	HLA-A - CD8A	MHC-I	Cell-Cell Contact	KEGG: hsa04514	anti-PD1 + VEGFRi	RCC_6
1_TEMRA CD8 cells	Tem CD8 cells	HLA-A	CD8A	0.46632	0	HLA-A_CD8A	HLA-A - CD8A	MHC-I	Cell-Cell Contact	KEGG: hsa04514	anti-PD1 + VEGFRi	RCC_6
1_TEMRA CD8 cells	Tem CD8 cells	HLA-B	CD8A	0.46629	0	HLA-B_CD8A	HLA-B - CD8A	MHC-I	Cell-Cell Contact	KEGG: hsa04514	anti-PD1 + VEGFRi	RCC_7
3_TEMRA CD8 cells	Exhausted CD8 cells	HLA-C	CD8A	0.46623	0	HLA-C_CD8A	HLA-C - CD8A	MHC-I	Cell-Cell Contact	KEGG: hsa04514	Control	RCC_6
Tem/rm CD8 cells	1_TEMRA CD8 cells	HLA-C	CD8A	0.466202	0	HLA-C_CD8A	HLA-C - CD8A	MHC-I	Cell-Cell Contact	KEGG: hsa04514	Control	RCC_6
Tem CD8 cells	Tem CD8 cells	HLA-A	CD8A	0.466169	0	HLA-A_CD8A	HLA-A - CD8A	MHC-I	Cell-Cell Contact	KEGG: hsa04514	anti-PD1 + VEGFRi	RCC_6
Tissue-Associated Activated CD4 cells	2_TEMRA CD8 cells	HLA-A	CD8A	0.466112	0	HLA-A_CD8A	HLA-A - CD8A	MHC-I	Cell-Cell Contact	KEGG: hsa04514	anti-PD1 + VEGFRi	RCC_6
1_TEMRA CD8 cells	Exhausted CD8 cells	HLA-C	CD8A	0.4661	0	HLA-C_CD8A	HLA-C - CD8A	MHC-I	Cell-Cell Contact	KEGG: hsa04514	Control	RCC_6
Cytotoxic NK cells	Exhausted CD8 cells	HLA-B	CD8A	0.46607	0	HLA-B_CD8A	HLA-B - CD8A	MHC-I	Cell-Cell Contact	KEGG: hsa04514	anti-CD3/CD28/CD2	RCC_5
Tem/rm CD8 cells	1_TEMRA CD8 cells	HLA-B	CD8A	0.466062	0	HLA-B_CD8A	HLA-B - CD8A	MHC-I	Cell-Cell Contact	KEGG: hsa04514	anti-PD1 + VEGFRi	RCC_5
Tcm CD4 cells	2_TEMRA CD8 cells	HLA-B	CD8A	0.466034	0	HLA-B_CD8A	HLA-B - CD8A	MHC-I	Cell-Cell Contact	KEGG: hsa04514	anti-PD1 + VEGFRi	RCC_6
Activated Cytotoxic CD4 cells	Tem CD8 cells	HLA-B	CD8A	0.466011	0	HLA-B_CD8A	HLA-B - CD8A	MHC-I	Cell-Cell Contact	KEGG: hsa04514	VEGFRi	RCC_6
Cytotoxic NK cells	Exhausted CD8 cells	HLA-A	CD8A	0.466006	0	HLA-A_CD8A	HLA-A - CD8A	MHC-I	Cell-Cell Contact	KEGG: hsa04514	anti-PD1	RCC_4
Tissue-resident NK cells	2_TEMRA CD8 cells	HLA-A	CD8A	0.466	0	HLA-A_CD8A	HLA-A - CD8A	MHC-I	Cell-Cell Contact	KEGG: hsa04514	anti-PD1 + VEGFRi	RCC_6
Cytotoxic CD4 cells	Tem CD8 cells	HLA-A	CD8A	0.46584	0	HLA-A_CD8A	HLA-A - CD8A	MHC-I	Cell-Cell Contact	KEGG: hsa04514	VEGFRi	RCC_6
Tissue-resident NK cells	Exhausted CD8 cells	HLA-B	CD8A	0.465795	0	HLA-B_CD8A	HLA-B - CD8A	MHC-I	Cell-Cell Contact	KEGG: hsa04514	anti-PD1	RCC_4
Tem CD8 cells	Tem CD8 cells	HLA-B	CD8A	0.465786	0	HLA-B_CD8A	HLA-B - CD8A	MHC-I	Cell-Cell Contact	KEGG: hsa04514	Control	RCC_7
Naive CD4 cells	Tem CD8 cells	HLA-A	CD8A	0.465767	0	HLA-A_CD8A	HLA-A - CD8A	MHC-I	Cell-Cell Contact	KEGG: hsa04514	Control	RCC_6
Tissue-resident NK cells	Tem CD8 cells	HLA-A	CD8A	0.465703	0	HLA-A_CD8A	HLA-A - CD8A	MHC-I	Cell-Cell Contact	KEGG: hsa04514	VEGFRi	RCC_6
3_TEMRA CD8 cells	Tem CD8 cells	HLA-B	CD8A	0.465577	0	HLA-B_CD8A	HLA-B - CD8A	MHC-I	Cell-Cell Contact	KEGG: hsa04514	VEGFRi	RCC_7
3_TEMRA CD8 cells	Exhausted CD8 cells	HLA-B	CD8A	0.465572	0	HLA-B_CD8A	HLA-B - CD8A	MHC-I	Cell-Cell Contact	KEGG: hsa04514	anti-CD3/CD28/CD2	RCC_4
Tem/rm CD8 cells	1_TEMRA CD8 cells	HLA-A	CD8A	0.465548	0	HLA-A_CD8A	HLA-A - CD8A	MHC-I	Cell-Cell Contact	KEGG: hsa04514	VEGFRi	RCC_6
Proliferating CD8 cells	Exhausted CD8 cells	HLA-A	CD8A	0.465515	0	HLA-A_CD8A	HLA-A - CD8A	MHC-I	Cell-Cell Contact	KEGG: hsa04514	anti-PD1	RCC_4
Type I IFN NK cells	Exhausted CD8 cells	HLA-B	CD8A	0.465511	0	HLA-B_CD8A	HLA-B - CD8A	MHC-I	Cell-Cell Contact	KEGG: hsa04514	anti-PD1	RCC_8
3_TEMRA CD8 cells	1_TEMRA CD8 cells	HLA-B	CD8A	0.465434	0	HLA-B_CD8A	HLA-B - CD8A	MHC-I	Cell-Cell Contact	KEGG: hsa04514	anti-PD1 + VEGFRi	RCC_6
Activated CD4 cells	Tem CD8 cells	HLA-B	CD8A	0.465414	0	HLA-B_CD8A	HLA-B - CD8A	MHC-I	Cell-Cell Contact	KEGG: hsa04514	anti-PD1	RCC_4
Type I IFN NK cells	Exhausted CD8 cells	HLA-A	CD8A	0.465393	0	HLA-A_CD8A	HLA-A - CD8A	MHC-I	Cell-Cell Contact	KEGG: hsa04514	anti-PD1	RCC_4
Immature NK cells	Exhausted CD8 cells	HLA-B	CD8A	0.465392	0	HLA-B_CD8A	HLA-B - CD8A	MHC-I	Cell-Cell Contact	KEGG: hsa04514	anti-PD1	RCC_4
Activated NK cells	Activated CD8 cells	HLA-B	CD8A	0.465358	0	HLA-B_CD8A	HLA-B - CD8A	MHC-I	Cell-Cell Contact	KEGG: hsa04514	Control	RCC_4
MAIT cells	Tem CD8 cells	HLA-B	CD8A	0.465348	0	HLA-B_CD8A	HLA-B - CD8A	MHC-I	Cell-Cell Contact	KEGG: hsa04514	anti-PD1	RCC_1
Exhausted Cytotoxic CD4 cells	Tem CD8 cells	HLA-B	CD8A	0.465343	0	HLA-B_CD8A	HLA-B - CD8A	MHC-I	Cell-Cell Contact	KEGG: hsa04514	anti-PD1	RCC_1
Activated NK cells	1_TEMRA CD8 cells	HLA-B	CD8A	0.465336	0	HLA-B_CD8A	HLA-B - CD8A	MHC-I	Cell-Cell Contact	KEGG: hsa04514	anti-PD1 + VEGFRi	RCC_5
Tem/rm CD8 cells	Tem CD8 cells	HLA-B	CD8A	0.465332	0	HLA-B_CD8A	HLA-B - CD8A	MHC-I	Cell-Cell Contact	KEGG: hsa04514	VEGFRi	RCC_7
Tem/rm CD8 cells	Tem CD8 cells	HLA-B	CD8A	0.465328	0	HLA-B_CD8A	HLA-B - CD8A	MHC-I	Cell-Cell Contact	KEGG: hsa04514	Control	RCC_7
Tcm CD8 cells	Tem CD8 cells	HLA-B	CD8A	0.465153	0	HLA-B_CD8A	HLA-B - CD8A	MHC-I	Cell-Cell Contact	KEGG: hsa04514	VEGFRi	RCC_6
Naive CD4 cells	2_TEMRA CD8 cells	HLA-B	CD8A	0.465139	0	HLA-B_CD8A	HLA-B - CD8A	MHC-I	Cell-Cell Contact	KEGG: hsa04514	VEGFRi	RCC_6
Type I IFN NK cells	Tem CD8 cells	HLA-A	CD8A	0.465097	0	HLA-A_CD8A	HLA-A - CD8A	MHC-I	Cell-Cell Contact	KEGG: hsa04514	anti-PD1	RCC_1
Type I IFN NK cells	1_TEMRA CD8 cells	HLA-B	CD8A	0.465082	0	HLA-B_CD8A	HLA-B - CD8A	MHC-I	Cell-Cell Contact	KEGG: hsa04514	anti-PD1 + VEGFRi	RCC_5
Cytotoxic NK cells	Tem CD8 cells	HLA-A	CD8A	0.465036	0	HLA-A_CD8A	HLA-A - CD8A	MHC-I	Cell-Cell Contact	KEGG: hsa04514	Control	RCC_4
NK-like TEMRA CD8 cells	Tem CD8 cells	HLA-B	CD8A	0.464952	0	HLA-B_CD8A	HLA-B - CD8A	MHC-I	Cell-Cell Contact	KEGG: hsa04514	VEGFRi	RCC_8
Activated CD4 cells	Tem/rm CD8 cells	HLA-A	CD8A	0.464906	0	HLA-A_CD8A	HLA-A - CD8A	MHC-I	Cell-Cell Contact	KEGG: hsa04514	Control	RCC_6
Activated CD8 cells	Tem CD8 cells	HLA-A	CD8A	0.464875	0	HLA-A_CD8A	HLA-A - CD8A	MHC-I	Cell-Cell Contact	KEGG: hsa04514	Control	RCC_4
Activated NK cells	1_TEMRA CD8 cells	HLA-B	CD8A	0.464846	0	HLA-B_CD8A	HLA-B - CD8A	MHC-I	Cell-Cell Contact	KEGG: hsa04514	anti-PD1	RCC_1
Exhausted CD8 cells	1_TEMRA CD8 cells	HLA-A	CD8A	0.464837	0	HLA-A_CD8A	HLA-A - CD8A	MHC-I	Cell-Cell Contact	KEGG: hsa04514	VEGFRi	RCC_6
Type I IFN NK cells	Tem CD8 cells	HLA-A	CD8A	0.464807	0	HLA-A_CD8A	HLA-A - CD8A	MHC-I	Cell-Cell Contact	KEGG: hsa04514	Control	RCC_4
Cytokine producing NK cells	Tem CD8 cells	HLA-A	CD8A	0.464778	0	HLA-A_CD8A	HLA-A - CD8A	MHC-I	Cell-Cell Contact	KEGG: hsa04514	anti-PD1	RCC_1
Cytotoxic NK cells	Exhausted CD8 cells	HLA-B	CD8A	0.464776	0	HLA-B_CD8A	HLA-B - CD8A	MHC-I	Cell-Cell Contact	KEGG: hsa04514	Control	RCC_5
2_TEMRA CD8 cells	2_TEMRA CD8 cells	HLA-B	CD8A	0.464764	0	HLA-B_CD8A	HLA-B - CD8A	MHC-I	Cell-Cell Contact	KEGG: hsa04514	anti-PD1	RCC_6
Type I IFN NK cells	Activated CD8 cells	HLA-B	CD8A	0.464671	0	HLA-B_CD8A	HLA-B - CD8A	MHC-I	Cell-Cell Contact	KEGG: hsa04514	Control	RCC_4
Cytotoxic CD4 cells	Tem CD8 cells	HLA-B	CD8A	0.46464	0	HLA-B_CD8A	HLA-B - CD8A	MHC-I	Cell-Cell Contact	KEGG: hsa04514	anti-PD1 + VEGFRi	RCC_6
Exhausted CD8 cells	Tem CD8 cells	HLA-A	CD8A	0.464628	0	HLA-A_CD8A	HLA-A - CD8A	MHC-I	Cell-Cell Contact	KEGG: hsa04514	anti-PD1 + VEGFRi	RCC_6
NK-like TEMRA CD8 cells	1_TEMRA CD8 cells	HLA-B	CD8A	0.464628	0	HLA-B_CD8A	HLA-B - CD8A	MHC-I	Cell-Cell Contact	KEGG: hsa04514	anti-PD1 + VEGFRi	RCC_5
NK-like TEMRA CD8 cells	1_TEMRA CD8 cells	HLA-B	CD8A	0.464615	0	HLA-B_CD8A	HLA-B - CD8A	MHC-I	Cell-Cell Contact	KEGG: hsa04514	anti-PD1 + VEGFRi	RCC_6
Tissue-resident NK cells	Tem CD8 cells	HLA-B	CD8A	0.464608	0	HLA-B_CD8A	HLA-B - CD8A	MHC-I	Cell-Cell Contact	KEGG: hsa04514	VEGFRi	RCC_8
Tcm CD8 cells	Tem/rm CD8 cells	HLA-B	CD8A	0.464456	0	HLA-B_CD8A	HLA-B - CD8A	MHC-I	Cell-Cell Contact	KEGG: hsa04514	Control	RCC_6
Type I IFN NK cells	1_TEMRA CD8 cells	HLA-B	CD8A	0.464376	0	HLA-B_CD8A	HLA-B - CD8A	MHC-I	Cell-Cell Contact	KEGG: hsa04514	anti-PD1	RCC_1
B cells	Tem CD8 cells	HLA-B	CD8A	0.464358	0	HLA-B_CD8A	HLA-B - CD8A	MHC-I	Cell-Cell Contact	KEGG: hsa04514	Control	RCC_6
Cytotoxic NK cells	Exhausted CD8 cells	HLA-A	CD8A	0.464351	0	HLA-A_CD8A	HLA-A - CD8A	MHC-I	Cell-Cell Contact	KEGG: hsa04514	Control	RCC_4
2_TEMRA CD8 cells	2_TEMRA CD8 cells	HLA-C	CD8A	0.464291	0	HLA-C_CD8A	HLA-C - CD8A	MHC-I	Cell-Cell Contact	KEGG: hsa04514	anti-PD1 + VEGFRi	RCC_6
Cytotoxic NK cells	1_TEMRA CD8 cells	HLA-B	CD8A	0.464243	0	HLA-B_CD8A	HLA-B - CD8A	MHC-I	Cell-Cell Contact	KEGG: hsa04514	anti-PD1	RCC_8
Activated NK cells	Tem CD8 cells	HLA-B	CD8A	0.464225	0	HLA-B_CD8A	HLA-B - CD8A	MHC-I	Cell-Cell Contact	KEGG: hsa04514	anti-PD1 + VEGFRi	RCC_7
Activated CD8 cells	Exhausted CD8 cells	HLA-A	CD8A	0.46419	0	HLA-A_CD8A	HLA-A - CD8A	MHC-I	Cell-Cell Contact	KEGG: hsa04514	Control	RCC_4
Cytotoxic CD4 cells	3_TEMRA CD8 cells	HLA-B	CD8A	0.464146	0	HLA-B_CD8A	HLA-B - CD8A	MHC-I	Cell-Cell Contact	KEGG: hsa04514	VEGFRi	RCC_6
Type I IFN NK cells	Exhausted CD8 cells	HLA-A	CD8A	0.464122	0	HLA-A_CD8A	HLA-A - CD8A	MHC-I	Cell-Cell Contact	KEGG: hsa04514	Control	RCC_4
Exhausted CD8 cells	1_TEMRA CD8 cells	HLA-C	CD8A	0.46412	0	HLA-C_CD8A	HLA-C - CD8A	MHC-I	Cell-Cell Contact	KEGG: hsa04514	Control	RCC_6
Exhausted CD8 cells	Exhausted CD8 cells	HLA-A	CD8A	0.464093	0	HLA-A_CD8A	HLA-A - CD8A	MHC-I	Cell-Cell Contact	KEGG: hsa04514	anti-PD1	RCC_4
Tcm CD8 cells	Tem CD8 cells	HLA-B	CD8A	0.464073	0	HLA-B_CD8A	HLA-B - CD8A	MHC-I	Cell-Cell Contact	KEGG: hsa04514	VEGFRi	RCC_8
Tem CD8 cells	Tem CD8 cells	HLA-B	CD8A	0.464063	0	HLA-B_CD8A	HLA-B - CD8A	MHC-I	Cell-Cell Contact	KEGG: hsa04514	VEGFRi	RCC_7
Type I IFN NK cells	Tem CD8 cells	HLA-B	CD8A	0.464015	0	HLA-B_CD8A	HLA-B - CD8A	MHC-I	Cell-Cell Contact	KEGG: hsa04514	Control	RCC_7
2_TEMRA CD8 cells	Exhausted CD8 cells	HLA-B	CD8B	0.463943	0	HLA-B_CD8B	HLA-B - CD8B	MHC-I	Cell-Cell Contact	KEGG: hsa04514	Control	RCC_6
Tcm CD8 cells	Tem CD8 cells	HLA-B	CD8A	0.463937	0	HLA-B_CD8A	HLA-B - CD8A	MHC-I	Cell-Cell Contact	KEGG: hsa04514	Control	RCC_4
1_TEMRA CD8 cells	Tem CD8 cells	HLA-B	CD8A	0.463764	0	HLA-B_CD8A	HLA-B - CD8A	MHC-I	Cell-Cell Contact	KEGG: hsa04514	Control	RCC_7
Exhausted CD8 cells	Tem CD8 cells	HLA-B	CD8A	0.463748	0	HLA-B_CD8A	HLA-B - CD8A	MHC-I	Cell-Cell Contact	KEGG: hsa04514	Control	RCC_7
Tem CD8 cells	1_TEMRA CD8 cells	HLA-B	CD8A	0.463642	0	HLA-B_CD8A	HLA-B - CD8A	MHC-I	Cell-Cell Contact	KEGG: hsa04514	anti-PD1 + VEGFRi	RCC_6
MAIT cells	Exhausted CD8 cells	HLA-B	CD8A	0.463574	0	HLA-B_CD8A	HLA-B - CD8A	MHC-I	Cell-Cell Contact	KEGG: hsa04514	anti-PD1	RCC_4
Activated NK cells	Tem CD8 cells	HLA-B	CD8A	0.463538	0	HLA-B_CD8A	HLA-B - CD8A	MHC-I	Cell-Cell Contact	KEGG: hsa04514	Control	RCC_7
Regulatory CD4 cells	2_TEMRA CD8 cells	HLA-B	CD8A	0.463524	0	HLA-B_CD8A	HLA-B - CD8A	MHC-I	Cell-Cell Contact	KEGG: hsa04514	anti-PD1 + VEGFRi	RCC_6
Activated CD4 cells	Tem CD8 cells	HLA-B	CD8A	0.463493	0	HLA-B_CD8A	HLA-B - CD8A	MHC-I	Cell-Cell Contact	KEGG: hsa04514	VEGFRi	RCC_6
Activated Cytotoxic CD4 cells	1_TEMRA CD8 cells	HLA-A	CD8A	0.463447	0	HLA-A_CD8A	HLA-A - CD8A	MHC-I	Cell-Cell Contact	KEGG: hsa04514	VEGFRi	RCC_6
Activated Cytotoxic CD4 cells	Tem CD8 cells	HLA-C	CD8A	0.46343	0	HLA-C_CD8A	HLA-C - CD8A	MHC-I	Cell-Cell Contact	KEGG: hsa04514	Control	RCC_6
3_TEMRA CD8 cells	Exhausted CD8 cells	HLA-B	CD8B	0.463414	0	HLA-B_CD8B	HLA-B - CD8B	MHC-I	Cell-Cell Contact	KEGG: hsa04514	Control	RCC_6
Tissue-Associated Activated CD4 cells	Tem/rm CD8 cells	HLA-B	CD8A	0.463405	0	HLA-B_CD8A	HLA-B - CD8A	MHC-I	Cell-Cell Contact	KEGG: hsa04514	Control	RCC_6
MAIT cells	3_TEMRA CD8 cells	HLA-B	CD8A	0.463388	0	HLA-B_CD8A	HLA-B - CD8A	MHC-I	Cell-Cell Contact	KEGG: hsa04514	VEGFRi	RCC_6
MAIT cells	Tem CD8 cells	HLA-B	CD8A	0.463354	0	HLA-B_CD8A	HLA-B - CD8A	MHC-I	Cell-Cell Contact	KEGG: hsa04514	VEGFRi	RCC_8
Activated Cytotoxic CD4 cells	Tem CD8 cells	HLA-B	CD8A	0.463317	0	HLA-B_CD8A	HLA-B - CD8A	MHC-I	Cell-Cell Contact	KEGG: hsa04514	anti-PD1	RCC_1
Tem/rm CD8 cells	Tem CD8 cells	HLA-B	CD8A	0.463259	0	HLA-B_CD8A	HLA-B - CD8A	MHC-I	Cell-Cell Contact	KEGG: hsa04514	VEGFRi	RCC_8
Tcm CD8 cells	Exhausted CD8 cells	HLA-B	CD8A	0.463252	0	HLA-B_CD8A	HLA-B - CD8A	MHC-I	Cell-Cell Contact	KEGG: hsa04514	Control	RCC_4
Regulatory CD4 cells	Tem CD8 cells	HLA-A	CD8A	0.463219	0	HLA-A_CD8A	HLA-A - CD8A	MHC-I	Cell-Cell Contact	KEGG: hsa04514	anti-PD1 + VEGFRi	RCC_6
Activated NK cells	3_TEMRA CD8 cells	HLA-C	CD8A	0.463139	0	HLA-C_CD8A	HLA-C - CD8A	MHC-I	Cell-Cell Contact	KEGG: hsa04514	Control	RCC_6
Activated Cytotoxic CD4 cells	Tem CD8 cells	HLA-A	CD8A	0.463057	0	HLA-A_CD8A	HLA-A - CD8A	MHC-I	Cell-Cell Contact	KEGG: hsa04514	anti-PD1 + VEGFRi	RCC_6
3_TEMRA CD8 cells	2_TEMRA CD8 cells	HLA-B	CD8A	0.463046	0	HLA-B_CD8A	HLA-B - CD8A	MHC-I	Cell-Cell Contact	KEGG: hsa04514	anti-PD1	RCC_6
Activated Cytotoxic CD4 cells	1_TEMRA CD8 cells	HLA-B	CD8A	0.463001	0	HLA-B_CD8A	HLA-B - CD8A	MHC-I	Cell-Cell Contact	KEGG: hsa04514	VEGFRi	RCC_6
Regulatory CD4 cells	3_TEMRA CD8 cells	HLA-A	CD8A	0.462977	0	HLA-A_CD8A	HLA-A - CD8A	MHC-I	Cell-Cell Contact	KEGG: hsa04514	VEGFRi	RCC_6
3_TEMRA CD8 cells	Exhausted CD8 cells	HLA-B	CD8A	0.462962	0	HLA-B_CD8A	HLA-B - CD8A	MHC-I	Cell-Cell Contact	KEGG: hsa04514	Control	RCC_5
Activated NK cells	Tem CD8 cells	HLA-A	CD8A	0.462928	0	HLA-A_CD8A	HLA-A - CD8A	MHC-I	Cell-Cell Contact	KEGG: hsa04514	Control	RCC_4
Tissue-resident NK cells	Tem CD8 cells	HLA-B	CD8A	0.462925	0	HLA-B_CD8A	HLA-B - CD8A	MHC-I	Cell-Cell Contact	KEGG: hsa04514	Control	RCC_4
Tissue-Associated Activated CD4 cells	Exhausted CD8 cells	HLA-B	CD8A	0.462868	0	HLA-B_CD8A	HLA-B - CD8A	MHC-I	Cell-Cell Contact	KEGG: hsa04514	anti-PD1	RCC_4
Cytotoxic CD4 cells	1_TEMRA CD8 cells	HLA-A	CD8A	0.46283	0	HLA-A_CD8A	HLA-A - CD8A	MHC-I	Cell-Cell Contact	KEGG: hsa04514	VEGFRi	RCC_6
1_TEMRA CD8 cells	Tem CD8 cells	HLA-A	CD8A	0.462777	0	HLA-A_CD8A	HLA-A - CD8A	MHC-I	Cell-Cell Contact	KEGG: hsa04514	anti-PD1	RCC_1
MAIT cells	Tem CD8 cells	HLA-C	CD8A	0.462698	0	HLA-C_CD8A	HLA-C - CD8A	MHC-I	Cell-Cell Contact	KEGG: hsa04514	Control	RCC_6
Tissue-resident NK cells	1_TEMRA CD8 cells	HLA-A	CD8A	0.462693	0	HLA-A_CD8A	HLA-A - CD8A	MHC-I	Cell-Cell Contact	KEGG: hsa04514	VEGFRi	RCC_6
Activated NK cells	Exhausted CD8 cells	HLA-A	CD8A	0.462686	0	HLA-A_CD8A	HLA-A - CD8A	MHC-I	Cell-Cell Contact	KEGG: hsa04514	anti-PD1	RCC_4
Tem/rm CD8 cells	2_TEMRA CD8 cells	HLA-C	CD8A	0.462648	0	HLA-C_CD8A	HLA-C - CD8A	MHC-I	Cell-Cell Contact	KEGG: hsa04514	VEGFRi	RCC_6
Tem/rm CD8 cells	Tem CD8 cells	HLA-B	CD8A	0.462626	0	HLA-B_CD8A	HLA-B - CD8A	MHC-I	Cell-Cell Contact	KEGG: hsa04514	anti-PD1 + VEGFRi	RCC_6
Tem/rm CD8 cells	3_TEMRA CD8 cells	HLA-B	CD8A	0.462541	0	HLA-B_CD8A	HLA-B - CD8A	MHC-I	Cell-Cell Contact	KEGG: hsa04514	VEGFRi	RCC_6
3_TEMRA CD8 cells	Activated CD8 cells	HLA-B	CD8A	0.462493	0	HLA-B_CD8A	HLA-B - CD8A	MHC-I	Cell-Cell Contact	KEGG: hsa04514	Control	RCC_4
Cytotoxic CD4 cells	2_TEMRA CD8 cells	HLA-C	CD8A	0.462448	0	HLA-C_CD8A	HLA-C - CD8A	MHC-I	Cell-Cell Contact	KEGG: hsa04514	VEGFRi	RCC_6
3_TEMRA CD8 cells	Exhausted CD8 cells	HLA-A	CD8B	0.462385	0	HLA-A_CD8B	HLA-A - CD8B	MHC-I	Cell-Cell Contact	KEGG: hsa04514	Control	RCC_6
3_TEMRA CD8 cells	Tem CD8 cells	HLA-A	CD8A	0.462336	0	HLA-A_CD8A	HLA-A - CD8A	MHC-I	Cell-Cell Contact	KEGG: hsa04514	Control	RCC_4
1_TEMRA CD8 cells	3_TEMRA CD8 cells	HLA-A	CD8A	0.4623	0	HLA-A_CD8A	HLA-A - CD8A	MHC-I	Cell-Cell Contact	KEGG: hsa04514	VEGFRi	RCC_6
3_TEMRA CD8 cells	1_TEMRA CD8 cells	HLA-B	CD8A	0.462299	0	HLA-B_CD8A	HLA-B - CD8A	MHC-I	Cell-Cell Contact	KEGG: hsa04514	anti-PD1	RCC_1
Tcm CD8 cells	Tem CD8 cells	HLA-A	CD8A	0.462278	0	HLA-A_CD8A	HLA-A - CD8A	MHC-I	Cell-Cell Contact	KEGG: hsa04514	VEGFRi	RCC_6
Activated NK cells	Exhausted CD8 cells	HLA-A	CD8A	0.462244	0	HLA-A_CD8A	HLA-A - CD8A	MHC-I	Cell-Cell Contact	KEGG: hsa04514	Control	RCC_4
Tissue-resident NK cells	Exhausted CD8 cells	HLA-B	CD8A	0.462241	0	HLA-B_CD8A	HLA-B - CD8A	MHC-I	Cell-Cell Contact	KEGG: hsa04514	Control	RCC_4
Activated NK cells	1_TEMRA CD8 cells	HLA-B	CD8A	0.46224	0	HLA-B_CD8A	HLA-B - CD8A	MHC-I	Cell-Cell Contact	KEGG: hsa04514	anti-PD1	RCC_8
2_TEMRA CD8 cells	Exhausted CD8 cells	HLA-A	CD8B	0.46215	0	HLA-A_CD8B	HLA-A - CD8B	MHC-I	Cell-Cell Contact	KEGG: hsa04514	Control	RCC_6
Type I IFN NK cells	Exhausted CD8 cells	HLA-B	CD8A	0.462145	0	HLA-B_CD8A	HLA-B - CD8A	MHC-I	Cell-Cell Contact	KEGG: hsa04514	anti-CD3/CD28/CD2	RCC_5
Tcm CD8 cells	1_TEMRA CD8 cells	HLA-B	CD8A	0.462144	0	HLA-B_CD8A	HLA-B - CD8A	MHC-I	Cell-Cell Contact	KEGG: hsa04514	VEGFRi	RCC_6
Naive CD4 cells	1_TEMRA CD8 cells	HLA-A	CD8A	0.462142	0	HLA-A_CD8A	HLA-A - CD8A	MHC-I	Cell-Cell Contact	KEGG: hsa04514	Control	RCC_6
Cytotoxic CD4 cells	Tem CD8 cells	HLA-B	CD8A	0.462102	0	HLA-B_CD8A	HLA-B - CD8A	MHC-I	Cell-Cell Contact	KEGG: hsa04514	Control	RCC_7
3_TEMRA CD8 cells	2_TEMRA CD8 cells	HLA-A	CD8A	0.46209	0	HLA-A_CD8A	HLA-A - CD8A	MHC-I	Cell-Cell Contact	KEGG: hsa04514	anti-PD1	RCC_6
Tissue-resident NK cells	Tem/rm CD8 cells	HLA-B	CD8A	0.462051	0	HLA-B_CD8A	HLA-B - CD8A	MHC-I	Cell-Cell Contact	KEGG: hsa04514	Control	RCC_6
Exhausted CD8 cells	3_TEMRA CD8 cells	HLA-B	CD8A	0.461985	0	HLA-B_CD8A	HLA-B - CD8A	MHC-I	Cell-Cell Contact	KEGG: hsa04514	VEGFRi	RCC_6
Activated NK cells	Exhausted CD8 cells	HLA-C	CD8A	0.461945	0	HLA-C_CD8A	HLA-C - CD8A	MHC-I	Cell-Cell Contact	KEGG: hsa04514	Control	RCC_6
Tem/rm CD8 cells	Tem CD8 cells	HLA-A	CD8A	0.461929	0	HLA-A_CD8A	HLA-A - CD8A	MHC-I	Cell-Cell Contact	KEGG: hsa04514	Control	RCC_4
1_TEMRA CD8 cells	Tem CD8 cells	HLA-B	CD8A	0.461912	0	HLA-B_CD8A	HLA-B - CD8A	MHC-I	Cell-Cell Contact	KEGG: hsa04514	VEGFRi	RCC_7
Tem CD8 cells	3_TEMRA CD8 cells	HLA-A	CD8A	0.461899	0	HLA-A_CD8A	HLA-A - CD8A	MHC-I	Cell-Cell Contact	KEGG: hsa04514	VEGFRi	RCC_6
3_TEMRA CD8 cells	1_TEMRA CD8 cells	HLA-A	CD8A	0.461878	0	HLA-A_CD8A	HLA-A - CD8A	MHC-I	Cell-Cell Contact	KEGG: hsa04514	anti-PD1 + VEGFRi	RCC_6
Cytokine producing NK cells	Tem CD8 cells	HLA-B	CD8A	0.461858	0	HLA-B_CD8A	HLA-B - CD8A	MHC-I	Cell-Cell Contact	KEGG: hsa04514	anti-PD1 + VEGFRi	RCC_4
Cytokine producing NK cells	Tem CD8 cells	HLA-B	CD8A	0.461853	0	HLA-B_CD8A	HLA-B - CD8A	MHC-I	Cell-Cell Contact	KEGG: hsa04514	anti-CD3/CD28/CD2	RCC_8
1_TEMRA CD8 cells	1_TEMRA CD8 cells	HLA-A	CD8A	0.46181	0	HLA-A_CD8A	HLA-A - CD8A	MHC-I	Cell-Cell Contact	KEGG: hsa04514	anti-PD1 + VEGFRi	RCC_6
Monocytes	2_TEMRA CD8 cells	HLA-B	CD8A	0.461809	0	HLA-B_CD8A	HLA-B - CD8A	MHC-I	Cell-Cell Contact	KEGG: hsa04514	anti-PD1 + VEGFRi	RCC_6
Cytotoxic NK cells	Tem CD8 cells	HLA-B	CD8A	0.461793	0	HLA-B_CD8A	HLA-B - CD8A	MHC-I	Cell-Cell Contact	KEGG: hsa04514	VEGFRi	RCC_7
1_TEMRA CD8 cells	Exhausted CD8 cells	HLA-B	CD8A	0.461769	0	HLA-B_CD8A	HLA-B - CD8A	MHC-I	Cell-Cell Contact	KEGG: hsa04514	anti-CD3/CD28/CD2	RCC_4
Exhausted CD8 cells	Tem CD8 cells	HLA-B	CD8A	0.461762	0	HLA-B_CD8A	HLA-B - CD8A	MHC-I	Cell-Cell Contact	KEGG: hsa04514	VEGFRi	RCC_7
Activated CD8 cells	Exhausted CD8 cells	HLA-B	CD8A	0.461744	0	HLA-B_CD8A	HLA-B - CD8A	MHC-I	Cell-Cell Contact	KEGG: hsa04514	anti-CD3/CD28/CD2	RCC_4
Tem CD8 cells	1_TEMRA CD8 cells	HLA-A	CD8A	0.46166	0	HLA-A_CD8A	HLA-A - CD8A	MHC-I	Cell-Cell Contact	KEGG: hsa04514	anti-PD1 + VEGFRi	RCC_6
3_TEMRA CD8 cells	Exhausted CD8 cells	HLA-A	CD8A	0.461652	0	HLA-A_CD8A	HLA-A - CD8A	MHC-I	Cell-Cell Contact	KEGG: hsa04514	Control	RCC_4
NK-like TEMRA CD8 cells	1_TEMRA CD8 cells	HLA-B	CD8A	0.461641	0	HLA-B_CD8A	HLA-B - CD8A	MHC-I	Cell-Cell Contact	KEGG: hsa04514	anti-PD1	RCC_1
Cytotoxic NK cells	Tem CD8 cells	HLA-A	CD8A	0.461518	0	HLA-A_CD8A	HLA-A - CD8A	MHC-I	Cell-Cell Contact	KEGG: hsa04514	anti-PD1	RCC_4
Exhausted CD8 cells	2_TEMRA CD8 cells	HLA-A	CD8A	0.461416	0	HLA-A_CD8A	HLA-A - CD8A	MHC-I	Cell-Cell Contact	KEGG: hsa04514	anti-PD1	RCC_6
Exhausted CD8 cells	Exhausted CD8 cells	HLA-B	CD8A	0.461406	0	HLA-B_CD8A	HLA-B - CD8A	MHC-I	Cell-Cell Contact	KEGG: hsa04514	Control	RCC_5
Tem/rm CD8 cells	Exhausted CD8 cells	HLA-A	CD8A	0.461358	0	HLA-A_CD8A	HLA-A - CD8A	MHC-I	Cell-Cell Contact	KEGG: hsa04514	anti-PD1	RCC_4
Tissue-resident NK cells	Tem CD8 cells	HLA-B	CD8A	0.461307	0	HLA-B_CD8A	HLA-B - CD8A	MHC-I	Cell-Cell Contact	KEGG: hsa04514	anti-PD1	RCC_4
Exhausted CD8 cells	Tem CD8 cells	HLA-B	CD8A	0.46128	0	HLA-B_CD8A	HLA-B - CD8A	MHC-I	Cell-Cell Contact	KEGG: hsa04514	anti-PD1 + VEGFRi	RCC_6
Tem CD8 cells	3_TEMRA CD8 cells	HLA-C	CD8A	0.461277	0	HLA-C_CD8A	HLA-C - CD8A	MHC-I	Cell-Cell Contact	KEGG: hsa04514	Control	RCC_6
Cytokine producing NK cells	Tem/rm CD8 cells	HLA-B	CD8A	0.461261	0	HLA-B_CD8A	HLA-B - CD8A	MHC-I	Cell-Cell Contact	KEGG: hsa04514	Control	RCC_4
Cytotoxic NK cells	Tem CD8 cells	HLA-B	CD8A	0.461246	0	HLA-B_CD8A	HLA-B - CD8A	MHC-I	Cell-Cell Contact	KEGG: hsa04514	anti-PD1 + VEGFRi	RCC_4
Tem/rm CD8 cells	Exhausted CD8 cells	HLA-A	CD8A	0.461245	0	HLA-A_CD8A	HLA-A - CD8A	MHC-I	Cell-Cell Contact	KEGG: hsa04514	Control	RCC_4
Tcm CD4 cells	2_TEMRA CD8 cells	HLA-C	CD8A	0.461127	0	HLA-C_CD8A	HLA-C - CD8A	MHC-I	Cell-Cell Contact	KEGG: hsa04514	Control	RCC_6
Cytotoxic CD4 cells	Activated CD8 cells	HLA-B	CD8A	0.461086	0	HLA-B_CD8A	HLA-B - CD8A	MHC-I	Cell-Cell Contact	KEGG: hsa04514	Control	RCC_4
Tissue-Associated Activated CD4 cells	Tem CD8 cells	HLA-B	CD8A	0.461053	0	HLA-B_CD8A	HLA-B - CD8A	MHC-I	Cell-Cell Contact	KEGG: hsa04514	Control	RCC_4
Proliferating CD8 cells	Tem CD8 cells	HLA-A	CD8A	0.461028	0	HLA-A_CD8A	HLA-A - CD8A	MHC-I	Cell-Cell Contact	KEGG: hsa04514	anti-PD1	RCC_4
Cytotoxic NK cells	Exhausted CD8 cells	HLA-B	CD8A	0.460958	0	HLA-B_CD8A	HLA-B - CD8A	MHC-I	Cell-Cell Contact	KEGG: hsa04514	anti-PD1	RCC_8
Type I IFN NK cells	Tem CD8 cells	HLA-A	CD8A	0.460906	0	HLA-A_CD8A	HLA-A - CD8A	MHC-I	Cell-Cell Contact	KEGG: hsa04514	anti-PD1	RCC_4
Immature NK cells	Tem CD8 cells	HLA-B	CD8A	0.460905	0	HLA-B_CD8A	HLA-B - CD8A	MHC-I	Cell-Cell Contact	KEGG: hsa04514	anti-PD1	RCC_4
Regulatory CD4 cells	Tem/rm CD8 cells	HLA-B	CD8A	0.460891	0	HLA-B_CD8A	HLA-B - CD8A	MHC-I	Cell-Cell Contact	KEGG: hsa04514	Control	RCC_6
Type I IFN NK cells	Tem CD8 cells	HLA-B	CD8A	0.460881	0	HLA-B_CD8A	HLA-B - CD8A	MHC-I	Cell-Cell Contact	KEGG: hsa04514	VEGFRi	RCC_7
Exhausted CD8 cells	Tem CD8 cells	HLA-A	CD8A	0.460848	0	HLA-A_CD8A	HLA-A - CD8A	MHC-I	Cell-Cell Contact	KEGG: hsa04514	Control	RCC_4
1_TEMRA CD8 cells	2_TEMRA CD8 cells	HLA-B	CD8A	0.460834	0	HLA-B_CD8A	HLA-B - CD8A	MHC-I	Cell-Cell Contact	KEGG: hsa04514	anti-PD1	RCC_6
Regulatory CD4 cells	Exhausted CD8 cells	HLA-B	CD8A	0.460815	0	HLA-B_CD8A	HLA-B - CD8A	MHC-I	Cell-Cell Contact	KEGG: hsa04514	anti-CD3/CD28/CD2	RCC_5
Tissue-Associated Activated CD4 cells	Tem/rm CD8 cells	HLA-A	CD8A	0.460806	0	HLA-A_CD8A	HLA-A - CD8A	MHC-I	Cell-Cell Contact	KEGG: hsa04514	Control	RCC_6
MAIT cells	Tem CD8 cells	HLA-B	CD8A	0.460778	0	HLA-B_CD8A	HLA-B - CD8A	MHC-I	Cell-Cell Contact	KEGG: hsa04514	anti-PD1 + VEGFRi	RCC_6
B cells	1_TEMRA CD8 cells	HLA-B	CD8A	0.460735	0	HLA-B_CD8A	HLA-B - CD8A	MHC-I	Cell-Cell Contact	KEGG: hsa04514	Control	RCC_6
MAIT cells	Tem CD8 cells	HLA-B	CD8A	0.460733	0	HLA-B_CD8A	HLA-B - CD8A	MHC-I	Cell-Cell Contact	KEGG: hsa04514	VEGFRi	RCC_7
Tissue-Associated Activated CD4 cells	Tem CD8 cells	HLA-B	CD8A	0.460727	0	HLA-B_CD8A	HLA-B - CD8A	MHC-I	Cell-Cell Contact	KEGG: hsa04514	VEGFRi	RCC_6
Cytokine producing NK cells	1_TEMRA CD8 cells	HLA-B	CD8A	0.460727	0	HLA-B_CD8A	HLA-B - CD8A	MHC-I	Cell-Cell Contact	KEGG: hsa04514	anti-CD3/CD28/CD2	RCC_8
3_TEMRA CD8 cells	Tem CD8 cells	HLA-A	CD8A	0.460672	0	HLA-A_CD8A	HLA-A - CD8A	MHC-I	Cell-Cell Contact	KEGG: hsa04514	anti-PD1	RCC_1
1_TEMRA CD8 cells	1_TEMRA CD8 cells	HLA-B	CD8A	0.460657	0	HLA-B_CD8A	HLA-B - CD8A	MHC-I	Cell-Cell Contact	KEGG: hsa04514	anti-PD1	RCC_1
XCL1/2+ Gamma delta T cells	Tem CD8 cells	HLA-B	CD8A	0.460645	0	HLA-B_CD8A	HLA-B - CD8A	MHC-I	Cell-Cell Contact	KEGG: hsa04514	VEGFRi	RCC_8
NK-like TEMRA CD8 cells	Tem CD8 cells	HLA-A	CD8A	0.460635	0	HLA-A_CD8A	HLA-A - CD8A	MHC-I	Cell-Cell Contact	KEGG: hsa04514	anti-PD1	RCC_1
NK-like TEMRA CD8 cells	Tem CD8 cells	HLA-B	CD8A	0.460624	0	HLA-B_CD8A	HLA-B - CD8A	MHC-I	Cell-Cell Contact	KEGG: hsa04514	VEGFRi	RCC_7
Type I IFN NK cells	Exhausted CD8 cells	HLA-B	CD8A	0.460595	0	HLA-B_CD8A	HLA-B - CD8A	MHC-I	Cell-Cell Contact	KEGG: hsa04514	Control	RCC_5
1_TEMRA CD8 cells	2_TEMRA CD8 cells	HLA-C	CD8A	0.460594	0	HLA-C_CD8A	HLA-C - CD8A	MHC-I	Cell-Cell Contact	KEGG: hsa04514	anti-PD1 + VEGFRi	RCC_6
Tem/rm CD8 cells	Exhausted CD8 cells	HLA-B	CD8A	0.460591	0	HLA-B_CD8A	HLA-B - CD8A	MHC-I	Cell-Cell Contact	KEGG: hsa04514	anti-CD3/CD28/CD2	RCC_4
Activated Cytotoxic CD4 cells	Exhausted CD8 cells	HLA-A	CD8B	0.46053	0	HLA-A_CD8B	HLA-A - CD8B	MHC-I	Cell-Cell Contact	KEGG: hsa04514	Control	RCC_6
Cytotoxic CD4 cells	Tem CD8 cells	HLA-B	CD8A	0.460516	0	HLA-B_CD8A	HLA-B - CD8A	MHC-I	Cell-Cell Contact	KEGG: hsa04514	VEGFRi	RCC_7
Tem/rm CD8 cells	3_TEMRA CD8 cells	HLA-A	CD8A	0.460505	0	HLA-A_CD8A	HLA-A - CD8A	MHC-I	Cell-Cell Contact	KEGG: hsa04514	VEGFRi	RCC_6
Activated CD4 cells	1_TEMRA CD8 cells	HLA-B	CD8A	0.460485	0	HLA-B_CD8A	HLA-B - CD8A	MHC-I	Cell-Cell Contact	KEGG: hsa04514	VEGFRi	RCC_6
Tcm CD4 cells	2_TEMRA CD8 cells	HLA-A	CD8A	0.460374	0	HLA-A_CD8A	HLA-A - CD8A	MHC-I	Cell-Cell Contact	KEGG: hsa04514	anti-PD1 + VEGFRi	RCC_6
Tem CD4 cells	2_TEMRA CD8 cells	HLA-B	CD8A	0.460373	0	HLA-B_CD8A	HLA-B - CD8A	MHC-I	Cell-Cell Contact	KEGG: hsa04514	anti-PD1 + VEGFRi	RCC_6
Tissue-Associated Activated CD4 cells	Exhausted CD8 cells	HLA-B	CD8A	0.460369	0	HLA-B_CD8A	HLA-B - CD8A	MHC-I	Cell-Cell Contact	KEGG: hsa04514	Control	RCC_4
NK-like TEMRA CD8 cells	Exhausted CD8 cells	HLA-B	CD8A	0.460357	0	HLA-B_CD8A	HLA-B - CD8A	MHC-I	Cell-Cell Contact	KEGG: hsa04514	anti-CD3/CD28/CD2	RCC_4
1_TEMRA CD8 cells	Exhausted CD8 cells	HLA-B	CD8A	0.460295	0	HLA-B_CD8A	HLA-B - CD8A	MHC-I	Cell-Cell Contact	KEGG: hsa04514	Control	RCC_5
Activated CD4 cells	Tem CD8 cells	HLA-B	CD8A	0.460251	0	HLA-B_CD8A	HLA-B - CD8A	MHC-I	Cell-Cell Contact	KEGG: hsa04514	VEGFRi	RCC_8
Exhausted CD8 cells	Exhausted CD8 cells	HLA-A	CD8A	0.460164	0	HLA-A_CD8A	HLA-A - CD8A	MHC-I	Cell-Cell Contact	KEGG: hsa04514	Control	RCC_4
Cytotoxic CD4 cells	1_TEMRA CD8 cells	HLA-B	CD8A	0.460133	0	HLA-B_CD8A	HLA-B - CD8A	MHC-I	Cell-Cell Contact	KEGG: hsa04514	anti-PD1 + VEGFRi	RCC_6
1_TEMRA CD8 cells	Activated CD8 cells	HLA-B	CD8A	0.460129	0	HLA-B_CD8A	HLA-B - CD8A	MHC-I	Cell-Cell Contact	KEGG: hsa04514	Control	RCC_4
Exhausted CD8 cells	1_TEMRA CD8 cells	HLA-A	CD8A	0.46012	0	HLA-A_CD8A	HLA-A - CD8A	MHC-I	Cell-Cell Contact	KEGG: hsa04514	anti-PD1 + VEGFRi	RCC_6
Tem CD8 cells	Exhausted CD8 cells	HLA-C	CD8A	0.460084	0	HLA-C_CD8A	HLA-C - CD8A	MHC-I	Cell-Cell Contact	KEGG: hsa04514	Control	RCC_6
Activated Cytotoxic CD4 cells	Tem CD8 cells	HLA-B	CD8A	0.459924	0	HLA-B_CD8A	HLA-B - CD8A	MHC-I	Cell-Cell Contact	KEGG: hsa04514	anti-PD1 + VEGFRi	RCC_6
Tissue-Associated Activated CD4 cells	Tem CD8 cells	HLA-B	CD8A	0.459897	0	HLA-B_CD8A	HLA-B - CD8A	MHC-I	Cell-Cell Contact	KEGG: hsa04514	anti-PD1	RCC_1
Activated CD4 cells	Tem CD8 cells	HLA-A	CD8A	0.459889	0	HLA-A_CD8A	HLA-A - CD8A	MHC-I	Cell-Cell Contact	KEGG: hsa04514	VEGFRi	RCC_6
NK-like TEMRA CD8 cells	Tem CD8 cells	HLA-B	CD8A	0.459868	0	HLA-B_CD8A	HLA-B - CD8A	MHC-I	Cell-Cell Contact	KEGG: hsa04514	Control	RCC_7
Tissue-Associated Activated CD4 cells	Tem CD8 cells	HLA-B	CD8A	0.459846	0	HLA-B_CD8A	HLA-B - CD8A	MHC-I	Cell-Cell Contact	KEGG: hsa04514	anti-PD1 + VEGFRi	RCC_7
Activated Cytotoxic CD4 cells	1_TEMRA CD8 cells	HLA-C	CD8A	0.459808	0	HLA-C_CD8A	HLA-C - CD8A	MHC-I	Cell-Cell Contact	KEGG: hsa04514	Control	RCC_6
Exhausted CD8 cells	3_TEMRA CD8 cells	HLA-A	CD8A	0.459794	0	HLA-A_CD8A	HLA-A - CD8A	MHC-I	Cell-Cell Contact	KEGG: hsa04514	VEGFRi	RCC_6
Activated CD8 cells	Exhausted CD8 cells	HLA-B	CD8A	0.45964	0	HLA-B_CD8A	HLA-B - CD8A	MHC-I	Cell-Cell Contact	KEGG: hsa04514	anti-CD3/CD28/CD2	RCC_5
Exhausted CD8 cells	Tem CD8 cells	HLA-A	CD8A	0.459608	0	HLA-A_CD8A	HLA-A - CD8A	MHC-I	Cell-Cell Contact	KEGG: hsa04514	anti-PD1	RCC_4
Regulatory CD4 cells	Exhausted CD8 cells	HLA-A	CD8A	0.459504	0	HLA-A_CD8A	HLA-A - CD8A	MHC-I	Cell-Cell Contact	KEGG: hsa04514	anti-PD1	RCC_4
Tem/rm CD8 cells	Tem CD8 cells	HLA-A	CD8A	0.459478	0	HLA-A_CD8A	HLA-A - CD8A	MHC-I	Cell-Cell Contact	KEGG: hsa04514	anti-PD1 + VEGFRi	RCC_6
NK-like TEMRA CD8 cells	Tem CD8 cells	HLA-A	CD8A	0.45942	0	HLA-A_CD8A	HLA-A - CD8A	MHC-I	Cell-Cell Contact	KEGG: hsa04514	anti-PD1 + VEGFRi	RCC_6
Cytotoxic CD4 cells	3_TEMRA CD8 cells	HLA-C	CD8A	0.459414	0	HLA-C_CD8A	HLA-C - CD8A	MHC-I	Cell-Cell Contact	KEGG: hsa04514	Control	RCC_6
Cytokine producing NK cells	Exhausted CD8 cells	HLA-A	CD8A	0.459403	0	HLA-A_CD8A	HLA-A - CD8A	MHC-I	Cell-Cell Contact	KEGG: hsa04514	anti-PD1	RCC_4
1_TEMRA CD8 cells	2_TEMRA CD8 cells	HLA-A	CD8A	0.45939	0	HLA-A_CD8A	HLA-A - CD8A	MHC-I	Cell-Cell Contact	KEGG: hsa04514	anti-PD1	RCC_6
Regulatory CD4 cells	Tem CD8 cells	HLA-A	CD8A	0.459368	0	HLA-A_CD8A	HLA-A - CD8A	MHC-I	Cell-Cell Contact	KEGG: hsa04514	anti-PD1	RCC_1
Cytotoxic NK cells	Exhausted CD8 cells	HLA-C	CD8A	0.459348	0	HLA-C_CD8A	HLA-C - CD8A	MHC-I	Cell-Cell Contact	KEGG: hsa04514	anti-PD1	RCC_4
Tcm CD8 cells	Exhausted CD8 cells	HLA-B	CD8A	0.459344	0	HLA-B_CD8A	HLA-B - CD8A	MHC-I	Cell-Cell Contact	KEGG: hsa04514	anti-PD1	RCC_4
Tcm CD8 cells	Tem CD8 cells	HLA-B	CD8A	0.459308	0	HLA-B_CD8A	HLA-B - CD8A	MHC-I	Cell-Cell Contact	KEGG: hsa04514	anti-PD1	RCC_1
Exhausted CD8 cells	Exhausted CD8 cells	HLA-A	CD8B	0.459293	0	HLA-A_CD8B	HLA-A - CD8B	MHC-I	Cell-Cell Contact	KEGG: hsa04514	Control	RCC_6
Activated NK cells	Exhausted CD8 cells	HLA-B	CD8A	0.459279	0	HLA-B_CD8A	HLA-B - CD8A	MHC-I	Cell-Cell Contact	KEGG: hsa04514	anti-CD3/CD28/CD2	RCC_5
Tcm CD8 cells	1_TEMRA CD8 cells	HLA-A	CD8A	0.459271	0	HLA-A_CD8A	HLA-A - CD8A	MHC-I	Cell-Cell Contact	KEGG: hsa04514	VEGFRi	RCC_6
Exhausted CD8 cells	Tem CD8 cells	HLA-B	CD8A	0.459269	0	HLA-B_CD8A	HLA-B - CD8A	MHC-I	Cell-Cell Contact	KEGG: hsa04514	VEGFRi	RCC_8
Cytotoxic CD4 cells	Exhausted CD8 cells	HLA-A	CD8A	0.459203	0	HLA-A_CD8A	HLA-A - CD8A	MHC-I	Cell-Cell Contact	KEGG: hsa04514	anti-PD1	RCC_4
Regulatory CD4 cells	1_TEMRA CD8 cells	HLA-B	CD8A	0.459157	0	HLA-B_CD8A	HLA-B - CD8A	MHC-I	Cell-Cell Contact	KEGG: hsa04514	anti-PD1	RCC_1
3_TEMRA CD8 cells	Exhausted CD8 cells	HLA-B	CD8A	0.4591	0	HLA-B_CD8A	HLA-B - CD8A	MHC-I	Cell-Cell Contact	KEGG: hsa04514	Control	RCC_7
MAIT cells	Tem CD8 cells	HLA-B	CD8A	0.459089	0	HLA-B_CD8A	HLA-B - CD8A	MHC-I	Cell-Cell Contact	KEGG: hsa04514	anti-PD1	RCC_4
MAIT cells	1_TEMRA CD8 cells	HLA-C	CD8A	0.459076	0	HLA-C_CD8A	HLA-C - CD8A	MHC-I	Cell-Cell Contact	KEGG: hsa04514	Control	RCC_6
Tissue-resident NK cells	Tem CD8 cells	HLA-B	CD8A	0.459013	0	HLA-B_CD8A	HLA-B - CD8A	MHC-I	Cell-Cell Contact	KEGG: hsa04514	VEGFRi	RCC_6
Activated NK cells	Exhausted CD8 cells	HLA-B	CD8A	0.458957	0	HLA-B_CD8A	HLA-B - CD8A	MHC-I	Cell-Cell Contact	KEGG: hsa04514	anti-PD1	RCC_8
Activated NK cells	Exhausted CD8 cells	HLA-B	CD8B	0.458919	0	HLA-B_CD8B	HLA-B - CD8B	MHC-I	Cell-Cell Contact	KEGG: hsa04514	Control	RCC_6
Activated CD4 cells	Exhausted CD8 cells	HLA-A	CD8A	0.45887	0	HLA-A_CD8A	HLA-A - CD8A	MHC-I	Cell-Cell Contact	KEGG: hsa04514	anti-PD1	RCC_4
1_TEMRA CD8 cells	Exhausted CD8 cells	HLA-B	CD8A	0.458856	0	HLA-B_CD8A	HLA-B - CD8A	MHC-I	Cell-Cell Contact	KEGG: hsa04514	anti-CD3/CD28/CD2	RCC_5
Cytotoxic NK cells	Tem/rm CD8 cells	HLA-B	CD8A	0.458848	0	HLA-B_CD8A	HLA-B - CD8A	MHC-I	Cell-Cell Contact	KEGG: hsa04514	Control	RCC_4
Tissue-resident NK cells	3_TEMRA CD8 cells	HLA-C	CD8A	0.458846	0	HLA-C_CD8A	HLA-C - CD8A	MHC-I	Cell-Cell Contact	KEGG: hsa04514	Control	RCC_6
Cytotoxic CD4 cells	Tem CD8 cells	HLA-A	CD8A	0.458771	0	HLA-A_CD8A	HLA-A - CD8A	MHC-I	Cell-Cell Contact	KEGG: hsa04514	anti-PD1 + VEGFRi	RCC_6
Type I IFN NK cells	Tem CD8 cells	HLA-B	CD8A	0.458733	0	HLA-B_CD8A	HLA-B - CD8A	MHC-I	Cell-Cell Contact	KEGG: hsa04514	anti-CD3/CD28/CD2	RCC_8
Regulatory CD4 cells	1_TEMRA CD8 cells	HLA-A	CD8A	0.458714	0	HLA-A_CD8A	HLA-A - CD8A	MHC-I	Cell-Cell Contact	KEGG: hsa04514	anti-PD1 + VEGFRi	RCC_6
Activated Cytotoxic CD4 cells	Tem CD8 cells	HLA-A	CD8A	0.458687	0	HLA-A_CD8A	HLA-A - CD8A	MHC-I	Cell-Cell Contact	KEGG: hsa04514	anti-PD1	RCC_1
Regulatory CD4 cells	Exhausted CD8 cells	HLA-B	CD8A	0.45865	0	HLA-B_CD8A	HLA-B - CD8A	MHC-I	Cell-Cell Contact	KEGG: hsa04514	anti-PD1	RCC_4
Activated Cytotoxic CD4 cells	1_TEMRA CD8 cells	HLA-A	CD8A	0.458551	0	HLA-A_CD8A	HLA-A - CD8A	MHC-I	Cell-Cell Contact	KEGG: hsa04514	anti-PD1 + VEGFRi	RCC_6
Tem/rm CD8 cells	3_TEMRA CD8 cells	HLA-C	CD8A	0.458534	0	HLA-C_CD8A	HLA-C - CD8A	MHC-I	Cell-Cell Contact	KEGG: hsa04514	Control	RCC_6
Activated CD4 cells	Tem CD8 cells	HLA-C	CD8A	0.458533	0	HLA-C_CD8A	HLA-C - CD8A	MHC-I	Cell-Cell Contact	KEGG: hsa04514	Control	RCC_6
2_TEMRA CD8 cells	Tem/rm CD8 cells	HLA-C	CD8A	0.458527	0	HLA-C_CD8A	HLA-C - CD8A	MHC-I	Cell-Cell Contact	KEGG: hsa04514	Control	RCC_6
Cytotoxic NK cells	Tem CD8 cells	HLA-B	CD8A	0.458524	0	HLA-B_CD8A	HLA-B - CD8A	MHC-I	Cell-Cell Contact	KEGG: hsa04514	anti-CD3/CD28/CD2	RCC_8
Exhausted CD8 cells	2_TEMRA CD8 cells	HLA-C	CD8A	0.458421	0	HLA-C_CD8A	HLA-C - CD8A	MHC-I	Cell-Cell Contact	KEGG: hsa04514	VEGFRi	RCC_6
Activated Cytotoxic CD4 cells	3_TEMRA CD8 cells	HLA-A	CD8A	0.458407	0	HLA-A_CD8A	HLA-A - CD8A	MHC-I	Cell-Cell Contact	KEGG: hsa04514	VEGFRi	RCC_6
Tissue-Associated Activated CD4 cells	Tem CD8 cells	HLA-B	CD8A	0.458384	0	HLA-B_CD8A	HLA-B - CD8A	MHC-I	Cell-Cell Contact	KEGG: hsa04514	anti-PD1	RCC_4
Resting NK cells	Exhausted CD8 cells	HLA-B	CD8A	0.458365	0	HLA-B_CD8A	HLA-B - CD8A	MHC-I	Cell-Cell Contact	KEGG: hsa04514	anti-PD1	RCC_4
1_TEMRA CD8 cells	Exhausted CD8 cells	HLA-A	CD8A	0.458284	0	HLA-A_CD8A	HLA-A - CD8A	MHC-I	Cell-Cell Contact	KEGG: hsa04514	anti-PD1	RCC_4
Activated CD8 cells	Exhausted CD8 cells	HLA-A	CD8A	0.458263	0	HLA-A_CD8A	HLA-A - CD8A	MHC-I	Cell-Cell Contact	KEGG: hsa04514	anti-PD1	RCC_4
Tem CD8 cells	Tem CD8 cells	HLA-B	CD8A	0.458227	0	HLA-B_CD8A	HLA-B - CD8A	MHC-I	Cell-Cell Contact	KEGG: hsa04514	anti-PD1	RCC_1
Cytotoxic CD4 cells	Exhausted CD8 cells	HLA-C	CD8A	0.458222	0	HLA-C_CD8A	HLA-C - CD8A	MHC-I	Cell-Cell Contact	KEGG: hsa04514	Control	RCC_6
Activated NK cells	Tem CD8 cells	HLA-A	CD8A	0.458202	0	HLA-A_CD8A	HLA-A - CD8A	MHC-I	Cell-Cell Contact	KEGG: hsa04514	anti-PD1	RCC_4
1_TEMRA CD8 cells	1_TEMRA CD8 cells	HLA-B	CD8A	0.458148	0	HLA-B_CD8A	HLA-B - CD8A	MHC-I	Cell-Cell Contact	KEGG: hsa04514	anti-PD1	RCC_8
Tcm CD8 cells	Tem CD8 cells	HLA-B	CD8A	0.45814	0	HLA-B_CD8A	HLA-B - CD8A	MHC-I	Cell-Cell Contact	KEGG: hsa04514	anti-PD1 + VEGFRi	RCC_7
Cytotoxic CD4 cells	Tem CD8 cells	HLA-B	CD8A	0.458123	0	HLA-B_CD8A	HLA-B - CD8A	MHC-I	Cell-Cell Contact	KEGG: hsa04514	anti-PD1 + VEGFRi	RCC_4
Tem/rm CD8 cells	1_TEMRA CD8 cells	HLA-B	CD8A	0.458121	0	HLA-B_CD8A	HLA-B - CD8A	MHC-I	Cell-Cell Contact	KEGG: hsa04514	anti-PD1 + VEGFRi	RCC_6
Type I IFN NK cells	1_TEMRA CD8 cells	HLA-B	CD8A	0.458067	0	HLA-B_CD8A	HLA-B - CD8A	MHC-I	Cell-Cell Contact	KEGG: hsa04514	Control	RCC_8
Activated NK cells	Exhausted CD8 cells	HLA-B	CD8A	0.458061	0	HLA-B_CD8A	HLA-B - CD8A	MHC-I	Cell-Cell Contact	KEGG: hsa04514	Control	RCC_5
Activated NK cells	Tem CD8 cells	HLA-B	CD8A	0.458046	0	HLA-B_CD8A	HLA-B - CD8A	MHC-I	Cell-Cell Contact	KEGG: hsa04514	VEGFRi	RCC_7
Activated Cytotoxic CD4 cells	3_TEMRA CD8 cells	HLA-B	CD8A	0.457962	0	HLA-B_CD8A	HLA-B - CD8A	MHC-I	Cell-Cell Contact	KEGG: hsa04514	VEGFRi	RCC_6
Tissue-resident NK cells	Exhausted CD8 cells	HLA-B	CD8A	0.457905	0	HLA-B_CD8A	HLA-B - CD8A	MHC-I	Cell-Cell Contact	KEGG: hsa04514	anti-CD3/CD28/CD2	RCC_4
Tem CD8 cells	Exhausted CD8 cells	HLA-A	CD8A	0.457879	0	HLA-A_CD8A	HLA-A - CD8A	MHC-I	Cell-Cell Contact	KEGG: hsa04514	anti-PD1	RCC_4
Tem CD8 cells	2_TEMRA CD8 cells	HLA-A	CD8A	0.45784	0	HLA-A_CD8A	HLA-A - CD8A	MHC-I	Cell-Cell Contact	KEGG: hsa04514	anti-PD1	RCC_6
Tem CD8 cells	2_TEMRA CD8 cells	HLA-C	CD8A	0.457799	0	HLA-C_CD8A	HLA-C - CD8A	MHC-I	Cell-Cell Contact	KEGG: hsa04514	anti-PD1 + VEGFRi	RCC_6
Cytotoxic CD4 cells	3_TEMRA CD8 cells	HLA-A	CD8A	0.457791	0	HLA-A_CD8A	HLA-A - CD8A	MHC-I	Cell-Cell Contact	KEGG: hsa04514	VEGFRi	RCC_6
Activated NK cells	Exhausted CD8 cells	HLA-A	CD8B	0.457773	0	HLA-A_CD8B	HLA-A - CD8B	MHC-I	Cell-Cell Contact	KEGG: hsa04514	Control	RCC_6
Tissue-Associated Activated CD4 cells	1_TEMRA CD8 cells	HLA-B	CD8A	0.457722	0	HLA-B_CD8A	HLA-B - CD8A	MHC-I	Cell-Cell Contact	KEGG: hsa04514	VEGFRi	RCC_6
NK-like TEMRA CD8 cells	Exhausted CD8 cells	HLA-B	CD8A	0.457717	0	HLA-B_CD8A	HLA-B - CD8A	MHC-I	Cell-Cell Contact	KEGG: hsa04514	Control	RCC_5
Tissue-resident NK cells	Exhausted CD8 cells	HLA-C	CD8A	0.457654	0	HLA-C_CD8A	HLA-C - CD8A	MHC-I	Cell-Cell Contact	KEGG: hsa04514	Control	RCC_6
Tissue-resident NK cells	3_TEMRA CD8 cells	HLA-A	CD8A	0.457654	0	HLA-A_CD8A	HLA-A - CD8A	MHC-I	Cell-Cell Contact	KEGG: hsa04514	VEGFRi	RCC_6
Immature NK cells	Tem CD8 cells	HLA-B	CD8A	0.457635	0	HLA-B_CD8A	HLA-B - CD8A	MHC-I	Cell-Cell Contact	KEGG: hsa04514	Control	RCC_4
MAIT cells	Tem CD8 cells	HLA-A	CD8A	0.457613	0	HLA-A_CD8A	HLA-A - CD8A	MHC-I	Cell-Cell Contact	KEGG: hsa04514	VEGFRi	RCC_6
Type I IFN NK cells	1_TEMRA CD8 cells	HLA-B	CD8A	0.457608	0	HLA-B_CD8A	HLA-B - CD8A	MHC-I	Cell-Cell Contact	KEGG: hsa04514	anti-CD3/CD28/CD2	RCC_8
Activated CD8 cells	Activated CD8 cells	HLA-B	CD8A	0.457605	0	HLA-B_CD8A	HLA-B - CD8A	MHC-I	Cell-Cell Contact	KEGG: hsa04514	Control	RCC_4
Regulatory CD4 cells	Tem CD8 cells	HLA-B	CD8A	0.457578	0	HLA-B_CD8A	HLA-B - CD8A	MHC-I	Cell-Cell Contact	KEGG: hsa04514	Control	RCC_4
XCL1/2+ Gamma delta T cells	1_TEMRA CD8 cells	HLA-B	CD8A	0.457571	0	HLA-B_CD8A	HLA-B - CD8A	MHC-I	Cell-Cell Contact	KEGG: hsa04514	anti-PD1 + VEGFRi	RCC_5
Tcm CD8 cells	Tem CD8 cells	HLA-C	CD8A	0.457513	0	HLA-C_CD8A	HLA-C - CD8A	MHC-I	Cell-Cell Contact	KEGG: hsa04514	Control	RCC_6
Resting NK cells	Tem CD8 cells	HLA-B	CD8A	0.457447	0	HLA-B_CD8A	HLA-B - CD8A	MHC-I	Cell-Cell Contact	KEGG: hsa04514	Control	RCC_4
Tissue-Associated Activated CD4 cells	Tem CD8 cells	HLA-B	CD8A	0.457437	0	HLA-B_CD8A	HLA-B - CD8A	MHC-I	Cell-Cell Contact	KEGG: hsa04514	VEGFRi	RCC_8
Monocytes	2_TEMRA CD8 cells	HLA-A	CD8A	0.457413	0	HLA-A_CD8A	HLA-A - CD8A	MHC-I	Cell-Cell Contact	KEGG: hsa04514	Control	RCC_6
Cytotoxic NK cells	1_TEMRA CD8 cells	HLA-B	CD8A	0.457399	0	HLA-B_CD8A	HLA-B - CD8A	MHC-I	Cell-Cell Contact	KEGG: hsa04514	anti-CD3/CD28/CD2	RCC_8
Type I IFN NK cells	Exhausted CD8 cells	HLA-B	CD8B	0.457395	0	HLA-B_CD8B	HLA-B - CD8B	MHC-I	Cell-Cell Contact	KEGG: hsa04514	anti-PD1	RCC_8
3_TEMRA CD8 cells	Tem CD8 cells	HLA-B	CD8A	0.457384	0	HLA-B_CD8A	HLA-B - CD8A	MHC-I	Cell-Cell Contact	KEGG: hsa04514	anti-PD1	RCC_7
Immature NK cells	Tem CD8 cells	HLA-B	CD8A	0.45736	0	HLA-B_CD8A	HLA-B - CD8A	MHC-I	Cell-Cell Contact	KEGG: hsa04514	anti-PD1	RCC_1
Tem/rm CD8 cells	Exhausted CD8 cells	HLA-C	CD8A	0.457342	0	HLA-C_CD8A	HLA-C - CD8A	MHC-I	Cell-Cell Contact	KEGG: hsa04514	Control	RCC_6
Exhausted CD8 cells	Exhausted CD8 cells	HLA-B	CD8A	0.457289	0	HLA-B_CD8A	HLA-B - CD8A	MHC-I	Cell-Cell Contact	KEGG: hsa04514	anti-CD3/CD28/CD2	RCC_4
Tcm CD8 cells	Tem CD8 cells	HLA-B	CD8A	0.457242	0	HLA-B_CD8A	HLA-B - CD8A	MHC-I	Cell-Cell Contact	KEGG: hsa04514	anti-PD1 + VEGFRi	RCC_6
Activated NK cells	Tem CD8 cells	HLA-B	CD8A	0.457155	0	HLA-B_CD8A	HLA-B - CD8A	MHC-I	Cell-Cell Contact	KEGG: hsa04514	anti-PD1 + VEGFRi	RCC_4
Exhausted CD8 cells	Activated CD8 cells	HLA-B	CD8A	0.457145	0	HLA-B_CD8A	HLA-B - CD8A	MHC-I	Cell-Cell Contact	KEGG: hsa04514	Control	RCC_4
Tem/rm CD8 cells	Exhausted CD8 cells	HLA-B	CD8A	0.45713	0	HLA-B_CD8A	HLA-B - CD8A	MHC-I	Cell-Cell Contact	KEGG: hsa04514	anti-CD3/CD28/CD2	RCC_5
3_TEMRA CD8 cells	2_TEMRA CD8 cells	HLA-C	CD8A	0.457119	0	HLA-C_CD8A	HLA-C - CD8A	MHC-I	Cell-Cell Contact	KEGG: hsa04514	anti-PD1 + VEGFRi	RCC_6
Type I IFN NK cells	Exhausted CD8 cells	HLA-C	CD8A	0.457106	0	HLA-C_CD8A	HLA-C - CD8A	MHC-I	Cell-Cell Contact	KEGG: hsa04514	anti-PD1	RCC_4
Tcm CD8 cells	3_TEMRA CD8 cells	HLA-B	CD8A	0.457105	0	HLA-B_CD8A	HLA-B - CD8A	MHC-I	Cell-Cell Contact	KEGG: hsa04514	VEGFRi	RCC_6
Cytotoxic NK cells	Tem CD8 cells	HLA-C	CD8A	0.457074	0	HLA-C_CD8A	HLA-C - CD8A	MHC-I	Cell-Cell Contact	KEGG: hsa04514	Control	RCC_4
Activated CD4 cells	Tem CD8 cells	HLA-B	CD8A	0.457038	0	HLA-B_CD8A	HLA-B - CD8A	MHC-I	Cell-Cell Contact	KEGG: hsa04514	VEGFRi	RCC_7
Immature NK cells	Exhausted CD8 cells	HLA-B	CD8A	0.456952	0	HLA-B_CD8A	HLA-B - CD8A	MHC-I	Cell-Cell Contact	KEGG: hsa04514	Control	RCC_4
Exhausted CD8 cells	1_TEMRA CD8 cells	HLA-B	CD8A	0.456935	0	HLA-B_CD8A	HLA-B - CD8A	MHC-I	Cell-Cell Contact	KEGG: hsa04514	anti-PD1	RCC_1
3_TEMRA CD8 cells	1_TEMRA CD8 cells	HLA-B	CD8A	0.456933	0	HLA-B_CD8A	HLA-B - CD8A	MHC-I	Cell-Cell Contact	KEGG: hsa04514	anti-PD1	RCC_8
Type I IFN NK cells	Exhausted CD8 cells	HLA-A	CD8A	0.456922	0	HLA-A_CD8A	HLA-A - CD8A	MHC-I	Cell-Cell Contact	KEGG: hsa04514	anti-CD3/CD28/CD2	RCC_4
Regulatory CD4 cells	Exhausted CD8 cells	HLA-B	CD8A	0.456895	0	HLA-B_CD8A	HLA-B - CD8A	MHC-I	Cell-Cell Contact	KEGG: hsa04514	Control	RCC_4
Activated CD4 cells	1_TEMRA CD8 cells	HLA-A	CD8A	0.456885	0	HLA-A_CD8A	HLA-A - CD8A	MHC-I	Cell-Cell Contact	KEGG: hsa04514	VEGFRi	RCC_6
Tem/rm CD8 cells	Tem CD8 cells	HLA-A	CD8A	0.456876	0	HLA-A_CD8A	HLA-A - CD8A	MHC-I	Cell-Cell Contact	KEGG: hsa04514	anti-PD1	RCC_4
Exhausted CD8 cells	1_TEMRA CD8 cells	HLA-B	CD8A	0.456777	0	HLA-B_CD8A	HLA-B - CD8A	MHC-I	Cell-Cell Contact	KEGG: hsa04514	anti-PD1 + VEGFRi	RCC_6
Resting NK cells	Exhausted CD8 cells	HLA-B	CD8A	0.456764	0	HLA-B_CD8A	HLA-B - CD8A	MHC-I	Cell-Cell Contact	KEGG: hsa04514	Control	RCC_4
Tem/rm CD8 cells	Activated CD8 cells	HLA-B	CD8A	0.456753	0	HLA-B_CD8A	HLA-B - CD8A	MHC-I	Cell-Cell Contact	KEGG: hsa04514	Control	RCC_4
Exhausted CD8 cells	2_TEMRA CD8 cells	HLA-B	CD8A	0.456655	0	HLA-B_CD8A	HLA-B - CD8A	MHC-I	Cell-Cell Contact	KEGG: hsa04514	anti-PD1	RCC_6
1_TEMRA CD8 cells	Exhausted CD8 cells	HLA-B	CD8B	0.456617	0	HLA-B_CD8B	HLA-B - CD8B	MHC-I	Cell-Cell Contact	KEGG: hsa04514	Control	RCC_6
Cytotoxic NK cells	1_TEMRA CD8 cells	HLA-A	CD8A	0.456588	0	HLA-A_CD8A	HLA-A - CD8A	MHC-I	Cell-Cell Contact	KEGG: hsa04514	anti-PD1	RCC_1
MAIT cells	Tem CD8 cells	HLA-B	CD8A	0.456502	0	HLA-B_CD8A	HLA-B - CD8A	MHC-I	Cell-Cell Contact	KEGG: hsa04514	Control	RCC_7
Naive Gamma delta T cells	Tem CD8 cells	HLA-B	CD8A	0.456501	0	HLA-B_CD8A	HLA-B - CD8A	MHC-I	Cell-Cell Contact	KEGG: hsa04514	anti-PD1	RCC_1
Activated NK cells	Tem/rm CD8 cells	HLA-B	CD8A	0.456483	0	HLA-B_CD8A	HLA-B - CD8A	MHC-I	Cell-Cell Contact	KEGG: hsa04514	Control	RCC_4
Exhausted CD8 cells	3_TEMRA CD8 cells	HLA-C	CD8A	0.456456	0	HLA-C_CD8A	HLA-C - CD8A	MHC-I	Cell-Cell Contact	KEGG: hsa04514	Control	RCC_6
Tem/rm CD8 cells	Exhausted CD8 cells	HLA-B	CD8A	0.456399	0	HLA-B_CD8A	HLA-B - CD8A	MHC-I	Cell-Cell Contact	KEGG: hsa04514	Control	RCC_5
Cytotoxic NK cells	Exhausted CD8 cells	HLA-C	CD8A	0.456391	0	HLA-C_CD8A	HLA-C - CD8A	MHC-I	Cell-Cell Contact	KEGG: hsa04514	Control	RCC_4
Tissue-Associated Activated CD4 cells	Tem CD8 cells	HLA-A	CD8A	0.456355	0	HLA-A_CD8A	HLA-A - CD8A	MHC-I	Cell-Cell Contact	KEGG: hsa04514	VEGFRi	RCC_6
MAIT cells	1_TEMRA CD8 cells	HLA-B	CD8A	0.456276	0	HLA-B_CD8A	HLA-B - CD8A	MHC-I	Cell-Cell Contact	KEGG: hsa04514	anti-PD1 + VEGFRi	RCC_6
Tcm CD8 cells	Tem CD8 cells	HLA-B	CD8A	0.456239	0	HLA-B_CD8A	HLA-B - CD8A	MHC-I	Cell-Cell Contact	KEGG: hsa04514	VEGFRi	RCC_7
Activated Cytotoxic CD4 cells	2_TEMRA CD8 cells	HLA-C	CD8A	0.456185	0	HLA-C_CD8A	HLA-C - CD8A	MHC-I	Cell-Cell Contact	KEGG: hsa04514	VEGFRi	RCC_6
Cytotoxic NK cells	Exhausted CD8 cells	HLA-A	CD8A	0.456159	0	HLA-A_CD8A	HLA-A - CD8A	MHC-I	Cell-Cell Contact	KEGG: hsa04514	anti-CD3/CD28/CD2	RCC_4
Tissue-resident NK cells	2_TEMRA CD8 cells	HLA-C	CD8A	0.456133	0	HLA-C_CD8A	HLA-C - CD8A	MHC-I	Cell-Cell Contact	KEGG: hsa04514	VEGFRi	RCC_6
1_TEMRA CD8 cells	Tem CD8 cells	HLA-A	CD8A	0.456113	0	HLA-A_CD8A	HLA-A - CD8A	MHC-I	Cell-Cell Contact	KEGG: hsa04514	Control	RCC_4
Activated Cytotoxic CD4 cells	Tem CD8 cells	HLA-B	CD8A	0.456077	0	HLA-B_CD8A	HLA-B - CD8A	MHC-I	Cell-Cell Contact	KEGG: hsa04514	VEGFRi	RCC_8
Tem/rm CD8 cells	Exhausted CD8 cells	HLA-A	CD8B	0.45601	0	HLA-A_CD8B	HLA-A - CD8B	MHC-I	Cell-Cell Contact	KEGG: hsa04514	Control	RCC_6
Tissue-resident NK cells	1_TEMRA CD8 cells	HLA-B	CD8A	0.45601	0	HLA-B_CD8A	HLA-B - CD8A	MHC-I	Cell-Cell Contact	KEGG: hsa04514	VEGFRi	RCC_6
Tcm CD4 cells	Tem CD8 cells	HLA-B	CD8A	0.45589	0	HLA-B_CD8A	HLA-B - CD8A	MHC-I	Cell-Cell Contact	KEGG: hsa04514	VEGFRi	RCC_6
Regulatory CD4 cells	Exhausted CD8 cells	HLA-A	CD8B	0.455857	0	HLA-A_CD8B	HLA-A - CD8B	MHC-I	Cell-Cell Contact	KEGG: hsa04514	Control	RCC_6
Activated NK cells	Exhausted CD8 cells	HLA-A	CD8A	0.455799	0	HLA-A_CD8A	HLA-A - CD8A	MHC-I	Cell-Cell Contact	KEGG: hsa04514	anti-CD3/CD28/CD2	RCC_4
Type I IFN NK cells	Tem/rm CD8 cells	HLA-B	CD8A	0.455798	0	HLA-B_CD8A	HLA-B - CD8A	MHC-I	Cell-Cell Contact	KEGG: hsa04514	Control	RCC_4
Exhausted CD8 cells	Tem CD8 cells	HLA-A	CD8A	0.45575	0	HLA-A_CD8A	HLA-A - CD8A	MHC-I	Cell-Cell Contact	KEGG: hsa04514	anti-PD1	RCC_1
1_TEMRA CD8 cells	Exhausted CD8 cells	HLA-A	CD8B	0.455736	0	HLA-A_CD8B	HLA-A - CD8B	MHC-I	Cell-Cell Contact	KEGG: hsa04514	Control	RCC_6
XCL1/2+ Gamma delta T cells	1_TEMRA CD8 cells	HLA-B	CD8A	0.455722	0	HLA-B_CD8A	HLA-B - CD8A	MHC-I	Cell-Cell Contact	KEGG: hsa04514	anti-PD1	RCC_1
Tissue-resident NK cells	Tem CD8 cells	HLA-B	CD8A	0.455696	0	HLA-B_CD8A	HLA-B - CD8A	MHC-I	Cell-Cell Contact	KEGG: hsa04514	anti-PD1	RCC_1
Tem/rm CD8 cells	2_TEMRA CD8 cells	HLA-A	CD8A	0.455683	0	HLA-A_CD8A	HLA-A - CD8A	MHC-I	Cell-Cell Contact	KEGG: hsa04514	anti-PD1	RCC_6
Type I IFN NK cells	Tem CD8 cells	HLA-B	CD8A	0.45568	0	HLA-B_CD8A	HLA-B - CD8A	MHC-I	Cell-Cell Contact	KEGG: hsa04514	anti-PD1	RCC_8
Activated CD4 cells	Tem CD8 cells	HLA-B	CD8A	0.455667	0	HLA-B_CD8A	HLA-B - CD8A	MHC-I	Cell-Cell Contact	KEGG: hsa04514	anti-PD1 + VEGFRi	RCC_6
Activated CD4 cells	Tem CD8 cells	HLA-A	CD8A	0.455665	0	HLA-A_CD8A	HLA-A - CD8A	MHC-I	Cell-Cell Contact	KEGG: hsa04514	Control	RCC_4
Cytotoxic NK cells	Tem CD8 cells	HLA-B	CD8A	0.455662	0	HLA-B_CD8A	HLA-B - CD8A	MHC-I	Cell-Cell Contact	KEGG: hsa04514	anti-CD3/CD28/CD2	RCC_7
Activated CD4 cells	2_TEMRA CD8 cells	HLA-C	CD8A	0.455583	0	HLA-C_CD8A	HLA-C - CD8A	MHC-I	Cell-Cell Contact	KEGG: hsa04514	VEGFRi	RCC_6
Tem/rm CD8 cells	Tem CD8 cells	HLA-B	CD8A	0.455486	0	HLA-B_CD8A	HLA-B - CD8A	MHC-I	Cell-Cell Contact	KEGG: hsa04514	anti-PD1	RCC_7
Monocytes	Tem CD8 cells	HLA-B	CD8A	0.455463	0	HLA-B_CD8A	HLA-B - CD8A	MHC-I	Cell-Cell Contact	KEGG: hsa04514	Control	RCC_6
Activated CD4 cells	3_TEMRA CD8 cells	HLA-B	CD8A	0.45545	0	HLA-B_CD8A	HLA-B - CD8A	MHC-I	Cell-Cell Contact	KEGG: hsa04514	VEGFRi	RCC_6
Activated NK cells	1_TEMRA CD8 cells	HLA-A	CD8A	0.45544	0	HLA-A_CD8A	HLA-A - CD8A	MHC-I	Cell-Cell Contact	KEGG: hsa04514	anti-PD1	RCC_1
1_TEMRA CD8 cells	Exhausted CD8 cells	HLA-A	CD8A	0.45543	0	HLA-A_CD8A	HLA-A - CD8A	MHC-I	Cell-Cell Contact	KEGG: hsa04514	Control	RCC_4
Type I IFN NK cells	Tem CD8 cells	HLA-B	CD8A	0.455429	0	HLA-B_CD8A	HLA-B - CD8A	MHC-I	Cell-Cell Contact	KEGG: hsa04514	anti-PD1	RCC_7
Activated Cytotoxic CD4 cells	1_TEMRA CD8 cells	HLA-B	CD8A	0.455423	0	HLA-B_CD8A	HLA-B - CD8A	MHC-I	Cell-Cell Contact	KEGG: hsa04514	anti-PD1 + VEGFRi	RCC_6
Tem CD8 cells	Tem CD8 cells	HLA-B	CD8A	0.455408	0	HLA-B_CD8A	HLA-B - CD8A	MHC-I	Cell-Cell Contact	KEGG: hsa04514	anti-PD1	RCC_7
Tem CD8 cells	Exhausted CD8 cells	HLA-B	CD8B	0.4554	0	HLA-B_CD8B	HLA-B - CD8B	MHC-I	Cell-Cell Contact	KEGG: hsa04514	Control	RCC_6
Cytokine producing NK cells	Exhausted CD8 cells	HLA-A	CD8A	0.455398	0	HLA-A_CD8A	HLA-A - CD8A	MHC-I	Cell-Cell Contact	KEGG: hsa04514	anti-CD3/CD28/CD2	RCC_4
Tcm CD4 cells	Tem/rm CD8 cells	HLA-B	CD8A	0.455359	0	HLA-B_CD8A	HLA-B - CD8A	MHC-I	Cell-Cell Contact	KEGG: hsa04514	Control	RCC_6
Tem/rm CD8 cells	1_TEMRA CD8 cells	HLA-B	CD8A	0.455326	0	HLA-B_CD8A	HLA-B - CD8A	MHC-I	Cell-Cell Contact	KEGG: hsa04514	anti-PD1	RCC_1
Regulatory CD4 cells	Tem CD8 cells	HLA-A	CD8A	0.455318	0	HLA-A_CD8A	HLA-A - CD8A	MHC-I	Cell-Cell Contact	KEGG: hsa04514	Control	RCC_4
Cytotoxic CD4 cells	2_TEMRA CD8 cells	HLA-B	CD8A	0.455283	0	HLA-B_CD8A	HLA-B - CD8A	MHC-I	Cell-Cell Contact	KEGG: hsa04514	anti-PD1	RCC_6
Exhausted CD8 cells	Exhausted CD8 cells	HLA-C	CD8A	0.455265	0	HLA-C_CD8A	HLA-C - CD8A	MHC-I	Cell-Cell Contact	KEGG: hsa04514	Control	RCC_6
Regulatory CD4 cells	Tem CD8 cells	HLA-B	CD8A	0.455172	0	HLA-B_CD8A	HLA-B - CD8A	MHC-I	Cell-Cell Contact	KEGG: hsa04514	VEGFRi	RCC_8
Tem/rm CD8 cells	Tem CD8 cells	HLA-A	CD8A	0.455159	0	HLA-A_CD8A	HLA-A - CD8A	MHC-I	Cell-Cell Contact	KEGG: hsa04514	anti-PD1	RCC_1
2_TEMRA CD8 cells	3_TEMRA CD8 cells	HLA-B	CD8A	0.455129	0	HLA-B_CD8A	HLA-B - CD8A	MHC-I	Cell-Cell Contact	KEGG: hsa04514	anti-PD1 + VEGFRi	RCC_6
3_TEMRA CD8 cells	Tem CD8 cells	HLA-B	CD8A	0.455118	0	HLA-B_CD8A	HLA-B - CD8A	MHC-I	Cell-Cell Contact	KEGG: hsa04514	anti-CD3/CD28/CD2	RCC_7
Tem CD8 cells	Activated CD8 cells	HLA-B	CD8A	0.455099	0	HLA-B_CD8A	HLA-B - CD8A	MHC-I	Cell-Cell Contact	KEGG: hsa04514	Control	RCC_4
Tem CD4 cells	Tem/rm CD8 cells	HLA-B	CD8A	0.455072	0	HLA-B_CD8A	HLA-B - CD8A	MHC-I	Cell-Cell Contact	KEGG: hsa04514	Control	RCC_6
Exhausted CD8 cells	Exhausted CD8 cells	HLA-B	CD8A	0.455061	0	HLA-B_CD8A	HLA-B - CD8A	MHC-I	Cell-Cell Contact	KEGG: hsa04514	anti-CD3/CD28/CD2	RCC_5
Stressed CD8 cells	2_TEMRA CD8 cells	HLA-B	CD8A	0.455053	0	HLA-B_CD8A	HLA-B - CD8A	MHC-I	Cell-Cell Contact	KEGG: hsa04514	anti-PD1 + VEGFRi	RCC_6
Cytotoxic NK cells	Exhausted CD8 cells	HLA-B	CD8A	0.455037	0	HLA-B_CD8A	HLA-B - CD8A	MHC-I	Cell-Cell Contact	KEGG: hsa04514	Control	RCC_7
Regulatory CD4 cells	Tem CD8 cells	HLA-A	CD8A	0.455025	0	HLA-A_CD8A	HLA-A - CD8A	MHC-I	Cell-Cell Contact	KEGG: hsa04514	anti-PD1	RCC_4
Tcm CD8 cells	1_TEMRA CD8 cells	HLA-B	CD8A	0.455	0	HLA-B_CD8A	HLA-B - CD8A	MHC-I	Cell-Cell Contact	KEGG: hsa04514	anti-PD1 + VEGFRi	RCC_5
Activated CD4 cells	Exhausted CD8 cells	HLA-A	CD8A	0.454982	0	HLA-A_CD8A	HLA-A - CD8A	MHC-I	Cell-Cell Contact	KEGG: hsa04514	Control	RCC_4
Tem/rm CD8 cells	1_TEMRA CD8 cells	HLA-A	CD8A	0.454978	0	HLA-A_CD8A	HLA-A - CD8A	MHC-I	Cell-Cell Contact	KEGG: hsa04514	anti-PD1 + VEGFRi	RCC_6
Cytokine producing NK cells	Tem CD8 cells	HLA-C	CD8A	0.454963	0	HLA-C_CD8A	HLA-C - CD8A	MHC-I	Cell-Cell Contact	KEGG: hsa04514	anti-PD1	RCC_1
Tissue-resident NK cells	Tem CD8 cells	HLA-B	CD8A	0.454949	0	HLA-B_CD8A	HLA-B - CD8A	MHC-I	Cell-Cell Contact	KEGG: hsa04514	anti-PD1 + VEGFRi	RCC_7
Cytokine producing NK cells	Tem CD8 cells	HLA-A	CD8A	0.454925	0	HLA-A_CD8A	HLA-A - CD8A	MHC-I	Cell-Cell Contact	KEGG: hsa04514	anti-PD1	RCC_4
NK-like TEMRA CD8 cells	1_TEMRA CD8 cells	HLA-A	CD8A	0.45492	0	HLA-A_CD8A	HLA-A - CD8A	MHC-I	Cell-Cell Contact	KEGG: hsa04514	anti-PD1 + VEGFRi	RCC_6
Activated CD4 cells	1_TEMRA CD8 cells	HLA-C	CD8A	0.454916	0	HLA-C_CD8A	HLA-C - CD8A	MHC-I	Cell-Cell Contact	KEGG: hsa04514	Control	RCC_6
1_TEMRA CD8 cells	Exhausted CD8 cells	HLA-B	CD8A	0.45487	0	HLA-B_CD8A	HLA-B - CD8A	MHC-I	Cell-Cell Contact	KEGG: hsa04514	anti-PD1	RCC_8
Cytotoxic NK cells	Tem CD8 cells	HLA-C	CD8A	0.45487	0	HLA-C_CD8A	HLA-C - CD8A	MHC-I	Cell-Cell Contact	KEGG: hsa04514	anti-PD1	RCC_4
Tcm CD8 cells	Tem CD8 cells	HLA-B	CD8A	0.454866	0	HLA-B_CD8A	HLA-B - CD8A	MHC-I	Cell-Cell Contact	KEGG: hsa04514	anti-PD1	RCC_4
Cytotoxic NK cells	1_TEMRA CD8 cells	HLA-B	CD8A	0.454791	0	HLA-B_CD8A	HLA-B - CD8A	MHC-I	Cell-Cell Contact	KEGG: hsa04514	Control	RCC_8
Tissue-Associated Activated CD4 cells	2_TEMRA CD8 cells	HLA-C	CD8A	0.454786	0	HLA-C_CD8A	HLA-C - CD8A	MHC-I	Cell-Cell Contact	KEGG: hsa04514	VEGFRi	RCC_6
Cytotoxic CD4 cells	Tem CD8 cells	HLA-A	CD8A	0.454725	0	HLA-A_CD8A	HLA-A - CD8A	MHC-I	Cell-Cell Contact	KEGG: hsa04514	anti-PD1	RCC_4
2_TEMRA CD8 cells	Tem CD8 cells	HLA-C	CD8A	0.454698	0	HLA-C_CD8A	HLA-C - CD8A	MHC-I	Cell-Cell Contact	KEGG: hsa04514	VEGFRi	RCC_6
NK-like TEMRA CD8 cells	Tem CD8 cells	HLA-A	CD8A	0.454685	0	HLA-A_CD8A	HLA-A - CD8A	MHC-I	Cell-Cell Contact	KEGG: hsa04514	Control	RCC_4
Regulatory CD4 cells	Exhausted CD8 cells	HLA-A	CD8A	0.454635	0	HLA-A_CD8A	HLA-A - CD8A	MHC-I	Cell-Cell Contact	KEGG: hsa04514	Control	RCC_4
Activated Cytotoxic CD4 cells	2_TEMRA CD8 cells	HLA-A	CD8A	0.454621	0	HLA-A_CD8A	HLA-A - CD8A	MHC-I	Cell-Cell Contact	KEGG: hsa04514	anti-PD1	RCC_6
MAIT cells	1_TEMRA CD8 cells	HLA-A	CD8A	0.454611	0	HLA-A_CD8A	HLA-A - CD8A	MHC-I	Cell-Cell Contact	KEGG: hsa04514	VEGFRi	RCC_6
Activated Cytotoxic CD4 cells	1_TEMRA CD8 cells	HLA-B	CD8A	0.454592	0	HLA-B_CD8A	HLA-B - CD8A	MHC-I	Cell-Cell Contact	KEGG: hsa04514	anti-PD1 + VEGFRi	RCC_5
Naive CD4 cells	3_TEMRA CD8 cells	HLA-A	CD8A	0.454483	0	HLA-A_CD8A	HLA-A - CD8A	MHC-I	Cell-Cell Contact	KEGG: hsa04514	Control	RCC_6
Cytokine producing NK cells	Tem CD8 cells	HLA-C	CD8A	0.454463	0	HLA-C_CD8A	HLA-C - CD8A	MHC-I	Cell-Cell Contact	KEGG: hsa04514	Control	RCC_4
Tem CD8 cells	Exhausted CD8 cells	HLA-A	CD8B	0.454458	0	HLA-A_CD8B	HLA-A - CD8B	MHC-I	Cell-Cell Contact	KEGG: hsa04514	Control	RCC_6
Regulatory CD4 cells	Tem CD8 cells	HLA-C	CD8A	0.454432	0	HLA-C_CD8A	HLA-C - CD8A	MHC-I	Cell-Cell Contact	KEGG: hsa04514	Control	RCC_6
Tcm CD4 cells	Tem/rm CD8 cells	HLA-A	CD8A	0.454408	0	HLA-A_CD8A	HLA-A - CD8A	MHC-I	Cell-Cell Contact	KEGG: hsa04514	Control	RCC_6
Activated CD4 cells	Tem CD8 cells	HLA-A	CD8A	0.454392	0	HLA-A_CD8A	HLA-A - CD8A	MHC-I	Cell-Cell Contact	KEGG: hsa04514	anti-PD1	RCC_4
Resting NK cells	Tem CD8 cells	HLA-B	CD8A	0.454371	0	HLA-B_CD8A	HLA-B - CD8A	MHC-I	Cell-Cell Contact	KEGG: hsa04514	anti-PD1	RCC_1
Cytotoxic NK cells	Tem CD8 cells	HLA-B	CD8A	0.454312	0	HLA-B_CD8A	HLA-B - CD8A	MHC-I	Cell-Cell Contact	KEGG: hsa04514	anti-PD1	RCC_7
MAIT cells	1_TEMRA CD8 cells	HLA-B	CD8A	0.454289	0	HLA-B_CD8A	HLA-B - CD8A	MHC-I	Cell-Cell Contact	KEGG: hsa04514	anti-PD1	RCC_1
Exhausted Cytotoxic CD4 cells	1_TEMRA CD8 cells	HLA-B	CD8A	0.454284	0	HLA-B_CD8A	HLA-B - CD8A	MHC-I	Cell-Cell Contact	KEGG: hsa04514	anti-PD1	RCC_1
Cytotoxic CD4 cells	1_TEMRA CD8 cells	HLA-A	CD8A	0.454272	0	HLA-A_CD8A	HLA-A - CD8A	MHC-I	Cell-Cell Contact	KEGG: hsa04514	anti-PD1 + VEGFRi	RCC_6
Tem CD8 cells	2_TEMRA CD8 cells	HLA-B	CD8A	0.454264	0	HLA-B_CD8A	HLA-B - CD8A	MHC-I	Cell-Cell Contact	KEGG: hsa04514	anti-PD1	RCC_6
Tcm CD8 cells	3_TEMRA CD8 cells	HLA-A	CD8A	0.454238	0	HLA-A_CD8A	HLA-A - CD8A	MHC-I	Cell-Cell Contact	KEGG: hsa04514	VEGFRi	RCC_6
Regulatory CD4 cells	Tem CD8 cells	HLA-B	CD8A	0.454173	0	HLA-B_CD8A	HLA-B - CD8A	MHC-I	Cell-Cell Contact	KEGG: hsa04514	anti-PD1	RCC_4
Tcm CD8 cells	Tem CD8 cells	HLA-A	CD8A	0.45417	0	HLA-A_CD8A	HLA-A - CD8A	MHC-I	Cell-Cell Contact	KEGG: hsa04514	Control	RCC_4
Type I IFN NK cells	1_TEMRA CD8 cells	HLA-A	CD8A	0.454039	0	HLA-A_CD8A	HLA-A - CD8A	MHC-I	Cell-Cell Contact	KEGG: hsa04514	anti-PD1	RCC_1
NK-like TEMRA CD8 cells	Exhausted CD8 cells	HLA-A	CD8A	0.454002	0	HLA-A_CD8A	HLA-A - CD8A	MHC-I	Cell-Cell Contact	KEGG: hsa04514	Control	RCC_4
Tem CD8 cells	1_TEMRA CD8 cells	HLA-B	CD8A	0.45399	0	HLA-B_CD8A	HLA-B - CD8A	MHC-I	Cell-Cell Contact	KEGG: hsa04514	anti-PD1	RCC_8
Regulatory CD4 cells	2_TEMRA CD8 cells	HLA-A	CD8A	0.453968	0	HLA-A_CD8A	HLA-A - CD8A	MHC-I	Cell-Cell Contact	KEGG: hsa04514	anti-PD1	RCC_6
Cytokine producing NK cells	Exhausted CD8 cells	HLA-B	CD8B	0.453967	0	HLA-B_CD8B	HLA-B - CD8B	MHC-I	Cell-Cell Contact	KEGG: hsa04514	Control	RCC_4
Tem/rm CD8 cells	2_TEMRA CD8 cells	HLA-B	CD8A	0.453938	0	HLA-B_CD8A	HLA-B - CD8A	MHC-I	Cell-Cell Contact	KEGG: hsa04514	anti-PD1	RCC_6
Tissue-Associated Activated CD4 cells	Tem CD8 cells	HLA-B	CD8A	0.453937	0	HLA-B_CD8A	HLA-B - CD8A	MHC-I	Cell-Cell Contact	KEGG: hsa04514	VEGFRi	RCC_7
Activated NK cells	1_TEMRA CD8 cells	HLA-B	CD8A	0.453923	0	HLA-B_CD8A	HLA-B - CD8A	MHC-I	Cell-Cell Contact	KEGG: hsa04514	Control	RCC_8
Stressed CD8 cells	Tem CD8 cells	HLA-B	CD8A	0.453902	0	HLA-B_CD8A	HLA-B - CD8A	MHC-I	Cell-Cell Contact	KEGG: hsa04514	anti-PD1	RCC_1
Tcm CD8 cells	1_TEMRA CD8 cells	HLA-C	CD8A	0.453898	0	HLA-C_CD8A	HLA-C - CD8A	MHC-I	Cell-Cell Contact	KEGG: hsa04514	Control	RCC_6
Tissue-resident NK cells	Exhausted CD8 cells	HLA-A	CD8B	0.453896	0	HLA-A_CD8B	HLA-A - CD8B	MHC-I	Cell-Cell Contact	KEGG: hsa04514	Control	RCC_6
Resting NK cells	Tem CD8 cells	HLA-B	CD8A	0.453888	0	HLA-B_CD8A	HLA-B - CD8A	MHC-I	Cell-Cell Contact	KEGG: hsa04514	anti-PD1	RCC_4
Monocytes	Tem CD8 cells	HLA-B	CD8A	0.453876	0	HLA-B_CD8A	HLA-B - CD8A	MHC-I	Cell-Cell Contact	KEGG: hsa04514	VEGFRi	RCC_8
Tissue-Associated Activated CD4 cells	Tem CD8 cells	HLA-B	CD8A	0.45387	0	HLA-B_CD8A	HLA-B - CD8A	MHC-I	Cell-Cell Contact	KEGG: hsa04514	Control	RCC_7
1_TEMRA CD8 cells	Tem CD8 cells	HLA-A	CD8A	0.453807	0	HLA-A_CD8A	HLA-A - CD8A	MHC-I	Cell-Cell Contact	KEGG: hsa04514	anti-PD1	RCC_4
B cells	2_TEMRA CD8 cells	HLA-B	CD8A	0.453787	0	HLA-B_CD8A	HLA-B - CD8A	MHC-I	Cell-Cell Contact	KEGG: hsa04514	VEGFRi	RCC_6
Activated CD8 cells	Tem CD8 cells	HLA-A	CD8A	0.453786	0	HLA-A_CD8A	HLA-A - CD8A	MHC-I	Cell-Cell Contact	KEGG: hsa04514	anti-PD1	RCC_4
Cytokine producing NK cells	Exhausted CD8 cells	HLA-C	CD8A	0.45378	0	HLA-C_CD8A	HLA-C - CD8A	MHC-I	Cell-Cell Contact	KEGG: hsa04514	Control	RCC_4
3_TEMRA CD8 cells	Tem/rm CD8 cells	HLA-C	CD8A	0.453771	0	HLA-C_CD8A	HLA-C - CD8A	MHC-I	Cell-Cell Contact	KEGG: hsa04514	Control	RCC_6
Cytokine producing NK cells	1_TEMRA CD8 cells	HLA-A	CD8A	0.453721	0	HLA-A_CD8A	HLA-A - CD8A	MHC-I	Cell-Cell Contact	KEGG: hsa04514	anti-PD1	RCC_1
NK-like TEMRA CD8 cells	Activated CD8 cells	HLA-B	CD8A	0.453696	0	HLA-B_CD8A	HLA-B - CD8A	MHC-I	Cell-Cell Contact	KEGG: hsa04514	Control	RCC_4
3_TEMRA CD8 cells	Exhausted CD8 cells	HLA-B	CD8A	0.453657	0	HLA-B_CD8A	HLA-B - CD8A	MHC-I	Cell-Cell Contact	KEGG: hsa04514	anti-PD1	RCC_8
1_TEMRA CD8 cells	Tem/rm CD8 cells	HLA-C	CD8A	0.453641	0	HLA-C_CD8A	HLA-C - CD8A	MHC-I	Cell-Cell Contact	KEGG: hsa04514	Control	RCC_6
3_TEMRA CD8 cells	Tem/rm CD8 cells	HLA-B	CD8A	0.453627	0	HLA-B_CD8A	HLA-B - CD8A	MHC-I	Cell-Cell Contact	KEGG: hsa04514	Control	RCC_4
Cytotoxic NK cells	Exhausted CD8 cells	HLA-B	CD8B	0.453616	0	HLA-B_CD8B	HLA-B - CD8B	MHC-I	Cell-Cell Contact	KEGG: hsa04514	anti-CD3/CD28/CD2	RCC_4
Regulatory CD4 cells	Tem CD8 cells	HLA-B	CD8A	0.453603	0	HLA-B_CD8A	HLA-B - CD8A	MHC-I	Cell-Cell Contact	KEGG: hsa04514	VEGFRi	RCC_6
NK-like TEMRA CD8 cells	1_TEMRA CD8 cells	HLA-B	CD8A	0.453584	0	HLA-B_CD8A	HLA-B - CD8A	MHC-I	Cell-Cell Contact	KEGG: hsa04514	anti-PD1	RCC_8
Type I IFN NK cells	Tem CD8 cells	HLA-B	CD8A	0.453498	0	HLA-B_CD8A	HLA-B - CD8A	MHC-I	Cell-Cell Contact	KEGG: hsa04514	anti-PD1 + VEGFRi	RCC_4
Tcm CD8 cells	Exhausted CD8 cells	HLA-A	CD8A	0.453488	0	HLA-A_CD8A	HLA-A - CD8A	MHC-I	Cell-Cell Contact	KEGG: hsa04514	Control	RCC_4
Tem CD8 cells	Tem CD8 cells	HLA-A	CD8A	0.453403	0	HLA-A_CD8A	HLA-A - CD8A	MHC-I	Cell-Cell Contact	KEGG: hsa04514	anti-PD1	RCC_4
Tcm CD8 cells	Tem CD8 cells	HLA-A	CD8A	0.453373	0	HLA-A_CD8A	HLA-A - CD8A	MHC-I	Cell-Cell Contact	KEGG: hsa04514	anti-PD1 + VEGFRi	RCC_6
Tissue-Associated Activated CD4 cells	1_TEMRA CD8 cells	HLA-A	CD8A	0.453354	0	HLA-A_CD8A	HLA-A - CD8A	MHC-I	Cell-Cell Contact	KEGG: hsa04514	VEGFRi	RCC_6
Cytokine producing NK cells	Exhausted CD8 cells	HLA-B	CD8B	0.453338	0	HLA-B_CD8B	HLA-B - CD8B	MHC-I	Cell-Cell Contact	KEGG: hsa04514	anti-CD3/CD28/CD2	RCC_4
Naive CD4 cells	Exhausted CD8 cells	HLA-A	CD8A	0.453293	0	HLA-A_CD8A	HLA-A - CD8A	MHC-I	Cell-Cell Contact	KEGG: hsa04514	Control	RCC_6
NK-like TEMRA CD8 cells	Exhausted CD8 cells	HLA-A	CD8A	0.453288	0	HLA-A_CD8A	HLA-A - CD8A	MHC-I	Cell-Cell Contact	KEGG: hsa04514	anti-PD1	RCC_4
Tissue-Associated Activated CD4 cells	Tem CD8 cells	HLA-C	CD8A	0.453259	0	HLA-C_CD8A	HLA-C - CD8A	MHC-I	Cell-Cell Contact	KEGG: hsa04514	Control	RCC_6
Tcm CD4 cells	Tem CD8 cells	HLA-B	CD8A	0.45317	0	HLA-B_CD8A	HLA-B - CD8A	MHC-I	Cell-Cell Contact	KEGG: hsa04514	VEGFRi	RCC_8
Type I IFN NK cells	1_TEMRA CD8 cells	HLA-B	CD8A	0.453142	0	HLA-B_CD8A	HLA-B - CD8A	MHC-I	Cell-Cell Contact	KEGG: hsa04514	VEGFRi	RCC_5
Cytokine producing NK cells	Tcm CD8 cells	HLA-B	CD8A	0.453134	0	HLA-B_CD8A	HLA-B - CD8A	MHC-I	Cell-Cell Contact	KEGG: hsa04514	Control	RCC_4
MAIT cells	Tem CD8 cells	HLA-A	CD8A	0.453115	0	HLA-A_CD8A	HLA-A - CD8A	MHC-I	Cell-Cell Contact	KEGG: hsa04514	Control	RCC_4
B cells	3_TEMRA CD8 cells	HLA-B	CD8A	0.45308	0	HLA-B_CD8A	HLA-B - CD8A	MHC-I	Cell-Cell Contact	KEGG: hsa04514	Control	RCC_6
1_TEMRA CD8 cells	Tem CD8 cells	HLA-B	CD8A	0.453078	0	HLA-B_CD8A	HLA-B - CD8A	MHC-I	Cell-Cell Contact	KEGG: hsa04514	anti-PD1 + VEGFRi	RCC_4
Naive CD4 cells	Tem CD8 cells	HLA-B	CD8A	0.453036	0	HLA-B_CD8A	HLA-B - CD8A	MHC-I	Cell-Cell Contact	KEGG: hsa04514	Control	RCC_6
2_TEMRA CD8 cells	1_TEMRA CD8 cells	HLA-A	CD8A	0.453014	0	HLA-A_CD8A	HLA-A - CD8A	MHC-I	Cell-Cell Contact	KEGG: hsa04514	anti-PD1	RCC_6
Cytotoxic CD4 cells	1_TEMRA CD8 cells	HLA-B	CD8A	0.45297	0	HLA-B_CD8A	HLA-B - CD8A	MHC-I	Cell-Cell Contact	KEGG: hsa04514	anti-PD1	RCC_8
Tissue-resident NK cells	Tem CD8 cells	HLA-B	CD8A	0.452897	0	HLA-B_CD8A	HLA-B - CD8A	MHC-I	Cell-Cell Contact	KEGG: hsa04514	anti-PD1 + VEGFRi	RCC_6
Tcm CD4 cells	1_TEMRA CD8 cells	HLA-B	CD8A	0.45289	0	HLA-B_CD8A	HLA-B - CD8A	MHC-I	Cell-Cell Contact	KEGG: hsa04514	VEGFRi	RCC_6
Cytotoxic NK cells	Exhausted CD8 cells	HLA-B	CD8B	0.452854	0	HLA-B_CD8B	HLA-B - CD8B	MHC-I	Cell-Cell Contact	KEGG: hsa04514	anti-PD1	RCC_8
Type I IFN NK cells	Exhausted CD8 cells	HLA-B	CD8B	0.452799	0	HLA-B_CD8B	HLA-B - CD8B	MHC-I	Cell-Cell Contact	KEGG: hsa04514	anti-CD3/CD28/CD2	RCC_4
1_TEMRA CD8 cells	Tem CD8 cells	HLA-B	CD8A	0.452786	0	HLA-B_CD8A	HLA-B - CD8A	MHC-I	Cell-Cell Contact	KEGG: hsa04514	anti-PD1	RCC_7
Cytokine producing NK cells	Activated CD8 cells	HLA-A	CD8A	0.452758	0	HLA-A_CD8A	HLA-A - CD8A	MHC-I	Cell-Cell Contact	KEGG: hsa04514	Control	RCC_4
Tcm CD8 cells	1_TEMRA CD8 cells	HLA-B	CD8A	0.452745	0	HLA-B_CD8A	HLA-B - CD8A	MHC-I	Cell-Cell Contact	KEGG: hsa04514	anti-PD1 + VEGFRi	RCC_6
Cytokine producing NK cells	Exhausted CD8 cells	HLA-B	CD8A	0.452703	0	HLA-B_CD8A	HLA-B - CD8A	MHC-I	Cell-Cell Contact	KEGG: hsa04514	anti-PD1	RCC_1
Tissue-Associated Activated CD4 cells	3_TEMRA CD8 cells	HLA-B	CD8A	0.452692	0	HLA-B_CD8A	HLA-B - CD8A	MHC-I	Cell-Cell Contact	KEGG: hsa04514	VEGFRi	RCC_6
Tem CD8 cells	Exhausted CD8 cells	HLA-B	CD8A	0.452669	0	HLA-B_CD8A	HLA-B - CD8A	MHC-I	Cell-Cell Contact	KEGG: hsa04514	Control	RCC_7
Type I IFN NK cells	Tem CD8 cells	HLA-C	CD8A	0.452631	0	HLA-C_CD8A	HLA-C - CD8A	MHC-I	Cell-Cell Contact	KEGG: hsa04514	anti-PD1	RCC_4
Tissue-Associated Activated CD4 cells	Tem CD8 cells	HLA-B	CD8A	0.45257	0	HLA-B_CD8A	HLA-B - CD8A	MHC-I	Cell-Cell Contact	KEGG: hsa04514	anti-PD1 + VEGFRi	RCC_6
Tcm CD4 cells	Tem CD8 cells	HLA-B	CD8A	0.452486	0	HLA-B_CD8A	HLA-B - CD8A	MHC-I	Cell-Cell Contact	KEGG: hsa04514	anti-PD1 + VEGFRi	RCC_7
MAIT cells	Exhausted CD8 cells	HLA-A	CD8A	0.452433	0	HLA-A_CD8A	HLA-A - CD8A	MHC-I	Cell-Cell Contact	KEGG: hsa04514	Control	RCC_4
Tissue-resident NK cells	Exhausted CD8 cells	HLA-A	CD8A	0.452412	0	HLA-A_CD8A	HLA-A - CD8A	MHC-I	Cell-Cell Contact	KEGG: hsa04514	anti-PD1	RCC_4
MAIT cells	2_TEMRA CD8 cells	HLA-C	CD8A	0.452401	0	HLA-C_CD8A	HLA-C - CD8A	MHC-I	Cell-Cell Contact	KEGG: hsa04514	VEGFRi	RCC_6
Immature NK cells	Exhausted CD8 cells	HLA-A	CD8A	0.452355	0	HLA-A_CD8A	HLA-A - CD8A	MHC-I	Cell-Cell Contact	KEGG: hsa04514	anti-PD1	RCC_4
MAIT cells	Activated CD8 cells	HLA-B	CD8A	0.452343	0	HLA-B_CD8A	HLA-B - CD8A	MHC-I	Cell-Cell Contact	KEGG: hsa04514	Control	RCC_4
Activated NK cells	Tem CD8 cells	HLA-B	CD8A	0.452335	0	HLA-B_CD8A	HLA-B - CD8A	MHC-I	Cell-Cell Contact	KEGG: hsa04514	anti-CD3/CD28/CD2	RCC_8
Type I IFN NK cells	Tem CD8 cells	HLA-B	CD8A	0.452298	0	HLA-B_CD8A	HLA-B - CD8A	MHC-I	Cell-Cell Contact	KEGG: hsa04514	anti-CD3/CD28/CD2	RCC_7
Activated Cytotoxic CD4 cells	1_TEMRA CD8 cells	HLA-B	CD8A	0.452265	0	HLA-B_CD8A	HLA-B - CD8A	MHC-I	Cell-Cell Contact	KEGG: hsa04514	anti-PD1	RCC_1
Cytotoxic CD4 cells	Tem/rm CD8 cells	HLA-B	CD8A	0.452224	0	HLA-B_CD8A	HLA-B - CD8A	MHC-I	Cell-Cell Contact	KEGG: hsa04514	Control	RCC_4
Tem/rm CD8 cells	Exhausted CD8 cells	HLA-B	CD8A	0.452213	0	HLA-B_CD8A	HLA-B - CD8A	MHC-I	Cell-Cell Contact	KEGG: hsa04514	Control	RCC_7
Activated CD4 cells	Activated CD8 cells	HLA-B	CD8A	0.452208	0	HLA-B_CD8A	HLA-B - CD8A	MHC-I	Cell-Cell Contact	KEGG: hsa04514	Control	RCC_4
Activated Cytotoxic CD4 cells	3_TEMRA CD8 cells	HLA-C	CD8A	0.452155	0	HLA-C_CD8A	HLA-C - CD8A	MHC-I	Cell-Cell Contact	KEGG: hsa04514	Control	RCC_6
Activated CD4 cells	Tem CD8 cells	HLA-B	CD8A	0.45199	0	HLA-B_CD8A	HLA-B - CD8A	MHC-I	Cell-Cell Contact	KEGG: hsa04514	anti-PD1	RCC_1
Tissue-resident NK cells	Tem CD8 cells	HLA-B	CD8A	0.451968	0	HLA-B_CD8A	HLA-B - CD8A	MHC-I	Cell-Cell Contact	KEGG: hsa04514	VEGFRi	RCC_7
Activated NK cells	Exhausted CD8 cells	HLA-C	CD8A	0.451962	0	HLA-C_CD8A	HLA-C - CD8A	MHC-I	Cell-Cell Contact	KEGG: hsa04514	anti-PD1	RCC_4
B cells	Exhausted CD8 cells	HLA-B	CD8A	0.451891	0	HLA-B_CD8A	HLA-B - CD8A	MHC-I	Cell-Cell Contact	KEGG: hsa04514	Control	RCC_6
3_TEMRA CD8 cells	Tem CD8 cells	HLA-B	CD8A	0.451865	0	HLA-B_CD8A	HLA-B - CD8A	MHC-I	Cell-Cell Contact	KEGG: hsa04514	anti-CD3/CD28/CD2	RCC_8
Tem/rm CD8 cells	Tem CD8 cells	HLA-B	CD8A	0.451863	0	HLA-B_CD8A	HLA-B - CD8A	MHC-I	Cell-Cell Contact	KEGG: hsa04514	anti-PD1 + VEGFRi	RCC_4
Activated CD4 cells	3_TEMRA CD8 cells	HLA-A	CD8A	0.451856	0	HLA-A_CD8A	HLA-A - CD8A	MHC-I	Cell-Cell Contact	KEGG: hsa04514	VEGFRi	RCC_6
Monocytes	1_TEMRA CD8 cells	HLA-B	CD8A	0.45185	0	HLA-B_CD8A	HLA-B - CD8A	MHC-I	Cell-Cell Contact	KEGG: hsa04514	Control	RCC_6
Exhausted CD8 cells	Tem CD8 cells	HLA-B	CD8A	0.451768	0	HLA-B_CD8A	HLA-B - CD8A	MHC-I	Cell-Cell Contact	KEGG: hsa04514	anti-PD1	RCC_7
NK-like TEMRA CD8 cells	2_TEMRA CD8 cells	HLA-C	CD8A	0.451731	0	HLA-C_CD8A	HLA-C - CD8A	MHC-I	Cell-Cell Contact	KEGG: hsa04514	anti-PD1 + VEGFRi	RCC_6
1_TEMRA CD8 cells	1_TEMRA CD8 cells	HLA-A	CD8A	0.451727	0	HLA-A_CD8A	HLA-A - CD8A	MHC-I	Cell-Cell Contact	KEGG: hsa04514	anti-PD1	RCC_1
2_TEMRA CD8 cells	1_TEMRA CD8 cells	HLA-C	CD8A	0.451699	0	HLA-C_CD8A	HLA-C - CD8A	MHC-I	Cell-Cell Contact	KEGG: hsa04514	VEGFRi	RCC_6
Type I IFN NK cells	Tem CD8 cells	HLA-C	CD8A	0.451683	0	HLA-C_CD8A	HLA-C - CD8A	MHC-I	Cell-Cell Contact	KEGG: hsa04514	Control	RCC_4
Cytotoxic CD4 cells	Tem CD8 cells	HLA-C	CD8A	0.451672	0	HLA-C_CD8A	HLA-C - CD8A	MHC-I	Cell-Cell Contact	KEGG: hsa04514	Control	RCC_4
MAIT cells	Tem CD8 cells	HLA-A	CD8A	0.451605	0	HLA-A_CD8A	HLA-A - CD8A	MHC-I	Cell-Cell Contact	KEGG: hsa04514	anti-PD1	RCC_1
Cytotoxic CD4 cells	2_TEMRA CD8 cells	HLA-C	CD8A	0.451597	0	HLA-C_CD8A	HLA-C - CD8A	MHC-I	Cell-Cell Contact	KEGG: hsa04514	anti-PD1 + VEGFRi	RCC_6
Cytotoxic NK cells	Exhausted CD8 cells	HLA-B	CD8B	0.45156	0	HLA-B_CD8B	HLA-B - CD8B	MHC-I	Cell-Cell Contact	KEGG: hsa04514	Control	RCC_4
Cytotoxic NK cells	Exhausted CD8 cells	HLA-B	CD8A	0.4515	0	HLA-B_CD8A	HLA-B - CD8A	MHC-I	Cell-Cell Contact	KEGG: hsa04514	anti-PD1	RCC_1
Tcm CD4 cells	Tem CD8 cells	HLA-A	CD8A	0.451488	0	HLA-A_CD8A	HLA-A - CD8A	MHC-I	Cell-Cell Contact	KEGG: hsa04514	VEGFRi	RCC_6
Cytotoxic NK cells	Tem CD8 cells	HLA-A	CD8A	0.451463	0	HLA-A_CD8A	HLA-A - CD8A	MHC-I	Cell-Cell Contact	KEGG: hsa04514	VEGFRi	RCC_8
MAIT cells	3_TEMRA CD8 cells	HLA-C	CD8A	0.451426	0	HLA-C_CD8A	HLA-C - CD8A	MHC-I	Cell-Cell Contact	KEGG: hsa04514	Control	RCC_6
Tem/rm CD8 cells	Exhausted CD8 cells	HLA-B	CD8B	0.451406	0	HLA-B_CD8B	HLA-B - CD8B	MHC-I	Cell-Cell Contact	KEGG: hsa04514	Control	RCC_6
Tem CD8 cells	Tem CD8 cells	HLA-B	CD8A	0.451343	0	HLA-B_CD8A	HLA-B - CD8A	MHC-I	Cell-Cell Contact	KEGG: hsa04514	anti-PD1 + VEGFRi	RCC_4
Tcm CD8 cells	2_TEMRA CD8 cells	HLA-C	CD8A	0.451273	0	HLA-C_CD8A	HLA-C - CD8A	MHC-I	Cell-Cell Contact	KEGG: hsa04514	VEGFRi	RCC_6
NK-like TEMRA CD8 cells	Tem CD8 cells	HLA-B	CD8A	0.451272	0	HLA-B_CD8A	HLA-B - CD8A	MHC-I	Cell-Cell Contact	KEGG: hsa04514	anti-PD1	RCC_7
1_TEMRA CD8 cells	Tem/rm CD8 cells	HLA-B	CD8A	0.45127	0	HLA-B_CD8A	HLA-B - CD8A	MHC-I	Cell-Cell Contact	KEGG: hsa04514	Control	RCC_4
Activated NK cells	1_TEMRA CD8 cells	HLA-B	CD8A	0.451212	0	HLA-B_CD8A	HLA-B - CD8A	MHC-I	Cell-Cell Contact	KEGG: hsa04514	anti-CD3/CD28/CD2	RCC_8
Tcm CD4 cells	Tem CD8 cells	HLA-B	CD8A	0.451209	0	HLA-B_CD8A	HLA-B - CD8A	MHC-I	Cell-Cell Contact	KEGG: hsa04514	Control	RCC_4
Activated CD4 cells	1_TEMRA CD8 cells	HLA-B	CD8A	0.451173	0	HLA-B_CD8A	HLA-B - CD8A	MHC-I	Cell-Cell Contact	KEGG: hsa04514	anti-PD1 + VEGFRi	RCC_6
Cytotoxic NK cells	Tem CD8 cells	HLA-B	CD8A	0.451142	0	HLA-B_CD8A	HLA-B - CD8A	MHC-I	Cell-Cell Contact	KEGG: hsa04514	anti-PD1	RCC_8
Tem CD4 cells	Tem CD8 cells	HLA-A	CD8A	0.451104	0	HLA-A_CD8A	HLA-A - CD8A	MHC-I	Cell-Cell Contact	KEGG: hsa04514	Control	RCC_6
1_TEMRA CD8 cells	3_TEMRA CD8 cells	HLA-B	CD8A	0.451092	0	HLA-B_CD8A	HLA-B - CD8A	MHC-I	Cell-Cell Contact	KEGG: hsa04514	anti-PD1 + VEGFRi	RCC_6
Exhausted CD8 cells	Exhausted CD8 cells	HLA-B	CD8B	0.451074	0	HLA-B_CD8B	HLA-B - CD8B	MHC-I	Cell-Cell Contact	KEGG: hsa04514	Control	RCC_6
3_TEMRA CD8 cells	1_TEMRA CD8 cells	HLA-B	CD8A	0.451026	0	HLA-B_CD8A	HLA-B - CD8A	MHC-I	Cell-Cell Contact	KEGG: hsa04514	Control	RCC_7
2_TEMRA CD8 cells	1_TEMRA CD8 cells	HLA-B	CD8A	0.451004	0	HLA-B_CD8A	HLA-B - CD8A	MHC-I	Cell-Cell Contact	KEGG: hsa04514	anti-PD1	RCC_6
Type I IFN NK cells	Exhausted CD8 cells	HLA-C	CD8A	0.451001	0	HLA-C_CD8A	HLA-C - CD8A	MHC-I	Cell-Cell Contact	KEGG: hsa04514	Control	RCC_4
Cytotoxic CD4 cells	Exhausted CD8 cells	HLA-C	CD8A	0.45099	0	HLA-C_CD8A	HLA-C - CD8A	MHC-I	Cell-Cell Contact	KEGG: hsa04514	Control	RCC_4
Tissue-resident NK cells	3_TEMRA CD8 cells	HLA-B	CD8A	0.450982	0	HLA-B_CD8A	HLA-B - CD8A	MHC-I	Cell-Cell Contact	KEGG: hsa04514	VEGFRi	RCC_6
1_TEMRA CD8 cells	Tem CD8 cells	HLA-C	CD8A	0.450971	0	HLA-C_CD8A	HLA-C - CD8A	MHC-I	Cell-Cell Contact	KEGG: hsa04514	Control	RCC_4
Activated Cytotoxic CD4 cells	Exhausted CD8 cells	HLA-C	CD8A	0.450966	0	HLA-C_CD8A	HLA-C - CD8A	MHC-I	Cell-Cell Contact	KEGG: hsa04514	Control	RCC_6
Naive Gamma delta T cells	1_TEMRA CD8 cells	HLA-B	CD8A	0.450947	0	HLA-B_CD8A	HLA-B - CD8A	MHC-I	Cell-Cell Contact	KEGG: hsa04514	anti-PD1 + VEGFRi	RCC_5
MAIT cells	Tem CD8 cells	HLA-A	CD8A	0.45092	0	HLA-A_CD8A	HLA-A - CD8A	MHC-I	Cell-Cell Contact	KEGG: hsa04514	anti-PD1 + VEGFRi	RCC_6
Type I IFN NK cells	Exhausted CD8 cells	HLA-B	CD8A	0.450906	0	HLA-B_CD8A	HLA-B - CD8A	MHC-I	Cell-Cell Contact	KEGG: hsa04514	Control	RCC_7
Activated NK cells	Exhausted CD8 cells	HLA-B	CD8B	0.450859	0	HLA-B_CD8B	HLA-B - CD8B	MHC-I	Cell-Cell Contact	KEGG: hsa04514	anti-PD1	RCC_8
Regulatory CD4 cells	1_TEMRA CD8 cells	HLA-C	CD8A	0.450821	0	HLA-C_CD8A	HLA-C - CD8A	MHC-I	Cell-Cell Contact	KEGG: hsa04514	Control	RCC_6
Cytotoxic CD4 cells	Tem CD8 cells	HLA-B	CD8A	0.450778	0	HLA-B_CD8A	HLA-B - CD8A	MHC-I	Cell-Cell Contact	KEGG: hsa04514	anti-PD1	RCC_7
Type I IFN NK cells	Tem CD8 cells	HLA-A	CD8A	0.450765	0	HLA-A_CD8A	HLA-A - CD8A	MHC-I	Cell-Cell Contact	KEGG: hsa04514	VEGFRi	RCC_8
Exhausted Cytotoxic CD4 cells	Tem CD8 cells	HLA-A	CD8A	0.450752	0	HLA-A_CD8A	HLA-A - CD8A	MHC-I	Cell-Cell Contact	KEGG: hsa04514	anti-PD1	RCC_1
Tem CD8 cells	Tem CD8 cells	HLA-A	CD8A	0.450745	0	HLA-A_CD8A	HLA-A - CD8A	MHC-I	Cell-Cell Contact	KEGG: hsa04514	anti-PD1	RCC_1
Activated CD8 cells	Exhausted CD8 cells	HLA-A	CD8A	0.450745	0	HLA-A_CD8A	HLA-A - CD8A	MHC-I	Cell-Cell Contact	KEGG: hsa04514	anti-CD3/CD28/CD2	RCC_4
3_TEMRA CD8 cells	1_TEMRA CD8 cells	HLA-B	CD8A	0.450743	0	HLA-B_CD8A	HLA-B - CD8A	MHC-I	Cell-Cell Contact	KEGG: hsa04514	anti-CD3/CD28/CD2	RCC_8
Cytotoxic NK cells	Tcm CD8 cells	HLA-B	CD8A	0.450728	0	HLA-B_CD8A	HLA-B - CD8A	MHC-I	Cell-Cell Contact	KEGG: hsa04514	Control	RCC_4
Tem CD8 cells	Exhausted CD8 cells	HLA-B	CD8A	0.450717	0	HLA-B_CD8A	HLA-B - CD8A	MHC-I	Cell-Cell Contact	KEGG: hsa04514	anti-PD1	RCC_8
Tcm CD4 cells	Exhausted CD8 cells	HLA-B	CD8A	0.450674	0	HLA-B_CD8A	HLA-B - CD8A	MHC-I	Cell-Cell Contact	KEGG: hsa04514	anti-PD1	RCC_4
Tissue-resident NK cells	2_TEMRA CD8 cells	HLA-A	CD8A	0.450658	0	HLA-A_CD8A	HLA-A - CD8A	MHC-I	Cell-Cell Contact	KEGG: hsa04514	anti-PD1	RCC_6
1_TEMRA CD8 cells	Exhausted CD8 cells	HLA-B	CD8A	0.450656	0	HLA-B_CD8A	HLA-B - CD8A	MHC-I	Cell-Cell Contact	KEGG: hsa04514	Control	RCC_7
MAIT cells	Exhausted CD8 cells	HLA-B	CD8A	0.450646	0	HLA-B_CD8A	HLA-B - CD8A	MHC-I	Cell-Cell Contact	KEGG: hsa04514	Control	RCC_5
Exhausted CD8 cells	Exhausted CD8 cells	HLA-B	CD8A	0.45064	0	HLA-B_CD8A	HLA-B - CD8A	MHC-I	Cell-Cell Contact	KEGG: hsa04514	Control	RCC_7
Regulatory CD4 cells	1_TEMRA CD8 cells	HLA-B	CD8A	0.450605	0	HLA-B_CD8A	HLA-B - CD8A	MHC-I	Cell-Cell Contact	KEGG: hsa04514	VEGFRi	RCC_6
Activated Cytotoxic CD4 cells	2_TEMRA CD8 cells	HLA-C	CD8A	0.45059	0	HLA-C_CD8A	HLA-C - CD8A	MHC-I	Cell-Cell Contact	KEGG: hsa04514	anti-PD1 + VEGFRi	RCC_6
Tcm CD4 cells	Exhausted CD8 cells	HLA-B	CD8A	0.450528	0	HLA-B_CD8A	HLA-B - CD8A	MHC-I	Cell-Cell Contact	KEGG: hsa04514	Control	RCC_4
2_TEMRA CD8 cells	Tem CD8 cells	HLA-A	CD8A	0.450478	0	HLA-A_CD8A	HLA-A - CD8A	MHC-I	Cell-Cell Contact	KEGG: hsa04514	anti-PD1	RCC_6
Tissue-resident NK cells	Tem CD8 cells	HLA-A	CD8A	0.450474	0	HLA-A_CD8A	HLA-A - CD8A	MHC-I	Cell-Cell Contact	KEGG: hsa04514	anti-PD1	RCC_1
Activated CD4 cells	Tem CD8 cells	HLA-B	CD8A	0.450467	0	HLA-B_CD8A	HLA-B - CD8A	MHC-I	Cell-Cell Contact	KEGG: hsa04514	Control	RCC_7
Tem CD8 cells	Tem CD8 cells	HLA-A	CD8A	0.45044	0	HLA-A_CD8A	HLA-A - CD8A	MHC-I	Cell-Cell Contact	KEGG: hsa04514	Control	RCC_4
Activated NK cells	Exhausted CD8 cells	HLA-B	CD8A	0.450431	0	HLA-B_CD8A	HLA-B - CD8A	MHC-I	Cell-Cell Contact	KEGG: hsa04514	Control	RCC_7
Activated CD4 cells	Tem CD8 cells	HLA-A	CD8A	0.450431	0	HLA-A_CD8A	HLA-A - CD8A	MHC-I	Cell-Cell Contact	KEGG: hsa04514	anti-PD1 + VEGFRi	RCC_6
2_TEMRA CD8 cells	3_TEMRA CD8 cells	HLA-A	CD8A	0.450421	0	HLA-A_CD8A	HLA-A - CD8A	MHC-I	Cell-Cell Contact	KEGG: hsa04514	anti-PD1 + VEGFRi	RCC_6
Exhausted CD8 cells	Tem CD8 cells	HLA-B	CD8A	0.45039	0	HLA-B_CD8A	HLA-B - CD8A	MHC-I	Cell-Cell Contact	KEGG: hsa04514	anti-CD3/CD28/CD2	RCC_7
Activated CD8 cells	Tem CD8 cells	HLA-B	CD8A	0.450361	0	HLA-B_CD8A	HLA-B - CD8A	MHC-I	Cell-Cell Contact	KEGG: hsa04514	anti-CD3/CD28/CD2	RCC_8
3_TEMRA CD8 cells	Tem CD8 cells	HLA-C	CD8A	0.45032	0	HLA-C_CD8A	HLA-C - CD8A	MHC-I	Cell-Cell Contact	KEGG: hsa04514	Control	RCC_4
NK-like TEMRA CD8 cells	Exhausted CD8 cells	HLA-B	CD8A	0.450312	0	HLA-B_CD8A	HLA-B - CD8A	MHC-I	Cell-Cell Contact	KEGG: hsa04514	anti-PD1	RCC_8
1_TEMRA CD8 cells	Exhausted CD8 cells	HLA-C	CD8A	0.45029	0	HLA-C_CD8A	HLA-C - CD8A	MHC-I	Cell-Cell Contact	KEGG: hsa04514	Control	RCC_4
3_TEMRA CD8 cells	1_TEMRA CD8 cells	HLA-B	CD8A	0.450269	0	HLA-B_CD8A	HLA-B - CD8A	MHC-I	Cell-Cell Contact	KEGG: hsa04514	VEGFRi	RCC_5
MAIT cells	Exhausted CD8 cells	HLA-C	CD8A	0.450237	0	HLA-C_CD8A	HLA-C - CD8A	MHC-I	Cell-Cell Contact	KEGG: hsa04514	Control	RCC_6
Cytotoxic NK cells	1_TEMRA CD8 cells	HLA-B	CD8A	0.450153	0	HLA-B_CD8A	HLA-B - CD8A	MHC-I	Cell-Cell Contact	KEGG: hsa04514	VEGFRi	RCC_5
Activated NK cells	Tem CD8 cells	HLA-C	CD8A	0.450149	0	HLA-C_CD8A	HLA-C - CD8A	MHC-I	Cell-Cell Contact	KEGG: hsa04514	anti-PD1	RCC_1
Tissue-resident NK cells	Exhausted CD8 cells	HLA-B	CD8A	0.45008	0	HLA-B_CD8A	HLA-B - CD8A	MHC-I	Cell-Cell Contact	KEGG: hsa04514	anti-CD3/CD28/CD2	RCC_5
Exhausted CD8 cells	1_TEMRA CD8 cells	HLA-B	CD8A	0.450046	0	HLA-B_CD8A	HLA-B - CD8A	MHC-I	Cell-Cell Contact	KEGG: hsa04514	VEGFRi	RCC_5
Cytotoxic CD4 cells	Exhausted CD8 cells	HLA-B	CD8B	0.450031	0	HLA-B_CD8B	HLA-B - CD8B	MHC-I	Cell-Cell Contact	KEGG: hsa04514	Control	RCC_6
NK-like TEMRA CD8 cells	Exhausted CD8 cells	HLA-A	CD8A	0.449959	0	HLA-A_CD8A	HLA-A - CD8A	MHC-I	Cell-Cell Contact	KEGG: hsa04514	anti-CD3/CD28/CD2	RCC_4
Cytotoxic CD4 cells	Exhausted CD8 cells	HLA-C	CD8A	0.449926	0	HLA-C_CD8A	HLA-C - CD8A	MHC-I	Cell-Cell Contact	KEGG: hsa04514	anti-PD1	RCC_4
MAIT cells	1_TEMRA CD8 cells	HLA-B	CD8A	0.449916	0	HLA-B_CD8A	HLA-B - CD8A	MHC-I	Cell-Cell Contact	KEGG: hsa04514	anti-PD1	RCC_8
MAIT cells	Exhausted CD8 cells	HLA-B	CD8B	0.449902	0	HLA-B_CD8B	HLA-B - CD8B	MHC-I	Cell-Cell Contact	KEGG: hsa04514	Control	RCC_6
Tissue-resident NK cells	Tem CD8 cells	HLA-A	CD8A	0.449851	0	HLA-A_CD8A	HLA-A - CD8A	MHC-I	Cell-Cell Contact	KEGG: hsa04514	Control	RCC_4
Tem CD4 cells	2_TEMRA CD8 cells	HLA-C	CD8A	0.449788	0	HLA-C_CD8A	HLA-C - CD8A	MHC-I	Cell-Cell Contact	KEGG: hsa04514	Control	RCC_6
2_TEMRA CD8 cells	2_TEMRA CD8 cells	HLA-B	CD8A	0.449785	0	HLA-B_CD8A	HLA-B - CD8A	MHC-I	Cell-Cell Contact	KEGG: hsa04514	anti-CD3/CD28/CD2	RCC_6
Tcm CD8 cells	Tem CD8 cells	HLA-B	CD8A	0.449766	0	HLA-B_CD8A	HLA-B - CD8A	MHC-I	Cell-Cell Contact	KEGG: hsa04514	Control	RCC_7
Tem CD8 cells	Exhausted CD8 cells	HLA-A	CD8A	0.449759	0	HLA-A_CD8A	HLA-A - CD8A	MHC-I	Cell-Cell Contact	KEGG: hsa04514	Control	RCC_4
Cytotoxic CD4 cells	Exhausted CD8 cells	HLA-B	CD8A	0.449698	0	HLA-B_CD8A	HLA-B - CD8A	MHC-I	Cell-Cell Contact	KEGG: hsa04514	anti-PD1	RCC_8
Tissue-Associated Activated CD4 cells	1_TEMRA CD8 cells	HLA-C	CD8A	0.44965	0	HLA-C_CD8A	HLA-C - CD8A	MHC-I	Cell-Cell Contact	KEGG: hsa04514	Control	RCC_6
3_TEMRA CD8 cells	Exhausted CD8 cells	HLA-C	CD8A	0.449639	0	HLA-C_CD8A	HLA-C - CD8A	MHC-I	Cell-Cell Contact	KEGG: hsa04514	Control	RCC_4
2_TEMRA CD8 cells	Exhausted CD8 cells	HLA-B	CD8A	0.449634	0	HLA-B_CD8A	HLA-B - CD8A	MHC-I	Cell-Cell Contact	KEGG: hsa04514	VEGFRi	RCC_6
3_TEMRA CD8 cells	1_TEMRA CD8 cells	HLA-A	CD8A	0.449631	0	HLA-A_CD8A	HLA-A - CD8A	MHC-I	Cell-Cell Contact	KEGG: hsa04514	anti-PD1	RCC_1
Tissue-Associated Activated CD4 cells	Tem CD8 cells	HLA-A	CD8A	0.449599	0	HLA-A_CD8A	HLA-A - CD8A	MHC-I	Cell-Cell Contact	KEGG: hsa04514	anti-PD1	RCC_1
MAIT cells	2_TEMRA CD8 cells	HLA-B	CD8A	0.449594	0	HLA-B_CD8A	HLA-B - CD8A	MHC-I	Cell-Cell Contact	KEGG: hsa04514	anti-PD1	RCC_6
NK-like TEMRA CD8 cells	1_TEMRA CD8 cells	HLA-A	CD8A	0.449593	0	HLA-A_CD8A	HLA-A - CD8A	MHC-I	Cell-Cell Contact	KEGG: hsa04514	anti-PD1	RCC_1
MAIT cells	3_TEMRA CD8 cells	HLA-A	CD8A	0.449586	0	HLA-A_CD8A	HLA-A - CD8A	MHC-I	Cell-Cell Contact	KEGG: hsa04514	VEGFRi	RCC_6
2_TEMRA CD8 cells	2_TEMRA CD8 cells	HLA-E	CD8A	0.449582	0	HLA-E_CD8A	HLA-E - CD8A	MHC-I	Cell-Cell Contact	KEGG: hsa04514	Control	RCC_6
Activated NK cells	Tem CD8 cells	HLA-A	CD8A	0.449558	0	HLA-A_CD8A	HLA-A - CD8A	MHC-I	Cell-Cell Contact	KEGG: hsa04514	VEGFRi	RCC_8
Activated NK cells	Tem/rm CD8 cells	HLA-C	CD8A	0.449504	0	HLA-C_CD8A	HLA-C - CD8A	MHC-I	Cell-Cell Contact	KEGG: hsa04514	Control	RCC_6
Naive CD4 cells	1_TEMRA CD8 cells	HLA-B	CD8A	0.449427	0	HLA-B_CD8A	HLA-B - CD8A	MHC-I	Cell-Cell Contact	KEGG: hsa04514	Control	RCC_6
Cytotoxic CD4 cells	Tem CD8 cells	HLA-A	CD8A	0.449396	0	HLA-A_CD8A	HLA-A - CD8A	MHC-I	Cell-Cell Contact	KEGG: hsa04514	Control	RCC_4
NK-like TEMRA CD8 cells	Tem CD8 cells	HLA-B	CD8A	0.449375	0	HLA-B_CD8A	HLA-B - CD8A	MHC-I	Cell-Cell Contact	KEGG: hsa04514	anti-CD3/CD28/CD2	RCC_8
Cytotoxic NK cells	Exhausted CD8 cells	HLA-B	CD8A	0.449356	0	HLA-B_CD8A	HLA-B - CD8A	MHC-I	Cell-Cell Contact	KEGG: hsa04514	Control	RCC_1
3_TEMRA CD8 cells	3_TEMRA CD8 cells	HLA-B	CD8A	0.449354	0	HLA-B_CD8A	HLA-B - CD8A	MHC-I	Cell-Cell Contact	KEGG: hsa04514	anti-PD1 + VEGFRi	RCC_6
3_TEMRA CD8 cells	1_TEMRA CD8 cells	HLA-A	CD8A	0.449301	0	HLA-A_CD8A	HLA-A - CD8A	MHC-I	Cell-Cell Contact	KEGG: hsa04514	anti-PD1 + VEGFRi	RCC_5
3_TEMRA CD8 cells	1_TEMRA CD8 cells	HLA-B	CD8A	0.449294	0	HLA-B_CD8A	HLA-B - CD8A	MHC-I	Cell-Cell Contact	KEGG: hsa04514	anti-PD1	RCC_6
Cytotoxic NK cells	Activated CD8 cells	HLA-A	CD8A	0.449289	0	HLA-A_CD8A	HLA-A - CD8A	MHC-I	Cell-Cell Contact	KEGG: hsa04514	Control	RCC_4
Exhausted CD8 cells	Tem CD8 cells	HLA-B	CD8A	0.449285	0	HLA-B_CD8A	HLA-B - CD8A	MHC-I	Cell-Cell Contact	KEGG: hsa04514	anti-PD1 + VEGFRi	RCC_4
Activated CD8 cells	1_TEMRA CD8 cells	HLA-B	CD8A	0.44924	0	HLA-B_CD8A	HLA-B - CD8A	MHC-I	Cell-Cell Contact	KEGG: hsa04514	anti-CD3/CD28/CD2	RCC_8
Activated NK cells	Exhausted CD8 cells	HLA-B	CD8B	0.449201	0	HLA-B_CD8B	HLA-B - CD8B	MHC-I	Cell-Cell Contact	KEGG: hsa04514	Control	RCC_4
1_TEMRA CD8 cells	Tem CD8 cells	HLA-B	CD8A	0.449179	0	HLA-B_CD8A	HLA-B - CD8A	MHC-I	Cell-Cell Contact	KEGG: hsa04514	anti-CD3/CD28/CD2	RCC_8
Tissue-resident NK cells	Exhausted CD8 cells	HLA-A	CD8A	0.44917	0	HLA-A_CD8A	HLA-A - CD8A	MHC-I	Cell-Cell Contact	KEGG: hsa04514	Control	RCC_4
Activated Cytotoxic CD4 cells	Exhausted CD8 cells	HLA-B	CD8B	0.44916	0	HLA-B_CD8B	HLA-B - CD8B	MHC-I	Cell-Cell Contact	KEGG: hsa04514	Control	RCC_6
Activated NK cells	Tem CD8 cells	HLA-B	CD8A	0.449148	0.01	HLA-B_CD8A	HLA-B - CD8A	MHC-I	Cell-Cell Contact	KEGG: hsa04514	anti-PD1	RCC_8
Activated CD8 cells	Activated CD8 cells	HLA-A	CD8A	0.449128	0	HLA-A_CD8A	HLA-A - CD8A	MHC-I	Cell-Cell Contact	KEGG: hsa04514	Control	RCC_4
Tissue-Associated Activated CD4 cells	Tem CD8 cells	HLA-A	CD8A	0.449125	0	HLA-A_CD8A	HLA-A - CD8A	MHC-I	Cell-Cell Contact	KEGG: hsa04514	Control	RCC_4
1_TEMRA CD8 cells	Tem CD8 cells	HLA-C	CD8A	0.449108	0	HLA-C_CD8A	HLA-C - CD8A	MHC-I	Cell-Cell Contact	KEGG: hsa04514	VEGFRi	RCC_6
Type I IFN NK cells	Activated CD8 cells	HLA-A	CD8A	0.449061	0	HLA-A_CD8A	HLA-A - CD8A	MHC-I	Cell-Cell Contact	KEGG: hsa04514	Control	RCC_4
Cytotoxic CD4 cells	Exhausted CD8 cells	HLA-B	CD8A	0.449001	0	HLA-B_CD8A	HLA-B - CD8A	MHC-I	Cell-Cell Contact	KEGG: hsa04514	Control	RCC_7
1_TEMRA CD8 cells	Tem CD8 cells	HLA-B	CD8A	0.448939	0	HLA-B_CD8A	HLA-B - CD8A	MHC-I	Cell-Cell Contact	KEGG: hsa04514	anti-CD3/CD28/CD2	RCC_7
Tcm CD8 cells	1_TEMRA CD8 cells	HLA-A	CD8A	0.448883	0	HLA-A_CD8A	HLA-A - CD8A	MHC-I	Cell-Cell Contact	KEGG: hsa04514	anti-PD1 + VEGFRi	RCC_6
Tissue-Associated Activated CD4 cells	1_TEMRA CD8 cells	HLA-B	CD8A	0.448858	0	HLA-B_CD8A	HLA-B - CD8A	MHC-I	Cell-Cell Contact	KEGG: hsa04514	anti-PD1	RCC_1
3_TEMRA CD8 cells	Exhausted CD8 cells	HLA-A	CD8A	0.448836	0	HLA-A_CD8A	HLA-A - CD8A	MHC-I	Cell-Cell Contact	KEGG: hsa04514	anti-CD3/CD28/CD2	RCC_4
NK-like TEMRA CD8 cells	Tem CD8 cells	HLA-A	CD8A	0.44882	0	HLA-A_CD8A	HLA-A - CD8A	MHC-I	Cell-Cell Contact	KEGG: hsa04514	anti-PD1	RCC_4
Activated CD8 cells	Tem/rm CD8 cells	HLA-B	CD8A	0.448754	0	HLA-B_CD8A	HLA-B - CD8A	MHC-I	Cell-Cell Contact	KEGG: hsa04514	Control	RCC_4
Activated NK cells	Exhausted CD8 cells	HLA-B	CD8A	0.448749	0	HLA-B_CD8A	HLA-B - CD8A	MHC-I	Cell-Cell Contact	KEGG: hsa04514	anti-PD1	RCC_1
Cytotoxic CD4 cells	Exhausted CD8 cells	HLA-A	CD8A	0.448715	0	HLA-A_CD8A	HLA-A - CD8A	MHC-I	Cell-Cell Contact	KEGG: hsa04514	Control	RCC_4
Monocytes	2_TEMRA CD8 cells	HLA-A	CD8A	0.448707	0	HLA-A_CD8A	HLA-A - CD8A	MHC-I	Cell-Cell Contact	KEGG: hsa04514	VEGFRi	RCC_6
Naive CD4 cells	2_TEMRA CD8 cells	HLA-B	CD8A	0.448702	0	HLA-B_CD8A	HLA-B - CD8A	MHC-I	Cell-Cell Contact	KEGG: hsa04514	anti-PD1 + VEGFRi	RCC_6
Tissue-Associated Activated CD4 cells	Tem CD8 cells	HLA-A	CD8A	0.448678	0	HLA-A_CD8A	HLA-A - CD8A	MHC-I	Cell-Cell Contact	KEGG: hsa04514	anti-PD1 + VEGFRi	RCC_6
Activated NK cells	Exhausted CD8 cells	HLA-B	CD8B	0.448663	0	HLA-B_CD8B	HLA-B - CD8B	MHC-I	Cell-Cell Contact	KEGG: hsa04514	anti-CD3/CD28/CD2	RCC_4
Tcm CD4 cells	Tem CD8 cells	HLA-B	CD8A	0.4486	0	HLA-B_CD8A	HLA-B - CD8A	MHC-I	Cell-Cell Contact	KEGG: hsa04514	anti-PD1 + VEGFRi	RCC_6
Tissue-resident NK cells	Tem CD8 cells	HLA-A	CD8A	0.448566	0	HLA-A_CD8A	HLA-A - CD8A	MHC-I	Cell-Cell Contact	KEGG: hsa04514	anti-PD1 + VEGFRi	RCC_6
Tem/rm CD8 cells	2_TEMRA CD8 cells	HLA-C	CD8A	0.448555	0	HLA-C_CD8A	HLA-C - CD8A	MHC-I	Cell-Cell Contact	KEGG: hsa04514	anti-PD1 + VEGFRi	RCC_6
Tem CD8 cells	Tem CD8 cells	HLA-B	CD8A	0.448548	0	HLA-B_CD8A	HLA-B - CD8A	MHC-I	Cell-Cell Contact	KEGG: hsa04514	anti-CD3/CD28/CD2	RCC_7
NK-like TEMRA CD8 cells	3_TEMRA CD8 cells	HLA-B	CD8A	0.448539	0	HLA-B_CD8A	HLA-B - CD8A	MHC-I	Cell-Cell Contact	KEGG: hsa04514	anti-PD1 + VEGFRi	RCC_6
Type I IFN NK cells	Exhausted CD8 cells	HLA-B	CD8B	0.448519	0	HLA-B_CD8B	HLA-B - CD8B	MHC-I	Cell-Cell Contact	KEGG: hsa04514	Control	RCC_4
Tissue-resident NK cells	Tem CD8 cells	HLA-B	CD8A	0.448511	0	HLA-B_CD8A	HLA-B - CD8A	MHC-I	Cell-Cell Contact	KEGG: hsa04514	Control	RCC_7
Tcm CD4 cells	1_TEMRA CD8 cells	HLA-A	CD8A	0.448493	0	HLA-A_CD8A	HLA-A - CD8A	MHC-I	Cell-Cell Contact	KEGG: hsa04514	VEGFRi	RCC_6
B cells	2_TEMRA CD8 cells	HLA-A	CD8A	0.44848	0	HLA-A_CD8A	HLA-A - CD8A	MHC-I	Cell-Cell Contact	KEGG: hsa04514	VEGFRi	RCC_6
2_TEMRA CD8 cells	Tem CD8 cells	HLA-B	CD8A	0.44847	0	HLA-B_CD8A	HLA-B - CD8A	MHC-I	Cell-Cell Contact	KEGG: hsa04514	anti-PD1	RCC_6
Activated NK cells	Tem CD8 cells	HLA-B	CD8A	0.448467	0	HLA-B_CD8A	HLA-B - CD8A	MHC-I	Cell-Cell Contact	KEGG: hsa04514	anti-PD1	RCC_7
Tissue-Associated Activated CD4 cells	Exhausted CD8 cells	HLA-A	CD8A	0.448444	0	HLA-A_CD8A	HLA-A - CD8A	MHC-I	Cell-Cell Contact	KEGG: hsa04514	Control	RCC_4
MAIT cells	Tem CD8 cells	HLA-B	CD8A	0.44843	0	HLA-B_CD8A	HLA-B - CD8A	MHC-I	Cell-Cell Contact	KEGG: hsa04514	anti-CD3/CD28/CD2	RCC_7
Tissue-resident NK cells	1_TEMRA CD8 cells	HLA-B	CD8A	0.448408	0	HLA-B_CD8A	HLA-B - CD8A	MHC-I	Cell-Cell Contact	KEGG: hsa04514	anti-PD1 + VEGFRi	RCC_6
Activated NK cells	Tcm CD8 cells	HLA-B	CD8A	0.44837	0	HLA-B_CD8A	HLA-B - CD8A	MHC-I	Cell-Cell Contact	KEGG: hsa04514	Control	RCC_4
Regulatory CD4 cells	Exhausted CD8 cells	HLA-B	CD8A	0.448361	0	HLA-B_CD8A	HLA-B - CD8A	MHC-I	Cell-Cell Contact	KEGG: hsa04514	anti-CD3/CD28/CD2	RCC_4
Cytotoxic CD4 cells	2_TEMRA CD8 cells	HLA-A	CD8A	0.448348	0	HLA-A_CD8A	HLA-A - CD8A	MHC-I	Cell-Cell Contact	KEGG: hsa04514	anti-PD1	RCC_6
3_TEMRA CD8 cells	1_TEMRA CD8 cells	HLA-A	CD8A	0.448342	0	HLA-A_CD8A	HLA-A - CD8A	MHC-I	Cell-Cell Contact	KEGG: hsa04514	anti-PD1	RCC_6
Tem/rm CD8 cells	1_TEMRA CD8 cells	HLA-B	CD8A	0.448338	0	HLA-B_CD8A	HLA-B - CD8A	MHC-I	Cell-Cell Contact	KEGG: hsa04514	anti-PD1	RCC_8
Regulatory CD4 cells	1_TEMRA CD8 cells	HLA-A	CD8A	0.448332	0	HLA-A_CD8A	HLA-A - CD8A	MHC-I	Cell-Cell Contact	KEGG: hsa04514	anti-PD1	RCC_1
Tissue-Associated Activated CD4 cells	3_TEMRA CD8 cells	HLA-A	CD8A	0.448332	0	HLA-A_CD8A	HLA-A - CD8A	MHC-I	Cell-Cell Contact	KEGG: hsa04514	VEGFRi	RCC_6
Exhausted CD8 cells	Tem/rm CD8 cells	HLA-B	CD8A	0.448295	0	HLA-B_CD8A	HLA-B - CD8A	MHC-I	Cell-Cell Contact	KEGG: hsa04514	Control	RCC_4
Type I IFN NK cells	Exhausted CD8 cells	HLA-B	CD8A	0.448282	0	HLA-B_CD8A	HLA-B - CD8A	MHC-I	Cell-Cell Contact	KEGG: hsa04514	anti-PD1	RCC_1
Tcm CD8 cells	1_TEMRA CD8 cells	HLA-B	CD8A	0.448272	0	HLA-B_CD8A	HLA-B - CD8A	MHC-I	Cell-Cell Contact	KEGG: hsa04514	anti-PD1	RCC_1
NK-like TEMRA CD8 cells	1_TEMRA CD8 cells	HLA-B	CD8A	0.448253	0	HLA-B_CD8A	HLA-B - CD8A	MHC-I	Cell-Cell Contact	KEGG: hsa04514	anti-CD3/CD28/CD2	RCC_8
Exhausted CD8 cells	Exhausted CD8 cells	HLA-A	CD8A	0.448252	0	HLA-A_CD8A	HLA-A - CD8A	MHC-I	Cell-Cell Contact	KEGG: hsa04514	anti-CD3/CD28/CD2	RCC_4
Activated CD8 cells	Tem CD8 cells	HLA-B	CD8A	0.448229	0	HLA-B_CD8A	HLA-B - CD8A	MHC-I	Cell-Cell Contact	KEGG: hsa04514	anti-CD3/CD28/CD2	RCC_7
Tissue-Associated Activated CD4 cells	Exhausted CD8 cells	HLA-A	CD8A	0.448199	0	HLA-A_CD8A	HLA-A - CD8A	MHC-I	Cell-Cell Contact	KEGG: hsa04514	anti-PD1	RCC_4
Tcm CD8 cells	Activated CD8 cells	HLA-B	CD8A	0.448196	0	HLA-B_CD8A	HLA-B - CD8A	MHC-I	Cell-Cell Contact	KEGG: hsa04514	Control	RCC_4
Tem/rm CD8 cells	Tem CD8 cells	HLA-B	CD8A	0.448183	0	HLA-B_CD8A	HLA-B - CD8A	MHC-I	Cell-Cell Contact	KEGG: hsa04514	anti-CD3/CD28/CD2	RCC_7
Cytotoxic NK cells	Exhausted CD8 cells	HLA-B	CD8A	0.448151	0	HLA-B_CD8A	HLA-B - CD8A	MHC-I	Cell-Cell Contact	KEGG: hsa04514	VEGFRi	RCC_1
XCL1/2+ Gamma delta T cells	Tem CD8 cells	HLA-A	CD8A	0.448143	0	HLA-A_CD8A	HLA-A - CD8A	MHC-I	Cell-Cell Contact	KEGG: hsa04514	anti-PD1	RCC_1
Tissue-Associated Activated CD4 cells	1_TEMRA CD8 cells	HLA-B	CD8A	0.448081	0	HLA-B_CD8A	HLA-B - CD8A	MHC-I	Cell-Cell Contact	KEGG: hsa04514	anti-PD1 + VEGFRi	RCC_6
1_TEMRA CD8 cells	1_TEMRA CD8 cells	HLA-B	CD8A	0.448058	0	HLA-B_CD8A	HLA-B - CD8A	MHC-I	Cell-Cell Contact	KEGG: hsa04514	anti-CD3/CD28/CD2	RCC_8
Type I IFN NK cells	Tem CD8 cells	HLA-C	CD8A	0.448047	0	HLA-C_CD8A	HLA-C - CD8A	MHC-I	Cell-Cell Contact	KEGG: hsa04514	anti-PD1	RCC_1
MAIT cells	Exhausted CD8 cells	HLA-A	CD8B	0.447985	0	HLA-A_CD8B	HLA-A - CD8B	MHC-I	Cell-Cell Contact	KEGG: hsa04514	Control	RCC_6
1_TEMRA CD8 cells	1_TEMRA CD8 cells	HLA-B	CD8A	0.447984	0	HLA-B_CD8A	HLA-B - CD8A	MHC-I	Cell-Cell Contact	KEGG: hsa04514	Control	RCC_8
Resting NK cells	Tem CD8 cells	HLA-B	CD8A	0.44796	0	HLA-B_CD8A	HLA-B - CD8A	MHC-I	Cell-Cell Contact	KEGG: hsa04514	VEGFRi	RCC_8
Tissue-resident NK cells	Tem CD8 cells	HLA-A	CD8A	0.447945	0	HLA-A_CD8A	HLA-A - CD8A	MHC-I	Cell-Cell Contact	KEGG: hsa04514	anti-PD1	RCC_4
Tem/rm CD8 cells	Tem/rm CD8 cells	HLA-B	CD8A	0.447904	0	HLA-B_CD8A	HLA-B - CD8A	MHC-I	Cell-Cell Contact	KEGG: hsa04514	Control	RCC_4
Immature NK cells	Tem CD8 cells	HLA-A	CD8A	0.447888	0	HLA-A_CD8A	HLA-A - CD8A	MHC-I	Cell-Cell Contact	KEGG: hsa04514	anti-PD1	RCC_4
Tcm CD4 cells	3_TEMRA CD8 cells	HLA-B	CD8A	0.447869	0	HLA-B_CD8A	HLA-B - CD8A	MHC-I	Cell-Cell Contact	KEGG: hsa04514	VEGFRi	RCC_6
Exhausted CD8 cells	1_TEMRA CD8 cells	HLA-B	CD8A	0.447863	0	HLA-B_CD8A	HLA-B - CD8A	MHC-I	Cell-Cell Contact	KEGG: hsa04514	anti-PD1	RCC_8
2_TEMRA CD8 cells	2_TEMRA CD8 cells	HLA-A	CD8A	0.44784	0	HLA-A_CD8A	HLA-A - CD8A	MHC-I	Cell-Cell Contact	KEGG: hsa04514	anti-CD3/CD28/CD2	RCC_6
Tcm CD4 cells	Tem CD8 cells	HLA-B	CD8A	0.447829	0	HLA-B_CD8A	HLA-B - CD8A	MHC-I	Cell-Cell Contact	KEGG: hsa04514	VEGFRi	RCC_7
Tcm CD4 cells	Tem CD8 cells	HLA-B	CD8A	0.447809	0	HLA-B_CD8A	HLA-B - CD8A	MHC-I	Cell-Cell Contact	KEGG: hsa04514	anti-PD1	RCC_1
NK-like TEMRA CD8 cells	1_TEMRA CD8 cells	HLA-B	CD8A	0.447804	0	HLA-B_CD8A	HLA-B - CD8A	MHC-I	Cell-Cell Contact	KEGG: hsa04514	Control	RCC_8
Regulatory CD4 cells	2_TEMRA CD8 cells	HLA-C	CD8A	0.447803	0	HLA-C_CD8A	HLA-C - CD8A	MHC-I	Cell-Cell Contact	KEGG: hsa04514	VEGFRi	RCC_6
Immature NK cells	Exhausted CD8 cells	HLA-B	CD8A	0.447762	0	HLA-B_CD8A	HLA-B - CD8A	MHC-I	Cell-Cell Contact	KEGG: hsa04514	anti-CD3/CD28/CD2	RCC_4
Tcm CD8 cells	Exhausted CD8 cells	HLA-A	CD8A	0.447729	0	HLA-A_CD8A	HLA-A - CD8A	MHC-I	Cell-Cell Contact	KEGG: hsa04514	anti-PD1	RCC_4
Type I IFN NK cells	Tcm CD8 cells	HLA-B	CD8A	0.447688	0	HLA-B_CD8A	HLA-B - CD8A	MHC-I	Cell-Cell Contact	KEGG: hsa04514	Control	RCC_4
Exhausted CD8 cells	1_TEMRA CD8 cells	HLA-A	CD8A	0.447672	0	HLA-A_CD8A	HLA-A - CD8A	MHC-I	Cell-Cell Contact	KEGG: hsa04514	anti-PD1	RCC_6
Tcm CD8 cells	Tem CD8 cells	HLA-B	CD8A	0.447655	0	HLA-B_CD8A	HLA-B - CD8A	MHC-I	Cell-Cell Contact	KEGG: hsa04514	anti-PD1 + VEGFRi	RCC_4
Activated Cytotoxic CD4 cells	1_TEMRA CD8 cells	HLA-A	CD8A	0.447654	0	HLA-A_CD8A	HLA-A - CD8A	MHC-I	Cell-Cell Contact	KEGG: hsa04514	anti-PD1	RCC_1
Tem CD8 cells	Tem/rm CD8 cells	HLA-C	CD8A	0.447651	0	HLA-C_CD8A	HLA-C - CD8A	MHC-I	Cell-Cell Contact	KEGG: hsa04514	Control	RCC_6
Activated NK cells	Tem CD8 cells	HLA-B	CD8A	0.447626	0	HLA-B_CD8A	HLA-B - CD8A	MHC-I	Cell-Cell Contact	KEGG: hsa04514	anti-CD3/CD28/CD2	RCC_7
1_TEMRA CD8 cells	1_TEMRA CD8 cells	HLA-B	CD8A	0.447623	0	HLA-B_CD8A	HLA-B - CD8A	MHC-I	Cell-Cell Contact	KEGG: hsa04514	VEGFRi	RCC_5
Tem/rm CD8 cells	Exhausted CD8 cells	HLA-A	CD8A	0.447576	0	HLA-A_CD8A	HLA-A - CD8A	MHC-I	Cell-Cell Contact	KEGG: hsa04514	anti-CD3/CD28/CD2	RCC_4
Tem CD8 cells	3_TEMRA CD8 cells	HLA-B	CD8A	0.447572	0	HLA-B_CD8A	HLA-B - CD8A	MHC-I	Cell-Cell Contact	KEGG: hsa04514	anti-PD1 + VEGFRi	RCC_6
Activated CD4 cells	Exhausted CD8 cells	HLA-B	CD8B	0.44757	0	HLA-B_CD8B	HLA-B - CD8B	MHC-I	Cell-Cell Contact	KEGG: hsa04514	Control	RCC_6
Tissue-resident NK cells	1_TEMRA CD8 cells	HLA-B	CD8A	0.447563	0	HLA-B_CD8A	HLA-B - CD8A	MHC-I	Cell-Cell Contact	KEGG: hsa04514	anti-PD1	RCC_8
Tem CD4 cells	1_TEMRA CD8 cells	HLA-A	CD8A	0.447498	0	HLA-A_CD8A	HLA-A - CD8A	MHC-I	Cell-Cell Contact	KEGG: hsa04514	Control	RCC_6
Activated NK cells	Tem CD8 cells	HLA-C	CD8A	0.447497	0	HLA-C_CD8A	HLA-C - CD8A	MHC-I	Cell-Cell Contact	KEGG: hsa04514	Control	RCC_4
Activated NK cells	Tem CD8 cells	HLA-C	CD8A	0.447496	0	HLA-C_CD8A	HLA-C - CD8A	MHC-I	Cell-Cell Contact	KEGG: hsa04514	anti-PD1	RCC_4
Regulatory CD4 cells	Exhausted CD8 cells	HLA-A	CD8A	0.447449	0	HLA-A_CD8A	HLA-A - CD8A	MHC-I	Cell-Cell Contact	KEGG: hsa04514	anti-CD3/CD28/CD2	RCC_5
Resting NK cells	Exhausted CD8 cells	HLA-B	CD8A	0.447447	0	HLA-B_CD8A	HLA-B - CD8A	MHC-I	Cell-Cell Contact	KEGG: hsa04514	anti-CD3/CD28/CD2	RCC_4
Cytotoxic NK cells	Tem/rm CD8 cells	HLA-B	CD8A	0.447421	0	HLA-B_CD8A	HLA-B - CD8A	MHC-I	Cell-Cell Contact	KEGG: hsa04514	anti-PD1	RCC_4
Tem CD4 cells	Tem CD8 cells	HLA-B	CD8A	0.447403	0	HLA-B_CD8A	HLA-B - CD8A	MHC-I	Cell-Cell Contact	KEGG: hsa04514	anti-PD1	RCC_1
Cytotoxic CD4 cells	Exhausted CD8 cells	HLA-A	CD8B	0.447398	0	HLA-A_CD8B	HLA-A - CD8B	MHC-I	Cell-Cell Contact	KEGG: hsa04514	Control	RCC_6
Tcm CD8 cells	2_TEMRA CD8 cells	HLA-A	CD8A	0.447392	0	HLA-A_CD8A	HLA-A - CD8A	MHC-I	Cell-Cell Contact	KEGG: hsa04514	anti-PD1	RCC_6
3_TEMRA CD8 cells	Exhausted CD8 cells	HLA-B	CD8A	0.447324	0	HLA-B_CD8A	HLA-B - CD8A	MHC-I	Cell-Cell Contact	KEGG: hsa04514	VEGFRi	RCC_6
Tem/rm CD8 cells	1_TEMRA CD8 cells	HLA-B	CD8A	0.447318	0	HLA-B_CD8A	HLA-B - CD8A	MHC-I	Cell-Cell Contact	KEGG: hsa04514	VEGFRi	RCC_5
Tcm CD8 cells	Exhausted CD8 cells	HLA-A	CD8B	0.447294	0	HLA-A_CD8B	HLA-A - CD8B	MHC-I	Cell-Cell Contact	KEGG: hsa04514	Control	RCC_6
Activated CD4 cells	3_TEMRA CD8 cells	HLA-C	CD8A	0.447278	0	HLA-C_CD8A	HLA-C - CD8A	MHC-I	Cell-Cell Contact	KEGG: hsa04514	Control	RCC_6
3_TEMRA CD8 cells	Tem CD8 cells	HLA-C	CD8A	0.447215	0	HLA-C_CD8A	HLA-C - CD8A	MHC-I	Cell-Cell Contact	KEGG: hsa04514	VEGFRi	RCC_6
Tissue-Associated Activated CD4 cells	1_TEMRA CD8 cells	HLA-B	CD8A	0.4472	0	HLA-B_CD8A	HLA-B - CD8A	MHC-I	Cell-Cell Contact	KEGG: hsa04514	anti-PD1 + VEGFRi	RCC_5
Tem CD8 cells	1_TEMRA CD8 cells	HLA-B	CD8A	0.447196	0	HLA-B_CD8A	HLA-B - CD8A	MHC-I	Cell-Cell Contact	KEGG: hsa04514	anti-PD1	RCC_1
Activated NK cells	Activated CD8 cells	HLA-A	CD8A	0.447192	0	HLA-A_CD8A	HLA-A - CD8A	MHC-I	Cell-Cell Contact	KEGG: hsa04514	Control	RCC_4
Tem CD8 cells	Tem CD8 cells	HLA-C	CD8A	0.447192	0	HLA-C_CD8A	HLA-C - CD8A	MHC-I	Cell-Cell Contact	KEGG: hsa04514	VEGFRi	RCC_6
Tissue-resident NK cells	Activated CD8 cells	HLA-B	CD8A	0.447189	0	HLA-B_CD8A	HLA-B - CD8A	MHC-I	Cell-Cell Contact	KEGG: hsa04514	Control	RCC_4
Naive Gamma delta T cells	Tem CD8 cells	HLA-A	CD8A	0.447184	0	HLA-A_CD8A	HLA-A - CD8A	MHC-I	Cell-Cell Contact	KEGG: hsa04514	anti-PD1	RCC_1
Cytotoxic NK cells	Activated CD8 cells	HLA-B	CD8A	0.447172	0	HLA-B_CD8A	HLA-B - CD8A	MHC-I	Cell-Cell Contact	KEGG: hsa04514	anti-PD1	RCC_4
1_TEMRA CD8 cells	1_TEMRA CD8 cells	HLA-B	CD8A	0.447093	0	HLA-B_CD8A	HLA-B - CD8A	MHC-I	Cell-Cell Contact	KEGG: hsa04514	anti-PD1	RCC_6
Tissue-Associated Activated CD4 cells	2_TEMRA CD8 cells	HLA-B	CD8A	0.447082	0	HLA-B_CD8A	HLA-B - CD8A	MHC-I	Cell-Cell Contact	KEGG: hsa04514	anti-PD1	RCC_6
Tem CD8 cells	Exhausted CD8 cells	HLA-C	CD8A	0.447053	0	HLA-C_CD8A	HLA-C - CD8A	MHC-I	Cell-Cell Contact	KEGG: hsa04514	anti-PD1	RCC_4
1_TEMRA CD8 cells	Exhausted CD8 cells	HLA-B	CD8A	0.447031	0	HLA-B_CD8A	HLA-B - CD8A	MHC-I	Cell-Cell Contact	KEGG: hsa04514	VEGFRi	RCC_6
Cytotoxic NK cells	1_TEMRA CD8 cells	HLA-B	CD8A	0.446976	0	HLA-B_CD8A	HLA-B - CD8A	MHC-I	Cell-Cell Contact	KEGG: hsa04514	Control	RCC_7
Cytotoxic CD4 cells	Tem CD8 cells	HLA-B	CD8A	0.446946	0	HLA-B_CD8A	HLA-B - CD8A	MHC-I	Cell-Cell Contact	KEGG: hsa04514	anti-CD3/CD28/CD2	RCC_8
Regulatory CD4 cells	Tem CD8 cells	HLA-B	CD8A	0.44693	0	HLA-B_CD8A	HLA-B - CD8A	MHC-I	Cell-Cell Contact	KEGG: hsa04514	anti-PD1 + VEGFRi	RCC_7
Tcm CD8 cells	Tem CD8 cells	HLA-A	CD8A	0.446909	0	HLA-A_CD8A	HLA-A - CD8A	MHC-I	Cell-Cell Contact	KEGG: hsa04514	anti-PD1	RCC_1
2_TEMRA CD8 cells	Tem CD8 cells	HLA-C	CD8A	0.446868	0	HLA-C_CD8A	HLA-C - CD8A	MHC-I	Cell-Cell Contact	KEGG: hsa04514	anti-PD1 + VEGFRi	RCC_6
3_TEMRA CD8 cells	1_TEMRA CD8 cells	HLA-B	CD8A	0.446853	0	HLA-B_CD8A	HLA-B - CD8A	MHC-I	Cell-Cell Contact	KEGG: hsa04514	Control	RCC_8
Activated NK cells	Exhausted CD8 cells	HLA-C	CD8A	0.446817	0	HLA-C_CD8A	HLA-C - CD8A	MHC-I	Cell-Cell Contact	KEGG: hsa04514	Control	RCC_4
1_TEMRA CD8 cells	Exhausted CD8 cells	HLA-B	CD8B	0.446784	0	HLA-B_CD8B	HLA-B - CD8B	MHC-I	Cell-Cell Contact	KEGG: hsa04514	anti-PD1	RCC_8
NK-like TEMRA CD8 cells	Exhausted CD8 cells	HLA-B	CD8A	0.446778	0	HLA-B_CD8A	HLA-B - CD8A	MHC-I	Cell-Cell Contact	KEGG: hsa04514	Control	RCC_7
3_TEMRA CD8 cells	Tem CD8 cells	HLA-B	CD8A	0.446762	0	HLA-B_CD8A	HLA-B - CD8A	MHC-I	Cell-Cell Contact	KEGG: hsa04514	anti-PD1	RCC_6
2_TEMRA CD8 cells	3_TEMRA CD8 cells	HLA-C	CD8A	0.44668	0	HLA-C_CD8A	HLA-C - CD8A	MHC-I	Cell-Cell Contact	KEGG: hsa04514	VEGFRi	RCC_6
Type I IFN NK cells	Tem/rm CD8 cells	HLA-B	CD8A	0.446654	0	HLA-B_CD8A	HLA-B - CD8A	MHC-I	Cell-Cell Contact	KEGG: hsa04514	anti-PD1	RCC_4
MAIT cells	Exhausted CD8 cells	HLA-B	CD8A	0.446648	0	HLA-B_CD8A	HLA-B - CD8A	MHC-I	Cell-Cell Contact	KEGG: hsa04514	anti-PD1	RCC_8
Regulatory CD4 cells	1_TEMRA CD8 cells	HLA-B	CD8A	0.446626	0	HLA-B_CD8A	HLA-B - CD8A	MHC-I	Cell-Cell Contact	KEGG: hsa04514	anti-PD1 + VEGFRi	RCC_5
Regulatory CD4 cells	Exhausted CD8 cells	HLA-A	CD8A	0.44662	0	HLA-A_CD8A	HLA-A - CD8A	MHC-I	Cell-Cell Contact	KEGG: hsa04514	anti-CD3/CD28/CD2	RCC_4
1_TEMRA CD8 cells	1_TEMRA CD8 cells	HLA-A	CD8A	0.446606	0	HLA-A_CD8A	HLA-A - CD8A	MHC-I	Cell-Cell Contact	KEGG: hsa04514	anti-PD1 + VEGFRi	RCC_5
3_TEMRA CD8 cells	Activated CD8 cells	HLA-A	CD8A	0.446604	0	HLA-A_CD8A	HLA-A - CD8A	MHC-I	Cell-Cell Contact	KEGG: hsa04514	Control	RCC_4
Tissue-Associated Activated CD4 cells	Tem CD8 cells	HLA-B	CD8A	0.446566	0	HLA-B_CD8A	HLA-B - CD8A	MHC-I	Cell-Cell Contact	KEGG: hsa04514	anti-CD3/CD28/CD2	RCC_7
Cytotoxic NK cells	1_TEMRA CD8 cells	HLA-B	CD8A	0.44655	0	HLA-B_CD8A	HLA-B - CD8A	MHC-I	Cell-Cell Contact	KEGG: hsa04514	VEGFRi	RCC_8
Cytotoxic CD4 cells	Tem CD8 cells	HLA-B	CD8A	0.446513	0	HLA-B_CD8A	HLA-B - CD8A	MHC-I	Cell-Cell Contact	KEGG: hsa04514	anti-CD3/CD28/CD2	RCC_7
3_TEMRA CD8 cells	Exhausted CD8 cells	HLA-B	CD8A	0.446505	0	HLA-B_CD8A	HLA-B - CD8A	MHC-I	Cell-Cell Contact	KEGG: hsa04514	Control	RCC_1
Cytotoxic NK cells	Exhausted CD8 cells	HLA-B	CD8A	0.446482	0	HLA-B_CD8A	HLA-B - CD8A	MHC-I	Cell-Cell Contact	KEGG: hsa04514	anti-PD1 + VEGFRi	RCC_1
MAIT cells	1_TEMRA CD8 cells	HLA-A	CD8A	0.446434	0	HLA-A_CD8A	HLA-A - CD8A	MHC-I	Cell-Cell Contact	KEGG: hsa04514	anti-PD1 + VEGFRi	RCC_6
Type I IFN NK cells	Activated CD8 cells	HLA-B	CD8A	0.446405	0	HLA-B_CD8A	HLA-B - CD8A	MHC-I	Cell-Cell Contact	KEGG: hsa04514	anti-PD1	RCC_4
Resting NK cells	Exhausted CD8 cells	HLA-A	CD8A	0.446361	0	HLA-A_CD8A	HLA-A - CD8A	MHC-I	Cell-Cell Contact	KEGG: hsa04514	anti-PD1	RCC_4
3_TEMRA CD8 cells	Exhausted CD8 cells	HLA-B	CD8B	0.446354	0	HLA-B_CD8B	HLA-B - CD8B	MHC-I	Cell-Cell Contact	KEGG: hsa04514	Control	RCC_4
2_TEMRA CD8 cells	Exhausted CD8 cells	HLA-A	CD8A	0.446336	0	HLA-A_CD8A	HLA-A - CD8A	MHC-I	Cell-Cell Contact	KEGG: hsa04514	VEGFRi	RCC_6
Immature NK cells	1_TEMRA CD8 cells	HLA-B	CD8A	0.446333	0	HLA-B_CD8A	HLA-B - CD8A	MHC-I	Cell-Cell Contact	KEGG: hsa04514	anti-PD1	RCC_1
Tem CD4 cells	Tem CD8 cells	HLA-B	CD8A	0.44629	0	HLA-B_CD8A	HLA-B - CD8A	MHC-I	Cell-Cell Contact	KEGG: hsa04514	VEGFRi	RCC_6
1_TEMRA CD8 cells	Exhausted CD8 cells	HLA-C	CD8A	0.446287	0	HLA-C_CD8A	HLA-C - CD8A	MHC-I	Cell-Cell Contact	KEGG: hsa04514	anti-PD1	RCC_4
Tcm CD8 cells	3_TEMRA CD8 cells	HLA-C	CD8A	0.446263	0	HLA-C_CD8A	HLA-C - CD8A	MHC-I	Cell-Cell Contact	KEGG: hsa04514	Control	RCC_6
Tem CD8 cells	Tem/rm CD8 cells	HLA-B	CD8A	0.446257	0	HLA-B_CD8A	HLA-B - CD8A	MHC-I	Cell-Cell Contact	KEGG: hsa04514	Control	RCC_4
MAIT cells	Exhausted CD8 cells	HLA-A	CD8A	0.446245	0	HLA-A_CD8A	HLA-A - CD8A	MHC-I	Cell-Cell Contact	KEGG: hsa04514	anti-PD1	RCC_4
3_TEMRA CD8 cells	Exhausted CD8 cells	HLA-B	CD8A	0.446217	0	HLA-B_CD8A	HLA-B - CD8A	MHC-I	Cell-Cell Contact	KEGG: hsa04514	anti-PD1	RCC_1
Tcm CD4 cells	Tem CD8 cells	HLA-B	CD8A	0.44621	0	HLA-B_CD8A	HLA-B - CD8A	MHC-I	Cell-Cell Contact	KEGG: hsa04514	anti-PD1	RCC_4
Tem/rm CD8 cells	Activated CD8 cells	HLA-A	CD8A	0.446199	0	HLA-A_CD8A	HLA-A - CD8A	MHC-I	Cell-Cell Contact	KEGG: hsa04514	Control	RCC_4
Exhausted CD8 cells	1_TEMRA CD8 cells	HLA-A	CD8A	0.446167	0	HLA-A_CD8A	HLA-A - CD8A	MHC-I	Cell-Cell Contact	KEGG: hsa04514	anti-PD1 + VEGFRi	RCC_5
1_TEMRA CD8 cells	1_TEMRA CD8 cells	HLA-C	CD8A	0.446116	0	HLA-C_CD8A	HLA-C - CD8A	MHC-I	Cell-Cell Contact	KEGG: hsa04514	VEGFRi	RCC_6
Regulatory CD4 cells	Tem CD8 cells	HLA-B	CD8A	0.446105	0	HLA-B_CD8A	HLA-B - CD8A	MHC-I	Cell-Cell Contact	KEGG: hsa04514	anti-PD1 + VEGFRi	RCC_6
XCL1/2+ Gamma delta T cells	1_TEMRA CD8 cells	HLA-B	CD8A	0.446097	0	HLA-B_CD8A	HLA-B - CD8A	MHC-I	Cell-Cell Contact	KEGG: hsa04514	anti-PD1	RCC_8
Proliferating CD8 cells	Exhausted CD8 cells	HLA-C	CD8A	0.446093	0	HLA-C_CD8A	HLA-C - CD8A	MHC-I	Cell-Cell Contact	KEGG: hsa04514	anti-PD1	RCC_4
Activated CD4 cells	Exhausted CD8 cells	HLA-C	CD8A	0.446091	0	HLA-C_CD8A	HLA-C - CD8A	MHC-I	Cell-Cell Contact	KEGG: hsa04514	Control	RCC_6
anti-CD3/CD28/CD2cult CD4 cells	Exhausted CD8 cells	HLA-B	CD8A	0.446081	0	HLA-B_CD8A	HLA-B - CD8A	MHC-I	Cell-Cell Contact	KEGG: hsa04514	anti-CD3/CD28/CD2	RCC_4
Regulatory CD4 cells	Tem CD8 cells	HLA-B	CD8A	0.446067	0	HLA-B_CD8A	HLA-B - CD8A	MHC-I	Cell-Cell Contact	KEGG: hsa04514	Control	RCC_7
Tem CD4 cells	2_TEMRA CD8 cells	HLA-A	CD8A	0.446062	0	HLA-A_CD8A	HLA-A - CD8A	MHC-I	Cell-Cell Contact	KEGG: hsa04514	VEGFRi	RCC_6
3_TEMRA CD8 cells	2_TEMRA CD8 cells	HLA-B	CD8A	0.446059	0	HLA-B_CD8A	HLA-B - CD8A	MHC-I	Cell-Cell Contact	KEGG: hsa04514	anti-CD3/CD28/CD2	RCC_6
Activated CD4 cells	1_TEMRA CD8 cells	HLA-A	CD8A	0.445946	0	HLA-A_CD8A	HLA-A - CD8A	MHC-I	Cell-Cell Contact	KEGG: hsa04514	anti-PD1 + VEGFRi	RCC_6
Regulatory CD4 cells	Tem CD8 cells	HLA-A	CD8A	0.445897	0	HLA-A_CD8A	HLA-A - CD8A	MHC-I	Cell-Cell Contact	KEGG: hsa04514	VEGFRi	RCC_8
Activated Cytotoxic CD4 cells	1_TEMRA CD8 cells	HLA-B	CD8A	0.445858	0	HLA-B_CD8A	HLA-B - CD8A	MHC-I	Cell-Cell Contact	KEGG: hsa04514	anti-PD1	RCC_8
Activated NK cells	Exhausted CD8 cells	HLA-B	CD8A	0.445836	0	HLA-B_CD8A	HLA-B - CD8A	MHC-I	Cell-Cell Contact	KEGG: hsa04514	Control	RCC_1
Cytotoxic CD4 cells	1_TEMRA CD8 cells	HLA-B	CD8A	0.445826	0	HLA-B_CD8A	HLA-B - CD8A	MHC-I	Cell-Cell Contact	KEGG: hsa04514	anti-CD3/CD28/CD2	RCC_8
Cytokine producing NK cells	Exhausted CD8 cells	HLA-B	CD8A	0.445825	0	HLA-B_CD8A	HLA-B - CD8A	MHC-I	Cell-Cell Contact	KEGG: hsa04514	anti-CD3/CD28/CD2	RCC_8
3_TEMRA CD8 cells	3_TEMRA CD8 cells	HLA-A	CD8A	0.445818	0	HLA-A_CD8A	HLA-A - CD8A	MHC-I	Cell-Cell Contact	KEGG: hsa04514	anti-PD1 + VEGFRi	RCC_6
3_TEMRA CD8 cells	Tem CD8 cells	HLA-A	CD8A	0.445811	0	HLA-A_CD8A	HLA-A - CD8A	MHC-I	Cell-Cell Contact	KEGG: hsa04514	anti-PD1	RCC_6
Cytokine producing NK cells	Exhausted CD8 cells	HLA-C	CD8A	0.445806	0	HLA-C_CD8A	HLA-C - CD8A	MHC-I	Cell-Cell Contact	KEGG: hsa04514	anti-CD3/CD28/CD2	RCC_4
Cytotoxic CD4 cells	Tem/rm CD8 cells	HLA-C	CD8A	0.445798	0	HLA-C_CD8A	HLA-C - CD8A	MHC-I	Cell-Cell Contact	KEGG: hsa04514	Control	RCC_6
Proliferating CD8 cells	Tem CD8 cells	HLA-B	CD8A	0.445782	0	HLA-B_CD8A	HLA-B - CD8A	MHC-I	Cell-Cell Contact	KEGG: hsa04514	anti-PD1 + VEGFRi	RCC_4
Type I IFN NK cells	Exhausted CD8 cells	HLA-B	CD8A	0.445765	0	HLA-B_CD8A	HLA-B - CD8A	MHC-I	Cell-Cell Contact	KEGG: hsa04514	Control	RCC_8
1_TEMRA CD8 cells	3_TEMRA CD8 cells	HLA-A	CD8A	0.44575	0	HLA-A_CD8A	HLA-A - CD8A	MHC-I	Cell-Cell Contact	KEGG: hsa04514	anti-PD1 + VEGFRi	RCC_6
Cytokine producing NK cells	Exhausted CD8 cells	HLA-B	CD8A	0.445741	0	HLA-B_CD8A	HLA-B - CD8A	MHC-I	Cell-Cell Contact	KEGG: hsa04514	anti-PD1 + VEGFRi	RCC_4
Activated NK cells	2_TEMRA CD8 cells	HLA-B	CD8A	0.445705	0	HLA-B_CD8A	HLA-B - CD8A	MHC-I	Cell-Cell Contact	KEGG: hsa04514	anti-CD3/CD28/CD2	RCC_6
Cytotoxic CD4 cells	1_TEMRA CD8 cells	HLA-B	CD8A	0.445678	0	HLA-B_CD8A	HLA-B - CD8A	MHC-I	Cell-Cell Contact	KEGG: hsa04514	Control	RCC_8
Cytotoxic NK cells	Tem CD8 cells	HLA-C	CD8A	0.445674	0	HLA-C_CD8A	HLA-C - CD8A	MHC-I	Cell-Cell Contact	KEGG: hsa04514	anti-PD1	RCC_1
1_TEMRA CD8 cells	1_TEMRA CD8 cells	HLA-A	CD8A	0.445657	0	HLA-A_CD8A	HLA-A - CD8A	MHC-I	Cell-Cell Contact	KEGG: hsa04514	anti-PD1	RCC_6
Tem CD8 cells	Exhausted CD8 cells	HLA-B	CD8A	0.445615	0	HLA-B_CD8A	HLA-B - CD8A	MHC-I	Cell-Cell Contact	KEGG: hsa04514	VEGFRi	RCC_6
Tem CD8 cells	3_TEMRA CD8 cells	HLA-A	CD8A	0.445601	0	HLA-A_CD8A	HLA-A - CD8A	MHC-I	Cell-Cell Contact	KEGG: hsa04514	anti-PD1 + VEGFRi	RCC_6
2_TEMRA CD8 cells	Exhausted CD8 cells	HLA-A	CD8A	0.445595	0	HLA-A_CD8A	HLA-A - CD8A	MHC-I	Cell-Cell Contact	KEGG: hsa04514	anti-PD1	RCC_6
Activated CD4 cells	Exhausted CD8 cells	HLA-A	CD8B	0.445595	0	HLA-A_CD8B	HLA-A - CD8B	MHC-I	Cell-Cell Contact	KEGG: hsa04514	Control	RCC_6
Regulatory CD4 cells	3_TEMRA CD8 cells	HLA-B	CD8A	0.445589	0	HLA-B_CD8A	HLA-B - CD8A	MHC-I	Cell-Cell Contact	KEGG: hsa04514	VEGFRi	RCC_6
Tcm CD4 cells	Tem CD8 cells	HLA-C	CD8A	0.445587	0	HLA-C_CD8A	HLA-C - CD8A	MHC-I	Cell-Cell Contact	KEGG: hsa04514	Control	RCC_6
3_TEMRA CD8 cells	Exhausted CD8 cells	HLA-B	CD8B	0.445575	0	HLA-B_CD8B	HLA-B - CD8B	MHC-I	Cell-Cell Contact	KEGG: hsa04514	anti-PD1	RCC_8
Type I IFN NK cells	1_TEMRA CD8 cells	HLA-B	CD8A	0.445568	0	HLA-B_CD8A	HLA-B - CD8A	MHC-I	Cell-Cell Contact	KEGG: hsa04514	VEGFRi	RCC_8
NK-like TEMRA CD8 cells	Exhausted CD8 cells	HLA-B	CD8A	0.445563	0	HLA-B_CD8A	HLA-B - CD8A	MHC-I	Cell-Cell Contact	KEGG: hsa04514	anti-PD1	RCC_1
Tcm CD8 cells	1_TEMRA CD8 cells	HLA-B	CD8A	0.445548	0	HLA-B_CD8A	HLA-B - CD8A	MHC-I	Cell-Cell Contact	KEGG: hsa04514	anti-PD1	RCC_8
Activated NK cells	1_TEMRA CD8 cells	HLA-B	CD8A	0.445538	0	HLA-B_CD8A	HLA-B - CD8A	MHC-I	Cell-Cell Contact	KEGG: hsa04514	VEGFRi	RCC_5
Tem/rm CD8 cells	1_TEMRA CD8 cells	HLA-A	CD8A	0.445525	0	HLA-A_CD8A	HLA-A - CD8A	MHC-I	Cell-Cell Contact	KEGG: hsa04514	anti-PD1 + VEGFRi	RCC_5
3_TEMRA CD8 cells	Tcm CD8 cells	HLA-B	CD8A	0.445523	0	HLA-B_CD8A	HLA-B - CD8A	MHC-I	Cell-Cell Contact	KEGG: hsa04514	Control	RCC_4
Naive Gamma delta T cells	1_TEMRA CD8 cells	HLA-B	CD8A	0.445477	0	HLA-B_CD8A	HLA-B - CD8A	MHC-I	Cell-Cell Contact	KEGG: hsa04514	anti-PD1	RCC_1
Cytotoxic CD4 cells	Tem CD8 cells	HLA-C	CD8A	0.445464	0	HLA-C_CD8A	HLA-C - CD8A	MHC-I	Cell-Cell Contact	KEGG: hsa04514	anti-PD1	RCC_4
Tissue-Associated Activated CD4 cells	2_TEMRA CD8 cells	HLA-A	CD8A	0.445444	0	HLA-A_CD8A	HLA-A - CD8A	MHC-I	Cell-Cell Contact	KEGG: hsa04514	anti-PD1	RCC_6
Activated NK cells	Exhausted CD8 cells	HLA-B	CD8A	0.4454	0	HLA-B_CD8A	HLA-B - CD8A	MHC-I	Cell-Cell Contact	KEGG: hsa04514	VEGFRi	RCC_1
Cytokine producing NK cells	Exhausted CD8 cells	HLA-A	CD8A	0.445371	0	HLA-A_CD8A	HLA-A - CD8A	MHC-I	Cell-Cell Contact	KEGG: hsa04514	Control	RCC_1
Tissue-Associated Activated CD4 cells	Activated CD8 cells	HLA-B	CD8A	0.445329	0	HLA-B_CD8A	HLA-B - CD8A	MHC-I	Cell-Cell Contact	KEGG: hsa04514	Control	RCC_4
Cytotoxic NK cells	Exhausted CD8 cells	HLA-C	CD8A	0.445328	0	HLA-C_CD8A	HLA-C - CD8A	MHC-I	Cell-Cell Contact	KEGG: hsa04514	anti-CD3/CD28/CD2	RCC_4
Resting NK cells	Tem CD8 cells	HLA-A	CD8A	0.445305	0	HLA-A_CD8A	HLA-A - CD8A	MHC-I	Cell-Cell Contact	KEGG: hsa04514	Control	RCC_4
Tissue-resident NK cells	Tem/rm CD8 cells	HLA-C	CD8A	0.445233	0	HLA-C_CD8A	HLA-C - CD8A	MHC-I	Cell-Cell Contact	KEGG: hsa04514	Control	RCC_6
3_TEMRA CD8 cells	2_TEMRA CD8 cells	HLA-A	CD8A	0.445226	0	HLA-A_CD8A	HLA-A - CD8A	MHC-I	Cell-Cell Contact	KEGG: hsa04514	anti-CD3/CD28/CD2	RCC_6
Activated NK cells	2_TEMRA CD8 cells	HLA-A	CD8A	0.445204	0	HLA-A_CD8A	HLA-A - CD8A	MHC-I	Cell-Cell Contact	KEGG: hsa04514	anti-CD3/CD28/CD2	RCC_6
Activated CD4 cells	2_TEMRA CD8 cells	HLA-A	CD8A	0.445193	0	HLA-A_CD8A	HLA-A - CD8A	MHC-I	Cell-Cell Contact	KEGG: hsa04514	anti-PD1	RCC_6
Tcm CD8 cells	Exhausted CD8 cells	HLA-B	CD8B	0.445148	0	HLA-B_CD8B	HLA-B - CD8B	MHC-I	Cell-Cell Contact	KEGG: hsa04514	Control	RCC_6
Exhausted CD8 cells	Tem CD8 cells	HLA-A	CD8A	0.445141	0	HLA-A_CD8A	HLA-A - CD8A	MHC-I	Cell-Cell Contact	KEGG: hsa04514	anti-PD1	RCC_6
Immature NK cells	Tem CD8 cells	HLA-A	CD8A	0.445137	0	HLA-A_CD8A	HLA-A - CD8A	MHC-I	Cell-Cell Contact	KEGG: hsa04514	Control	RCC_4
Cytotoxic NK cells	Exhausted CD8 cells	HLA-B	CD8A	0.445132	0	HLA-B_CD8A	HLA-B - CD8A	MHC-I	Cell-Cell Contact	KEGG: hsa04514	anti-PD1 + VEGFRi	RCC_4
Exhausted CD8 cells	Activated CD8 cells	HLA-A	CD8A	0.445125	0	HLA-A_CD8A	HLA-A - CD8A	MHC-I	Cell-Cell Contact	KEGG: hsa04514	Control	RCC_4
3_TEMRA CD8 cells	Exhausted CD8 cells	HLA-B	CD8B	0.445092	0	HLA-B_CD8B	HLA-B - CD8B	MHC-I	Cell-Cell Contact	KEGG: hsa04514	anti-CD3/CD28/CD2	RCC_4
1_TEMRA CD8 cells	Tem CD8 cells	HLA-B	CD8A	0.445077	0	HLA-B_CD8A	HLA-B - CD8A	MHC-I	Cell-Cell Contact	KEGG: hsa04514	anti-PD1	RCC_8
Tcm CD8 cells	Exhausted CD8 cells	HLA-C	CD8A	0.445077	0	HLA-C_CD8A	HLA-C - CD8A	MHC-I	Cell-Cell Contact	KEGG: hsa04514	Control	RCC_6
Regulatory CD4 cells	Tem CD8 cells	HLA-B	CD8A	0.445073	0	HLA-B_CD8A	HLA-B - CD8A	MHC-I	Cell-Cell Contact	KEGG: hsa04514	anti-CD3/CD28/CD2	RCC_7
Tem/rm CD8 cells	Exhausted CD8 cells	HLA-B	CD8A	0.445072	0	HLA-B_CD8A	HLA-B - CD8A	MHC-I	Cell-Cell Contact	KEGG: hsa04514	anti-PD1	RCC_8
Cytokine producing NK cells	Exhausted CD8 cells	HLA-B	CD8A	0.445019	0	HLA-B_CD8A	HLA-B - CD8A	MHC-I	Cell-Cell Contact	KEGG: hsa04514	Control	RCC_1
Cytotoxic CD4 cells	Exhausted CD8 cells	HLA-B	CD8B	0.444955	0	HLA-B_CD8B	HLA-B - CD8B	MHC-I	Cell-Cell Contact	KEGG: hsa04514	Control	RCC_4
Tem/rm CD8 cells	Tem/rm CD8 cells	HLA-C	CD8A	0.444922	0	HLA-C_CD8A	HLA-C - CD8A	MHC-I	Cell-Cell Contact	KEGG: hsa04514	Control	RCC_6
3_TEMRA CD8 cells	Exhausted CD8 cells	HLA-A	CD8A	0.444897	0	HLA-A_CD8A	HLA-A - CD8A	MHC-I	Cell-Cell Contact	KEGG: hsa04514	VEGFRi	RCC_6
NK-like TEMRA CD8 cells	Tem/rm CD8 cells	HLA-B	CD8A	0.444858	0	HLA-B_CD8A	HLA-B - CD8A	MHC-I	Cell-Cell Contact	KEGG: hsa04514	Control	RCC_4
Tissue-resident NK cells	Exhausted CD8 cells	HLA-A	CD8A	0.444843	0	HLA-A_CD8A	HLA-A - CD8A	MHC-I	Cell-Cell Contact	KEGG: hsa04514	anti-CD3/CD28/CD2	RCC_4
MAIT cells	2_TEMRA CD8 cells	HLA-C	CD8A	0.444841	0	HLA-C_CD8A	HLA-C - CD8A	MHC-I	Cell-Cell Contact	KEGG: hsa04514	anti-PD1 + VEGFRi	RCC_6
Activated NK cells	Exhausted CD8 cells	HLA-B	CD8A	0.444797	0	HLA-B_CD8A	HLA-B - CD8A	MHC-I	Cell-Cell Contact	KEGG: hsa04514	anti-PD1 + VEGFRi	RCC_1
Exhausted CD8 cells	1_TEMRA CD8 cells	HLA-A	CD8A	0.444729	0	HLA-A_CD8A	HLA-A - CD8A	MHC-I	Cell-Cell Contact	KEGG: hsa04514	anti-PD1	RCC_1
Type I IFN NK cells	Exhausted CD8 cells	HLA-B	CD8A	0.444689	0	HLA-B_CD8A	HLA-B - CD8A	MHC-I	Cell-Cell Contact	KEGG: hsa04514	VEGFRi	RCC_1
Tissue-resident NK cells	1_TEMRA CD8 cells	HLA-B	CD8A	0.444676	0	HLA-B_CD8A	HLA-B - CD8A	MHC-I	Cell-Cell Contact	KEGG: hsa04514	anti-PD1	RCC_1
Activated CD8 cells	2_TEMRA CD8 cells	HLA-B	CD8A	0.444658	0	HLA-B_CD8A	HLA-B - CD8A	MHC-I	Cell-Cell Contact	KEGG: hsa04514	anti-CD3/CD28/CD2	RCC_6
Resting NK cells	Exhausted CD8 cells	HLA-A	CD8A	0.444625	0	HLA-A_CD8A	HLA-A - CD8A	MHC-I	Cell-Cell Contact	KEGG: hsa04514	Control	RCC_4
Tem CD8 cells	1_TEMRA CD8 cells	HLA-B	CD8A	0.444616	0	HLA-B_CD8A	HLA-B - CD8A	MHC-I	Cell-Cell Contact	KEGG: hsa04514	Control	RCC_7
Exhausted CD8 cells	Exhausted CD8 cells	HLA-B	CD8A	0.444599	0	HLA-B_CD8A	HLA-B - CD8A	MHC-I	Cell-Cell Contact	KEGG: hsa04514	anti-PD1	RCC_8
1_TEMRA CD8 cells	Exhausted CD8 cells	HLA-B	CD8A	0.444585	0	HLA-B_CD8A	HLA-B - CD8A	MHC-I	Cell-Cell Contact	KEGG: hsa04514	anti-PD1	RCC_1
1_TEMRA CD8 cells	Tem CD8 cells	HLA-B	CD8A	0.444563	0	HLA-B_CD8A	HLA-B - CD8A	MHC-I	Cell-Cell Contact	KEGG: hsa04514	anti-PD1	RCC_6
Tcm CD4 cells	Tem CD8 cells	HLA-B	CD8A	0.444554	0	HLA-B_CD8A	HLA-B - CD8A	MHC-I	Cell-Cell Contact	KEGG: hsa04514	Control	RCC_7
2_TEMRA CD8 cells	Tcm CD8 cells	HLA-B	CD8A	0.444479	0	HLA-B_CD8A	HLA-B - CD8A	MHC-I	Cell-Cell Contact	KEGG: hsa04514	Control	RCC_6
Immature NK cells	Exhausted CD8 cells	HLA-A	CD8A	0.444457	0	HLA-A_CD8A	HLA-A - CD8A	MHC-I	Cell-Cell Contact	KEGG: hsa04514	Control	RCC_4
B cells	2_TEMRA CD8 cells	HLA-B	CD8A	0.444427	0	HLA-B_CD8A	HLA-B - CD8A	MHC-I	Cell-Cell Contact	KEGG: hsa04514	anti-PD1 + VEGFRi	RCC_6
Activated Cytotoxic CD4 cells	2_TEMRA CD8 cells	HLA-B	CD8A	0.444405	0	HLA-B_CD8A	HLA-B - CD8A	MHC-I	Cell-Cell Contact	KEGG: hsa04514	anti-PD1	RCC_6
Stressed CD8 cells	Tem CD8 cells	HLA-B	CD8A	0.444402	0	HLA-B_CD8A	HLA-B - CD8A	MHC-I	Cell-Cell Contact	KEGG: hsa04514	VEGFRi	RCC_8
Monocytes	Tem CD8 cells	HLA-B	CD8A	0.444401	0	HLA-B_CD8A	HLA-B - CD8A	MHC-I	Cell-Cell Contact	KEGG: hsa04514	anti-PD1 + VEGFRi	RCC_6
Tcm CD4 cells	1_TEMRA CD8 cells	HLA-B	CD8A	0.444397	0	HLA-B_CD8A	HLA-B - CD8A	MHC-I	Cell-Cell Contact	KEGG: hsa04514	anti-PD1 + VEGFRi	RCC_5
Activated NK cells	Tem/rm CD8 cells	HLA-B	CD8A	0.444358	0	HLA-B_CD8A	HLA-B - CD8A	MHC-I	Cell-Cell Contact	KEGG: hsa04514	anti-PD1	RCC_4
Tissue-resident NK cells	Exhausted CD8 cells	HLA-B	CD8A	0.444298	0	HLA-B_CD8A	HLA-B - CD8A	MHC-I	Cell-Cell Contact	KEGG: hsa04514	anti-PD1	RCC_8
Tissue-Associated Activated CD4 cells	Tem CD8 cells	HLA-B	CD8A	0.444264	0	HLA-B_CD8A	HLA-B - CD8A	MHC-I	Cell-Cell Contact	KEGG: hsa04514	anti-PD1	RCC_7
3_TEMRA CD8 cells	1_TEMRA CD8 cells	HLA-C	CD8A	0.444226	0	HLA-C_CD8A	HLA-C - CD8A	MHC-I	Cell-Cell Contact	KEGG: hsa04514	VEGFRi	RCC_6
Monocytes	3_TEMRA CD8 cells	HLA-B	CD8A	0.444221	0	HLA-B_CD8A	HLA-B - CD8A	MHC-I	Cell-Cell Contact	KEGG: hsa04514	Control	RCC_6
Tem CD8 cells	1_TEMRA CD8 cells	HLA-C	CD8A	0.444202	0	HLA-C_CD8A	HLA-C - CD8A	MHC-I	Cell-Cell Contact	KEGG: hsa04514	VEGFRi	RCC_6
Tissue-Associated Activated CD4 cells	1_TEMRA CD8 cells	HLA-A	CD8A	0.444196	0	HLA-A_CD8A	HLA-A - CD8A	MHC-I	Cell-Cell Contact	KEGG: hsa04514	anti-PD1 + VEGFRi	RCC_6
Activated NK cells	1_TEMRA CD8 cells	HLA-B	CD8A	0.444177	0	HLA-B_CD8A	HLA-B - CD8A	MHC-I	Cell-Cell Contact	KEGG: hsa04514	VEGFRi	RCC_8
Tem/rm CD8 cells	1_TEMRA CD8 cells	HLA-B	CD8A	0.444161	0	HLA-B_CD8A	HLA-B - CD8A	MHC-I	Cell-Cell Contact	KEGG: hsa04514	Control	RCC_7
Tem/rm CD8 cells	1_TEMRA CD8 cells	HLA-A	CD8A	0.444141	0	HLA-A_CD8A	HLA-A - CD8A	MHC-I	Cell-Cell Contact	KEGG: hsa04514	anti-PD1	RCC_1
Cytotoxic CD4 cells	Tcm CD8 cells	HLA-B	CD8A	0.444125	0	HLA-B_CD8A	HLA-B - CD8A	MHC-I	Cell-Cell Contact	KEGG: hsa04514	Control	RCC_4
Tissue-resident NK cells	1_TEMRA CD8 cells	HLA-B	CD8A	0.444124	0	HLA-B_CD8A	HLA-B - CD8A	MHC-I	Cell-Cell Contact	KEGG: hsa04514	anti-PD1 + VEGFRi	RCC_5
Type I IFN NK cells	Exhausted CD8 cells	HLA-B	CD8A	0.444124	0	HLA-B_CD8A	HLA-B - CD8A	MHC-I	Cell-Cell Contact	KEGG: hsa04514	Control	RCC_1
Tcm CD4 cells	1_TEMRA CD8 cells	HLA-B	CD8A	0.444118	0	HLA-B_CD8A	HLA-B - CD8A	MHC-I	Cell-Cell Contact	KEGG: hsa04514	anti-PD1 + VEGFRi	RCC_6
Tem CD8 cells	1_TEMRA CD8 cells	HLA-A	CD8A	0.444114	0	HLA-A_CD8A	HLA-A - CD8A	MHC-I	Cell-Cell Contact	KEGG: hsa04514	anti-PD1	RCC_6
Type I IFN NK cells	Exhausted CD8 cells	HLA-B	CD8B	0.444113	0	HLA-B_CD8B	HLA-B - CD8B	MHC-I	Cell-Cell Contact	KEGG: hsa04514	Control	RCC_8
Activated NK cells	Activated CD8 cells	HLA-B	CD8A	0.44411	0	HLA-B_CD8A	HLA-B - CD8A	MHC-I	Cell-Cell Contact	KEGG: hsa04514	anti-PD1	RCC_4
Tissue-Associated Activated CD4 cells	Exhausted CD8 cells	HLA-B	CD8B	0.444104	0	HLA-B_CD8B	HLA-B - CD8B	MHC-I	Cell-Cell Contact	KEGG: hsa04514	Control	RCC_6
Tissue-resident NK cells	1_TEMRA CD8 cells	HLA-A	CD8A	0.444084	0	HLA-A_CD8A	HLA-A - CD8A	MHC-I	Cell-Cell Contact	KEGG: hsa04514	anti-PD1 + VEGFRi	RCC_6
Cytotoxic CD4 cells	3_TEMRA CD8 cells	HLA-B	CD8A	0.444084	0	HLA-B_CD8A	HLA-B - CD8A	MHC-I	Cell-Cell Contact	KEGG: hsa04514	anti-PD1 + VEGFRi	RCC_6
Exhausted CD8 cells	3_TEMRA CD8 cells	HLA-A	CD8A	0.444071	0	HLA-A_CD8A	HLA-A - CD8A	MHC-I	Cell-Cell Contact	KEGG: hsa04514	anti-PD1 + VEGFRi	RCC_6
NK-like TEMRA CD8 cells	Tem CD8 cells	HLA-B	CD8A	0.444037	0	HLA-B_CD8A	HLA-B - CD8A	MHC-I	Cell-Cell Contact	KEGG: hsa04514	anti-PD1 + VEGFRi	RCC_4
Cytokine producing NK cells	Tem/rm CD8 cells	HLA-B	CD8A	0.444029	0	HLA-B_CD8A	HLA-B - CD8A	MHC-I	Cell-Cell Contact	KEGG: hsa04514	anti-PD1	RCC_4
1_TEMRA CD8 cells	Exhausted CD8 cells	HLA-B	CD8B	0.444004	0	HLA-B_CD8B	HLA-B - CD8B	MHC-I	Cell-Cell Contact	KEGG: hsa04514	Control	RCC_4
3_TEMRA CD8 cells	Tcm CD8 cells	HLA-B	CD8A	0.443954	0	HLA-B_CD8A	HLA-B - CD8A	MHC-I	Cell-Cell Contact	KEGG: hsa04514	Control	RCC_6
Cytokine producing NK cells	1_TEMRA CD8 cells	HLA-C	CD8A	0.443946	0	HLA-C_CD8A	HLA-C - CD8A	MHC-I	Cell-Cell Contact	KEGG: hsa04514	anti-PD1	RCC_1
Cytokine producing NK cells	Tem/rm CD8 cells	HLA-A	CD8A	0.443924	0	HLA-A_CD8A	HLA-A - CD8A	MHC-I	Cell-Cell Contact	KEGG: hsa04514	Control	RCC_4
Tem/rm CD8 cells	Exhausted CD8 cells	HLA-C	CD8A	0.443912	0	HLA-C_CD8A	HLA-C - CD8A	MHC-I	Cell-Cell Contact	KEGG: hsa04514	anti-PD1	RCC_4
3_TEMRA CD8 cells	Tem CD8 cells	HLA-B	CD8A	0.443868	0	HLA-B_CD8A	HLA-B - CD8A	MHC-I	Cell-Cell Contact	KEGG: hsa04514	anti-PD1	RCC_8
Regulatory CD4 cells	Tem CD8 cells	HLA-B	CD8A	0.443817	0	HLA-B_CD8A	HLA-B - CD8A	MHC-I	Cell-Cell Contact	KEGG: hsa04514	anti-CD3/CD28/CD2	RCC_8
Immature NK cells	Tem CD8 cells	HLA-B	CD8A	0.443792	0	HLA-B_CD8A	HLA-B - CD8A	MHC-I	Cell-Cell Contact	KEGG: hsa04514	anti-PD1 + VEGFRi	RCC_4
Cytokine producing NK cells	Activated CD8 cells	HLA-B	CD8A	0.443781	0	HLA-B_CD8A	HLA-B - CD8A	MHC-I	Cell-Cell Contact	KEGG: hsa04514	anti-PD1	RCC_4
Tissue-Associated Activated CD4 cells	Tem CD8 cells	HLA-A	CD8A	0.44374	0	HLA-A_CD8A	HLA-A - CD8A	MHC-I	Cell-Cell Contact	KEGG: hsa04514	anti-PD1	RCC_4
Cytotoxic NK cells	Tem CD8 cells	HLA-A	CD8A	0.443716	0	HLA-A_CD8A	HLA-A - CD8A	MHC-I	Cell-Cell Contact	KEGG: hsa04514	anti-PD1 + VEGFRi	RCC_4
Activated CD4 cells	1_TEMRA CD8 cells	HLA-B	CD8A	0.443689	0	HLA-B_CD8A	HLA-B - CD8A	MHC-I	Cell-Cell Contact	KEGG: hsa04514	anti-PD1	RCC_8
Cytotoxic NK cells	Exhausted CD8 cells	HLA-A	CD8A	0.443656	0	HLA-A_CD8A	HLA-A - CD8A	MHC-I	Cell-Cell Contact	KEGG: hsa04514	Control	RCC_5
Naive Gamma delta T cells	Exhausted CD8 cells	HLA-B	CD8A	0.44364	0	HLA-B_CD8A	HLA-B - CD8A	MHC-I	Cell-Cell Contact	KEGG: hsa04514	Control	RCC_5
2_TEMRA CD8 cells	Exhausted CD8 cells	HLA-B	CD8A	0.443591	0	HLA-B_CD8A	HLA-B - CD8A	MHC-I	Cell-Cell Contact	KEGG: hsa04514	anti-PD1	RCC_6
Tem CD8 cells	Tem CD8 cells	HLA-B	CD8A	0.443521	0	HLA-B_CD8A	HLA-B - CD8A	MHC-I	Cell-Cell Contact	KEGG: hsa04514	anti-CD3/CD28/CD2	RCC_8
Naive CD4 cells	2_TEMRA CD8 cells	HLA-A	CD8A	0.443513	0	HLA-A_CD8A	HLA-A - CD8A	MHC-I	Cell-Cell Contact	KEGG: hsa04514	anti-PD1 + VEGFRi	RCC_6
MAIT cells	Tem/rm CD8 cells	HLA-B	CD8A	0.443511	0	HLA-B_CD8A	HLA-B - CD8A	MHC-I	Cell-Cell Contact	KEGG: hsa04514	Control	RCC_4
Tissue-resident NK cells	2_TEMRA CD8 cells	HLA-B	CD8A	0.443495	0	HLA-B_CD8A	HLA-B - CD8A	MHC-I	Cell-Cell Contact	KEGG: hsa04514	anti-PD1	RCC_6
Tcm CD4 cells	3_TEMRA CD8 cells	HLA-A	CD8A	0.443481	0	HLA-A_CD8A	HLA-A - CD8A	MHC-I	Cell-Cell Contact	KEGG: hsa04514	VEGFRi	RCC_6
Type I IFN NK cells	Exhausted CD8 cells	HLA-C	CD8A	0.443462	0	HLA-C_CD8A	HLA-C - CD8A	MHC-I	Cell-Cell Contact	KEGG: hsa04514	anti-CD3/CD28/CD2	RCC_4
MAIT cells	Exhausted CD8 cells	HLA-B	CD8A	0.44343	0	HLA-B_CD8A	HLA-B - CD8A	MHC-I	Cell-Cell Contact	KEGG: hsa04514	Control	RCC_7
Activated CD4 cells	Tem CD8 cells	HLA-B	CD8A	0.443412	0	HLA-B_CD8A	HLA-B - CD8A	MHC-I	Cell-Cell Contact	KEGG: hsa04514	anti-CD3/CD28/CD2	RCC_8
Activated CD8 cells	Tem/rm CD8 cells	HLA-B	CD8A	0.443395	0	HLA-B_CD8A	HLA-B - CD8A	MHC-I	Cell-Cell Contact	KEGG: hsa04514	anti-PD1	RCC_4
Monocytes	2_TEMRA CD8 cells	HLA-A	CD8A	0.44339	0	HLA-A_CD8A	HLA-A - CD8A	MHC-I	Cell-Cell Contact	KEGG: hsa04514	anti-PD1 + VEGFRi	RCC_6
Type I IFN NK cells	Exhausted CD8 cells	HLA-B	CD8A	0.443387	0	HLA-B_CD8A	HLA-B - CD8A	MHC-I	Cell-Cell Contact	KEGG: hsa04514	anti-PD1 + VEGFRi	RCC_1
Activated CD4 cells	Tem/rm CD8 cells	HLA-B	CD8A	0.443376	0	HLA-B_CD8A	HLA-B - CD8A	MHC-I	Cell-Cell Contact	KEGG: hsa04514	Control	RCC_4
Resting NK cells	1_TEMRA CD8 cells	HLA-B	CD8A	0.443356	0	HLA-B_CD8A	HLA-B - CD8A	MHC-I	Cell-Cell Contact	KEGG: hsa04514	anti-PD1	RCC_1
Naive CD4 cells	Tem CD8 cells	HLA-A	CD8A	0.443328	0	HLA-A_CD8A	HLA-A - CD8A	MHC-I	Cell-Cell Contact	KEGG: hsa04514	VEGFRi	RCC_6
Tem CD4 cells	1_TEMRA CD8 cells	HLA-B	CD8A	0.443302	0	HLA-B_CD8A	HLA-B - CD8A	MHC-I	Cell-Cell Contact	KEGG: hsa04514	VEGFRi	RCC_6
XCL1/2+ Gamma delta T cells	Exhausted CD8 cells	HLA-B	CD8A	0.443297	0	HLA-B_CD8A	HLA-B - CD8A	MHC-I	Cell-Cell Contact	KEGG: hsa04514	Control	RCC_5
Tcm CD8 cells	Tem CD8 cells	HLA-A	CD8A	0.44327	0	HLA-A_CD8A	HLA-A - CD8A	MHC-I	Cell-Cell Contact	KEGG: hsa04514	anti-PD1	RCC_4
Stressed CD8 cells	Tem CD8 cells	HLA-B	CD8A	0.443206	0	HLA-B_CD8A	HLA-B - CD8A	MHC-I	Cell-Cell Contact	KEGG: hsa04514	VEGFRi	RCC_6
3_TEMRA CD8 cells	Exhausted CD8 cells	HLA-A	CD8A	0.4432	0	HLA-A_CD8A	HLA-A - CD8A	MHC-I	Cell-Cell Contact	KEGG: hsa04514	Control	RCC_5
Regulatory CD4 cells	3_TEMRA CD8 cells	HLA-C	CD8A	0.443195	0	HLA-C_CD8A	HLA-C - CD8A	MHC-I	Cell-Cell Contact	KEGG: hsa04514	Control	RCC_6
1_TEMRA CD8 cells	Tem CD8 cells	HLA-C	CD8A	0.443195	0	HLA-C_CD8A	HLA-C - CD8A	MHC-I	Cell-Cell Contact	KEGG: hsa04514	anti-PD1 + VEGFRi	RCC_6
1_TEMRA CD8 cells	Tcm CD8 cells	HLA-B	CD8A	0.443175	0	HLA-B_CD8A	HLA-B - CD8A	MHC-I	Cell-Cell Contact	KEGG: hsa04514	Control	RCC_4
Activated CD8 cells	Activated CD8 cells	HLA-B	CD8A	0.443147	0	HLA-B_CD8A	HLA-B - CD8A	MHC-I	Cell-Cell Contact	KEGG: hsa04514	anti-PD1	RCC_4
1_TEMRA CD8 cells	Tem CD8 cells	HLA-A	CD8A	0.443128	0	HLA-A_CD8A	HLA-A - CD8A	MHC-I	Cell-Cell Contact	KEGG: hsa04514	anti-PD1	RCC_6
Regulatory CD4 cells	Exhausted CD8 cells	HLA-B	CD8A	0.443094	0	HLA-B_CD8A	HLA-B - CD8A	MHC-I	Cell-Cell Contact	KEGG: hsa04514	anti-PD1	RCC_1
Tem/rm CD8 cells	Exhausted CD8 cells	HLA-A	CD8A	0.443084	0	HLA-A_CD8A	HLA-A - CD8A	MHC-I	Cell-Cell Contact	KEGG: hsa04514	Control	RCC_5
3_TEMRA CD8 cells	Exhausted CD8 cells	HLA-A	CD8A	0.443065	0	HLA-A_CD8A	HLA-A - CD8A	MHC-I	Cell-Cell Contact	KEGG: hsa04514	anti-CD3/CD28/CD2	RCC_5
MAIT cells	Tem CD8 cells	HLA-B	CD8A	0.443056	0	HLA-B_CD8A	HLA-B - CD8A	MHC-I	Cell-Cell Contact	KEGG: hsa04514	anti-CD3/CD28/CD2	RCC_8
Monocytes	Exhausted CD8 cells	HLA-B	CD8A	0.443036	0	HLA-B_CD8A	HLA-B - CD8A	MHC-I	Cell-Cell Contact	KEGG: hsa04514	Control	RCC_6
Monocytes	Tem CD8 cells	HLA-B	CD8A	0.443005	0	HLA-B_CD8A	HLA-B - CD8A	MHC-I	Cell-Cell Contact	KEGG: hsa04514	VEGFRi	RCC_6
Tcm CD4 cells	Tem CD8 cells	HLA-A	CD8A	0.442976	0	HLA-A_CD8A	HLA-A - CD8A	MHC-I	Cell-Cell Contact	KEGG: hsa04514	anti-PD1 + VEGFRi	RCC_6
Tem CD4 cells	Tem CD8 cells	HLA-B	CD8A	0.442975	0	HLA-B_CD8A	HLA-B - CD8A	MHC-I	Cell-Cell Contact	KEGG: hsa04514	anti-PD1 + VEGFRi	RCC_6
Regulatory CD4 cells	1_TEMRA CD8 cells	HLA-B	CD8A	0.442944	0	HLA-B_CD8A	HLA-B - CD8A	MHC-I	Cell-Cell Contact	KEGG: hsa04514	anti-PD1	RCC_8
Exhausted CD8 cells	1_TEMRA CD8 cells	HLA-B	CD8A	0.442937	0	HLA-B_CD8A	HLA-B - CD8A	MHC-I	Cell-Cell Contact	KEGG: hsa04514	anti-PD1	RCC_6
3_TEMRA CD8 cells	Tcm CD8 cells	HLA-A	CD8A	0.442933	0	HLA-A_CD8A	HLA-A - CD8A	MHC-I	Cell-Cell Contact	KEGG: hsa04514	Control	RCC_6
Stressed CD8 cells	1_TEMRA CD8 cells	HLA-B	CD8A	0.442889	0	HLA-B_CD8A	HLA-B - CD8A	MHC-I	Cell-Cell Contact	KEGG: hsa04514	anti-PD1	RCC_1
Type I IFN NK cells	1_TEMRA CD8 cells	HLA-B	CD8A	0.442859	0	HLA-B_CD8A	HLA-B - CD8A	MHC-I	Cell-Cell Contact	KEGG: hsa04514	Control	RCC_7
Exhausted CD8 cells	Tem/rm CD8 cells	HLA-C	CD8A	0.442856	0	HLA-C_CD8A	HLA-C - CD8A	MHC-I	Cell-Cell Contact	KEGG: hsa04514	Control	RCC_6
XCL1/2+ Gamma delta T cells	Exhausted CD8 cells	HLA-B	CD8A	0.442834	0	HLA-B_CD8A	HLA-B - CD8A	MHC-I	Cell-Cell Contact	KEGG: hsa04514	anti-PD1	RCC_8
Tissue-Associated Activated CD4 cells	Exhausted CD8 cells	HLA-B	CD8A	0.442762	0	HLA-B_CD8A	HLA-B - CD8A	MHC-I	Cell-Cell Contact	KEGG: hsa04514	anti-CD3/CD28/CD2	RCC_4
Tissue-resident NK cells	Exhausted CD8 cells	HLA-B	CD8B	0.44276	0	HLA-B_CD8B	HLA-B - CD8B	MHC-I	Cell-Cell Contact	KEGG: hsa04514	Control	RCC_6
MAIT cells	Tem CD8 cells	HLA-C	CD8A	0.442754	0	HLA-C_CD8A	HLA-C - CD8A	MHC-I	Cell-Cell Contact	KEGG: hsa04514	Control	RCC_4
NK-like TEMRA CD8 cells	Tem CD8 cells	HLA-C	CD8A	0.442739	0	HLA-C_CD8A	HLA-C - CD8A	MHC-I	Cell-Cell Contact	KEGG: hsa04514	anti-PD1	RCC_1
Type I IFN NK cells	Exhausted CD8 cells	HLA-B	CD8A	0.442724	0	HLA-B_CD8A	HLA-B - CD8A	MHC-I	Cell-Cell Contact	KEGG: hsa04514	anti-CD3/CD28/CD2	RCC_8
Regulatory CD4 cells	1_TEMRA CD8 cells	HLA-B	CD8A	0.442699	0	HLA-B_CD8A	HLA-B - CD8A	MHC-I	Cell-Cell Contact	KEGG: hsa04514	anti-CD3/CD28/CD2	RCC_8
2_TEMRA CD8 cells	Tcm CD8 cells	HLA-A	CD8A	0.442699	0	HLA-A_CD8A	HLA-A - CD8A	MHC-I	Cell-Cell Contact	KEGG: hsa04514	Control	RCC_6
NK-like TEMRA CD8 cells	Exhausted CD8 cells	HLA-B	CD8A	0.442698	0	HLA-B_CD8A	HLA-B - CD8A	MHC-I	Cell-Cell Contact	KEGG: hsa04514	VEGFRi	RCC_1
Regulatory CD4 cells	3_TEMRA CD8 cells	HLA-A	CD8A	0.442674	0	HLA-A_CD8A	HLA-A - CD8A	MHC-I	Cell-Cell Contact	KEGG: hsa04514	anti-PD1 + VEGFRi	RCC_6
Tem CD8 cells	Exhausted CD8 cells	HLA-B	CD8B	0.442646	0	HLA-B_CD8B	HLA-B - CD8B	MHC-I	Cell-Cell Contact	KEGG: hsa04514	anti-PD1	RCC_8
Cytokine producing NK cells	Exhausted CD8 cells	HLA-C	CD8A	0.442615	0	HLA-C_CD8A	HLA-C - CD8A	MHC-I	Cell-Cell Contact	KEGG: hsa04514	anti-PD1	RCC_4
1_TEMRA CD8 cells	1_TEMRA CD8 cells	HLA-B	CD8A	0.44261	0	HLA-B_CD8A	HLA-B - CD8A	MHC-I	Cell-Cell Contact	KEGG: hsa04514	Control	RCC_7
Activated Cytotoxic CD4 cells	Exhausted CD8 cells	HLA-B	CD8A	0.442596	0	HLA-B_CD8A	HLA-B - CD8A	MHC-I	Cell-Cell Contact	KEGG: hsa04514	anti-PD1	RCC_8
Tem CD8 cells	Tem CD8 cells	HLA-C	CD8A	0.442596	0	HLA-C_CD8A	HLA-C - CD8A	MHC-I	Cell-Cell Contact	KEGG: hsa04514	anti-PD1	RCC_4
Exhausted CD8 cells	1_TEMRA CD8 cells	HLA-B	CD8A	0.442594	0	HLA-B_CD8A	HLA-B - CD8A	MHC-I	Cell-Cell Contact	KEGG: hsa04514	Control	RCC_7
anti-CD3/CD28/CD2cult CD4 cells	Tem CD8 cells	HLA-B	CD8A	0.442567	0	HLA-B_CD8A	HLA-B - CD8A	MHC-I	Cell-Cell Contact	KEGG: hsa04514	anti-CD3/CD28/CD2	RCC_8
1_TEMRA CD8 cells	Tem/rm CD8 cells	HLA-B	CD8A	0.442564	0	HLA-B_CD8A	HLA-B - CD8A	MHC-I	Cell-Cell Contact	KEGG: hsa04514	anti-PD1	RCC_4
Cytotoxic CD4 cells	Exhausted CD8 cells	HLA-B	CD8A	0.442562	0	HLA-B_CD8A	HLA-B - CD8A	MHC-I	Cell-Cell Contact	KEGG: hsa04514	VEGFRi	RCC_6
Tcm CD8 cells	Tem CD8 cells	HLA-B	CD8A	0.442557	0	HLA-B_CD8A	HLA-B - CD8A	MHC-I	Cell-Cell Contact	KEGG: hsa04514	anti-PD1	RCC_7
3_TEMRA CD8 cells	Tem CD8 cells	HLA-A	CD8A	0.44252	0	HLA-A_CD8A	HLA-A - CD8A	MHC-I	Cell-Cell Contact	KEGG: hsa04514	anti-PD1 + VEGFRi	RCC_7
Cytotoxic NK cells	Exhausted CD8 cells	HLA-B	CD8A	0.442516	0	HLA-B_CD8A	HLA-B - CD8A	MHC-I	Cell-Cell Contact	KEGG: hsa04514	anti-CD3/CD28/CD2	RCC_8
Activated Cytotoxic CD4 cells	3_TEMRA CD8 cells	HLA-A	CD8A	0.442512	0	HLA-A_CD8A	HLA-A - CD8A	MHC-I	Cell-Cell Contact	KEGG: hsa04514	anti-PD1 + VEGFRi	RCC_6
Immature NK cells	Tem CD8 cells	HLA-A	CD8A	0.442508	0	HLA-A_CD8A	HLA-A - CD8A	MHC-I	Cell-Cell Contact	KEGG: hsa04514	anti-PD1	RCC_1
Cytotoxic NK cells	Exhausted CD8 cells	HLA-B	CD8A	0.442506	0	HLA-B_CD8A	HLA-B - CD8A	MHC-I	Cell-Cell Contact	KEGG: hsa04514	Control	RCC_8
Tem CD8 cells	1_TEMRA CD8 cells	HLA-B	CD8A	0.442403	0	HLA-B_CD8A	HLA-B - CD8A	MHC-I	Cell-Cell Contact	KEGG: hsa04514	anti-CD3/CD28/CD2	RCC_8
2_TEMRA CD8 cells	1_TEMRA CD8 cells	HLA-C	CD8A	0.44239	0	HLA-C_CD8A	HLA-C - CD8A	MHC-I	Cell-Cell Contact	KEGG: hsa04514	anti-PD1 + VEGFRi	RCC_6
Activated NK cells	1_TEMRA CD8 cells	HLA-B	CD8A	0.442386	0	HLA-B_CD8A	HLA-B - CD8A	MHC-I	Cell-Cell Contact	KEGG: hsa04514	Control	RCC_7
1_TEMRA CD8 cells	Activated CD8 cells	HLA-B	CD8A	0.442316	0	HLA-B_CD8A	HLA-B - CD8A	MHC-I	Cell-Cell Contact	KEGG: hsa04514	anti-PD1	RCC_4
Activated CD4 cells	1_TEMRA CD8 cells	HLA-B	CD8A	0.442294	0	HLA-B_CD8A	HLA-B - CD8A	MHC-I	Cell-Cell Contact	KEGG: hsa04514	anti-CD3/CD28/CD2	RCC_8
Tcm CD8 cells	Exhausted CD8 cells	HLA-B	CD8A	0.442287	0	HLA-B_CD8A	HLA-B - CD8A	MHC-I	Cell-Cell Contact	KEGG: hsa04514	anti-PD1	RCC_8
Tcm CD8 cells	Exhausted CD8 cells	HLA-B	CD8A	0.44227	0	HLA-B_CD8A	HLA-B - CD8A	MHC-I	Cell-Cell Contact	KEGG: hsa04514	Control	RCC_5
Tem CD8 cells	Tem CD8 cells	HLA-A	CD8A	0.442263	0	HLA-A_CD8A	HLA-A - CD8A	MHC-I	Cell-Cell Contact	KEGG: hsa04514	anti-PD1 + VEGFRi	RCC_7
Naive CD4 cells	Tem CD8 cells	HLA-B	CD8A	0.442247	0	HLA-B_CD8A	HLA-B - CD8A	MHC-I	Cell-Cell Contact	KEGG: hsa04514	anti-PD1 + VEGFRi	RCC_7
Exhausted CD8 cells	Tem CD8 cells	HLA-B	CD8A	0.442243	0	HLA-B_CD8A	HLA-B - CD8A	MHC-I	Cell-Cell Contact	KEGG: hsa04514	anti-CD3/CD28/CD2	RCC_8
NK-like TEMRA CD8 cells	Exhausted CD8 cells	HLA-B	CD8B	0.442241	0	HLA-B_CD8B	HLA-B - CD8B	MHC-I	Cell-Cell Contact	KEGG: hsa04514	anti-PD1	RCC_8
anti-CD3/CD28/CD2cult CD4 cells	Exhausted CD8 cells	HLA-B	CD8A	0.442217	0	HLA-B_CD8A	HLA-B - CD8A	MHC-I	Cell-Cell Contact	KEGG: hsa04514	anti-CD3/CD28/CD2	RCC_5
Exhausted CD8 cells	Tem CD8 cells	HLA-A	CD8A	0.442118	0	HLA-A_CD8A	HLA-A - CD8A	MHC-I	Cell-Cell Contact	KEGG: hsa04514	anti-PD1 + VEGFRi	RCC_7
Exhausted CD8 cells	Exhausted CD8 cells	HLA-A	CD8A	0.442105	0	HLA-A_CD8A	HLA-A - CD8A	MHC-I	Cell-Cell Contact	KEGG: hsa04514	Control	RCC_5
Tem/rm CD8 cells	Tem CD8 cells	HLA-C	CD8A	0.442099	0	HLA-C_CD8A	HLA-C - CD8A	MHC-I	Cell-Cell Contact	KEGG: hsa04514	Control	RCC_4
1_TEMRA CD8 cells	2_TEMRA CD8 cells	HLA-B	CD8A	0.442096	0	HLA-B_CD8A	HLA-B - CD8A	MHC-I	Cell-Cell Contact	KEGG: hsa04514	anti-CD3/CD28/CD2	RCC_6
Tem/rm CD8 cells	3_TEMRA CD8 cells	HLA-B	CD8A	0.442085	0	HLA-B_CD8A	HLA-B - CD8A	MHC-I	Cell-Cell Contact	KEGG: hsa04514	anti-PD1 + VEGFRi	RCC_6
2_TEMRA CD8 cells	3_TEMRA CD8 cells	HLA-A	CD8A	0.442083	0	HLA-A_CD8A	HLA-A - CD8A	MHC-I	Cell-Cell Contact	KEGG: hsa04514	anti-PD1	RCC_6
MAIT cells	Exhausted CD8 cells	HLA-C	CD8A	0.442075	0	HLA-C_CD8A	HLA-C - CD8A	MHC-I	Cell-Cell Contact	KEGG: hsa04514	Control	RCC_4
Cytotoxic CD4 cells	Exhausted CD8 cells	HLA-B	CD8A	0.442029	0	HLA-B_CD8A	HLA-B - CD8A	MHC-I	Cell-Cell Contact	KEGG: hsa04514	anti-PD1 + VEGFRi	RCC_4
Tissue-Associated Activated CD4 cells	3_TEMRA CD8 cells	HLA-C	CD8A	0.442028	0	HLA-C_CD8A	HLA-C - CD8A	MHC-I	Cell-Cell Contact	KEGG: hsa04514	Control	RCC_6
Regulatory CD4 cells	Exhausted CD8 cells	HLA-C	CD8A	0.442011	0	HLA-C_CD8A	HLA-C - CD8A	MHC-I	Cell-Cell Contact	KEGG: hsa04514	Control	RCC_6
Tcm CD4 cells	1_TEMRA CD8 cells	HLA-C	CD8A	0.44199	0	HLA-C_CD8A	HLA-C - CD8A	MHC-I	Cell-Cell Contact	KEGG: hsa04514	Control	RCC_6
Tem/rm CD8 cells	1_TEMRA CD8 cells	HLA-A	CD8A	0.44197	0	HLA-A_CD8A	HLA-A - CD8A	MHC-I	Cell-Cell Contact	KEGG: hsa04514	anti-PD1	RCC_6
XCL1/2+ Gamma delta T cells	1_TEMRA CD8 cells	HLA-A	CD8A	0.441962	0	HLA-A_CD8A	HLA-A - CD8A	MHC-I	Cell-Cell Contact	KEGG: hsa04514	anti-PD1 + VEGFRi	RCC_5
MAIT cells	1_TEMRA CD8 cells	HLA-B	CD8A	0.441937	0	HLA-B_CD8A	HLA-B - CD8A	MHC-I	Cell-Cell Contact	KEGG: hsa04514	anti-CD3/CD28/CD2	RCC_8
Immature NK cells	Activated CD8 cells	HLA-B	CD8A	0.441931	0	HLA-B_CD8A	HLA-B - CD8A	MHC-I	Cell-Cell Contact	KEGG: hsa04514	Control	RCC_4
Tcm CD8 cells	1_TEMRA CD8 cells	HLA-B	CD8A	0.441919	0	HLA-B_CD8A	HLA-B - CD8A	MHC-I	Cell-Cell Contact	KEGG: hsa04514	VEGFRi	RCC_5
Resting NK cells	Tem CD8 cells	HLA-A	CD8A	0.441906	0	HLA-A_CD8A	HLA-A - CD8A	MHC-I	Cell-Cell Contact	KEGG: hsa04514	anti-PD1	RCC_4
Monocytes	Tem CD8 cells	HLA-A	CD8A	0.441896	0	HLA-A_CD8A	HLA-A - CD8A	MHC-I	Cell-Cell Contact	KEGG: hsa04514	Control	RCC_6
3_TEMRA CD8 cells	Exhausted CD8 cells	HLA-B	CD8A	0.441887	0	HLA-B_CD8A	HLA-B - CD8A	MHC-I	Cell-Cell Contact	KEGG: hsa04514	anti-PD1	RCC_6
Regulatory CD4 cells	Activated CD8 cells	HLA-B	CD8A	0.441875	0	HLA-B_CD8A	HLA-B - CD8A	MHC-I	Cell-Cell Contact	KEGG: hsa04514	Control	RCC_4
1_TEMRA CD8 cells	Tem CD8 cells	HLA-C	CD8A	0.441832	0	HLA-C_CD8A	HLA-C - CD8A	MHC-I	Cell-Cell Contact	KEGG: hsa04514	anti-PD1	RCC_4
Type I IFN NK cells	Exhausted CD8 cells	HLA-A	CD8A	0.44183	0	HLA-A_CD8A	HLA-A - CD8A	MHC-I	Cell-Cell Contact	KEGG: hsa04514	anti-CD3/CD28/CD2	RCC_5
Tcm CD8 cells	2_TEMRA CD8 cells	HLA-B	CD8A	0.441829	0	HLA-B_CD8A	HLA-B - CD8A	MHC-I	Cell-Cell Contact	KEGG: hsa04514	anti-PD1	RCC_6
Tem/rm CD8 cells	Tem/rm CD8 cells	HLA-B	CD8A	0.44182	0	HLA-B_CD8A	HLA-B - CD8A	MHC-I	Cell-Cell Contact	KEGG: hsa04514	anti-PD1	RCC_3
MAIT cells	Exhausted CD8 cells	HLA-B	CD8A	0.44181	0	HLA-B_CD8A	HLA-B - CD8A	MHC-I	Cell-Cell Contact	KEGG: hsa04514	VEGFRi	RCC_6
Naive CD4 cells	3_TEMRA CD8 cells	HLA-B	CD8A	0.441805	0	HLA-B_CD8A	HLA-B - CD8A	MHC-I	Cell-Cell Contact	KEGG: hsa04514	Control	RCC_6
MAIT cells	Tem CD8 cells	HLA-A	CD8A	0.44179	0	HLA-A_CD8A	HLA-A - CD8A	MHC-I	Cell-Cell Contact	KEGG: hsa04514	anti-PD1	RCC_4
Cytotoxic NK cells	Exhausted CD8 cells	HLA-A	CD8A	0.441775	0	HLA-A_CD8A	HLA-A - CD8A	MHC-I	Cell-Cell Contact	KEGG: hsa04514	anti-CD3/CD28/CD2	RCC_5
1_TEMRA CD8 cells	Tem CD8 cells	HLA-A	CD8A	0.441774	0	HLA-A_CD8A	HLA-A - CD8A	MHC-I	Cell-Cell Contact	KEGG: hsa04514	VEGFRi	RCC_8
Tem/rm CD8 cells	Tem CD8 cells	HLA-B	CD8A	0.441772	0	HLA-B_CD8A	HLA-B - CD8A	MHC-I	Cell-Cell Contact	KEGG: hsa04514	anti-CD3/CD28/CD2	RCC_8
Tissue-resident NK cells	Tem CD8 cells	HLA-B	CD8A	0.44175	0	HLA-B_CD8A	HLA-B - CD8A	MHC-I	Cell-Cell Contact	KEGG: hsa04514	anti-PD1 + VEGFRi	RCC_4
Resting NK cells	Activated CD8 cells	HLA-B	CD8A	0.441744	0	HLA-B_CD8A	HLA-B - CD8A	MHC-I	Cell-Cell Contact	KEGG: hsa04514	Control	RCC_4
Tissue-resident NK cells	2_TEMRA CD8 cells	HLA-C	CD8A	0.441716	0	HLA-C_CD8A	HLA-C - CD8A	MHC-I	Cell-Cell Contact	KEGG: hsa04514	anti-PD1 + VEGFRi	RCC_6
Monocytes	Exhausted CD8 cells	HLA-B	CD8A	0.441713	0	HLA-B_CD8A	HLA-B - CD8A	MHC-I	Cell-Cell Contact	KEGG: hsa04514	anti-PD1	RCC_4
Activated NK cells	Exhausted CD8 cells	HLA-B	CD8A	0.441642	0	HLA-B_CD8A	HLA-B - CD8A	MHC-I	Cell-Cell Contact	KEGG: hsa04514	Control	RCC_8
Proliferating CD8 cells	Tem CD8 cells	HLA-C	CD8A	0.441638	0	HLA-C_CD8A	HLA-C - CD8A	MHC-I	Cell-Cell Contact	KEGG: hsa04514	anti-PD1	RCC_4
Cytotoxic CD4 cells	Exhausted CD8 cells	HLA-B	CD8B	0.44163	0	HLA-B_CD8B	HLA-B - CD8B	MHC-I	Cell-Cell Contact	KEGG: hsa04514	anti-PD1	RCC_8
Regulatory CD4 cells	1_TEMRA CD8 cells	HLA-B	CD8A	0.441629	0	HLA-B_CD8A	HLA-B - CD8A	MHC-I	Cell-Cell Contact	KEGG: hsa04514	anti-PD1 + VEGFRi	RCC_6
Tem CD8 cells	Tem CD8 cells	HLA-C	CD8A	0.441627	0	HLA-C_CD8A	HLA-C - CD8A	MHC-I	Cell-Cell Contact	KEGG: hsa04514	Control	RCC_4
Regulatory CD4 cells	Exhausted CD8 cells	HLA-B	CD8B	0.441609	0	HLA-B_CD8B	HLA-B - CD8B	MHC-I	Cell-Cell Contact	KEGG: hsa04514	Control	RCC_6
Tem CD8 cells	Tem CD8 cells	HLA-A	CD8A	0.441588	0	HLA-A_CD8A	HLA-A - CD8A	MHC-I	Cell-Cell Contact	KEGG: hsa04514	anti-PD1	RCC_6
Regulatory CD4 cells	1_TEMRA CD8 cells	HLA-A	CD8A	0.441581	0	HLA-A_CD8A	HLA-A - CD8A	MHC-I	Cell-Cell Contact	KEGG: hsa04514	anti-PD1 + VEGFRi	RCC_5
Cytotoxic CD4 cells	1_TEMRA CD8 cells	HLA-B	CD8A	0.441572	0	HLA-B_CD8A	HLA-B - CD8A	MHC-I	Cell-Cell Contact	KEGG: hsa04514	anti-PD1	RCC_6
Tissue-Associated Activated CD4 cells	Exhausted CD8 cells	HLA-A	CD8B	0.441525	0	HLA-A_CD8B	HLA-A - CD8B	MHC-I	Cell-Cell Contact	KEGG: hsa04514	Control	RCC_6
Activated NK cells	Exhausted CD8 cells	HLA-A	CD8A	0.44151	0	HLA-A_CD8A	HLA-A - CD8A	MHC-I	Cell-Cell Contact	KEGG: hsa04514	Control	RCC_5
Activated CD8 cells	Exhausted CD8 cells	HLA-B	CD8B	0.441496	0	HLA-B_CD8B	HLA-B - CD8B	MHC-I	Cell-Cell Contact	KEGG: hsa04514	Control	RCC_4
Type I IFN NK cells	1_TEMRA CD8 cells	HLA-A	CD8A	0.441484	0	HLA-A_CD8A	HLA-A - CD8A	MHC-I	Cell-Cell Contact	KEGG: hsa04514	anti-PD1	RCC_8
3_TEMRA CD8 cells	2_TEMRA CD8 cells	HLA-E	CD8A	0.441457	0	HLA-E_CD8A	HLA-E - CD8A	MHC-I	Cell-Cell Contact	KEGG: hsa04514	Control	RCC_6
anti-CD3/CD28/CD2cult CD4 cells	1_TEMRA CD8 cells	HLA-B	CD8A	0.441449	0	HLA-B_CD8A	HLA-B - CD8A	MHC-I	Cell-Cell Contact	KEGG: hsa04514	anti-CD3/CD28/CD2	RCC_8
Tem/rm CD8 cells	Exhausted CD8 cells	HLA-C	CD8A	0.441421	0	HLA-C_CD8A	HLA-C - CD8A	MHC-I	Cell-Cell Contact	KEGG: hsa04514	Control	RCC_4
Regulatory CD4 cells	Exhausted CD8 cells	HLA-A	CD8A	0.441403	0	HLA-A_CD8A	HLA-A - CD8A	MHC-I	Cell-Cell Contact	KEGG: hsa04514	VEGFRi	RCC_6
Tcm CD4 cells	2_TEMRA CD8 cells	HLA-C	CD8A	0.441382	0	HLA-C_CD8A	HLA-C - CD8A	MHC-I	Cell-Cell Contact	KEGG: hsa04514	VEGFRi	RCC_6
Cytotoxic NK cells	Activated CD8 cells	HLA-C	CD8A	0.441373	0	HLA-C_CD8A	HLA-C - CD8A	MHC-I	Cell-Cell Contact	KEGG: hsa04514	Control	RCC_4
Monocytes	Tem CD8 cells	HLA-B	CD8A	0.441339	0	HLA-B_CD8A	HLA-B - CD8A	MHC-I	Cell-Cell Contact	KEGG: hsa04514	Control	RCC_4
1_TEMRA CD8 cells	Exhausted CD8 cells	HLA-B	CD8B	0.441318	0	HLA-B_CD8B	HLA-B - CD8B	MHC-I	Cell-Cell Contact	KEGG: hsa04514	anti-CD3/CD28/CD2	RCC_4
Cytokine producing NK cells	1_TEMRA CD8 cells	HLA-B	CD8A	0.441309	0	HLA-B_CD8A	HLA-B - CD8A	MHC-I	Cell-Cell Contact	KEGG: hsa04514	anti-CD3/CD28/CD2	RCC_5
Activated CD8 cells	Exhausted CD8 cells	HLA-B	CD8B	0.441293	0	HLA-B_CD8B	HLA-B - CD8B	MHC-I	Cell-Cell Contact	KEGG: hsa04514	anti-CD3/CD28/CD2	RCC_4
Activated CD4 cells	2_TEMRA CD8 cells	HLA-B	CD8A	0.441272	0	HLA-B_CD8A	HLA-B - CD8A	MHC-I	Cell-Cell Contact	KEGG: hsa04514	anti-PD1	RCC_6
Naive CD4 cells	Tem CD8 cells	HLA-B	CD8A	0.441264	0	HLA-B_CD8A	HLA-B - CD8A	MHC-I	Cell-Cell Contact	KEGG: hsa04514	VEGFRi	RCC_6
Tissue-Associated Activated CD4 cells	Tem CD8 cells	HLA-B	CD8A	0.441259	0	HLA-B_CD8A	HLA-B - CD8A	MHC-I	Cell-Cell Contact	KEGG: hsa04514	anti-PD1 + VEGFRi	RCC_4
Type I IFN NK cells	Exhausted CD8 cells	HLA-B	CD8A	0.441248	0	HLA-B_CD8A	HLA-B - CD8A	MHC-I	Cell-Cell Contact	KEGG: hsa04514	VEGFRi	RCC_5
Stressed CD8 cells	2_TEMRA CD8 cells	HLA-A	CD8A	0.441213	0	HLA-A_CD8A	HLA-A - CD8A	MHC-I	Cell-Cell Contact	KEGG: hsa04514	VEGFRi	RCC_6
Cytotoxic CD4 cells	Tem/rm CD8 cells	HLA-B	CD8A	0.441188	0	HLA-B_CD8A	HLA-B - CD8A	MHC-I	Cell-Cell Contact	KEGG: hsa04514	anti-PD1	RCC_4
NK-like TEMRA CD8 cells	Exhausted CD8 cells	HLA-C	CD8A	0.441171	0	HLA-C_CD8A	HLA-C - CD8A	MHC-I	Cell-Cell Contact	KEGG: hsa04514	anti-PD1	RCC_4
Exhausted CD8 cells	1_TEMRA CD8 cells	HLA-B	CD8A	0.441125	0	HLA-B_CD8A	HLA-B - CD8A	MHC-I	Cell-Cell Contact	KEGG: hsa04514	anti-CD3/CD28/CD2	RCC_8
1_TEMRA CD8 cells	3_TEMRA CD8 cells	HLA-C	CD8A	0.441109	0	HLA-C_CD8A	HLA-C - CD8A	MHC-I	Cell-Cell Contact	KEGG: hsa04514	VEGFRi	RCC_6
Tissue-Associated Activated CD4 cells	1_TEMRA CD8 cells	HLA-B	CD8A	0.441107	0	HLA-B_CD8A	HLA-B - CD8A	MHC-I	Cell-Cell Contact	KEGG: hsa04514	anti-PD1	RCC_8
Activated Cytotoxic CD4 cells	Tcm CD8 cells	HLA-A	CD8A	0.441091	0	HLA-A_CD8A	HLA-A - CD8A	MHC-I	Cell-Cell Contact	KEGG: hsa04514	Control	RCC_6
Activated Cytotoxic CD4 cells	1_TEMRA CD8 cells	HLA-A	CD8A	0.44108	0	HLA-A_CD8A	HLA-A - CD8A	MHC-I	Cell-Cell Contact	KEGG: hsa04514	anti-PD1 + VEGFRi	RCC_5
3_TEMRA CD8 cells	Tem CD8 cells	HLA-A	CD8A	0.441072	0	HLA-A_CD8A	HLA-A - CD8A	MHC-I	Cell-Cell Contact	KEGG: hsa04514	Control	RCC_7
Activated NK cells	Exhausted CD8 cells	HLA-B	CD8A	0.441067	0	HLA-B_CD8A	HLA-B - CD8A	MHC-I	Cell-Cell Contact	KEGG: hsa04514	anti-PD1 + VEGFRi	RCC_4
Exhausted CD8 cells	Exhausted CD8 cells	HLA-B	CD8B	0.441039	0	HLA-B_CD8B	HLA-B - CD8B	MHC-I	Cell-Cell Contact	KEGG: hsa04514	Control	RCC_4
MAIT cells	Tem CD8 cells	HLA-B	CD8A	0.440994	0	HLA-B_CD8A	HLA-B - CD8A	MHC-I	Cell-Cell Contact	KEGG: hsa04514	anti-PD1	RCC_7
Activated CD4 cells	1_TEMRA CD8 cells	HLA-B	CD8A	0.440986	0	HLA-B_CD8A	HLA-B - CD8A	MHC-I	Cell-Cell Contact	KEGG: hsa04514	anti-PD1	RCC_1
Tem/rm CD8 cells	Exhausted CD8 cells	HLA-B	CD8A	0.44097	0	HLA-B_CD8A	HLA-B - CD8A	MHC-I	Cell-Cell Contact	KEGG: hsa04514	VEGFRi	RCC_6
Cytotoxic CD4 cells	1_TEMRA CD8 cells	HLA-B	CD8A	0.440961	0	HLA-B_CD8A	HLA-B - CD8A	MHC-I	Cell-Cell Contact	KEGG: hsa04514	Control	RCC_7
Tem CD8 cells	Exhausted CD8 cells	HLA-C	CD8A	0.440949	0	HLA-C_CD8A	HLA-C - CD8A	MHC-I	Cell-Cell Contact	KEGG: hsa04514	Control	RCC_4
Regulatory CD4 cells	2_TEMRA CD8 cells	HLA-A	CD8A	0.440946	0	HLA-A_CD8A	HLA-A - CD8A	MHC-I	Cell-Cell Contact	KEGG: hsa04514	anti-CD3/CD28/CD2	RCC_6
Tem CD8 cells	Tem CD8 cells	HLA-B	CD8A	0.440941	0	HLA-B_CD8A	HLA-B - CD8A	MHC-I	Cell-Cell Contact	KEGG: hsa04514	anti-PD1	RCC_8
Cytotoxic CD4 cells	Activated CD8 cells	HLA-B	CD8A	0.440941	0	HLA-B_CD8A	HLA-B - CD8A	MHC-I	Cell-Cell Contact	KEGG: hsa04514	anti-PD1	RCC_4
3_TEMRA CD8 cells	Exhausted CD8 cells	HLA-A	CD8A	0.440938	0	HLA-A_CD8A	HLA-A - CD8A	MHC-I	Cell-Cell Contact	KEGG: hsa04514	anti-PD1	RCC_6
Activated Cytotoxic CD4 cells	1_TEMRA CD8 cells	HLA-A	CD8A	0.440914	0	HLA-A_CD8A	HLA-A - CD8A	MHC-I	Cell-Cell Contact	KEGG: hsa04514	anti-PD1	RCC_6
Naive CD4 cells	Tem/rm CD8 cells	HLA-A	CD8A	0.440894	0	HLA-A_CD8A	HLA-A - CD8A	MHC-I	Cell-Cell Contact	KEGG: hsa04514	Control	RCC_6
Exhausted CD8 cells	Exhausted CD8 cells	HLA-B	CD8A	0.440887	0	HLA-B_CD8A	HLA-B - CD8A	MHC-I	Cell-Cell Contact	KEGG: hsa04514	anti-PD1	RCC_1
Cytotoxic NK cells	Exhausted CD8 cells	HLA-B	CD8B	0.440856	0	HLA-B_CD8B	HLA-B - CD8B	MHC-I	Cell-Cell Contact	KEGG: hsa04514	Control	RCC_8
Tissue-Associated Activated CD4 cells	Exhausted CD8 cells	HLA-C	CD8A	0.440844	0	HLA-C_CD8A	HLA-C - CD8A	MHC-I	Cell-Cell Contact	KEGG: hsa04514	Control	RCC_6
Tissue-Associated Activated CD4 cells	Exhausted CD8 cells	HLA-B	CD8A	0.440811	0	HLA-B_CD8A	HLA-B - CD8A	MHC-I	Cell-Cell Contact	KEGG: hsa04514	Control	RCC_7
MAIT cells	2_TEMRA CD8 cells	HLA-A	CD8A	0.440764	0	HLA-A_CD8A	HLA-A - CD8A	MHC-I	Cell-Cell Contact	KEGG: hsa04514	anti-PD1	RCC_6
Activated NK cells	1_TEMRA CD8 cells	HLA-A	CD8A	0.44076	0	HLA-A_CD8A	HLA-A - CD8A	MHC-I	Cell-Cell Contact	KEGG: hsa04514	anti-PD1 + VEGFRi	RCC_5
Exhausted CD8 cells	3_TEMRA CD8 cells	HLA-B	CD8A	0.44075	0	HLA-B_CD8A	HLA-B - CD8A	MHC-I	Cell-Cell Contact	KEGG: hsa04514	anti-PD1 + VEGFRi	RCC_6
Tissue-resident NK cells	1_TEMRA CD8 cells	HLA-B	CD8A	0.440749	0	HLA-B_CD8A	HLA-B - CD8A	MHC-I	Cell-Cell Contact	KEGG: hsa04514	Control	RCC_8
1_TEMRA CD8 cells	Exhausted CD8 cells	HLA-A	CD8A	0.440731	0	HLA-A_CD8A	HLA-A - CD8A	MHC-I	Cell-Cell Contact	KEGG: hsa04514	VEGFRi	RCC_6
B cells	2_TEMRA CD8 cells	HLA-A	CD8A	0.440711	0	HLA-A_CD8A	HLA-A - CD8A	MHC-I	Cell-Cell Contact	KEGG: hsa04514	Control	RCC_6
Tem CD8 cells	Tem CD8 cells	HLA-A	CD8A	0.440709	0	HLA-A_CD8A	HLA-A - CD8A	MHC-I	Cell-Cell Contact	KEGG: hsa04514	VEGFRi	RCC_8
Monocytes	Exhausted CD8 cells	HLA-B	CD8A	0.440679	0	HLA-B_CD8A	HLA-B - CD8A	MHC-I	Cell-Cell Contact	KEGG: hsa04514	anti-CD3/CD28/CD2	RCC_4
Activated CD8 cells	Tcm CD8 cells	HLA-B	CD8A	0.440667	0	HLA-B_CD8A	HLA-B - CD8A	MHC-I	Cell-Cell Contact	KEGG: hsa04514	Control	RCC_4
Monocytes	Exhausted CD8 cells	HLA-B	CD8A	0.440661	0	HLA-B_CD8A	HLA-B - CD8A	MHC-I	Cell-Cell Contact	KEGG: hsa04514	Control	RCC_4
Tem/rm CD8 cells	1_TEMRA CD8 cells	HLA-B	CD8A	0.440655	0	HLA-B_CD8A	HLA-B - CD8A	MHC-I	Cell-Cell Contact	KEGG: hsa04514	anti-CD3/CD28/CD2	RCC_8
Tem/rm CD8 cells	Exhausted CD8 cells	HLA-B	CD8B	0.440649	0	HLA-B_CD8B	HLA-B - CD8B	MHC-I	Cell-Cell Contact	KEGG: hsa04514	Control	RCC_4
Naive CD4 cells	Exhausted CD8 cells	HLA-B	CD8A	0.440622	0	HLA-B_CD8A	HLA-B - CD8A	MHC-I	Cell-Cell Contact	KEGG: hsa04514	Control	RCC_6
MAIT cells	1_TEMRA CD8 cells	HLA-A	CD8A	0.440604	0	HLA-A_CD8A	HLA-A - CD8A	MHC-I	Cell-Cell Contact	KEGG: hsa04514	anti-PD1	RCC_1
Tem CD8 cells	1_TEMRA CD8 cells	HLA-B	CD8A	0.440559	0	HLA-B_CD8A	HLA-B - CD8A	MHC-I	Cell-Cell Contact	KEGG: hsa04514	anti-PD1	RCC_6
Cytotoxic NK cells	Exhausted CD8 cells	HLA-A	CD8A	0.440542	0	HLA-A_CD8A	HLA-A - CD8A	MHC-I	Cell-Cell Contact	KEGG: hsa04514	anti-PD1	RCC_1
Regulatory CD4 cells	Tem CD8 cells	HLA-B	CD8A	0.440538	0	HLA-B_CD8A	HLA-B - CD8A	MHC-I	Cell-Cell Contact	KEGG: hsa04514	anti-PD1 + VEGFRi	RCC_4
NK-like TEMRA CD8 cells	Tem CD8 cells	HLA-B	CD8A	0.440537	0.01	HLA-B_CD8A	HLA-B - CD8A	MHC-I	Cell-Cell Contact	KEGG: hsa04514	anti-PD1	RCC_8
Cytotoxic NK cells	Exhausted CD8 cells	HLA-B	CD8B	0.440492	0	HLA-B_CD8B	HLA-B - CD8B	MHC-I	Cell-Cell Contact	KEGG: hsa04514	Control	RCC_5
Cytotoxic NK cells	Tem/rm CD8 cells	HLA-A	CD8A	0.440468	0	HLA-A_CD8A	HLA-A - CD8A	MHC-I	Cell-Cell Contact	KEGG: hsa04514	Control	RCC_4
Exhausted CD8 cells	Tem CD8 cells	HLA-A	CD8A	0.44044	0	HLA-A_CD8A	HLA-A - CD8A	MHC-I	Cell-Cell Contact	KEGG: hsa04514	anti-PD1 + VEGFRi	RCC_4
3_TEMRA CD8 cells	Tem CD8 cells	HLA-C	CD8A	0.440435	0	HLA-C_CD8A	HLA-C - CD8A	MHC-I	Cell-Cell Contact	KEGG: hsa04514	anti-PD1	RCC_1
Activated CD4 cells	Exhausted CD8 cells	HLA-B	CD8A	0.44043	0	HLA-B_CD8A	HLA-B - CD8A	MHC-I	Cell-Cell Contact	KEGG: hsa04514	anti-PD1	RCC_8
Tem CD8 cells	Tem CD8 cells	HLA-C	CD8A	0.440419	0	HLA-C_CD8A	HLA-C - CD8A	MHC-I	Cell-Cell Contact	KEGG: hsa04514	anti-PD1 + VEGFRi	RCC_6
1_TEMRA CD8 cells	Activated CD8 cells	HLA-A	CD8A	0.440419	0	HLA-A_CD8A	HLA-A - CD8A	MHC-I	Cell-Cell Contact	KEGG: hsa04514	Control	RCC_4
Exhausted CD8 cells	Exhausted CD8 cells	HLA-B	CD8A	0.440419	0	HLA-B_CD8A	HLA-B - CD8A	MHC-I	Cell-Cell Contact	KEGG: hsa04514	VEGFRi	RCC_6
Exhausted CD8 cells	Tem CD8 cells	HLA-B	CD8A	0.440411	0	HLA-B_CD8A	HLA-B - CD8A	MHC-I	Cell-Cell Contact	KEGG: hsa04514	anti-PD1	RCC_6
NK-like TEMRA CD8 cells	Exhausted CD8 cells	HLA-A	CD8A	0.440389	0	HLA-A_CD8A	HLA-A - CD8A	MHC-I	Cell-Cell Contact	KEGG: hsa04514	Control	RCC_5
Naive CD4 cells	1_TEMRA CD8 cells	HLA-A	CD8A	0.440344	0	HLA-A_CD8A	HLA-A - CD8A	MHC-I	Cell-Cell Contact	KEGG: hsa04514	VEGFRi	RCC_6
Tem CD8 cells	Exhausted CD8 cells	HLA-A	CD8A	0.440334	0	HLA-A_CD8A	HLA-A - CD8A	MHC-I	Cell-Cell Contact	KEGG: hsa04514	VEGFRi	RCC_6
Tcm CD8 cells	Tem CD8 cells	HLA-B	CD8A	0.440316	0	HLA-B_CD8A	HLA-B - CD8A	MHC-I	Cell-Cell Contact	KEGG: hsa04514	anti-CD3/CD28/CD2	RCC_8
Activated CD8 cells	Tem/rm CD8 cells	HLA-A	CD8A	0.440308	0	HLA-A_CD8A	HLA-A - CD8A	MHC-I	Cell-Cell Contact	KEGG: hsa04514	Control	RCC_4
Tissue-resident NK cells	Tem CD8 cells	HLA-B	CD8A	0.440274	0	HLA-B_CD8A	HLA-B - CD8A	MHC-I	Cell-Cell Contact	KEGG: hsa04514	anti-CD3/CD28/CD2	RCC_8
Exhausted CD8 cells	Exhausted CD8 cells	HLA-A	CD8A	0.440269	0	HLA-A_CD8A	HLA-A - CD8A	MHC-I	Cell-Cell Contact	KEGG: hsa04514	anti-PD1	RCC_6
Regulatory CD4 cells	1_TEMRA CD8 cells	HLA-A	CD8A	0.440265	0	HLA-A_CD8A	HLA-A - CD8A	MHC-I	Cell-Cell Contact	KEGG: hsa04514	anti-PD1	RCC_6
Tcm CD8 cells	1_TEMRA CD8 cells	HLA-B	CD8A	0.440263	0	HLA-B_CD8A	HLA-B - CD8A	MHC-I	Cell-Cell Contact	KEGG: hsa04514	Control	RCC_8
Tem CD8 cells	Tem CD8 cells	HLA-A	CD8A	0.44026	0	HLA-A_CD8A	HLA-A - CD8A	MHC-I	Cell-Cell Contact	KEGG: hsa04514	Control	RCC_7
Tem CD8 cells	Tem/rm CD8 cells	HLA-B	CD8A	0.440255	0	HLA-B_CD8A	HLA-B - CD8A	MHC-I	Cell-Cell Contact	KEGG: hsa04514	anti-PD1	RCC_4
MAIT cells	3_TEMRA CD8 cells	HLA-B	CD8A	0.440252	0	HLA-B_CD8A	HLA-B - CD8A	MHC-I	Cell-Cell Contact	KEGG: hsa04514	anti-PD1 + VEGFRi	RCC_6
Type I IFN NK cells	Tem/rm CD8 cells	HLA-A	CD8A	0.440241	0	HLA-A_CD8A	HLA-A - CD8A	MHC-I	Cell-Cell Contact	KEGG: hsa04514	Control	RCC_4
Tem/rm CD8 cells	1_TEMRA CD8 cells	HLA-B	CD8A	0.440234	0	HLA-B_CD8A	HLA-B - CD8A	MHC-I	Cell-Cell Contact	KEGG: hsa04514	anti-PD1	RCC_6
Activated CD4 cells	Tem CD8 cells	HLA-A	CD8A	0.440231	0	HLA-A_CD8A	HLA-A - CD8A	MHC-I	Cell-Cell Contact	KEGG: hsa04514	VEGFRi	RCC_8
Stressed CD8 cells	1_TEMRA CD8 cells	HLA-B	CD8A	0.440222	0	HLA-B_CD8A	HLA-B - CD8A	MHC-I	Cell-Cell Contact	KEGG: hsa04514	VEGFRi	RCC_6
Exhausted CD8 cells	Tcm CD8 cells	HLA-B	CD8A	0.44021	0	HLA-B_CD8A	HLA-B - CD8A	MHC-I	Cell-Cell Contact	KEGG: hsa04514	Control	RCC_4
NK-like TEMRA CD8 cells	Tem CD8 cells	HLA-C	CD8A	0.44017	0	HLA-C_CD8A	HLA-C - CD8A	MHC-I	Cell-Cell Contact	KEGG: hsa04514	Control	RCC_4
Tem/rm CD8 cells	Tem CD8 cells	HLA-A	CD8A	0.440155	0	HLA-A_CD8A	HLA-A - CD8A	MHC-I	Cell-Cell Contact	KEGG: hsa04514	VEGFRi	RCC_8
Tem/rm CD8 cells	Exhausted CD8 cells	HLA-A	CD8A	0.440151	0	HLA-A_CD8A	HLA-A - CD8A	MHC-I	Cell-Cell Contact	KEGG: hsa04514	anti-CD3/CD28/CD2	RCC_5
Tem/rm CD8 cells	Exhausted CD8 cells	HLA-B	CD8B	0.44015	0	HLA-B_CD8B	HLA-B - CD8B	MHC-I	Cell-Cell Contact	KEGG: hsa04514	anti-CD3/CD28/CD2	RCC_4
2_TEMRA CD8 cells	3_TEMRA CD8 cells	HLA-B	CD8A	0.440083	0	HLA-B_CD8A	HLA-B - CD8A	MHC-I	Cell-Cell Contact	KEGG: hsa04514	anti-PD1	RCC_6
Tem/rm CD8 cells	Tem CD8 cells	HLA-A	CD8A	0.440072	0	HLA-A_CD8A	HLA-A - CD8A	MHC-I	Cell-Cell Contact	KEGG: hsa04514	anti-PD1 + VEGFRi	RCC_7
Exhausted CD8 cells	2_TEMRA CD8 cells	HLA-A	CD8A	0.440069	0	HLA-A_CD8A	HLA-A - CD8A	MHC-I	Cell-Cell Contact	KEGG: hsa04514	anti-CD3/CD28/CD2	RCC_6
NK-like TEMRA CD8 cells	Tem CD8 cells	HLA-A	CD8A	0.440066	0	HLA-A_CD8A	HLA-A - CD8A	MHC-I	Cell-Cell Contact	KEGG: hsa04514	anti-PD1 + VEGFRi	RCC_7
3_TEMRA CD8 cells	1_TEMRA CD8 cells	HLA-B	CD8A	0.440041	0	HLA-B_CD8A	HLA-B - CD8A	MHC-I	Cell-Cell Contact	KEGG: hsa04514	anti-CD3/CD28/CD2	RCC_5
Monocytes	1_TEMRA CD8 cells	HLA-B	CD8A	0.440021	0	HLA-B_CD8A	HLA-B - CD8A	MHC-I	Cell-Cell Contact	KEGG: hsa04514	VEGFRi	RCC_6
Tem/rm CD8 cells	1_TEMRA CD8 cells	HLA-B	CD8A	0.440009	0	HLA-B_CD8A	HLA-B - CD8A	MHC-I	Cell-Cell Contact	KEGG: hsa04514	Control	RCC_8
Tem CD8 cells	Activated CD8 cells	HLA-B	CD8A	0.440008	0	HLA-B_CD8A	HLA-B - CD8A	MHC-I	Cell-Cell Contact	KEGG: hsa04514	anti-PD1	RCC_4
Activated NK cells	Exhausted CD8 cells	HLA-B	CD8B	0.439993	0	HLA-B_CD8B	HLA-B - CD8B	MHC-I	Cell-Cell Contact	KEGG: hsa04514	Control	RCC_8
Tissue-resident NK cells	Tem CD8 cells	HLA-A	CD8A	0.439991	0	HLA-A_CD8A	HLA-A - CD8A	MHC-I	Cell-Cell Contact	KEGG: hsa04514	VEGFRi	RCC_8
Regulatory CD4 cells	1_TEMRA CD8 cells	HLA-B	CD8A	0.439984	0	HLA-B_CD8A	HLA-B - CD8A	MHC-I	Cell-Cell Contact	KEGG: hsa04514	Control	RCC_8
Activated CD4 cells	Activated CD8 cells	HLA-A	CD8A	0.439974	0	HLA-A_CD8A	HLA-A - CD8A	MHC-I	Cell-Cell Contact	KEGG: hsa04514	Control	RCC_4
1_TEMRA CD8 cells	Tem CD8 cells	HLA-C	CD8A	0.439935	0	HLA-C_CD8A	HLA-C - CD8A	MHC-I	Cell-Cell Contact	KEGG: hsa04514	anti-PD1	RCC_1
Monocytes	1_TEMRA CD8 cells	HLA-B	CD8A	0.439929	0	HLA-B_CD8A	HLA-B - CD8A	MHC-I	Cell-Cell Contact	KEGG: hsa04514	anti-PD1 + VEGFRi	RCC_6
Cytotoxic CD4 cells	Tem CD8 cells	HLA-B	CD8A	0.439926	0.01	HLA-B_CD8A	HLA-B - CD8A	MHC-I	Cell-Cell Contact	KEGG: hsa04514	anti-PD1	RCC_8
NK-like TEMRA CD8 cells	Exhausted CD8 cells	HLA-B	CD8B	0.439918	0	HLA-B_CD8B	HLA-B - CD8B	MHC-I	Cell-Cell Contact	KEGG: hsa04514	anti-CD3/CD28/CD2	RCC_4
1_TEMRA CD8 cells	Exhausted CD8 cells	HLA-A	CD8A	0.439915	0	HLA-A_CD8A	HLA-A - CD8A	MHC-I	Cell-Cell Contact	KEGG: hsa04514	Control	RCC_5
Tem CD4 cells	3_TEMRA CD8 cells	HLA-A	CD8A	0.439883	0	HLA-A_CD8A	HLA-A - CD8A	MHC-I	Cell-Cell Contact	KEGG: hsa04514	Control	RCC_6
Exhausted CD8 cells	Tcm CD8 cells	HLA-A	CD8A	0.439864	0	HLA-A_CD8A	HLA-A - CD8A	MHC-I	Cell-Cell Contact	KEGG: hsa04514	Control	RCC_6
Tcm CD8 cells	2_TEMRA CD8 cells	HLA-C	CD8A	0.43984	0	HLA-C_CD8A	HLA-C - CD8A	MHC-I	Cell-Cell Contact	KEGG: hsa04514	anti-PD1 + VEGFRi	RCC_6
Type I IFN NK cells	Exhausted CD8 cells	HLA-A	CD8A	0.439837	0	HLA-A_CD8A	HLA-A - CD8A	MHC-I	Cell-Cell Contact	KEGG: hsa04514	Control	RCC_5
Tem/rm CD8 cells	Tcm CD8 cells	HLA-B	CD8A	0.439821	0	HLA-B_CD8A	HLA-B - CD8A	MHC-I	Cell-Cell Contact	KEGG: hsa04514	Control	RCC_4
Exhausted Cytotoxic CD4 cells	1_TEMRA CD8 cells	HLA-A	CD8A	0.439754	0	HLA-A_CD8A	HLA-A - CD8A	MHC-I	Cell-Cell Contact	KEGG: hsa04514	anti-PD1	RCC_1
Tem CD8 cells	1_TEMRA CD8 cells	HLA-A	CD8A	0.439748	0	HLA-A_CD8A	HLA-A - CD8A	MHC-I	Cell-Cell Contact	KEGG: hsa04514	anti-PD1	RCC_1
3_TEMRA CD8 cells	Tem CD8 cells	HLA-C	CD8A	0.439743	0	HLA-C_CD8A	HLA-C - CD8A	MHC-I	Cell-Cell Contact	KEGG: hsa04514	anti-PD1 + VEGFRi	RCC_6
Cytotoxic NK cells	1_TEMRA CD8 cells	HLA-B	CD8A	0.439719	0	HLA-B_CD8A	HLA-B - CD8A	MHC-I	Cell-Cell Contact	KEGG: hsa04514	Control	RCC_5
Activated CD4 cells	2_TEMRA CD8 cells	HLA-C	CD8A	0.439706	0	HLA-C_CD8A	HLA-C - CD8A	MHC-I	Cell-Cell Contact	KEGG: hsa04514	anti-PD1 + VEGFRi	RCC_6
1_TEMRA CD8 cells	Exhausted CD8 cells	HLA-B	CD8A	0.439692	0	HLA-B_CD8A	HLA-B - CD8A	MHC-I	Cell-Cell Contact	KEGG: hsa04514	anti-PD1	RCC_6
Tem CD4 cells	Exhausted CD8 cells	HLA-B	CD8A	0.439688	0	HLA-B_CD8A	HLA-B - CD8A	MHC-I	Cell-Cell Contact	KEGG: hsa04514	Control	RCC_5
Regulatory CD4 cells	Exhausted CD8 cells	HLA-B	CD8A	0.439686	0	HLA-B_CD8A	HLA-B - CD8A	MHC-I	Cell-Cell Contact	KEGG: hsa04514	anti-PD1	RCC_8
XCL1/2+ Gamma delta T cells	Exhausted CD8 cells	HLA-B	CD8A	0.439682	0	HLA-B_CD8A	HLA-B - CD8A	MHC-I	Cell-Cell Contact	KEGG: hsa04514	anti-PD1	RCC_1
Resting NK cells	1_TEMRA CD8 cells	HLA-B	CD8A	0.439672	0	HLA-B_CD8A	HLA-B - CD8A	MHC-I	Cell-Cell Contact	KEGG: hsa04514	anti-PD1	RCC_8
Tissue-resident NK cells	Tem CD8 cells	HLA-B	CD8A	0.439633	0	HLA-B_CD8A	HLA-B - CD8A	MHC-I	Cell-Cell Contact	KEGG: hsa04514	anti-CD3/CD28/CD2	RCC_7
Regulatory CD4 cells	Activated CD8 cells	HLA-A	CD8A	0.439629	0	HLA-A_CD8A	HLA-A - CD8A	MHC-I	Cell-Cell Contact	KEGG: hsa04514	Control	RCC_4
Tcm CD4 cells	Exhausted CD8 cells	HLA-A	CD8A	0.439628	0	HLA-A_CD8A	HLA-A - CD8A	MHC-I	Cell-Cell Contact	KEGG: hsa04514	anti-PD1	RCC_4
Type I IFN NK cells	Tem/rm CD8 cells	HLA-B	CD8A	0.439625	0	HLA-B_CD8A	HLA-B - CD8A	MHC-I	Cell-Cell Contact	KEGG: hsa04514	anti-PD1	RCC_8
3_TEMRA CD8 cells	Tem CD8 cells	HLA-A	CD8A	0.439622	0	HLA-A_CD8A	HLA-A - CD8A	MHC-I	Cell-Cell Contact	KEGG: hsa04514	VEGFRi	RCC_8
NK-like TEMRA CD8 cells	Exhausted CD8 cells	HLA-B	CD8A	0.43958	0	HLA-B_CD8A	HLA-B - CD8A	MHC-I	Cell-Cell Contact	KEGG: hsa04514	anti-PD1 + VEGFRi	RCC_1
Activated CD4 cells	Tem CD8 cells	HLA-C	CD8A	0.439534	0	HLA-C_CD8A	HLA-C - CD8A	MHC-I	Cell-Cell Contact	KEGG: hsa04514	Control	RCC_4
B cells	Tem/rm CD8 cells	HLA-B	CD8A	0.439499	0	HLA-B_CD8A	HLA-B - CD8A	MHC-I	Cell-Cell Contact	KEGG: hsa04514	Control	RCC_6
Cytotoxic CD4 cells	Tem CD8 cells	HLA-A	CD8A	0.439493	0	HLA-A_CD8A	HLA-A - CD8A	MHC-I	Cell-Cell Contact	KEGG: hsa04514	anti-PD1 + VEGFRi	RCC_4
Activated NK cells	Tcm CD8 cells	HLA-B	CD8A	0.439493	0	HLA-B_CD8A	HLA-B - CD8A	MHC-I	Cell-Cell Contact	KEGG: hsa04514	Control	RCC_6
NK-like TEMRA CD8 cells	Exhausted CD8 cells	HLA-C	CD8A	0.439492	0	HLA-C_CD8A	HLA-C - CD8A	MHC-I	Cell-Cell Contact	KEGG: hsa04514	Control	RCC_4
Tissue-resident NK cells	1_TEMRA CD8 cells	HLA-A	CD8A	0.439478	0	HLA-A_CD8A	HLA-A - CD8A	MHC-I	Cell-Cell Contact	KEGG: hsa04514	anti-PD1	RCC_1
Tem/rm CD8 cells	Tem CD8 cells	HLA-C	CD8A	0.439461	0	HLA-C_CD8A	HLA-C - CD8A	MHC-I	Cell-Cell Contact	KEGG: hsa04514	anti-PD1	RCC_4
Tem/rm CD8 cells	Tem CD8 cells	HLA-A	CD8A	0.439446	0	HLA-A_CD8A	HLA-A - CD8A	MHC-I	Cell-Cell Contact	KEGG: hsa04514	anti-PD1	RCC_6
1_TEMRA CD8 cells	1_TEMRA CD8 cells	HLA-B	CD8A	0.439425	0	HLA-B_CD8A	HLA-B - CD8A	MHC-I	Cell-Cell Contact	KEGG: hsa04514	VEGFRi	RCC_8
Tissue-resident NK cells	2_TEMRA CD8 cells	HLA-A	CD8A	0.43941	0	HLA-A_CD8A	HLA-A - CD8A	MHC-I	Cell-Cell Contact	KEGG: hsa04514	anti-CD3/CD28/CD2	RCC_6
Activated Cytotoxic CD4 cells	3_TEMRA CD8 cells	HLA-B	CD8A	0.439404	0	HLA-B_CD8A	HLA-B - CD8A	MHC-I	Cell-Cell Contact	KEGG: hsa04514	anti-PD1 + VEGFRi	RCC_6
Activated NK cells	Exhausted CD8 cells	HLA-A	CD8A	0.439401	0	HLA-A_CD8A	HLA-A - CD8A	MHC-I	Cell-Cell Contact	KEGG: hsa04514	anti-PD1	RCC_1
Tcm CD8 cells	Tem/rm CD8 cells	HLA-B	CD8A	0.439379	0	HLA-B_CD8A	HLA-B - CD8A	MHC-I	Cell-Cell Contact	KEGG: hsa04514	Control	RCC_4
B cells	Tem CD8 cells	HLA-B	CD8A	0.439333	0	HLA-B_CD8A	HLA-B - CD8A	MHC-I	Cell-Cell Contact	KEGG: hsa04514	anti-PD1	RCC_1
Activated NK cells	Exhausted CD8 cells	HLA-A	CD8A	0.43929	0	HLA-A_CD8A	HLA-A - CD8A	MHC-I	Cell-Cell Contact	KEGG: hsa04514	anti-CD3/CD28/CD2	RCC_5
Regulatory CD4 cells	Exhausted CD8 cells	HLA-B	CD8A	0.439288	0	HLA-B_CD8A	HLA-B - CD8A	MHC-I	Cell-Cell Contact	KEGG: hsa04514	Control	RCC_5
Tem/rm CD8 cells	Exhausted CD8 cells	HLA-B	CD8A	0.439288	0	HLA-B_CD8A	HLA-B - CD8A	MHC-I	Cell-Cell Contact	KEGG: hsa04514	anti-PD1	RCC_1
2_TEMRA CD8 cells	Exhausted CD8 cells	HLA-C	CD8B	0.439264	0	HLA-C_CD8B	HLA-C - CD8B	MHC-I	Cell-Cell Contact	KEGG: hsa04514	Control	RCC_6
3_TEMRA CD8 cells	3_TEMRA CD8 cells	HLA-C	CD8A	0.439223	0	HLA-C_CD8A	HLA-C - CD8A	MHC-I	Cell-Cell Contact	KEGG: hsa04514	VEGFRi	RCC_6
Tem CD8 cells	3_TEMRA CD8 cells	HLA-C	CD8A	0.4392	0	HLA-C_CD8A	HLA-C - CD8A	MHC-I	Cell-Cell Contact	KEGG: hsa04514	VEGFRi	RCC_6
Tcm CD8 cells	1_TEMRA CD8 cells	HLA-B	CD8A	0.4392	0	HLA-B_CD8A	HLA-B - CD8A	MHC-I	Cell-Cell Contact	KEGG: hsa04514	anti-CD3/CD28/CD2	RCC_8
Cytotoxic NK cells	1_TEMRA CD8 cells	HLA-B	CD8A	0.439174	0	HLA-B_CD8A	HLA-B - CD8A	MHC-I	Cell-Cell Contact	KEGG: hsa04514	anti-CD3/CD28/CD2	RCC_5
Tem CD8 cells	1_TEMRA CD8 cells	HLA-B	CD8A	0.439174	0	HLA-B_CD8A	HLA-B - CD8A	MHC-I	Cell-Cell Contact	KEGG: hsa04514	VEGFRi	RCC_8
Activated Cytotoxic CD4 cells	1_TEMRA CD8 cells	HLA-B	CD8A	0.43917	0	HLA-B_CD8A	HLA-B - CD8A	MHC-I	Cell-Cell Contact	KEGG: hsa04514	Control	RCC_8
Tissue-resident NK cells	1_TEMRA CD8 cells	HLA-B	CD8A	0.439158	0	HLA-B_CD8A	HLA-B - CD8A	MHC-I	Cell-Cell Contact	KEGG: hsa04514	anti-CD3/CD28/CD2	RCC_8
Activated NK cells	1_TEMRA CD8 cells	HLA-C	CD8A	0.439155	0	HLA-C_CD8A	HLA-C - CD8A	MHC-I	Cell-Cell Contact	KEGG: hsa04514	anti-PD1	RCC_1
Cytotoxic NK cells	Exhausted CD8 cells	HLA-A	CD8A	0.439142	0	HLA-A_CD8A	HLA-A - CD8A	MHC-I	Cell-Cell Contact	KEGG: hsa04514	VEGFRi	RCC_1
Cytotoxic NK cells	Exhausted CD8 cells	HLA-B	CD8B	0.439139	0	HLA-B_CD8B	HLA-B - CD8B	MHC-I	Cell-Cell Contact	KEGG: hsa04514	anti-PD1	RCC_4
1_TEMRA CD8 cells	Exhausted CD8 cells	HLA-B	CD8A	0.439123	0	HLA-B_CD8A	HLA-B - CD8A	MHC-I	Cell-Cell Contact	KEGG: hsa04514	anti-PD1 + VEGFRi	RCC_1
Naive CD4 cells	Tem CD8 cells	HLA-B	CD8A	0.439112	0	HLA-B_CD8A	HLA-B - CD8A	MHC-I	Cell-Cell Contact	KEGG: hsa04514	VEGFRi	RCC_8
Tissue-Associated Activated CD4 cells	2_TEMRA CD8 cells	HLA-C	CD8A	0.439083	0	HLA-C_CD8A	HLA-C - CD8A	MHC-I	Cell-Cell Contact	KEGG: hsa04514	anti-PD1 + VEGFRi	RCC_6
3_TEMRA CD8 cells	Exhausted CD8 cells	HLA-B	CD8A	0.439083	0	HLA-B_CD8A	HLA-B - CD8A	MHC-I	Cell-Cell Contact	KEGG: hsa04514	anti-PD1 + VEGFRi	RCC_1
Cytotoxic CD4 cells	Tem CD8 cells	HLA-A	CD8A	0.439067	0	HLA-A_CD8A	HLA-A - CD8A	MHC-I	Cell-Cell Contact	KEGG: hsa04514	VEGFRi	RCC_8
Tem/rm CD8 cells	Tem CD8 cells	HLA-A	CD8A	0.439061	0	HLA-A_CD8A	HLA-A - CD8A	MHC-I	Cell-Cell Contact	KEGG: hsa04514	Control	RCC_7
Cytotoxic CD4 cells	Tem CD8 cells	HLA-B	CD8A	0.439049	0	HLA-B_CD8A	HLA-B - CD8A	MHC-I	Cell-Cell Contact	KEGG: hsa04514	anti-PD1	RCC_6
Immature NK cells	Exhausted CD8 cells	HLA-A	CD8A	0.439013	0	HLA-A_CD8A	HLA-A - CD8A	MHC-I	Cell-Cell Contact	KEGG: hsa04514	anti-CD3/CD28/CD2	RCC_4
Tem CD8 cells	Exhausted CD8 cells	HLA-B	CD8B	0.439007	0	HLA-B_CD8B	HLA-B - CD8B	MHC-I	Cell-Cell Contact	KEGG: hsa04514	Control	RCC_4
Activated CD8 cells	Exhausted CD8 cells	HLA-C	CD8A	0.439004	0	HLA-C_CD8A	HLA-C - CD8A	MHC-I	Cell-Cell Contact	KEGG: hsa04514	anti-PD1	RCC_4
NK-like TEMRA CD8 cells	Activated CD8 cells	HLA-A	CD8A	0.439	0	HLA-A_CD8A	HLA-A - CD8A	MHC-I	Cell-Cell Contact	KEGG: hsa04514	Control	RCC_4
Tem/rm CD8 cells	3_TEMRA CD8 cells	HLA-A	CD8A	0.438963	0	HLA-A_CD8A	HLA-A - CD8A	MHC-I	Cell-Cell Contact	KEGG: hsa04514	anti-PD1 + VEGFRi	RCC_6
Tem/rm CD8 cells	Exhausted CD8 cells	HLA-A	CD8A	0.438951	0	HLA-A_CD8A	HLA-A - CD8A	MHC-I	Cell-Cell Contact	KEGG: hsa04514	VEGFRi	RCC_6
Resting NK cells	Exhausted CD8 cells	HLA-A	CD8A	0.438945	0	HLA-A_CD8A	HLA-A - CD8A	MHC-I	Cell-Cell Contact	KEGG: hsa04514	anti-CD3/CD28/CD2	RCC_4
NK-like TEMRA CD8 cells	3_TEMRA CD8 cells	HLA-A	CD8A	0.438904	0	HLA-A_CD8A	HLA-A - CD8A	MHC-I	Cell-Cell Contact	KEGG: hsa04514	anti-PD1 + VEGFRi	RCC_6
NK-like TEMRA CD8 cells	Tem CD8 cells	HLA-A	CD8A	0.43886	0	HLA-A_CD8A	HLA-A - CD8A	MHC-I	Cell-Cell Contact	KEGG: hsa04514	VEGFRi	RCC_8
Activated CD4 cells	Exhausted CD8 cells	HLA-C	CD8A	0.438856	0	HLA-C_CD8A	HLA-C - CD8A	MHC-I	Cell-Cell Contact	KEGG: hsa04514	Control	RCC_4
Tem/rm CD8 cells	Tem/rm CD8 cells	HLA-B	CD8A	0.438855	0	HLA-B_CD8A	HLA-B - CD8A	MHC-I	Cell-Cell Contact	KEGG: hsa04514	anti-PD1	RCC_4
2_TEMRA CD8 cells	2_TEMRA CD8 cells	HLA-C	CD8A	0.438855	0	HLA-C_CD8A	HLA-C - CD8A	MHC-I	Cell-Cell Contact	KEGG: hsa04514	anti-PD1	RCC_6
Cytotoxic NK cells	Exhausted CD8 cells	HLA-A	CD8A	0.438843	0	HLA-A_CD8A	HLA-A - CD8A	MHC-I	Cell-Cell Contact	KEGG: hsa04514	anti-PD1 + VEGFRi	RCC_1
Exhausted CD8 cells	Tem/rm CD8 cells	HLA-B	CD8A	0.438839	0	HLA-B_CD8A	HLA-B - CD8A	MHC-I	Cell-Cell Contact	KEGG: hsa04514	anti-PD1	RCC_4
Tem/rm CD8 cells	Tem CD8 cells	HLA-C	CD8A	0.438796	0	HLA-C_CD8A	HLA-C - CD8A	MHC-I	Cell-Cell Contact	KEGG: hsa04514	VEGFRi	RCC_6
Cytokine producing NK cells	Activated CD8 cells	HLA-C	CD8A	0.43878	0	HLA-C_CD8A	HLA-C - CD8A	MHC-I	Cell-Cell Contact	KEGG: hsa04514	Control	RCC_4
Proliferating CD8 cells	Tem/rm CD8 cells	HLA-B	CD8A	0.438778	0	HLA-B_CD8A	HLA-B - CD8A	MHC-I	Cell-Cell Contact	KEGG: hsa04514	anti-PD1	RCC_4
Activated NK cells	Tem CD8 cells	HLA-A	CD8A	0.438758	0	HLA-A_CD8A	HLA-A - CD8A	MHC-I	Cell-Cell Contact	KEGG: hsa04514	anti-PD1 + VEGFRi	RCC_4
NK-like TEMRA CD8 cells	1_TEMRA CD8 cells	HLA-B	CD8A	0.438746	0	HLA-B_CD8A	HLA-B - CD8A	MHC-I	Cell-Cell Contact	KEGG: hsa04514	Control	RCC_7
1_TEMRA CD8 cells	1_TEMRA CD8 cells	HLA-C	CD8A	0.438724	0	HLA-C_CD8A	HLA-C - CD8A	MHC-I	Cell-Cell Contact	KEGG: hsa04514	anti-PD1 + VEGFRi	RCC_6
Tem CD4 cells	Exhausted CD8 cells	HLA-A	CD8A	0.438701	0	HLA-A_CD8A	HLA-A - CD8A	MHC-I	Cell-Cell Contact	KEGG: hsa04514	Control	RCC_6
3_TEMRA CD8 cells	Exhausted CD8 cells	HLA-B	CD8B	0.438695	0	HLA-B_CD8B	HLA-B - CD8B	MHC-I	Cell-Cell Contact	KEGG: hsa04514	Control	RCC_5
Activated CD4 cells	Exhausted CD8 cells	HLA-B	CD8A	0.438657	0	HLA-B_CD8A	HLA-B - CD8A	MHC-I	Cell-Cell Contact	KEGG: hsa04514	Control	RCC_5
Tcm CD4 cells	Tem CD8 cells	HLA-B	CD8A	0.438641	0	HLA-B_CD8A	HLA-B - CD8A	MHC-I	Cell-Cell Contact	KEGG: hsa04514	anti-PD1 + VEGFRi	RCC_4
Activated CD8 cells	2_TEMRA CD8 cells	HLA-A	CD8A	0.438608	0	HLA-A_CD8A	HLA-A - CD8A	MHC-I	Cell-Cell Contact	KEGG: hsa04514	anti-CD3/CD28/CD2	RCC_6
Tem/rm CD8 cells	Activated CD8 cells	HLA-B	CD8A	0.438608	0	HLA-B_CD8A	HLA-B - CD8A	MHC-I	Cell-Cell Contact	KEGG: hsa04514	anti-PD1	RCC_4
Tissue-Associated Activated CD4 cells	1_TEMRA CD8 cells	HLA-A	CD8A	0.438607	0	HLA-A_CD8A	HLA-A - CD8A	MHC-I	Cell-Cell Contact	KEGG: hsa04514	anti-PD1	RCC_1
Resting NK cells	Exhausted CD8 cells	HLA-B	CD8A	0.438602	0	HLA-B_CD8A	HLA-B - CD8A	MHC-I	Cell-Cell Contact	KEGG: hsa04514	anti-CD3/CD28/CD2	RCC_5
Cytotoxic CD4 cells	Tem CD8 cells	HLA-C	CD8A	0.438598	0	HLA-C_CD8A	HLA-C - CD8A	MHC-I	Cell-Cell Contact	KEGG: hsa04514	VEGFRi	RCC_6
Tissue-Associated Activated CD4 cells	Exhausted CD8 cells	HLA-B	CD8A	0.438594	0	HLA-B_CD8A	HLA-B - CD8A	MHC-I	Cell-Cell Contact	KEGG: hsa04514	Control	RCC_5
Exhausted CD8 cells	Activated CD8 cells	HLA-B	CD8A	0.438592	0	HLA-B_CD8A	HLA-B - CD8A	MHC-I	Cell-Cell Contact	KEGG: hsa04514	anti-PD1	RCC_4
MAIT cells	Exhausted CD8 cells	HLA-B	CD8B	0.438591	0	HLA-B_CD8B	HLA-B - CD8B	MHC-I	Cell-Cell Contact	KEGG: hsa04514	anti-PD1	RCC_8
Activated Cytotoxic CD4 cells	Tem/rm CD8 cells	HLA-C	CD8A	0.438579	0	HLA-C_CD8A	HLA-C - CD8A	MHC-I	Cell-Cell Contact	KEGG: hsa04514	Control	RCC_6
Activated Cytotoxic CD4 cells	Exhausted CD8 cells	HLA-B	CD8A	0.438546	0	HLA-B_CD8A	HLA-B - CD8A	MHC-I	Cell-Cell Contact	KEGG: hsa04514	VEGFRi	RCC_1
Activated NK cells	Exhausted CD8 cells	HLA-A	CD8A	0.438545	0	HLA-A_CD8A	HLA-A - CD8A	MHC-I	Cell-Cell Contact	KEGG: hsa04514	VEGFRi	RCC_1
3_TEMRA CD8 cells	Exhausted CD8 cells	HLA-B	CD8A	0.438542	0	HLA-B_CD8A	HLA-B - CD8A	MHC-I	Cell-Cell Contact	KEGG: hsa04514	anti-PD1 + VEGFRi	RCC_5
Proliferating CD8 cells	Activated CD8 cells	HLA-B	CD8A	0.43853	0	HLA-B_CD8A	HLA-B - CD8A	MHC-I	Cell-Cell Contact	KEGG: hsa04514	anti-PD1	RCC_4
Tcm CD4 cells	1_TEMRA CD8 cells	HLA-A	CD8A	0.438506	0	HLA-A_CD8A	HLA-A - CD8A	MHC-I	Cell-Cell Contact	KEGG: hsa04514	anti-PD1 + VEGFRi	RCC_6
Tem CD4 cells	1_TEMRA CD8 cells	HLA-B	CD8A	0.438505	0	HLA-B_CD8A	HLA-B - CD8A	MHC-I	Cell-Cell Contact	KEGG: hsa04514	anti-PD1 + VEGFRi	RCC_6
Activated NK cells	Exhausted CD8 cells	HLA-C	CD8A	0.43849	0	HLA-C_CD8A	HLA-C - CD8A	MHC-I	Cell-Cell Contact	KEGG: hsa04514	anti-CD3/CD28/CD2	RCC_4
Tcm CD8 cells	Activated CD8 cells	HLA-A	CD8A	0.438489	0	HLA-A_CD8A	HLA-A - CD8A	MHC-I	Cell-Cell Contact	KEGG: hsa04514	Control	RCC_4
NK-like TEMRA CD8 cells	Exhausted CD8 cells	HLA-B	CD8A	0.438478	0	HLA-B_CD8A	HLA-B - CD8A	MHC-I	Cell-Cell Contact	KEGG: hsa04514	Control	RCC_1
Resting NK cells	Tem CD8 cells	HLA-B	CD8A	0.438409	0.01	HLA-B_CD8A	HLA-B - CD8A	MHC-I	Cell-Cell Contact	KEGG: hsa04514	anti-CD3/CD28/CD2	RCC_8
Naive Gamma delta T cells	Tem CD8 cells	HLA-B	CD8A	0.4384	0	HLA-B_CD8A	HLA-B - CD8A	MHC-I	Cell-Cell Contact	KEGG: hsa04514	anti-CD3/CD28/CD2	RCC_7
Cytokine producing NK cells	Tem CD8 cells	HLA-A	CD8A	0.4384	0	HLA-A_CD8A	HLA-A - CD8A	MHC-I	Cell-Cell Contact	KEGG: hsa04514	anti-PD1 + VEGFRi	RCC_4
Activated Cytotoxic CD4 cells	Tem CD8 cells	HLA-A	CD8A	0.438391	0	HLA-A_CD8A	HLA-A - CD8A	MHC-I	Cell-Cell Contact	KEGG: hsa04514	anti-PD1	RCC_6
3_TEMRA CD8 cells	Exhausted CD8 cells	HLA-B	CD8A	0.438389	0	HLA-B_CD8A	HLA-B - CD8A	MHC-I	Cell-Cell Contact	KEGG: hsa04514	VEGFRi	RCC_5
3_TEMRA CD8 cells	3_TEMRA CD8 cells	HLA-B	CD8A	0.438381	0	HLA-B_CD8A	HLA-B - CD8A	MHC-I	Cell-Cell Contact	KEGG: hsa04514	anti-PD1	RCC_6
Activated NK cells	Tem/rm CD8 cells	HLA-A	CD8A	0.43838	0	HLA-A_CD8A	HLA-A - CD8A	MHC-I	Cell-Cell Contact	KEGG: hsa04514	Control	RCC_4
Tissue-resident NK cells	Tem/rm CD8 cells	HLA-B	CD8A	0.438377	0	HLA-B_CD8A	HLA-B - CD8A	MHC-I	Cell-Cell Contact	KEGG: hsa04514	Control	RCC_4
Type I IFN NK cells	Exhausted CD8 cells	HLA-B	CD8B	0.438375	0	HLA-B_CD8B	HLA-B - CD8B	MHC-I	Cell-Cell Contact	KEGG: hsa04514	anti-PD1	RCC_4
Cytokine producing NK cells	Exhausted CD8 cells	HLA-B	CD8B	0.438362	0	HLA-B_CD8B	HLA-B - CD8B	MHC-I	Cell-Cell Contact	KEGG: hsa04514	anti-CD3/CD28/CD2	RCC_8
Activated NK cells	Tcm CD8 cells	HLA-A	CD8A	0.438356	0	HLA-A_CD8A	HLA-A - CD8A	MHC-I	Cell-Cell Contact	KEGG: hsa04514	Control	RCC_6
Cytotoxic NK cells	Tem/rm CD8 cells	HLA-B	CD8A	0.43834	0	HLA-B_CD8A	HLA-B - CD8A	MHC-I	Cell-Cell Contact	KEGG: hsa04514	anti-CD3/CD28/CD2	RCC_4
Tem CD4 cells	1_TEMRA CD8 cells	HLA-B	CD8A	0.438326	0	HLA-B_CD8A	HLA-B - CD8A	MHC-I	Cell-Cell Contact	KEGG: hsa04514	anti-PD1 + VEGFRi	RCC_5
Monocytes	1_TEMRA CD8 cells	HLA-A	CD8A	0.438305	0	HLA-A_CD8A	HLA-A - CD8A	MHC-I	Cell-Cell Contact	KEGG: hsa04514	Control	RCC_6
Tem CD4 cells	3_TEMRA CD8 cells	HLA-B	CD8A	0.438301	0	HLA-B_CD8A	HLA-B - CD8A	MHC-I	Cell-Cell Contact	KEGG: hsa04514	VEGFRi	RCC_6
Activated CD4 cells	Tem CD8 cells	HLA-A	CD8A	0.438298	0	HLA-A_CD8A	HLA-A - CD8A	MHC-I	Cell-Cell Contact	KEGG: hsa04514	anti-PD1	RCC_1
Tissue-resident NK cells	Exhausted CD8 cells	HLA-B	CD8A	0.438286	0	HLA-B_CD8A	HLA-B - CD8A	MHC-I	Cell-Cell Contact	KEGG: hsa04514	Control	RCC_5
Naive CD4 cells	1_TEMRA CD8 cells	HLA-B	CD8A	0.438282	0	HLA-B_CD8A	HLA-B - CD8A	MHC-I	Cell-Cell Contact	KEGG: hsa04514	VEGFRi	RCC_6
Cytotoxic NK cells	Exhausted CD8 cells	HLA-B	CD8A	0.438274	0	HLA-B_CD8A	HLA-B - CD8A	MHC-I	Cell-Cell Contact	KEGG: hsa04514	VEGFRi	RCC_5
Type I IFN NK cells	1_TEMRA CD8 cells	HLA-A	CD8A	0.438263	0	HLA-A_CD8A	HLA-A - CD8A	MHC-I	Cell-Cell Contact	KEGG: hsa04514	anti-PD1 + VEGFRi	RCC_5
Cytotoxic CD4 cells	3_TEMRA CD8 cells	HLA-A	CD8A	0.438261	0	HLA-A_CD8A	HLA-A - CD8A	MHC-I	Cell-Cell Contact	KEGG: hsa04514	anti-PD1 + VEGFRi	RCC_6
1_TEMRA CD8 cells	Exhausted CD8 cells	HLA-A	CD8A	0.438261	0	HLA-A_CD8A	HLA-A - CD8A	MHC-I	Cell-Cell Contact	KEGG: hsa04514	anti-PD1	RCC_6
MAIT cells	Exhausted CD8 cells	HLA-B	CD8A	0.438258	0	HLA-B_CD8A	HLA-B - CD8A	MHC-I	Cell-Cell Contact	KEGG: hsa04514	anti-PD1	RCC_1
Exhausted Cytotoxic CD4 cells	Exhausted CD8 cells	HLA-B	CD8A	0.438253	0	HLA-B_CD8A	HLA-B - CD8A	MHC-I	Cell-Cell Contact	KEGG: hsa04514	anti-PD1	RCC_1
Activated NK cells	1_TEMRA CD8 cells	HLA-A	CD8A	0.438247	0	HLA-A_CD8A	HLA-A - CD8A	MHC-I	Cell-Cell Contact	KEGG: hsa04514	anti-PD1	RCC_8
Exhausted CD8 cells	Exhausted CD8 cells	HLA-A	CD8A	0.438247	0	HLA-A_CD8A	HLA-A - CD8A	MHC-I	Cell-Cell Contact	KEGG: hsa04514	VEGFRi	RCC_6
Cytotoxic NK cells	Tem CD8 cells	HLA-B	CD8A	0.438242	0	HLA-B_CD8A	HLA-B - CD8A	MHC-I	Cell-Cell Contact	KEGG: hsa04514	Control	RCC_1
Activated Cytotoxic CD4 cells	Tem CD8 cells	HLA-B	CD8A	0.438231	0	HLA-B_CD8A	HLA-B - CD8A	MHC-I	Cell-Cell Contact	KEGG: hsa04514	anti-CD3/CD28/CD2	RCC_8
Type I IFN NK cells	Exhausted CD8 cells	HLA-A	CD8A	0.438229	0	HLA-A_CD8A	HLA-A - CD8A	MHC-I	Cell-Cell Contact	KEGG: hsa04514	anti-PD1	RCC_8
Tem CD8 cells	Tcm CD8 cells	HLA-B	CD8A	0.438179	0	HLA-B_CD8A	HLA-B - CD8A	MHC-I	Cell-Cell Contact	KEGG: hsa04514	Control	RCC_4
Exhausted CD8 cells	Exhausted CD8 cells	HLA-B	CD8A	0.438168	0	HLA-B_CD8A	HLA-B - CD8A	MHC-I	Cell-Cell Contact	KEGG: hsa04514	VEGFRi	RCC_5
Cytokine producing NK cells	Tem CD8 cells	HLA-C	CD8A	0.438167	0	HLA-C_CD8A	HLA-C - CD8A	MHC-I	Cell-Cell Contact	KEGG: hsa04514	anti-PD1	RCC_4
Exhausted CD8 cells	1_TEMRA CD8 cells	HLA-B	CD8A	0.438129	0	HLA-B_CD8A	HLA-B - CD8A	MHC-I	Cell-Cell Contact	KEGG: hsa04514	Control	RCC_8
Tcm CD4 cells	Exhausted CD8 cells	HLA-B	CD8A	0.438129	0	HLA-B_CD8A	HLA-B - CD8A	MHC-I	Cell-Cell Contact	KEGG: hsa04514	anti-CD3/CD28/CD2	RCC_4
Cytotoxic NK cells	Tem CD8 cells	HLA-A	CD8A	0.438079	0	HLA-A_CD8A	HLA-A - CD8A	MHC-I	Cell-Cell Contact	KEGG: hsa04514	anti-PD1 + VEGFRi	RCC_7
Cytotoxic NK cells	Exhausted CD8 cells	HLA-A	CD8A	0.438079	0	HLA-A_CD8A	HLA-A - CD8A	MHC-I	Cell-Cell Contact	KEGG: hsa04514	Control	RCC_1
Tcm CD4 cells	2_TEMRA CD8 cells	HLA-B	CD8A	0.438076	0	HLA-B_CD8A	HLA-B - CD8A	MHC-I	Cell-Cell Contact	KEGG: hsa04514	anti-PD1	RCC_6
Cytokine producing NK cells	Tem/rm CD8 cells	HLA-B	CD8A	0.438063	0	HLA-B_CD8A	HLA-B - CD8A	MHC-I	Cell-Cell Contact	KEGG: hsa04514	anti-CD3/CD28/CD2	RCC_4
Tem CD8 cells	Tem CD8 cells	HLA-B	CD8A	0.438037	0	HLA-B_CD8A	HLA-B - CD8A	MHC-I	Cell-Cell Contact	KEGG: hsa04514	anti-PD1	RCC_6
Type I IFN NK cells	Exhausted CD8 cells	HLA-A	CD8A	0.43801	0	HLA-A_CD8A	HLA-A - CD8A	MHC-I	Cell-Cell Contact	KEGG: hsa04514	anti-PD1	RCC_1
3_TEMRA CD8 cells	1_TEMRA CD8 cells	HLA-B	CD8A	0.437922	0	HLA-B_CD8A	HLA-B - CD8A	MHC-I	Cell-Cell Contact	KEGG: hsa04514	Control	RCC_5
MAIT cells	Tem/rm CD8 cells	HLA-C	CD8A	0.437854	0	HLA-C_CD8A	HLA-C - CD8A	MHC-I	Cell-Cell Contact	KEGG: hsa04514	Control	RCC_6
Tissue-Associated Activated CD4 cells	Exhausted CD8 cells	HLA-B	CD8A	0.437853	0	HLA-B_CD8A	HLA-B - CD8A	MHC-I	Cell-Cell Contact	KEGG: hsa04514	anti-PD1	RCC_8
Tem CD4 cells	Tem CD8 cells	HLA-B	CD8A	0.437811	0	HLA-B_CD8A	HLA-B - CD8A	MHC-I	Cell-Cell Contact	KEGG: hsa04514	anti-PD1	RCC_7
3_TEMRA CD8 cells	Exhausted CD8 cells	HLA-B	CD8A	0.437809	0	HLA-B_CD8A	HLA-B - CD8A	MHC-I	Cell-Cell Contact	KEGG: hsa04514	anti-PD1	RCC_7
3_TEMRA CD8 cells	Tem/rm CD8 cells	HLA-A	CD8A	0.437794	0	HLA-A_CD8A	HLA-A - CD8A	MHC-I	Cell-Cell Contact	KEGG: hsa04514	Control	RCC_4
XCL1/2+ Gamma delta T cells	1_TEMRA CD8 cells	HLA-B	CD8A	0.437772	0	HLA-B_CD8A	HLA-B - CD8A	MHC-I	Cell-Cell Contact	KEGG: hsa04514	Control	RCC_8
Regulatory CD4 cells	Tem CD8 cells	HLA-A	CD8A	0.437743	0	HLA-A_CD8A	HLA-A - CD8A	MHC-I	Cell-Cell Contact	KEGG: hsa04514	anti-PD1	RCC_6
Tem/rm CD8 cells	Exhausted CD8 cells	HLA-B	CD8A	0.437739	0	HLA-B_CD8A	HLA-B - CD8A	MHC-I	Cell-Cell Contact	KEGG: hsa04514	anti-PD1 + VEGFRi	RCC_1
Tem/rm CD8 cells	Tem CD8 cells	HLA-B	CD8A	0.437713	0	HLA-B_CD8A	HLA-B - CD8A	MHC-I	Cell-Cell Contact	KEGG: hsa04514	anti-PD1	RCC_6
Exhausted CD8 cells	Tem CD8 cells	HLA-A	CD8A	0.437706	0	HLA-A_CD8A	HLA-A - CD8A	MHC-I	Cell-Cell Contact	KEGG: hsa04514	Control	RCC_7
Cytokine producing NK cells	Exhausted CD8 cells	HLA-A	CD8A	0.437694	0	HLA-A_CD8A	HLA-A - CD8A	MHC-I	Cell-Cell Contact	KEGG: hsa04514	anti-PD1	RCC_1
Stressed CD8 cells	Tem CD8 cells	HLA-B	CD8A	0.437693	0	HLA-B_CD8A	HLA-B - CD8A	MHC-I	Cell-Cell Contact	KEGG: hsa04514	anti-PD1 + VEGFRi	RCC_6
Activated NK cells	2_TEMRA CD8 cells	HLA-E	CD8A	0.437647	0	HLA-E_CD8A	HLA-E - CD8A	MHC-I	Cell-Cell Contact	KEGG: hsa04514	Control	RCC_6
Naive CD4 cells	2_TEMRA CD8 cells	HLA-C	CD8A	0.437627	0	HLA-C_CD8A	HLA-C - CD8A	MHC-I	Cell-Cell Contact	KEGG: hsa04514	Control	RCC_6
NK-like TEMRA CD8 cells	Exhausted CD8 cells	HLA-B	CD8B	0.437613	0	HLA-B_CD8B	HLA-B - CD8B	MHC-I	Cell-Cell Contact	KEGG: hsa04514	Control	RCC_4
Monocytes	Tem CD8 cells	HLA-B	CD8A	0.437549	0	HLA-B_CD8A	HLA-B - CD8A	MHC-I	Cell-Cell Contact	KEGG: hsa04514	anti-PD1 + VEGFRi	RCC_4
B cells	1_TEMRA CD8 cells	HLA-B	CD8A	0.437536	0	HLA-B_CD8A	HLA-B - CD8A	MHC-I	Cell-Cell Contact	KEGG: hsa04514	anti-PD1 + VEGFRi	RCC_5
Type I IFN NK cells	Tem/rm CD8 cells	HLA-B	CD8A	0.437528	0	HLA-B_CD8A	HLA-B - CD8A	MHC-I	Cell-Cell Contact	KEGG: hsa04514	anti-CD3/CD28/CD2	RCC_4
B cells	Exhausted CD8 cells	HLA-B	CD8A	0.437507	0	HLA-B_CD8A	HLA-B - CD8A	MHC-I	Cell-Cell Contact	KEGG: hsa04514	anti-CD3/CD28/CD2	RCC_5
Tissue-resident NK cells	Exhausted CD8 cells	HLA-B	CD8B	0.437486	0	HLA-B_CD8B	HLA-B - CD8B	MHC-I	Cell-Cell Contact	KEGG: hsa04514	anti-CD3/CD28/CD2	RCC_4
MAIT cells	Activated CD8 cells	HLA-A	CD8A	0.437441	0	HLA-A_CD8A	HLA-A - CD8A	MHC-I	Cell-Cell Contact	KEGG: hsa04514	Control	RCC_4
Type I IFN NK cells	Exhausted CD8 cells	HLA-B	CD8A	0.437435	0	HLA-B_CD8A	HLA-B - CD8A	MHC-I	Cell-Cell Contact	KEGG: hsa04514	anti-PD1 + VEGFRi	RCC_4
3_TEMRA CD8 cells	3_TEMRA CD8 cells	HLA-A	CD8A	0.437434	0	HLA-A_CD8A	HLA-A - CD8A	MHC-I	Cell-Cell Contact	KEGG: hsa04514	anti-PD1	RCC_6
Activated CD4 cells	Exhausted CD8 cells	HLA-B	CD8A	0.437428	0	HLA-B_CD8A	HLA-B - CD8A	MHC-I	Cell-Cell Contact	KEGG: hsa04514	Control	RCC_7
Exhausted CD8 cells	Exhausted CD8 cells	HLA-B	CD8A	0.437413	0	HLA-B_CD8A	HLA-B - CD8A	MHC-I	Cell-Cell Contact	KEGG: hsa04514	VEGFRi	RCC_1
Cytotoxic NK cells	1_TEMRA CD8 cells	HLA-A	CD8A	0.437409	0	HLA-A_CD8A	HLA-A - CD8A	MHC-I	Cell-Cell Contact	KEGG: hsa04514	anti-PD1 + VEGFRi	RCC_5
Tem/rm CD8 cells	Tem/rm CD8 cells	HLA-A	CD8A	0.437391	0	HLA-A_CD8A	HLA-A - CD8A	MHC-I	Cell-Cell Contact	KEGG: hsa04514	Control	RCC_4
Tem CD4 cells	2_TEMRA CD8 cells	HLA-C	CD8A	0.437326	0	HLA-C_CD8A	HLA-C - CD8A	MHC-I	Cell-Cell Contact	KEGG: hsa04514	VEGFRi	RCC_6
Resting NK cells	1_TEMRA CD8 cells	HLA-B	CD8A	0.437293	0	HLA-B_CD8A	HLA-B - CD8A	MHC-I	Cell-Cell Contact	KEGG: hsa04514	anti-CD3/CD28/CD2	RCC_8
Tem CD8 cells	2_TEMRA CD8 cells	HLA-B	CD8A	0.437282	0	HLA-B_CD8A	HLA-B - CD8A	MHC-I	Cell-Cell Contact	KEGG: hsa04514	anti-CD3/CD28/CD2	RCC_6
Activated CD4 cells	Exhausted CD8 cells	HLA-C	CD8A	0.43727	0	HLA-C_CD8A	HLA-C - CD8A	MHC-I	Cell-Cell Contact	KEGG: hsa04514	anti-PD1	RCC_4
Monocytes	Tem CD8 cells	HLA-B	CD8A	0.437268	0	HLA-B_CD8A	HLA-B - CD8A	MHC-I	Cell-Cell Contact	KEGG: hsa04514	anti-PD1	RCC_4
Tem/rm CD8 cells	Tem CD8 cells	HLA-A	CD8A	0.437225	0	HLA-A_CD8A	HLA-A - CD8A	MHC-I	Cell-Cell Contact	KEGG: hsa04514	VEGFRi	RCC_7
Activated NK cells	Exhausted CD8 cells	HLA-A	CD8A	0.437224	0	HLA-A_CD8A	HLA-A - CD8A	MHC-I	Cell-Cell Contact	KEGG: hsa04514	Control	RCC_1
1_TEMRA CD8 cells	Tcm CD8 cells	HLA-B	CD8A	0.437209	0	HLA-B_CD8A	HLA-B - CD8A	MHC-I	Cell-Cell Contact	KEGG: hsa04514	Control	RCC_6
XCL1/2+ Gamma delta T cells	1_TEMRA CD8 cells	HLA-A	CD8A	0.437158	0	HLA-A_CD8A	HLA-A - CD8A	MHC-I	Cell-Cell Contact	KEGG: hsa04514	anti-PD1	RCC_1
Exhausted CD8 cells	Exhausted CD8 cells	HLA-B	CD8B	0.437154	0	HLA-B_CD8B	HLA-B - CD8B	MHC-I	Cell-Cell Contact	KEGG: hsa04514	Control	RCC_5
Tissue-Associated Activated CD4 cells	Exhausted CD8 cells	HLA-B	CD8A	0.437131	0	HLA-B_CD8A	HLA-B - CD8A	MHC-I	Cell-Cell Contact	KEGG: hsa04514	anti-CD3/CD28/CD2	RCC_5
1_TEMRA CD8 cells	2_TEMRA CD8 cells	HLA-A	CD8A	0.437128	0	HLA-A_CD8A	HLA-A - CD8A	MHC-I	Cell-Cell Contact	KEGG: hsa04514	anti-CD3/CD28/CD2	RCC_6
Activated Cytotoxic CD4 cells	1_TEMRA CD8 cells	HLA-B	CD8A	0.437115	0	HLA-B_CD8A	HLA-B - CD8A	MHC-I	Cell-Cell Contact	KEGG: hsa04514	anti-CD3/CD28/CD2	RCC_8
Tem/rm CD8 cells	Exhausted CD8 cells	HLA-B	CD8A	0.437067	0	HLA-B_CD8A	HLA-B - CD8A	MHC-I	Cell-Cell Contact	KEGG: hsa04514	VEGFRi	RCC_1
Type I IFN NK cells	1_TEMRA CD8 cells	HLA-C	CD8A	0.437063	0	HLA-C_CD8A	HLA-C - CD8A	MHC-I	Cell-Cell Contact	KEGG: hsa04514	anti-PD1	RCC_1
Tem CD4 cells	Tem CD8 cells	HLA-B	CD8A	0.437055	0	HLA-B_CD8A	HLA-B - CD8A	MHC-I	Cell-Cell Contact	KEGG: hsa04514	VEGFRi	RCC_7
Cytokine producing NK cells	Tem/rm CD8 cells	HLA-B	CD8A	0.437044	0	HLA-B_CD8A	HLA-B - CD8A	MHC-I	Cell-Cell Contact	KEGG: hsa04514	anti-CD3/CD28/CD2	RCC_8
Type I IFN NK cells	Tem CD8 cells	HLA-A	CD8A	0.437027	0	HLA-A_CD8A	HLA-A - CD8A	MHC-I	Cell-Cell Contact	KEGG: hsa04514	anti-PD1 + VEGFRi	RCC_4
Tem/rm CD8 cells	Exhausted CD8 cells	HLA-B	CD8B	0.437021	0	HLA-B_CD8B	HLA-B - CD8B	MHC-I	Cell-Cell Contact	KEGG: hsa04514	anti-PD1	RCC_8
MAIT cells	1_TEMRA CD8 cells	HLA-B	CD8A	0.437021	0	HLA-B_CD8A	HLA-B - CD8A	MHC-I	Cell-Cell Contact	KEGG: hsa04514	Control	RCC_8
1_TEMRA CD8 cells	Exhausted CD8 cells	HLA-B	CD8A	0.437018	0	HLA-B_CD8A	HLA-B - CD8A	MHC-I	Cell-Cell Contact	KEGG: hsa04514	anti-PD1 + VEGFRi	RCC_4
Tissue-resident NK cells	1_TEMRA CD8 cells	HLA-A	CD8A	0.436975	0	HLA-A_CD8A	HLA-A - CD8A	MHC-I	Cell-Cell Contact	KEGG: hsa04514	anti-PD1	RCC_6
Exhausted CD8 cells	Exhausted CD8 cells	HLA-B	CD8A	0.436957	0	HLA-B_CD8A	HLA-B - CD8A	MHC-I	Cell-Cell Contact	KEGG: hsa04514	anti-PD1 + VEGFRi	RCC_5
MAIT cells	Tem CD8 cells	HLA-B	CD8A	0.43689	0.01	HLA-B_CD8A	HLA-B - CD8A	MHC-I	Cell-Cell Contact	KEGG: hsa04514	anti-PD1	RCC_8
Exhausted CD8 cells	Exhausted CD8 cells	HLA-B	CD8B	0.436875	0	HLA-B_CD8B	HLA-B - CD8B	MHC-I	Cell-Cell Contact	KEGG: hsa04514	anti-CD3/CD28/CD2	RCC_4
Activated Cytotoxic CD4 cells	Exhausted CD8 cells	HLA-A	CD8A	0.436872	0	HLA-A_CD8A	HLA-A - CD8A	MHC-I	Cell-Cell Contact	KEGG: hsa04514	VEGFRi	RCC_6
Tcm CD4 cells	1_TEMRA CD8 cells	HLA-B	CD8A	0.436826	0	HLA-B_CD8A	HLA-B - CD8A	MHC-I	Cell-Cell Contact	KEGG: hsa04514	anti-PD1	RCC_1
NK-like TEMRA CD8 cells	Tcm CD8 cells	HLA-B	CD8A	0.436786	0	HLA-B_CD8A	HLA-B - CD8A	MHC-I	Cell-Cell Contact	KEGG: hsa04514	Control	RCC_4
Exhausted CD8 cells	3_TEMRA CD8 cells	HLA-A	CD8A	0.436767	0	HLA-A_CD8A	HLA-A - CD8A	MHC-I	Cell-Cell Contact	KEGG: hsa04514	anti-PD1	RCC_6
Cytotoxic CD4 cells	1_TEMRA CD8 cells	HLA-B	CD8A	0.43676	0	HLA-B_CD8A	HLA-B - CD8A	MHC-I	Cell-Cell Contact	KEGG: hsa04514	VEGFRi	RCC_8
Tem CD8 cells	Tem CD8 cells	HLA-A	CD8A	0.436757	0	HLA-A_CD8A	HLA-A - CD8A	MHC-I	Cell-Cell Contact	KEGG: hsa04514	VEGFRi	RCC_7
Activated CD4 cells	1_TEMRA CD8 cells	HLA-B	CD8A	0.43675	0	HLA-B_CD8A	HLA-B - CD8A	MHC-I	Cell-Cell Contact	KEGG: hsa04514	Control	RCC_8
Tcm CD8 cells	3_TEMRA CD8 cells	HLA-B	CD8A	0.436745	0	HLA-B_CD8A	HLA-B - CD8A	MHC-I	Cell-Cell Contact	KEGG: hsa04514	anti-PD1 + VEGFRi	RCC_6
Tcm CD8 cells	Exhausted CD8 cells	HLA-B	CD8A	0.436731	0	HLA-B_CD8A	HLA-B - CD8A	MHC-I	Cell-Cell Contact	KEGG: hsa04514	Control	RCC_7
NK-like TEMRA CD8 cells	Tem CD8 cells	HLA-C	CD8A	0.436726	0	HLA-C_CD8A	HLA-C - CD8A	MHC-I	Cell-Cell Contact	KEGG: hsa04514	anti-PD1	RCC_4
Tem CD8 cells	Exhausted CD8 cells	HLA-A	CD8A	0.436724	0	HLA-A_CD8A	HLA-A - CD8A	MHC-I	Cell-Cell Contact	KEGG: hsa04514	anti-PD1	RCC_6
Exhausted CD8 cells	Tem CD8 cells	HLA-A	CD8A	0.436707	0	HLA-A_CD8A	HLA-A - CD8A	MHC-I	Cell-Cell Contact	KEGG: hsa04514	VEGFRi	RCC_8
Cytokine producing NK cells	Exhausted CD8 cells	HLA-A	CD8B	0.436682	0	HLA-A_CD8B	HLA-A - CD8B	MHC-I	Cell-Cell Contact	KEGG: hsa04514	Control	RCC_4
Exhausted CD8 cells	Exhausted CD8 cells	HLA-C	CD8A	0.436681	0	HLA-C_CD8A	HLA-C - CD8A	MHC-I	Cell-Cell Contact	KEGG: hsa04514	anti-PD1	RCC_4
Activated CD4 cells	Tem CD8 cells	HLA-B	CD8A	0.43666	0	HLA-B_CD8A	HLA-B - CD8A	MHC-I	Cell-Cell Contact	KEGG: hsa04514	anti-PD1	RCC_7
3_TEMRA CD8 cells	Exhausted CD8 cells	HLA-B	CD8A	0.436639	0	HLA-B_CD8A	HLA-B - CD8A	MHC-I	Cell-Cell Contact	KEGG: hsa04514	VEGFRi	RCC_1
Monocytes	Tem CD8 cells	HLA-B	CD8A	0.436638	0	HLA-B_CD8A	HLA-B - CD8A	MHC-I	Cell-Cell Contact	KEGG: hsa04514	anti-PD1 + VEGFRi	RCC_7
Tem/rm CD8 cells	Tcm CD8 cells	HLA-A	CD8A	0.436608	0	HLA-A_CD8A	HLA-A - CD8A	MHC-I	Cell-Cell Contact	KEGG: hsa04514	Control	RCC_6
Cytotoxic NK cells	1_TEMRA CD8 cells	HLA-B	CD8A	0.436601	0	HLA-B_CD8A	HLA-B - CD8A	MHC-I	Cell-Cell Contact	KEGG: hsa04514	Control	RCC_1
Exhausted CD8 cells	Exhausted CD8 cells	HLA-B	CD8A	0.436585	0	HLA-B_CD8A	HLA-B - CD8A	MHC-I	Cell-Cell Contact	KEGG: hsa04514	anti-PD1 + VEGFRi	RCC_1
Exhausted CD8 cells	Exhausted CD8 cells	HLA-B	CD8B	0.436549	0	HLA-B_CD8B	HLA-B - CD8B	MHC-I	Cell-Cell Contact	KEGG: hsa04514	anti-PD1	RCC_8
Tissue-Associated Activated CD4 cells	Tem/rm CD8 cells	HLA-B	CD8A	0.436524	0	HLA-B_CD8A	HLA-B - CD8A	MHC-I	Cell-Cell Contact	KEGG: hsa04514	Control	RCC_4
Type I IFN NK cells	Exhausted CD8 cells	HLA-A	CD8B	0.436511	0	HLA-A_CD8B	HLA-A - CD8B	MHC-I	Cell-Cell Contact	KEGG: hsa04514	anti-CD3/CD28/CD2	RCC_4
Regulatory CD4 cells	Tcm CD8 cells	HLA-A	CD8A	0.436456	0	HLA-A_CD8A	HLA-A - CD8A	MHC-I	Cell-Cell Contact	KEGG: hsa04514	Control	RCC_6
Cytotoxic NK cells	Tem CD8 cells	HLA-A	CD8A	0.436448	0	HLA-A_CD8A	HLA-A - CD8A	MHC-I	Cell-Cell Contact	KEGG: hsa04514	Control	RCC_7
Activated Cytotoxic CD4 cells	Exhausted CD8 cells	HLA-B	CD8A	0.436431	0	HLA-B_CD8A	HLA-B - CD8A	MHC-I	Cell-Cell Contact	KEGG: hsa04514	VEGFRi	RCC_6
Tcm CD4 cells	Tem CD8 cells	HLA-A	CD8A	0.436426	0	HLA-A_CD8A	HLA-A - CD8A	MHC-I	Cell-Cell Contact	KEGG: hsa04514	Control	RCC_4
Tem CD4 cells	1_TEMRA CD8 cells	HLA-B	CD8A	0.436422	0	HLA-B_CD8A	HLA-B - CD8A	MHC-I	Cell-Cell Contact	KEGG: hsa04514	anti-PD1	RCC_1
Exhausted CD8 cells	Exhausted CD8 cells	HLA-B	CD8A	0.436421	0	HLA-B_CD8A	HLA-B - CD8A	MHC-I	Cell-Cell Contact	KEGG: hsa04514	Control	RCC_1
Resting NK cells	Exhausted CD8 cells	HLA-B	CD8A	0.43642	0	HLA-B_CD8A	HLA-B - CD8A	MHC-I	Cell-Cell Contact	KEGG: hsa04514	anti-PD1	RCC_8
Tem/rm CD8 cells	Tem/rm CD8 cells	HLA-A	CD8A	0.436389	0	HLA-A_CD8A	HLA-A - CD8A	MHC-I	Cell-Cell Contact	KEGG: hsa04514	anti-PD1	RCC_3
Exhausted CD8 cells	1_TEMRA CD8 cells	HLA-B	CD8A	0.436382	0	HLA-B_CD8A	HLA-B - CD8A	MHC-I	Cell-Cell Contact	KEGG: hsa04514	Control	RCC_5
Naive Gamma delta T cells	Exhausted CD8 cells	HLA-B	CD8A	0.436378	0	HLA-B_CD8A	HLA-B - CD8A	MHC-I	Cell-Cell Contact	KEGG: hsa04514	anti-CD3/CD28/CD2	RCC_5
Activated NK cells	Exhausted CD8 cells	HLA-B	CD8A	0.436369	0	HLA-B_CD8A	HLA-B - CD8A	MHC-I	Cell-Cell Contact	KEGG: hsa04514	anti-CD3/CD28/CD2	RCC_8
Exhausted CD8 cells	Exhausted CD8 cells	HLA-A	CD8A	0.436358	0	HLA-A_CD8A	HLA-A - CD8A	MHC-I	Cell-Cell Contact	KEGG: hsa04514	anti-CD3/CD28/CD2	RCC_5
Type I IFN NK cells	Exhausted CD8 cells	HLA-B	CD8B	0.436352	0	HLA-B_CD8B	HLA-B - CD8B	MHC-I	Cell-Cell Contact	KEGG: hsa04514	Control	RCC_5
1_TEMRA CD8 cells	Tcm CD8 cells	HLA-A	CD8A	0.436335	0	HLA-A_CD8A	HLA-A - CD8A	MHC-I	Cell-Cell Contact	KEGG: hsa04514	Control	RCC_6
Exhausted CD8 cells	Tem/rm CD8 cells	HLA-A	CD8A	0.436321	0	HLA-A_CD8A	HLA-A - CD8A	MHC-I	Cell-Cell Contact	KEGG: hsa04514	Control	RCC_4
Activated CD8 cells	Exhausted CD8 cells	HLA-A	CD8A	0.436297	0	HLA-A_CD8A	HLA-A - CD8A	MHC-I	Cell-Cell Contact	KEGG: hsa04514	anti-CD3/CD28/CD2	RCC_5
Activated NK cells	Tem CD8 cells	HLA-A	CD8A	0.436271	0	HLA-A_CD8A	HLA-A - CD8A	MHC-I	Cell-Cell Contact	KEGG: hsa04514	Control	RCC_7
MAIT cells	Exhausted CD8 cells	HLA-B	CD8B	0.43627	0	HLA-B_CD8B	HLA-B - CD8B	MHC-I	Cell-Cell Contact	KEGG: hsa04514	Control	RCC_4
Cytotoxic CD4 cells	Exhausted CD8 cells	HLA-A	CD8A	0.436261	0	HLA-A_CD8A	HLA-A - CD8A	MHC-I	Cell-Cell Contact	KEGG: hsa04514	VEGFRi	RCC_6
Cytotoxic CD4 cells	2_TEMRA CD8 cells	HLA-B	CD8A	0.436256	0	HLA-B_CD8A	HLA-B - CD8A	MHC-I	Cell-Cell Contact	KEGG: hsa04514	anti-CD3/CD28/CD2	RCC_6
Tissue-resident NK cells	Exhausted CD8 cells	HLA-B	CD8B	0.43625	0	HLA-B_CD8B	HLA-B - CD8B	MHC-I	Cell-Cell Contact	KEGG: hsa04514	anti-PD1	RCC_8
Activated Cytotoxic CD4 cells	Exhausted CD8 cells	HLA-B	CD8A	0.436249	0	HLA-B_CD8A	HLA-B - CD8A	MHC-I	Cell-Cell Contact	KEGG: hsa04514	anti-PD1	RCC_1
Naive Gamma delta T cells	1_TEMRA CD8 cells	HLA-A	CD8A	0.436204	0	HLA-A_CD8A	HLA-A - CD8A	MHC-I	Cell-Cell Contact	KEGG: hsa04514	anti-PD1	RCC_1
1_TEMRA CD8 cells	3_TEMRA CD8 cells	HLA-B	CD8A	0.436191	0	HLA-B_CD8A	HLA-B - CD8A	MHC-I	Cell-Cell Contact	KEGG: hsa04514	anti-PD1	RCC_6
Activated CD4 cells	Exhausted CD8 cells	HLA-B	CD8B	0.436136	0	HLA-B_CD8B	HLA-B - CD8B	MHC-I	Cell-Cell Contact	KEGG: hsa04514	Control	RCC_4
Tissue-resident NK cells	Exhausted CD8 cells	HLA-A	CD8A	0.436126	0	HLA-A_CD8A	HLA-A - CD8A	MHC-I	Cell-Cell Contact	KEGG: hsa04514	VEGFRi	RCC_6
Tcm CD4 cells	Exhausted CD8 cells	HLA-B	CD8B	0.436121	0	HLA-B_CD8B	HLA-B - CD8B	MHC-I	Cell-Cell Contact	KEGG: hsa04514	Control	RCC_6
NK-like TEMRA CD8 cells	Tem CD8 cells	HLA-A	CD8A	0.436102	0	HLA-A_CD8A	HLA-A - CD8A	MHC-I	Cell-Cell Contact	KEGG: hsa04514	Control	RCC_7
Activated NK cells	Exhausted CD8 cells	HLA-B	CD8B	0.436088	0	HLA-B_CD8B	HLA-B - CD8B	MHC-I	Cell-Cell Contact	KEGG: hsa04514	anti-PD1	RCC_4
Activated NK cells	Exhausted CD8 cells	HLA-A	CD8A	0.436061	0	HLA-A_CD8A	HLA-A - CD8A	MHC-I	Cell-Cell Contact	KEGG: hsa04514	anti-PD1 + VEGFRi	RCC_1
1_TEMRA CD8 cells	Exhausted CD8 cells	HLA-B	CD8B	0.436054	0	HLA-B_CD8B	HLA-B - CD8B	MHC-I	Cell-Cell Contact	KEGG: hsa04514	Control	RCC_5
3_TEMRA CD8 cells	1_TEMRA CD8 cells	HLA-B	CD8A	0.436053	0	HLA-B_CD8A	HLA-B - CD8A	MHC-I	Cell-Cell Contact	KEGG: hsa04514	VEGFRi	RCC_8
Regulatory CD4 cells	2_TEMRA CD8 cells	HLA-B	CD8A	0.436025	0	HLA-B_CD8A	HLA-B - CD8A	MHC-I	Cell-Cell Contact	KEGG: hsa04514	anti-CD3/CD28/CD2	RCC_6
Type I IFN NK cells	Activated CD8 cells	HLA-C	CD8A	0.436019	0	HLA-C_CD8A	HLA-C - CD8A	MHC-I	Cell-Cell Contact	KEGG: hsa04514	Control	RCC_4
Regulatory CD4 cells	Tem CD8 cells	HLA-B	CD8A	0.436013	0	HLA-B_CD8A	HLA-B - CD8A	MHC-I	Cell-Cell Contact	KEGG: hsa04514	anti-PD1	RCC_7
Cytotoxic CD4 cells	Activated CD8 cells	HLA-C	CD8A	0.436008	0	HLA-C_CD8A	HLA-C - CD8A	MHC-I	Cell-Cell Contact	KEGG: hsa04514	Control	RCC_4
Tem CD8 cells	Tcm CD8 cells	HLA-B	CD8A	0.436003	0	HLA-B_CD8A	HLA-B - CD8A	MHC-I	Cell-Cell Contact	KEGG: hsa04514	Control	RCC_6
Tem CD8 cells	1_TEMRA CD8 cells	HLA-C	CD8A	0.435955	0	HLA-C_CD8A	HLA-C - CD8A	MHC-I	Cell-Cell Contact	KEGG: hsa04514	anti-PD1 + VEGFRi	RCC_6
Tem/rm CD8 cells	Exhausted CD8 cells	HLA-B	CD8A	0.435955	0	HLA-B_CD8A	HLA-B - CD8A	MHC-I	Cell-Cell Contact	KEGG: hsa04514	Control	RCC_1
Tcm CD8 cells	1_TEMRA CD8 cells	HLA-A	CD8A	0.435931	0	HLA-A_CD8A	HLA-A - CD8A	MHC-I	Cell-Cell Contact	KEGG: hsa04514	anti-PD1	RCC_1
Tem/rm CD8 cells	Exhausted CD8 cells	HLA-B	CD8A	0.435927	0	HLA-B_CD8A	HLA-B - CD8A	MHC-I	Cell-Cell Contact	KEGG: hsa04514	anti-PD1	RCC_7
MAIT cells	1_TEMRA CD8 cells	HLA-B	CD8A	0.435918	0	HLA-B_CD8A	HLA-B - CD8A	MHC-I	Cell-Cell Contact	KEGG: hsa04514	anti-PD1	RCC_6
3_TEMRA CD8 cells	Exhausted CD8 cells	HLA-B	CD8A	0.435903	0	HLA-B_CD8A	HLA-B - CD8A	MHC-I	Cell-Cell Contact	KEGG: hsa04514	anti-CD3/CD28/CD2	RCC_8
Exhausted CD8 cells	2_TEMRA CD8 cells	HLA-B	CD8A	0.435892	0	HLA-B_CD8A	HLA-B - CD8A	MHC-I	Cell-Cell Contact	KEGG: hsa04514	anti-CD3/CD28/CD2	RCC_6
Type I IFN NK cells	Exhausted CD8 cells	HLA-B	CD8A	0.43587	0	HLA-B_CD8A	HLA-B - CD8A	MHC-I	Cell-Cell Contact	KEGG: hsa04514	anti-PD1	RCC_7
MAIT cells	2_TEMRA CD8 cells	HLA-A	CD8A	0.435868	0	HLA-A_CD8A	HLA-A - CD8A	MHC-I	Cell-Cell Contact	KEGG: hsa04514	anti-CD3/CD28/CD2	RCC_6
Cytokine producing NK cells	Tcm CD8 cells	HLA-A	CD8A	0.435855	0	HLA-A_CD8A	HLA-A - CD8A	MHC-I	Cell-Cell Contact	KEGG: hsa04514	Control	RCC_4
Tem CD8 cells	Exhausted CD8 cells	HLA-B	CD8A	0.43585	0	HLA-B_CD8A	HLA-B - CD8A	MHC-I	Cell-Cell Contact	KEGG: hsa04514	anti-PD1	RCC_7
NK-like TEMRA CD8 cells	Tem/rm CD8 cells	HLA-B	CD8A	0.435845	0	HLA-B_CD8A	HLA-B - CD8A	MHC-I	Cell-Cell Contact	KEGG: hsa04514	anti-PD1	RCC_4
Tem CD4 cells	Exhausted CD8 cells	HLA-B	CD8B	0.435837	0	HLA-B_CD8B	HLA-B - CD8B	MHC-I	Cell-Cell Contact	KEGG: hsa04514	Control	RCC_6
Tem/rm CD8 cells	1_TEMRA CD8 cells	HLA-C	CD8A	0.435819	0	HLA-C_CD8A	HLA-C - CD8A	MHC-I	Cell-Cell Contact	KEGG: hsa04514	VEGFRi	RCC_6
Cytotoxic NK cells	Tem CD8 cells	HLA-B	CD8B	0.435818	0	HLA-B_CD8B	HLA-B - CD8B	MHC-I	Cell-Cell Contact	KEGG: hsa04514	anti-PD1	RCC_4
Tem/rm CD8 cells	Exhausted CD8 cells	HLA-B	CD8A	0.435812	0	HLA-B_CD8A	HLA-B - CD8A	MHC-I	Cell-Cell Contact	KEGG: hsa04514	anti-PD1 + VEGFRi	RCC_4
Exhausted Cytotoxic CD4 cells	Exhausted CD8 cells	HLA-B	CD8A	0.43581	0	HLA-B_CD8A	HLA-B - CD8A	MHC-I	Cell-Cell Contact	KEGG: hsa04514	VEGFRi	RCC_1
Cytokine producing NK cells	Exhausted CD8 cells	HLA-B	CD8B	0.435761	0	HLA-B_CD8B	HLA-B - CD8B	MHC-I	Cell-Cell Contact	KEGG: hsa04514	anti-PD1	RCC_4
1_TEMRA CD8 cells	Exhausted CD8 cells	HLA-B	CD8A	0.435758	0	HLA-B_CD8A	HLA-B - CD8A	MHC-I	Cell-Cell Contact	KEGG: hsa04514	VEGFRi	RCC_5
Cytotoxic NK cells	Exhausted CD8 cells	HLA-A	CD8B	0.435756	0	HLA-A_CD8B	HLA-A - CD8B	MHC-I	Cell-Cell Contact	KEGG: hsa04514	anti-CD3/CD28/CD2	RCC_4
Tcm CD4 cells	Exhausted CD8 cells	HLA-A	CD8A	0.435749	0	HLA-A_CD8A	HLA-A - CD8A	MHC-I	Cell-Cell Contact	KEGG: hsa04514	Control	RCC_4
Cytokine producing NK cells	Exhausted CD8 cells	HLA-B	CD8B	0.435745	0	HLA-B_CD8B	HLA-B - CD8B	MHC-I	Cell-Cell Contact	KEGG: hsa04514	anti-CD3/CD28/CD2	RCC_5
Tissue-resident NK cells	Tem CD8 cells	HLA-B	CD8A	0.435741	0	HLA-B_CD8A	HLA-B - CD8A	MHC-I	Cell-Cell Contact	KEGG: hsa04514	anti-PD1	RCC_7
1_TEMRA CD8 cells	Exhausted CD8 cells	HLA-B	CD8A	0.435735	0	HLA-B_CD8A	HLA-B - CD8A	MHC-I	Cell-Cell Contact	KEGG: hsa04514	Control	RCC_8
1_TEMRA CD8 cells	Exhausted CD8 cells	HLA-A	CD8A	0.435715	0	HLA-A_CD8A	HLA-A - CD8A	MHC-I	Cell-Cell Contact	KEGG: hsa04514	anti-PD1	RCC_1
Type I IFN NK cells	Tem CD8 cells	HLA-A	CD8A	0.435707	0	HLA-A_CD8A	HLA-A - CD8A	MHC-I	Cell-Cell Contact	KEGG: hsa04514	Control	RCC_7
Exhausted Cytotoxic CD4 cells	Exhausted CD8 cells	HLA-B	CD8A	0.435651	0	HLA-B_CD8A	HLA-B - CD8A	MHC-I	Cell-Cell Contact	KEGG: hsa04514	Control	RCC_1
1_TEMRA CD8 cells	2_TEMRA CD8 cells	HLA-C	CD8A	0.435626	0	HLA-C_CD8A	HLA-C - CD8A	MHC-I	Cell-Cell Contact	KEGG: hsa04514	anti-PD1	RCC_6
Tissue-resident NK cells	Exhausted CD8 cells	HLA-C	CD8A	0.435621	0	HLA-C_CD8A	HLA-C - CD8A	MHC-I	Cell-Cell Contact	KEGG: hsa04514	anti-PD1	RCC_4
Cytotoxic CD4 cells	1_TEMRA CD8 cells	HLA-C	CD8A	0.43562	0	HLA-C_CD8A	HLA-C - CD8A	MHC-I	Cell-Cell Contact	KEGG: hsa04514	VEGFRi	RCC_6
Tem CD8 cells	1_TEMRA CD8 cells	HLA-A	CD8A	0.435619	0	HLA-A_CD8A	HLA-A - CD8A	MHC-I	Cell-Cell Contact	KEGG: hsa04514	anti-PD1	RCC_8
Activated CD8 cells	Tem CD8 cells	HLA-C	CD8A	0.435607	0	HLA-C_CD8A	HLA-C - CD8A	MHC-I	Cell-Cell Contact	KEGG: hsa04514	Control	RCC_4
Regulatory CD4 cells	Tem CD8 cells	HLA-A	CD8A	0.435606	0	HLA-A_CD8A	HLA-A - CD8A	MHC-I	Cell-Cell Contact	KEGG: hsa04514	anti-PD1 + VEGFRi	RCC_4
NK-like TEMRA CD8 cells	Activated CD8 cells	HLA-B	CD8A	0.435598	0	HLA-B_CD8A	HLA-B - CD8A	MHC-I	Cell-Cell Contact	KEGG: hsa04514	anti-PD1	RCC_4
Tem/rm CD8 cells	Tem CD8 cells	HLA-A	CD8A	0.435596	0	HLA-A_CD8A	HLA-A - CD8A	MHC-I	Cell-Cell Contact	KEGG: hsa04514	anti-PD1 + VEGFRi	RCC_4
Tcm CD8 cells	Exhausted CD8 cells	HLA-B	CD8A	0.435582	0	HLA-B_CD8A	HLA-B - CD8A	MHC-I	Cell-Cell Contact	KEGG: hsa04514	VEGFRi	RCC_6
Type I IFN NK cells	1_TEMRA CD8 cells	HLA-B	CD8A	0.43558	0	HLA-B_CD8A	HLA-B - CD8A	MHC-I	Cell-Cell Contact	KEGG: hsa04514	Control	RCC_5
NK-like TEMRA CD8 cells	Exhausted CD8 cells	HLA-B	CD8A	0.435556	0	HLA-B_CD8A	HLA-B - CD8A	MHC-I	Cell-Cell Contact	KEGG: hsa04514	Control	RCC_8
Exhausted CD8 cells	Exhausted CD8 cells	HLA-B	CD8A	0.435551	0	HLA-B_CD8A	HLA-B - CD8A	MHC-I	Cell-Cell Contact	KEGG: hsa04514	anti-PD1	RCC_6
Tcm CD4 cells	Activated CD8 cells	HLA-B	CD8A	0.435549	0	HLA-B_CD8A	HLA-B - CD8A	MHC-I	Cell-Cell Contact	KEGG: hsa04514	Control	RCC_4
Cytotoxic NK cells	Exhausted CD8 cells	HLA-B	CD8A	0.435511	0	HLA-B_CD8A	HLA-B - CD8A	MHC-I	Cell-Cell Contact	KEGG: hsa04514	anti-PD1 + VEGFRi	RCC_5
XCL1/2+ Gamma delta T cells	Tem CD8 cells	HLA-B	CD8A	0.435496	0.01	HLA-B_CD8A	HLA-B - CD8A	MHC-I	Cell-Cell Contact	KEGG: hsa04514	anti-CD3/CD28/CD2	RCC_8
Tissue-resident NK cells	Exhausted CD8 cells	HLA-B	CD8A	0.435484	0	HLA-B_CD8A	HLA-B - CD8A	MHC-I	Cell-Cell Contact	KEGG: hsa04514	Control	RCC_7
Tem CD4 cells	1_TEMRA CD8 cells	HLA-B	CD8A	0.435484	0	HLA-B_CD8A	HLA-B - CD8A	MHC-I	Cell-Cell Contact	KEGG: hsa04514	VEGFRi	RCC_5
Tem/rm CD8 cells	Exhausted CD8 cells	HLA-B	CD8A	0.435455	0	HLA-B_CD8A	HLA-B - CD8A	MHC-I	Cell-Cell Contact	KEGG: hsa04514	VEGFRi	RCC_5
3_TEMRA CD8 cells	2_TEMRA CD8 cells	HLA-C	CD8A	0.435447	0	HLA-C_CD8A	HLA-C - CD8A	MHC-I	Cell-Cell Contact	KEGG: hsa04514	anti-PD1	RCC_6
MAIT cells	Tcm CD8 cells	HLA-B	CD8A	0.435444	0	HLA-B_CD8A	HLA-B - CD8A	MHC-I	Cell-Cell Contact	KEGG: hsa04514	Control	RCC_4
MAIT cells	1_TEMRA CD8 cells	HLA-B	CD8A	0.435411	0	HLA-B_CD8A	HLA-B - CD8A	MHC-I	Cell-Cell Contact	KEGG: hsa04514	Control	RCC_7
3_TEMRA CD8 cells	Tem CD8 cells	HLA-B	CD8A	0.435406	0	HLA-B_CD8A	HLA-B - CD8A	MHC-I	Cell-Cell Contact	KEGG: hsa04514	Control	RCC_1
Activated NK cells	Exhausted CD8 cells	HLA-A	CD8B	0.435398	0	HLA-A_CD8B	HLA-A - CD8B	MHC-I	Cell-Cell Contact	KEGG: hsa04514	anti-CD3/CD28/CD2	RCC_4
Naive CD4 cells	3_TEMRA CD8 cells	HLA-A	CD8A	0.435351	0	HLA-A_CD8A	HLA-A - CD8A	MHC-I	Cell-Cell Contact	KEGG: hsa04514	VEGFRi	RCC_6
Tem/rm CD8 cells	Tem CD8 cells	HLA-B	CD8A	0.435322	0.01	HLA-B_CD8A	HLA-B - CD8A	MHC-I	Cell-Cell Contact	KEGG: hsa04514	anti-PD1	RCC_8
B cells	Tem CD8 cells	HLA-B	CD8A	0.435321	0	HLA-B_CD8A	HLA-B - CD8A	MHC-I	Cell-Cell Contact	KEGG: hsa04514	anti-PD1 + VEGFRi	RCC_7
1_TEMRA CD8 cells	Activated CD8 cells	HLA-C	CD8A	0.435313	0	HLA-C_CD8A	HLA-C - CD8A	MHC-I	Cell-Cell Contact	KEGG: hsa04514	Control	RCC_4
Activated CD4 cells	Tcm CD8 cells	HLA-B	CD8A	0.435309	0	HLA-B_CD8A	HLA-B - CD8A	MHC-I	Cell-Cell Contact	KEGG: hsa04514	Control	RCC_4
Tem CD8 cells	Exhausted CD8 cells	HLA-B	CD8A	0.435296	0	HLA-B_CD8A	HLA-B - CD8A	MHC-I	Cell-Cell Contact	KEGG: hsa04514	anti-PD1 + VEGFRi	RCC_4
Type I IFN NK cells	1_TEMRA CD8 cells	HLA-B	CD8A	0.43529	0	HLA-B_CD8A	HLA-B - CD8A	MHC-I	Cell-Cell Contact	KEGG: hsa04514	anti-CD3/CD28/CD2	RCC_5
Resting NK cells	Tem CD8 cells	HLA-B	CD8A	0.435284	0	HLA-B_CD8A	HLA-B - CD8A	MHC-I	Cell-Cell Contact	KEGG: hsa04514	anti-PD1 + VEGFRi	RCC_4
1_TEMRA CD8 cells	1_TEMRA CD8 cells	HLA-B	CD8A	0.435282	0	HLA-B_CD8A	HLA-B - CD8A	MHC-I	Cell-Cell Contact	KEGG: hsa04514	Control	RCC_5
3_TEMRA CD8 cells	1_TEMRA CD8 cells	HLA-C	CD8A	0.435281	0	HLA-C_CD8A	HLA-C - CD8A	MHC-I	Cell-Cell Contact	KEGG: hsa04514	anti-PD1 + VEGFRi	RCC_6
Type I IFN NK cells	Exhausted CD8 cells	HLA-B	CD8B	0.435272	0	HLA-B_CD8B	HLA-B - CD8B	MHC-I	Cell-Cell Contact	KEGG: hsa04514	anti-CD3/CD28/CD2	RCC_8
Activated Cytotoxic CD4 cells	Tem CD8 cells	HLA-A	CD8A	0.435234	0	HLA-A_CD8A	HLA-A - CD8A	MHC-I	Cell-Cell Contact	KEGG: hsa04514	VEGFRi	RCC_8
Stressed CD8 cells	3_TEMRA CD8 cells	HLA-B	CD8A	0.43523	0	HLA-B_CD8A	HLA-B - CD8A	MHC-I	Cell-Cell Contact	KEGG: hsa04514	VEGFRi	RCC_6
1_TEMRA CD8 cells	Exhausted CD8 cells	HLA-A	CD8A	0.435213	0	HLA-A_CD8A	HLA-A - CD8A	MHC-I	Cell-Cell Contact	KEGG: hsa04514	anti-CD3/CD28/CD2	RCC_4
Type I IFN NK cells	Tem CD8 cells	HLA-A	CD8A	0.435202	0	HLA-A_CD8A	HLA-A - CD8A	MHC-I	Cell-Cell Contact	KEGG: hsa04514	anti-PD1 + VEGFRi	RCC_7
Stressed CD8 cells	Exhausted CD8 cells	HLA-B	CD8A	0.435191	0	HLA-B_CD8A	HLA-B - CD8A	MHC-I	Cell-Cell Contact	KEGG: hsa04514	anti-PD1 + VEGFRi	RCC_1
Tcm CD4 cells	Tem CD8 cells	HLA-A	CD8A	0.435187	0	HLA-A_CD8A	HLA-A - CD8A	MHC-I	Cell-Cell Contact	KEGG: hsa04514	anti-PD1	RCC_4
Activated CD4 cells	3_TEMRA CD8 cells	HLA-B	CD8A	0.435184	0	HLA-B_CD8A	HLA-B - CD8A	MHC-I	Cell-Cell Contact	KEGG: hsa04514	anti-PD1 + VEGFRi	RCC_6
Tcm CD4 cells	Exhausted CD8 cells	HLA-A	CD8B	0.435179	0	HLA-A_CD8B	HLA-A - CD8B	MHC-I	Cell-Cell Contact	KEGG: hsa04514	Control	RCC_6
Type I IFN NK cells	Tem CD8 cells	HLA-A	CD8A	0.435145	0	HLA-A_CD8A	HLA-A - CD8A	MHC-I	Cell-Cell Contact	KEGG: hsa04514	anti-CD3/CD28/CD2	RCC_8
Activated CD8 cells	Exhausted CD8 cells	HLA-B	CD8B	0.435129	0	HLA-B_CD8B	HLA-B - CD8B	MHC-I	Cell-Cell Contact	KEGG: hsa04514	anti-PD1	RCC_4
Cytokine producing NK cells	Tem/rm CD8 cells	HLA-B	CD8A	0.435126	0	HLA-B_CD8A	HLA-B - CD8A	MHC-I	Cell-Cell Contact	KEGG: hsa04514	anti-PD1	RCC_1
Tcm CD4 cells	2_TEMRA CD8 cells	HLA-A	CD8A	0.43512	0	HLA-A_CD8A	HLA-A - CD8A	MHC-I	Cell-Cell Contact	KEGG: hsa04514	anti-PD1	RCC_6
Cytotoxic NK cells	Tem/rm CD8 cells	HLA-B	CD8A	0.435119	0	HLA-B_CD8A	HLA-B - CD8A	MHC-I	Cell-Cell Contact	KEGG: hsa04514	anti-PD1	RCC_8
Tem CD8 cells	Tcm CD8 cells	HLA-A	CD8A	0.435069	0	HLA-A_CD8A	HLA-A - CD8A	MHC-I	Cell-Cell Contact	KEGG: hsa04514	Control	RCC_6
Cytotoxic NK cells	Exhausted CD8 cells	HLA-B	CD8B	0.435065	0	HLA-B_CD8B	HLA-B - CD8B	MHC-I	Cell-Cell Contact	KEGG: hsa04514	anti-CD3/CD28/CD2	RCC_8
Tcm CD4 cells	1_TEMRA CD8 cells	HLA-B	CD8A	0.435056	0	HLA-B_CD8A	HLA-B - CD8A	MHC-I	Cell-Cell Contact	KEGG: hsa04514	anti-PD1	RCC_8
Type I IFN NK cells	Tem CD8 cells	HLA-B	CD8B	0.435055	0	HLA-B_CD8B	HLA-B - CD8B	MHC-I	Cell-Cell Contact	KEGG: hsa04514	anti-PD1	RCC_4
Monocytes	3_TEMRA CD8 cells	HLA-B	CD8A	0.435029	0	HLA-B_CD8A	HLA-B - CD8A	MHC-I	Cell-Cell Contact	KEGG: hsa04514	VEGFRi	RCC_6
Cytokine producing NK cells	Exhausted CD8 cells	HLA-A	CD8A	0.435027	0	HLA-A_CD8A	HLA-A - CD8A	MHC-I	Cell-Cell Contact	KEGG: hsa04514	anti-CD3/CD28/CD2	RCC_5
Cytokine producing NK cells	Exhausted CD8 cells	HLA-A	CD8B	0.435001	0	HLA-A_CD8B	HLA-A - CD8B	MHC-I	Cell-Cell Contact	KEGG: hsa04514	anti-CD3/CD28/CD2	RCC_4
Cytotoxic NK cells	1_TEMRA CD8 cells	HLA-A	CD8A	0.435	0	HLA-A_CD8A	HLA-A - CD8A	MHC-I	Cell-Cell Contact	KEGG: hsa04514	anti-PD1	RCC_8
Activated NK cells	Exhausted CD8 cells	HLA-A	CD8A	0.434997	0	HLA-A_CD8A	HLA-A - CD8A	MHC-I	Cell-Cell Contact	KEGG: hsa04514	anti-PD1	RCC_8
Activated CD8 cells	Exhausted CD8 cells	HLA-C	CD8A	0.434931	0	HLA-C_CD8A	HLA-C - CD8A	MHC-I	Cell-Cell Contact	KEGG: hsa04514	Control	RCC_4
Cytotoxic CD4 cells	Tem CD8 cells	HLA-A	CD8A	0.434871	0	HLA-A_CD8A	HLA-A - CD8A	MHC-I	Cell-Cell Contact	KEGG: hsa04514	anti-PD1 + VEGFRi	RCC_7
Exhausted CD8 cells	Tem CD8 cells	HLA-B	CD8A	0.43485	0.01	HLA-B_CD8A	HLA-B - CD8A	MHC-I	Cell-Cell Contact	KEGG: hsa04514	anti-PD1	RCC_8
Tem CD8 cells	2_TEMRA CD8 cells	HLA-A	CD8A	0.434834	0	HLA-A_CD8A	HLA-A - CD8A	MHC-I	Cell-Cell Contact	KEGG: hsa04514	anti-CD3/CD28/CD2	RCC_6
XCL1/2+ Gamma delta T cells	Exhausted CD8 cells	HLA-B	CD8B	0.434792	0	HLA-B_CD8B	HLA-B - CD8B	MHC-I	Cell-Cell Contact	KEGG: hsa04514	anti-PD1	RCC_8
Tem CD8 cells	Activated CD8 cells	HLA-A	CD8A	0.434785	0	HLA-A_CD8A	HLA-A - CD8A	MHC-I	Cell-Cell Contact	KEGG: hsa04514	Control	RCC_4
Stressed CD8 cells	Tem CD8 cells	HLA-B	CD8A	0.434779	0	HLA-B_CD8A	HLA-B - CD8A	MHC-I	Cell-Cell Contact	KEGG: hsa04514	VEGFRi	RCC_7
1_TEMRA CD8 cells	Exhausted CD8 cells	HLA-B	CD8A	0.43477	0	HLA-B_CD8A	HLA-B - CD8A	MHC-I	Cell-Cell Contact	KEGG: hsa04514	anti-PD1 + VEGFRi	RCC_5
Cytotoxic NK cells	Exhausted CD8 cells	HLA-B	CD8A	0.434764	0	HLA-B_CD8A	HLA-B - CD8A	MHC-I	Cell-Cell Contact	KEGG: hsa04514	anti-PD1	RCC_7
1_TEMRA CD8 cells	3_TEMRA CD8 cells	HLA-A	CD8A	0.434762	0	HLA-A_CD8A	HLA-A - CD8A	MHC-I	Cell-Cell Contact	KEGG: hsa04514	anti-PD1	RCC_6
Resting NK cells	Tem CD8 cells	HLA-A	CD8A	0.434747	0	HLA-A_CD8A	HLA-A - CD8A	MHC-I	Cell-Cell Contact	KEGG: hsa04514	anti-PD1	RCC_1
Activated NK cells	Tem CD8 cells	HLA-B	CD8A	0.434741	0	HLA-B_CD8A	HLA-B - CD8A	MHC-I	Cell-Cell Contact	KEGG: hsa04514	Control	RCC_1
Tem/rm CD8 cells	2_TEMRA CD8 cells	HLA-A	CD8A	0.43471	0	HLA-A_CD8A	HLA-A - CD8A	MHC-I	Cell-Cell Contact	KEGG: hsa04514	anti-CD3/CD28/CD2	RCC_6
Cytotoxic NK cells	1_TEMRA CD8 cells	HLA-C	CD8A	0.434702	0	HLA-C_CD8A	HLA-C - CD8A	MHC-I	Cell-Cell Contact	KEGG: hsa04514	anti-PD1	RCC_1
Exhausted CD8 cells	Tem CD8 cells	HLA-C	CD8A	0.434697	0	HLA-C_CD8A	HLA-C - CD8A	MHC-I	Cell-Cell Contact	KEGG: hsa04514	Control	RCC_4
Cytotoxic CD4 cells	1_TEMRA CD8 cells	HLA-A	CD8A	0.434679	0	HLA-A_CD8A	HLA-A - CD8A	MHC-I	Cell-Cell Contact	KEGG: hsa04514	anti-PD1	RCC_6
Tem CD8 cells	Exhausted CD8 cells	HLA-B	CD8A	0.434679	0	HLA-B_CD8A	HLA-B - CD8A	MHC-I	Cell-Cell Contact	KEGG: hsa04514	VEGFRi	RCC_1
3_TEMRA CD8 cells	Activated CD8 cells	HLA-C	CD8A	0.434666	0	HLA-C_CD8A	HLA-C - CD8A	MHC-I	Cell-Cell Contact	KEGG: hsa04514	Control	RCC_4
Immature NK cells	Exhausted CD8 cells	HLA-B	CD8A	0.43465	0	HLA-B_CD8A	HLA-B - CD8A	MHC-I	Cell-Cell Contact	KEGG: hsa04514	anti-PD1 + VEGFRi	RCC_1
Tem CD8 cells	Exhausted CD8 cells	HLA-A	CD8A	0.434628	0	HLA-A_CD8A	HLA-A - CD8A	MHC-I	Cell-Cell Contact	KEGG: hsa04514	VEGFRi	RCC_1
Exhausted CD8 cells	Tem CD8 cells	HLA-C	CD8A	0.434611	0	HLA-C_CD8A	HLA-C - CD8A	MHC-I	Cell-Cell Contact	KEGG: hsa04514	VEGFRi	RCC_6
3_TEMRA CD8 cells	Exhausted CD8 cells	HLA-B	CD8A	0.434611	0	HLA-B_CD8A	HLA-B - CD8A	MHC-I	Cell-Cell Contact	KEGG: hsa04514	Control	RCC_8
Tem/rm CD8 cells	Exhausted CD8 cells	HLA-A	CD8A	0.434588	0	HLA-A_CD8A	HLA-A - CD8A	MHC-I	Cell-Cell Contact	KEGG: hsa04514	anti-PD1	RCC_6
Activated CD8 cells	Tem CD8 cells	HLA-C	CD8A	0.434564	0	HLA-C_CD8A	HLA-C - CD8A	MHC-I	Cell-Cell Contact	KEGG: hsa04514	anti-PD1	RCC_4
anti-CD3/CD28/CD2cult CD4 cells	Exhausted CD8 cells	HLA-A	CD8A	0.434561	0	HLA-A_CD8A	HLA-A - CD8A	MHC-I	Cell-Cell Contact	KEGG: hsa04514	anti-CD3/CD28/CD2	RCC_4
Activated Cytotoxic CD4 cells	Exhausted CD8 cells	HLA-B	CD8B	0.434555	0	HLA-B_CD8B	HLA-B - CD8B	MHC-I	Cell-Cell Contact	KEGG: hsa04514	anti-PD1	RCC_8
Tissue-resident NK cells	Tem CD8 cells	HLA-B	CD8A	0.434551	0.01	HLA-B_CD8A	HLA-B - CD8A	MHC-I	Cell-Cell Contact	KEGG: hsa04514	anti-PD1	RCC_8
3_TEMRA CD8 cells	Exhausted CD8 cells	HLA-C	CD8B	0.434546	0	HLA-C_CD8B	HLA-C - CD8B	MHC-I	Cell-Cell Contact	KEGG: hsa04514	Control	RCC_6
Tissue-resident NK cells	Tcm CD8 cells	HLA-A	CD8A	0.434511	0	HLA-A_CD8A	HLA-A - CD8A	MHC-I	Cell-Cell Contact	KEGG: hsa04514	Control	RCC_6
Tem CD8 cells	Exhausted CD8 cells	HLA-B	CD8A	0.434506	0	HLA-B_CD8A	HLA-B - CD8A	MHC-I	Cell-Cell Contact	KEGG: hsa04514	anti-PD1 + VEGFRi	RCC_1
3_TEMRA CD8 cells	Exhausted CD8 cells	HLA-B	CD8B	0.43448	0	HLA-B_CD8B	HLA-B - CD8B	MHC-I	Cell-Cell Contact	KEGG: hsa04514	anti-CD3/CD28/CD2	RCC_5
Tissue-resident NK cells	Tem CD8 cells	HLA-A	CD8A	0.434457	0	HLA-A_CD8A	HLA-A - CD8A	MHC-I	Cell-Cell Contact	KEGG: hsa04514	anti-PD1	RCC_6
1_TEMRA CD8 cells	Exhausted CD8 cells	HLA-C	CD8B	0.434418	0	HLA-C_CD8B	HLA-C - CD8B	MHC-I	Cell-Cell Contact	KEGG: hsa04514	Control	RCC_6
Activated CD8 cells	Exhausted CD8 cells	HLA-B	CD8A	0.43441	0	HLA-B_CD8A	HLA-B - CD8A	MHC-I	Cell-Cell Contact	KEGG: hsa04514	anti-CD3/CD28/CD2	RCC_8
NK-like TEMRA CD8 cells	Tem CD8 cells	HLA-C	CD8A	0.434397	0	HLA-C_CD8A	HLA-C - CD8A	MHC-I	Cell-Cell Contact	KEGG: hsa04514	anti-PD1 + VEGFRi	RCC_6
Tcm CD4 cells	3_TEMRA CD8 cells	HLA-C	CD8A	0.434395	0	HLA-C_CD8A	HLA-C - CD8A	MHC-I	Cell-Cell Contact	KEGG: hsa04514	Control	RCC_6
XCL1/2+ Gamma delta T cells	1_TEMRA CD8 cells	HLA-B	CD8A	0.434382	0	HLA-B_CD8A	HLA-B - CD8A	MHC-I	Cell-Cell Contact	KEGG: hsa04514	anti-CD3/CD28/CD2	RCC_8
3_TEMRA CD8 cells	Tem CD8 cells	HLA-A	CD8A	0.434364	0	HLA-A_CD8A	HLA-A - CD8A	MHC-I	Cell-Cell Contact	KEGG: hsa04514	VEGFRi	RCC_7
NK-like TEMRA CD8 cells	1_TEMRA CD8 cells	HLA-B	CD8A	0.434363	0	HLA-B_CD8A	HLA-B - CD8A	MHC-I	Cell-Cell Contact	KEGG: hsa04514	VEGFRi	RCC_8
Immature NK cells	Exhausted CD8 cells	HLA-C	CD8A	0.434352	0	HLA-C_CD8A	HLA-C - CD8A	MHC-I	Cell-Cell Contact	KEGG: hsa04514	anti-PD1	RCC_4
Tem CD4 cells	Tem CD8 cells	HLA-C	CD8A	0.434322	0	HLA-C_CD8A	HLA-C - CD8A	MHC-I	Cell-Cell Contact	KEGG: hsa04514	Control	RCC_6
1_TEMRA CD8 cells	Exhausted CD8 cells	HLA-B	CD8B	0.434302	0	HLA-B_CD8B	HLA-B - CD8B	MHC-I	Cell-Cell Contact	KEGG: hsa04514	anti-PD1	RCC_4
1_TEMRA CD8 cells	2_TEMRA CD8 cells	HLA-E	CD8A	0.434299	0	HLA-E_CD8A	HLA-E - CD8A	MHC-I	Cell-Cell Contact	KEGG: hsa04514	Control	RCC_6
Cytokine producing NK cells	Tem CD8 cells	HLA-A	CD8A	0.434278	0	HLA-A_CD8A	HLA-A - CD8A	MHC-I	Cell-Cell Contact	KEGG: hsa04514	Control	RCC_1
Tissue-Associated Activated CD4 cells	Tem CD8 cells	HLA-B	CD8A	0.434273	0.01	HLA-B_CD8A	HLA-B - CD8A	MHC-I	Cell-Cell Contact	KEGG: hsa04514	anti-CD3/CD28/CD2	RCC_8
Cytotoxic CD4 cells	Tem CD8 cells	HLA-C	CD8A	0.434264	0	HLA-C_CD8A	HLA-C - CD8A	MHC-I	Cell-Cell Contact	KEGG: hsa04514	anti-PD1 + VEGFRi	RCC_6
Tcm CD8 cells	Exhausted CD8 cells	HLA-B	CD8B	0.434247	0	HLA-B_CD8B	HLA-B - CD8B	MHC-I	Cell-Cell Contact	KEGG: hsa04514	anti-PD1	RCC_8
3_TEMRA CD8 cells	Exhausted CD8 cells	HLA-C	CD8A	0.434232	0	HLA-C_CD8A	HLA-C - CD8A	MHC-I	Cell-Cell Contact	KEGG: hsa04514	anti-CD3/CD28/CD2	RCC_4
MAIT cells	Exhausted CD8 cells	HLA-B	CD8A	0.434211	0	HLA-B_CD8A	HLA-B - CD8A	MHC-I	Cell-Cell Contact	KEGG: hsa04514	VEGFRi	RCC_1
Tissue-resident NK cells	Activated CD8 cells	HLA-A	CD8A	0.434201	0	HLA-A_CD8A	HLA-A - CD8A	MHC-I	Cell-Cell Contact	KEGG: hsa04514	Control	RCC_4
Cytotoxic CD4 cells	Exhausted CD8 cells	HLA-B	CD8A	0.434191	0	HLA-B_CD8A	HLA-B - CD8A	MHC-I	Cell-Cell Contact	KEGG: hsa04514	anti-PD1	RCC_6
Activated CD4 cells	Tem/rm CD8 cells	HLA-B	CD8A	0.434189	0	HLA-B_CD8A	HLA-B - CD8A	MHC-I	Cell-Cell Contact	KEGG: hsa04514	anti-PD1	RCC_4
1_TEMRA CD8 cells	Tem CD8 cells	HLA-A	CD8A	0.434171	0	HLA-A_CD8A	HLA-A - CD8A	MHC-I	Cell-Cell Contact	KEGG: hsa04514	anti-PD1 + VEGFRi	RCC_4
2_TEMRA CD8 cells	Tem CD8 cells	HLA-E	CD8A	0.434118	0	HLA-E_CD8A	HLA-E - CD8A	MHC-I	Cell-Cell Contact	KEGG: hsa04514	Control	RCC_6
Tissue-resident NK cells	Tem CD8 cells	HLA-C	CD8A	0.434097	0	HLA-C_CD8A	HLA-C - CD8A	MHC-I	Cell-Cell Contact	KEGG: hsa04514	Control	RCC_4
3_TEMRA CD8 cells	Exhausted CD8 cells	HLA-A	CD8A	0.434094	0	HLA-A_CD8A	HLA-A - CD8A	MHC-I	Cell-Cell Contact	KEGG: hsa04514	Control	RCC_1
1_TEMRA CD8 cells	Exhausted CD8 cells	HLA-B	CD8B	0.434091	0	HLA-B_CD8B	HLA-B - CD8B	MHC-I	Cell-Cell Contact	KEGG: hsa04514	Control	RCC_8
Type I IFN NK cells	Exhausted CD8 cells	HLA-A	CD8A	0.434057	0	HLA-A_CD8A	HLA-A - CD8A	MHC-I	Cell-Cell Contact	KEGG: hsa04514	VEGFRi	RCC_1
Type I IFN NK cells	1_TEMRA CD8 cells	HLA-A	CD8A	0.434031	0	HLA-A_CD8A	HLA-A - CD8A	MHC-I	Cell-Cell Contact	KEGG: hsa04514	anti-CD3/CD28/CD2	RCC_8
Tissue-resident NK cells	1_TEMRA CD8 cells	HLA-B	CD8A	0.434024	0	HLA-B_CD8A	HLA-B - CD8A	MHC-I	Cell-Cell Contact	KEGG: hsa04514	VEGFRi	RCC_8
Exhausted CD8 cells	Exhausted CD8 cells	HLA-C	CD8A	0.434021	0	HLA-C_CD8A	HLA-C - CD8A	MHC-I	Cell-Cell Contact	KEGG: hsa04514	Control	RCC_4
Regulatory CD4 cells	1_TEMRA CD8 cells	HLA-A	CD8A	0.434	0	HLA-A_CD8A	HLA-A - CD8A	MHC-I	Cell-Cell Contact	KEGG: hsa04514	anti-PD1	RCC_8
Tem CD4 cells	2_TEMRA CD8 cells	HLA-C	CD8A	0.433981	0	HLA-C_CD8A	HLA-C - CD8A	MHC-I	Cell-Cell Contact	KEGG: hsa04514	anti-PD1 + VEGFRi	RCC_6
Regulatory CD4 cells	1_TEMRA CD8 cells	HLA-B	CD8A	0.433975	0	HLA-B_CD8A	HLA-B - CD8A	MHC-I	Cell-Cell Contact	KEGG: hsa04514	anti-CD3/CD28/CD2	RCC_5
Exhausted CD8 cells	Tem CD8 cells	HLA-A	CD8A	0.43397	0	HLA-A_CD8A	HLA-A - CD8A	MHC-I	Cell-Cell Contact	KEGG: hsa04514	VEGFRi	RCC_7
Type I IFN NK cells	Tem/rm CD8 cells	HLA-B	CD8A	0.433956	0	HLA-B_CD8A	HLA-B - CD8A	MHC-I	Cell-Cell Contact	KEGG: hsa04514	anti-CD3/CD28/CD2	RCC_8
Activated CD4 cells	Exhausted CD8 cells	HLA-B	CD8A	0.433942	0	HLA-B_CD8A	HLA-B - CD8A	MHC-I	Cell-Cell Contact	KEGG: hsa04514	VEGFRi	RCC_6
Activated CD4 cells	Activated CD8 cells	HLA-B	CD8A	0.433942	0	HLA-B_CD8A	HLA-B - CD8A	MHC-I	Cell-Cell Contact	KEGG: hsa04514	anti-PD1	RCC_4
Tem/rm CD8 cells	2_TEMRA CD8 cells	HLA-B	CD8A	0.433937	0	HLA-B_CD8A	HLA-B - CD8A	MHC-I	Cell-Cell Contact	KEGG: hsa04514	anti-CD3/CD28/CD2	RCC_6
Cytotoxic NK cells	Tem/rm CD8 cells	HLA-B	CD8A	0.433933	0	HLA-B_CD8A	HLA-B - CD8A	MHC-I	Cell-Cell Contact	KEGG: hsa04514	anti-PD1	RCC_1
Cytokine producing NK cells	Tem CD8 cells	HLA-B	CD8A	0.433928	0	HLA-B_CD8A	HLA-B - CD8A	MHC-I	Cell-Cell Contact	KEGG: hsa04514	Control	RCC_1
Stressed CD8 cells	Tem CD8 cells	HLA-B	CD8A	0.433915	0	HLA-B_CD8A	HLA-B - CD8A	MHC-I	Cell-Cell Contact	KEGG: hsa04514	anti-PD1 + VEGFRi	RCC_4
NK-like TEMRA CD8 cells	Exhausted CD8 cells	HLA-B	CD8B	0.433913	0	HLA-B_CD8B	HLA-B - CD8B	MHC-I	Cell-Cell Contact	KEGG: hsa04514	Control	RCC_8
Type I IFN NK cells	Exhausted CD8 cells	HLA-A	CD8A	0.433868	0	HLA-A_CD8A	HLA-A - CD8A	MHC-I	Cell-Cell Contact	KEGG: hsa04514	Control	RCC_1
Activated NK cells	Exhausted CD8 cells	HLA-B	CD8B	0.433843	0	HLA-B_CD8B	HLA-B - CD8B	MHC-I	Cell-Cell Contact	KEGG: hsa04514	Control	RCC_5
NK-like TEMRA CD8 cells	1_TEMRA CD8 cells	HLA-B	CD8A	0.433797	0	HLA-B_CD8A	HLA-B - CD8A	MHC-I	Cell-Cell Contact	KEGG: hsa04514	VEGFRi	RCC_5
3_TEMRA CD8 cells	1_TEMRA CD8 cells	HLA-B	CD8A	0.433767	0	HLA-B_CD8A	HLA-B - CD8A	MHC-I	Cell-Cell Contact	KEGG: hsa04514	Control	RCC_1
Cytotoxic NK cells	Tem/rm CD8 cells	HLA-B	CD8A	0.433749	0	HLA-B_CD8A	HLA-B - CD8A	MHC-I	Cell-Cell Contact	KEGG: hsa04514	anti-CD3/CD28/CD2	RCC_8
Cytotoxic CD4 cells	Activated CD8 cells	HLA-A	CD8A	0.433749	0	HLA-A_CD8A	HLA-A - CD8A	MHC-I	Cell-Cell Contact	KEGG: hsa04514	Control	RCC_4
B cells	2_TEMRA CD8 cells	HLA-C	CD8A	0.433733	0	HLA-C_CD8A	HLA-C - CD8A	MHC-I	Cell-Cell Contact	KEGG: hsa04514	Control	RCC_6
Activated CD4 cells	Tem/rm CD8 cells	HLA-C	CD8A	0.433732	0	HLA-C_CD8A	HLA-C - CD8A	MHC-I	Cell-Cell Contact	KEGG: hsa04514	Control	RCC_6
Tcm CD8 cells	1_TEMRA CD8 cells	HLA-A	CD8A	0.43373	0	HLA-A_CD8A	HLA-A - CD8A	MHC-I	Cell-Cell Contact	KEGG: hsa04514	anti-PD1	RCC_6
Tcm CD4 cells	Tem CD8 cells	HLA-B	CD8A	0.433697	0	HLA-B_CD8A	HLA-B - CD8A	MHC-I	Cell-Cell Contact	KEGG: hsa04514	anti-PD1	RCC_7
Activated NK cells	Exhausted CD8 cells	HLA-B	CD8A	0.433685	0	HLA-B_CD8A	HLA-B - CD8A	MHC-I	Cell-Cell Contact	KEGG: hsa04514	VEGFRi	RCC_5
XCL1/2+ Gamma delta T cells	Exhausted CD8 cells	HLA-B	CD8A	0.433672	0	HLA-B_CD8A	HLA-B - CD8A	MHC-I	Cell-Cell Contact	KEGG: hsa04514	anti-PD1 + VEGFRi	RCC_1
Exhausted Cytotoxic CD4 cells	Exhausted CD8 cells	HLA-B	CD8A	0.43365	0	HLA-B_CD8A	HLA-B - CD8A	MHC-I	Cell-Cell Contact	KEGG: hsa04514	anti-PD1 + VEGFRi	RCC_1
3_TEMRA CD8 cells	Exhausted CD8 cells	HLA-A	CD8A	0.433634	0	HLA-A_CD8A	HLA-A - CD8A	MHC-I	Cell-Cell Contact	KEGG: hsa04514	anti-PD1	RCC_1
Cytotoxic NK cells	Exhausted CD8 cells	HLA-B	CD8B	0.433616	0	HLA-B_CD8B	HLA-B - CD8B	MHC-I	Cell-Cell Contact	KEGG: hsa04514	anti-CD3/CD28/CD2	RCC_5
NK-like TEMRA CD8 cells	Exhausted CD8 cells	HLA-A	CD8A	0.433597	0	HLA-A_CD8A	HLA-A - CD8A	MHC-I	Cell-Cell Contact	KEGG: hsa04514	anti-PD1	RCC_1
Proliferating CD8 cells	Tem CD8 cells	HLA-A	CD8A	0.433558	0	HLA-A_CD8A	HLA-A - CD8A	MHC-I	Cell-Cell Contact	KEGG: hsa04514	anti-PD1 + VEGFRi	RCC_4
Tissue-Associated Activated CD4 cells	Exhausted CD8 cells	HLA-A	CD8A	0.433545	0	HLA-A_CD8A	HLA-A - CD8A	MHC-I	Cell-Cell Contact	KEGG: hsa04514	anti-CD3/CD28/CD2	RCC_4
Activated Cytotoxic CD4 cells	Exhausted CD8 cells	HLA-A	CD8A	0.433536	0	HLA-A_CD8A	HLA-A - CD8A	MHC-I	Cell-Cell Contact	KEGG: hsa04514	anti-PD1	RCC_6
NK-like TEMRA CD8 cells	Exhausted CD8 cells	HLA-B	CD8B	0.433503	0	HLA-B_CD8B	HLA-B - CD8B	MHC-I	Cell-Cell Contact	KEGG: hsa04514	Control	RCC_5
Tcm CD8 cells	1_TEMRA CD8 cells	HLA-B	CD8A	0.433495	0	HLA-B_CD8A	HLA-B - CD8A	MHC-I	Cell-Cell Contact	KEGG: hsa04514	VEGFRi	RCC_8
Tissue-Associated Activated CD4 cells	Activated CD8 cells	HLA-A	CD8A	0.43348	0	HLA-A_CD8A	HLA-A - CD8A	MHC-I	Cell-Cell Contact	KEGG: hsa04514	Control	RCC_4
Resting NK cells	Exhausted CD8 cells	HLA-B	CD8A	0.433458	0	HLA-B_CD8A	HLA-B - CD8A	MHC-I	Cell-Cell Contact	KEGG: hsa04514	Control	RCC_5
Cytotoxic CD4 cells	Exhausted CD8 cells	HLA-B	CD8A	0.433443	0	HLA-B_CD8A	HLA-B - CD8A	MHC-I	Cell-Cell Contact	KEGG: hsa04514	Control	RCC_8
1_TEMRA CD8 cells	Tem CD8 cells	HLA-A	CD8A	0.433442	0	HLA-A_CD8A	HLA-A - CD8A	MHC-I	Cell-Cell Contact	KEGG: hsa04514	anti-PD1 + VEGFRi	RCC_7
NK-like TEMRA CD8 cells	Exhausted CD8 cells	HLA-B	CD8A	0.433431	0	HLA-B_CD8A	HLA-B - CD8A	MHC-I	Cell-Cell Contact	KEGG: hsa04514	anti-CD3/CD28/CD2	RCC_8
Tissue-Associated Activated CD4 cells	1_TEMRA CD8 cells	HLA-B	CD8A	0.433422	0	HLA-B_CD8A	HLA-B - CD8A	MHC-I	Cell-Cell Contact	KEGG: hsa04514	anti-PD1	RCC_6
Tissue-resident NK cells	Exhausted CD8 cells	HLA-C	CD8A	0.433421	0	HLA-C_CD8A	HLA-C - CD8A	MHC-I	Cell-Cell Contact	KEGG: hsa04514	Control	RCC_4
Activated NK cells	Tem/rm CD8 cells	HLA-B	CD8A	0.433421	0	HLA-B_CD8A	HLA-B - CD8A	MHC-I	Cell-Cell Contact	KEGG: hsa04514	anti-CD3/CD28/CD2	RCC_4
Tcm CD8 cells	Tem CD8 cells	HLA-B	CD8A	0.433405	0	HLA-B_CD8A	HLA-B - CD8A	MHC-I	Cell-Cell Contact	KEGG: hsa04514	anti-CD3/CD28/CD2	RCC_7
MAIT cells	Tem CD8 cells	HLA-B	CD8A	0.433402	0	HLA-B_CD8A	HLA-B - CD8A	MHC-I	Cell-Cell Contact	KEGG: hsa04514	anti-PD1	RCC_6
Cytotoxic NK cells	Tem CD8 cells	HLA-A	CD8A	0.433379	0	HLA-A_CD8A	HLA-A - CD8A	MHC-I	Cell-Cell Contact	KEGG: hsa04514	VEGFRi	RCC_7
1_TEMRA CD8 cells	Exhausted CD8 cells	HLA-B	CD8A	0.43337	0	HLA-B_CD8A	HLA-B - CD8A	MHC-I	Cell-Cell Contact	KEGG: hsa04514	Control	RCC_1
Exhausted CD8 cells	2_TEMRA CD8 cells	HLA-C	CD8A	0.433358	0	HLA-C_CD8A	HLA-C - CD8A	MHC-I	Cell-Cell Contact	KEGG: hsa04514	anti-PD1 + VEGFRi	RCC_6
Type I IFN NK cells	Tcm CD8 cells	HLA-B	CD8A	0.433328	0	HLA-B_CD8A	HLA-B - CD8A	MHC-I	Cell-Cell Contact	KEGG: hsa04514	Control	RCC_8
3_TEMRA CD8 cells	1_TEMRA CD8 cells	HLA-A	CD8A	0.43331	0	HLA-A_CD8A	HLA-A - CD8A	MHC-I	Cell-Cell Contact	KEGG: hsa04514	anti-PD1	RCC_8
Naive CD4 cells	3_TEMRA CD8 cells	HLA-B	CD8A	0.433295	0	HLA-B_CD8A	HLA-B - CD8A	MHC-I	Cell-Cell Contact	KEGG: hsa04514	VEGFRi	RCC_6
Activated Cytotoxic CD4 cells	Tem CD8 cells	HLA-C	CD8A	0.433264	0	HLA-C_CD8A	HLA-C - CD8A	MHC-I	Cell-Cell Contact	KEGG: hsa04514	anti-PD1 + VEGFRi	RCC_6
Exhausted CD8 cells	Exhausted CD8 cells	HLA-B	CD8A	0.433253	0	HLA-B_CD8A	HLA-B - CD8A	MHC-I	Cell-Cell Contact	KEGG: hsa04514	anti-PD1 + VEGFRi	RCC_4
1_TEMRA CD8 cells	Exhausted CD8 cells	HLA-B	CD8A	0.43325	0	HLA-B_CD8A	HLA-B - CD8A	MHC-I	Cell-Cell Contact	KEGG: hsa04514	anti-PD1	RCC_7
Cytotoxic NK cells	Exhausted CD8 cells	HLA-A	CD8B	0.433238	0	HLA-A_CD8B	HLA-A - CD8B	MHC-I	Cell-Cell Contact	KEGG: hsa04514	Control	RCC_4
1_TEMRA CD8 cells	Exhausted CD8 cells	HLA-B	CD8A	0.433237	0	HLA-B_CD8A	HLA-B - CD8A	MHC-I	Cell-Cell Contact	KEGG: hsa04514	anti-CD3/CD28/CD2	RCC_8
Stressed CD8 cells	1_TEMRA CD8 cells	HLA-B	CD8A	0.433235	0	HLA-B_CD8A	HLA-B - CD8A	MHC-I	Cell-Cell Contact	KEGG: hsa04514	anti-PD1 + VEGFRi	RCC_6
Tem CD8 cells	3_TEMRA CD8 cells	HLA-A	CD8A	0.433228	0	HLA-A_CD8A	HLA-A - CD8A	MHC-I	Cell-Cell Contact	KEGG: hsa04514	anti-PD1	RCC_6
Tcm CD4 cells	Exhausted CD8 cells	HLA-C	CD8A	0.433216	0	HLA-C_CD8A	HLA-C - CD8A	MHC-I	Cell-Cell Contact	KEGG: hsa04514	Control	RCC_6
Stressed CD8 cells	Exhausted CD8 cells	HLA-B	CD8A	0.433188	0	HLA-B_CD8A	HLA-B - CD8A	MHC-I	Cell-Cell Contact	KEGG: hsa04514	VEGFRi	RCC_1
Tem CD8 cells	Exhausted CD8 cells	HLA-B	CD8A	0.433182	0	HLA-B_CD8A	HLA-B - CD8A	MHC-I	Cell-Cell Contact	KEGG: hsa04514	anti-PD1	RCC_6
Tem/rm CD8 cells	Tem CD8 cells	HLA-C	CD8A	0.433164	0	HLA-C_CD8A	HLA-C - CD8A	MHC-I	Cell-Cell Contact	KEGG: hsa04514	anti-PD1	RCC_1
Exhausted CD8 cells	Tem CD8 cells	HLA-C	CD8A	0.433163	0	HLA-C_CD8A	HLA-C - CD8A	MHC-I	Cell-Cell Contact	KEGG: hsa04514	anti-PD1	RCC_1
Tissue-Associated Activated CD4 cells	1_TEMRA CD8 cells	HLA-B	CD8A	0.43316	0	HLA-B_CD8A	HLA-B - CD8A	MHC-I	Cell-Cell Contact	KEGG: hsa04514	anti-CD3/CD28/CD2	RCC_8
Immature NK cells	Tem/rm CD8 cells	HLA-B	CD8A	0.433141	0	HLA-B_CD8A	HLA-B - CD8A	MHC-I	Cell-Cell Contact	KEGG: hsa04514	Control	RCC_4
Activated NK cells	Tem/rm CD8 cells	HLA-B	CD8A	0.43314	0	HLA-B_CD8A	HLA-B - CD8A	MHC-I	Cell-Cell Contact	KEGG: hsa04514	anti-PD1	RCC_8
Tem CD8 cells	Tem CD8 cells	HLA-A	CD8A	0.433139	0	HLA-A_CD8A	HLA-A - CD8A	MHC-I	Cell-Cell Contact	KEGG: hsa04514	anti-PD1 + VEGFRi	RCC_4
Stressed CD8 cells	1_TEMRA CD8 cells	HLA-B	CD8A	0.433116	0	HLA-B_CD8A	HLA-B - CD8A	MHC-I	Cell-Cell Contact	KEGG: hsa04514	anti-PD1	RCC_8
Activated NK cells	1_TEMRA CD8 cells	HLA-B	CD8A	0.433102	0	HLA-B_CD8A	HLA-B - CD8A	MHC-I	Cell-Cell Contact	KEGG: hsa04514	Control	RCC_1
XCL1/2+ Gamma delta T cells	Tem CD8 cells	HLA-B	CD8A	0.433094	0.01	HLA-B_CD8A	HLA-B - CD8A	MHC-I	Cell-Cell Contact	KEGG: hsa04514	anti-PD1	RCC_8
Regulatory CD4 cells	Tem/rm CD8 cells	HLA-B	CD8A	0.433085	0	HLA-B_CD8A	HLA-B - CD8A	MHC-I	Cell-Cell Contact	KEGG: hsa04514	Control	RCC_4
Activated CD8 cells	Exhausted CD8 cells	HLA-A	CD8B	0.433079	0	HLA-A_CD8B	HLA-A - CD8B	MHC-I	Cell-Cell Contact	KEGG: hsa04514	Control	RCC_4
Tem CD8 cells	Exhausted CD8 cells	HLA-A	CD8A	0.433076	0	HLA-A_CD8A	HLA-A - CD8A	MHC-I	Cell-Cell Contact	KEGG: hsa04514	Control	RCC_1
Activated NK cells	1_TEMRA CD8 cells	HLA-B	CD8A	0.433072	0	HLA-B_CD8A	HLA-B - CD8A	MHC-I	Cell-Cell Contact	KEGG: hsa04514	Control	RCC_5
Regulatory CD4 cells	Exhausted CD8 cells	HLA-B	CD8A	0.433055	0	HLA-B_CD8A	HLA-B - CD8A	MHC-I	Cell-Cell Contact	KEGG: hsa04514	Control	RCC_7
Tcm CD8 cells	Tem CD8 cells	HLA-A	CD8A	0.433051	0	HLA-A_CD8A	HLA-A - CD8A	MHC-I	Cell-Cell Contact	KEGG: hsa04514	VEGFRi	RCC_8
Type I IFN NK cells	Tem CD8 cells	HLA-B	CD8A	0.433038	0	HLA-B_CD8A	HLA-B - CD8A	MHC-I	Cell-Cell Contact	KEGG: hsa04514	Control	RCC_1
Type I IFN NK cells	Exhausted CD8 cells	HLA-A	CD8B	0.433012	0	HLA-A_CD8B	HLA-A - CD8B	MHC-I	Cell-Cell Contact	KEGG: hsa04514	Control	RCC_4
3_TEMRA CD8 cells	Exhausted CD8 cells	HLA-B	CD8B	0.432968	0	HLA-B_CD8B	HLA-B - CD8B	MHC-I	Cell-Cell Contact	KEGG: hsa04514	Control	RCC_8
Resting NK cells	Tem/rm CD8 cells	HLA-B	CD8A	0.432955	0	HLA-B_CD8A	HLA-B - CD8A	MHC-I	Cell-Cell Contact	KEGG: hsa04514	Control	RCC_4
Cytotoxic CD4 cells	Exhausted CD8 cells	HLA-B	CD8B	0.432932	0	HLA-B_CD8B	HLA-B - CD8B	MHC-I	Cell-Cell Contact	KEGG: hsa04514	anti-PD1	RCC_4
Tcm CD8 cells	Tem CD8 cells	HLA-A	CD8A	0.432928	0	HLA-A_CD8A	HLA-A - CD8A	MHC-I	Cell-Cell Contact	KEGG: hsa04514	anti-PD1 + VEGFRi	RCC_7
Tcm CD8 cells	3_TEMRA CD8 cells	HLA-A	CD8A	0.432912	0	HLA-A_CD8A	HLA-A - CD8A	MHC-I	Cell-Cell Contact	KEGG: hsa04514	anti-PD1 + VEGFRi	RCC_6
Naive Gamma delta T cells	1_TEMRA CD8 cells	HLA-B	CD8A	0.432896	0	HLA-B_CD8A	HLA-B - CD8A	MHC-I	Cell-Cell Contact	KEGG: hsa04514	VEGFRi	RCC_5
1_TEMRA CD8 cells	Exhausted CD8 cells	HLA-A	CD8A	0.432895	0	HLA-A_CD8A	HLA-A - CD8A	MHC-I	Cell-Cell Contact	KEGG: hsa04514	anti-CD3/CD28/CD2	RCC_5
Regulatory CD4 cells	Exhausted CD8 cells	HLA-A	CD8A	0.432889	0	HLA-A_CD8A	HLA-A - CD8A	MHC-I	Cell-Cell Contact	KEGG: hsa04514	anti-PD1	RCC_6
Activated Cytotoxic CD4 cells	Exhausted CD8 cells	HLA-B	CD8A	0.432877	0	HLA-B_CD8A	HLA-B - CD8A	MHC-I	Cell-Cell Contact	KEGG: hsa04514	Control	RCC_1
Tissue-Associated Activated CD4 cells	Exhausted CD8 cells	HLA-B	CD8A	0.432867	0	HLA-B_CD8A	HLA-B - CD8A	MHC-I	Cell-Cell Contact	KEGG: hsa04514	anti-PD1	RCC_1
anti-CD3/CD28/CD2cult CD4 cells	Tem CD8 cells	HLA-B	CD8A	0.432867	0	HLA-B_CD8A	HLA-B - CD8A	MHC-I	Cell-Cell Contact	KEGG: hsa04514	anti-CD3/CD28/CD2	RCC_7
Tem/rm CD8 cells	Exhausted CD8 cells	HLA-B	CD8A	0.432859	0	HLA-B_CD8A	HLA-B - CD8A	MHC-I	Cell-Cell Contact	KEGG: hsa04514	anti-PD1	RCC_6
Activated Cytotoxic CD4 cells	Tem CD8 cells	HLA-B	CD8A	0.432857	0.01	HLA-B_CD8A	HLA-B - CD8A	MHC-I	Cell-Cell Contact	KEGG: hsa04514	anti-PD1	RCC_8
Type I IFN NK cells	1_TEMRA CD8 cells	HLA-A	CD8A	0.432837	0	HLA-A_CD8A	HLA-A - CD8A	MHC-I	Cell-Cell Contact	KEGG: hsa04514	Control	RCC_8
Activated CD4 cells	Tem CD8 cells	HLA-C	CD8A	0.432835	0	HLA-C_CD8A	HLA-C - CD8A	MHC-I	Cell-Cell Contact	KEGG: hsa04514	anti-PD1	RCC_4
Activated CD8 cells	1_TEMRA CD8 cells	HLA-B	CD8A	0.432814	0	HLA-B_CD8A	HLA-B - CD8A	MHC-I	Cell-Cell Contact	KEGG: hsa04514	anti-CD3/CD28/CD2	RCC_5
Tissue-Associated Activated CD4 cells	1_TEMRA CD8 cells	HLA-B	CD8A	0.432802	0	HLA-B_CD8A	HLA-B - CD8A	MHC-I	Cell-Cell Contact	KEGG: hsa04514	Control	RCC_7
MAIT cells	1_TEMRA CD8 cells	HLA-B	CD8A	0.432786	0	HLA-B_CD8A	HLA-B - CD8A	MHC-I	Cell-Cell Contact	KEGG: hsa04514	VEGFRi	RCC_8
Activated NK cells	Tem CD8 cells	HLA-B	CD8B	0.432772	0	HLA-B_CD8B	HLA-B - CD8B	MHC-I	Cell-Cell Contact	KEGG: hsa04514	anti-PD1	RCC_4
Activated NK cells	Tem CD8 cells	HLA-A	CD8A	0.432768	0	HLA-A_CD8A	HLA-A - CD8A	MHC-I	Cell-Cell Contact	KEGG: hsa04514	anti-PD1 + VEGFRi	RCC_7
[truncated: 115,155 more rows]
