# Supplementary material for: Functionally Characterizing the Renal Cell Carcinoma Tumor-Immune Microenvironment via Patient-Derived Ex Vivo Models
Source: Cancer Res Commun. 2026 Feb 26;6(2):402–20. doi: 10.1158/2767-9764.CRC-25-0447 (PMC13138221; doi:10.1158/2767-9764.CRC-25-0447)
Supplement: Supplementary Table S18 — Cell-cell interaction changes in anti-PD1 vs Control according to Liana+ [file crc-25-0447_supplementary_table_s18_suppst18.xlsx]

## Sheet: Table S18
Supplementary table 18: Cell-cell interaction changes in anti-PD1 vs Control according to Liana+
source	target	interaction	ligand.Pembro	receptor.Pembro	ligand_complex.Pembro	receptor_complex.Pembro	ligand_stat.Pembro	ligand_pvalue.Pembro	ligand_padj.Pembro	ligand_expr.Pembro	ligand_props.Pembro	receptor_stat.Pembro	receptor_pvalue.Pembro	receptor_padj.Pembro	receptor_expr.Pembro	receptor_props.Pembro	interaction_stat.Pembro	interaction_pvalue.Pembro	interaction_padj.Pembro	interaction_expr.Pembro	interaction_props.Pembro	condition.Pembro	ligand.Control	receptor.Control	ligand_complex.Control	receptor_complex.Control	ligand_stat.Control	ligand_pvalue.Control	ligand_padj.Control	ligand_expr.Control	ligand_props.Control	receptor_stat.Control	receptor_pvalue.Control	receptor_padj.Control	receptor_expr.Control	receptor_props.Control	interaction_stat.Control	interaction_pvalue.Control	interaction_padj.Control	interaction_expr.Control	interaction_props.Control	condition.Control
B cells	B cells	ADAM10^CD44	ADAM10	CD44	ADAM10	CD44	0.341283	0.73289	0.999866	0.309572	0.30303	-1.06635	0.286268	0.999866	1.03929	0.672727	-0.362531	0.509579	0.999866	0.674432	0.487879	Pembro	ADAM10	CD44	ADAM10	CD44	0.341283	0.73289	0.999866	0.258906	0.239437	-1.06635	0.286268	0.999866	1.15523	0.739437	-0.362531	0.509579	0.999866	0.707066	0.489437	Control
B cells	B cells	ADAM10^NOTCH2	ADAM10	NOTCH2	ADAM10	NOTCH2	0.341283	0.73289	0.999866	0.309572	0.30303	-0.425876	0.670198	0.999866	0.248227	0.248485	-0.0422963	0.701544	0.999866	0.2789	0.275758	Pembro	ADAM10	NOTCH2	ADAM10	NOTCH2	0.341283	0.73289	0.999866	0.258906	0.239437	-0.425876	0.670198	0.999866	0.294102	0.274648	-0.0422963	0.701544	0.999866	0.276504	0.257042	Control
B cells	B cells	ADAM10^TSPAN14	ADAM10	TSPAN14	ADAM10	TSPAN14	0.341283	0.73289	0.999866	0.309572	0.30303	0.942772	0.345797	0.999866	0.245081	0.236364	0.642028	0.539344	0.999866	0.277327	0.269697	Pembro	ADAM10	TSPAN14	ADAM10	TSPAN14	0.341283	0.73289	0.999866	0.258906	0.239437	0.942772	0.345797	0.999866	0.177579	0.169014	0.642028	0.539344	0.999866	0.218242	0.204225	Control
B cells	B cells	ADAM17^ITGB1	ADAM17	ITGB1	ADAM17	ITGB1	-1.3367	0.181322	0.999866	0.208671	0.181818	0.349791	0.726495	0.999866	0.777303	0.49697	-0.493452	0.453909	0.999866	0.492987	0.339394	Pembro	ADAM17	ITGB1	ADAM17	ITGB1	-1.3367	0.181322	0.999866	0.306858	0.28169	0.349791	0.726495	0.999866	0.722009	0.464789	-0.493452	0.453909	0.999866	0.514433	0.373239	Control
B cells	B cells	ADAM17^RHBDF2	ADAM17	RHBDF2	ADAM17	RHBDF2	-1.3367	0.181322	0.999866	0.208671	0.181818	-0.183571	0.85435	0.999866	0.388929	0.327273	-0.760133	0.517836	0.999866	0.2988	0.254545	Pembro	ADAM17	RHBDF2	ADAM17	RHBDF2	-1.3367	0.181322	0.999866	0.306858	0.28169	-0.183571	0.85435	0.999866	0.388969	0.316901	-0.760133	0.517836	0.999866	0.347913	0.299296	Control
B cells	B cells	ADAM28^ITGA4	ADAM28	ITGA4	ADAM28	ITGA4	-0.248271	0.803925	0.999866	0.957831	0.660606	0.316229	0.751829	0.999866	0.435684	0.375758	0.0339792	0.777877	0.999866	0.696758	0.518182	Pembro	ADAM28	ITGA4	ADAM28	ITGA4	-0.248271	0.803925	0.999866	0.881065	0.605634	0.316229	0.751829	0.999866	0.455985	0.394366	0.0339792	0.777877	0.999866	0.668525	0.5	Control
B cells	B cells	AFDN^EPHB6	AFDN	EPHB6	AFDN	EPHB6	1.03917	0.298727	0.999866	0.258412	0.248485	-1.15323	0.248816	0.999866	0.205644	0.187879	-0.0570319	0.273772	0.999866	0.232028	0.218182	Pembro	AFDN	EPHB6	AFDN	EPHB6	1.03917	0.298727	0.999866	0.15384	0.15493	-1.15323	0.248816	0.999866	0.260754	0.225352	-0.0570319	0.273772	0.999866	0.207297	0.190141	Control
B cells	B cells	APP^CD74	APP	CD74	APP	CD74	-0.49714	0.61909	0.999866	0.26103	0.224242	0.0811795	0.935299	0.999866	4.67098	1	-0.20798	0.777195	0.999866	2.466	0.612121	Pembro	APP	CD74	APP	CD74	-0.49714	0.61909	0.999866	0.247911	0.21831	0.0811795	0.935299	0.999866	4.60438	1	-0.20798	0.777195	0.999866	2.42614	0.609155	Control
B cells	B cells	APP^LRP10	APP	LRP10	APP	LRP10	-0.49714	0.61909	0.999866	0.26103	0.224242	-0.551082	0.581578	0.999866	0.524741	0.466667	-0.524111	0.600334	0.999866	0.392885	0.345455	Pembro	APP	LRP10	APP	LRP10	-0.49714	0.61909	0.999866	0.247911	0.21831	-0.551082	0.581578	0.999866	0.557469	0.443662	-0.524111	0.600334	0.999866	0.40269	0.330986	Control
B cells	B cells	APP^NCSTN	APP	NCSTN	APP	NCSTN	-0.49714	0.61909	0.999866	0.26103	0.224242	-0.401702	0.687903	0.999866	0.198482	0.206061	-0.449421	0.653497	0.999866	0.229756	0.215152	Pembro	APP	NCSTN	APP	NCSTN	-0.49714	0.61909	0.999866	0.247911	0.21831	-0.401702	0.687903	0.999866	0.222438	0.211268	-0.449421	0.653497	0.999866	0.235174	0.214789	Control
B cells	B cells	APP^NOTCH2	APP	NOTCH2	APP	NOTCH2	-0.49714	0.61909	0.999866	0.26103	0.224242	-0.425876	0.670198	0.999866	0.248227	0.248485	-0.461508	0.644644	0.999866	0.254629	0.236364	Pembro	APP	NOTCH2	APP	NOTCH2	-0.49714	0.61909	0.999866	0.247911	0.21831	-0.425876	0.670198	0.999866	0.294102	0.274648	-0.461508	0.644644	0.999866	0.271006	0.246479	Control
B cells	B cells	ARF6^SMAP1	ARF6	SMAP1	ARF6	SMAP1	0.361718	0.717563	0.999866	1.26016	0.8	0.0571439	0.954431	0.999866	0.27192	0.260606	0.209431	0.835997	0.999866	0.766042	0.530303	Pembro	ARF6	SMAP1	ARF6	SMAP1	0.361718	0.717563	0.999866	1.17599	0.767606	0.0571439	0.954431	0.999866	0.289755	0.260563	0.209431	0.835997	0.999866	0.732874	0.514085	Control
B cells	B cells	CALM1^KCNN4	CALM1	KCNN4	CALM1	KCNN4	0.799033	0.424271	0.999866	1.33978	0.830303	-1.16506	0.243993	0.999866	0.192454	0.193939	-0.183015	0.334132	0.999866	0.766116	0.512121	Pembro	CALM1	KCNN4	CALM1	KCNN4	0.799033	0.424271	0.999866	1.20678	0.795775	-1.16506	0.243993	0.999866	0.235896	0.211268	-0.183015	0.334132	0.999866	0.721339	0.503521	Control
B cells	B cells	CALM1^PTPRA	CALM1	PTPRA	CALM1	PTPRA	0.799033	0.424271	0.999866	1.33978	0.830303	-0.531239	0.595253	0.999866	0.294046	0.284848	0.133897	0.509762	0.999866	0.816912	0.557576	Pembro	CALM1	PTPRA	CALM1	PTPRA	0.799033	0.424271	0.999866	1.20678	0.795775	-0.531239	0.595253	0.999866	0.347506	0.309859	0.133897	0.509762	0.999866	0.777144	0.552817	Control
B cells	B cells	CCL5^CXCR3	CCL5	CXCR3	CCL5	CXCR3	1.03692	0.299771	0.999866	0.298058	0.157576	0.000607052	0.999516	0.999866	0.373768	0.272727	0.518766	0.649643	0.999866	0.335913	0.215152	Pembro	CCL5	CXCR3	CCL5	CXCR3	1.03692	0.299771	0.999866	0.186628	0.119718	0.000607052	0.999516	0.999866	0.311882	0.211268	0.518766	0.649643	0.999866	0.249255	0.165493	Control
B cells	B cells	CD22^PTPRC	CD22	PTPRC	CD22	PTPRC	0.355583	0.722153	0.999866	0.425488	0.345455	0.544043	0.586412	0.999866	1.59148	0.884848	0.449813	0.654283	0.999866	1.00849	0.615152	Pembro	CD22	PTPRC	CD22	PTPRC	0.355583	0.722153	0.999866	0.429964	0.330986	0.544043	0.586412	0.999866	1.51813	0.84507	0.449813	0.654283	0.999866	0.974049	0.588028	Control
B cells	B cells	CD24^SIGLEC10	CD24	SIGLEC10	CD24	SIGLEC10	-0.554186	0.579452	0.999866	0.6442	0.424242	-0.159718	0.873103	0.999866	0.17425	0.157576	-0.356952	0.726278	0.999866	0.409225	0.290909	Pembro	CD24	SIGLEC10	CD24	SIGLEC10	-0.554186	0.579452	0.999866	0.681704	0.443662	-0.159718	0.873103	0.999866	0.128354	0.112676	-0.356952	0.726278	0.999866	0.405029	0.278169	Control
B cells	B cells	CD48^CD2	CD48	CD2	CD48	CD2	0.714886	0.47468	0.999866	1.05787	0.739394	0.113976	0.909257	0.999866	0.138498	0.0848485	0.414431	0.691968	0.999866	0.598182	0.412121	Pembro	CD48	CD2	CD48	CD2	0.714886	0.47468	0.999866	0.969158	0.676056	0.113976	0.909257	0.999866	0.13921	0.0985915	0.414431	0.691968	0.999866	0.554184	0.387324	Control
B cells	B cells	CD52^SIGLEC10	CD52	SIGLEC10	CD52	SIGLEC10	0.629143	0.529255	0.999866	2.36812	0.951515	-0.159718	0.873103	0.999866	0.17425	0.157576	0.234713	0.701179	0.999866	1.27118	0.554545	Pembro	CD52	SIGLEC10	CD52	SIGLEC10	0.629143	0.529255	0.999866	2.24344	0.943662	-0.159718	0.873103	0.999866	0.128354	0.112676	0.234713	0.701179	0.999866	1.1859	0.528169	Control
B cells	B cells	CD55^ADGRE5	CD55	ADGRE5	CD55	ADGRE5	-0.289744	0.772012	0.999866	0.769402	0.587879	0.530416	0.595824	0.999866	0.336351	0.29697	0.120336	0.683918	0.999866	0.552877	0.442424	Pembro	CD55	ADGRE5	CD55	ADGRE5	-0.289744	0.772012	0.999866	0.77596	0.56338	0.530416	0.595824	0.999866	0.353206	0.302817	0.120336	0.683918	0.999866	0.564583	0.433099	Control
B cells	B cells	CD58^CD2	CD58	CD2	CD58	CD2	-0.240084	0.810265	0.999866	0.198052	0.187879	0.113976	0.909257	0.999866	0.138498	0.0848485	-0.0630541	0.859761	0.999866	0.168275	0.136364	Pembro	CD58	CD2	CD58	CD2	-0.240084	0.810265	0.999866	0.205564	0.190141	0.113976	0.909257	0.999866	0.13921	0.0985915	-0.0630541	0.859761	0.999866	0.172387	0.144366	Control
B cells	B cells	CD59^CD2	CD59	CD2	CD59	CD2	-0.486872	0.626349	0.999866	0.205229	0.206061	0.113976	0.909257	0.999866	0.138498	0.0848485	-0.186448	0.767803	0.999866	0.171863	0.145455	Pembro	CD59	CD2	CD59	CD2	-0.486872	0.626349	0.999866	0.22598	0.211268	0.113976	0.909257	0.999866	0.13921	0.0985915	-0.186448	0.767803	0.999866	0.182595	0.15493	Control
B cells	B cells	CD70^CD27	CD70	CD27	CD70	CD27	-0.515664	0.606089	0.999866	0.283598	0.242424	-0.502484	0.615327	0.999866	0.782589	0.521212	-0.509074	0.610708	0.999866	0.533093	0.381818	Pembro	CD70	CD27	CD70	CD27	-0.515664	0.606089	0.999866	0.300783	0.239437	-0.502484	0.615327	0.999866	0.738782	0.485915	-0.509074	0.610708	0.999866	0.519783	0.362676	Control
B cells	B cells	CD70^TNFRSF13B	CD70	TNFRSF13B	CD70	TNFRSF13B	-0.515664	0.606089	0.999866	0.283598	0.242424	-0.510396	0.609774	0.999866	0.65539	0.442424	-0.51303	0.607932	0.999866	0.469494	0.342424	Pembro	CD70	TNFRSF13B	CD70	TNFRSF13B	-0.515664	0.606089	0.999866	0.300783	0.239437	-0.510396	0.609774	0.999866	0.628067	0.43662	-0.51303	0.607932	0.999866	0.464425	0.338028	Control
B cells	B cells	CD99^CD81	CD99	CD81	CD99	CD81	-1.31276	0.189263	0.999866	0.889179	0.630303	-0.422133	0.672928	0.999866	1.1216	0.757576	-0.867448	0.431095	0.999866	1.00539	0.693939	Pembro	CD99	CD81	CD99	CD81	-1.31276	0.189263	0.999866	1.03518	0.697183	-0.422133	0.672928	0.999866	1.28321	0.823944	-0.867448	0.431095	0.999866	1.15919	0.760563	Control
B cells	B cells	COL19A1^ITGA1_ITGB1	COL19A1	ITGB1	COL19A1	ITGA1_ITGB1	0.418853	0.675324	0.999866	0.361585	0.272727	0.349791	0.726495	0.999866	0.777303	0.49697	0.384322	0.700909	0.999866	0.569444	0.384848	Pembro	COL19A1	ITGB1	COL19A1	ITGA1_ITGB1	0.418853	0.675324	0.999866	0.298	0.225352	0.349791	0.726495	0.999866	0.722009	0.464789	0.384322	0.700909	0.999866	0.510004	0.34507	Control
B cells	B cells	COL19A1^ITGA2_ITGB1	COL19A1	ITGB1	COL19A1	ITGA2_ITGB1	0.418853	0.675324	0.999866	0.361585	0.272727	0.349791	0.726495	0.999866	0.777303	0.49697	0.384322	0.700909	0.999866	0.569444	0.384848	Pembro	COL19A1	ITGB1	COL19A1	ITGA2_ITGB1	0.418853	0.675324	0.999866	0.298	0.225352	0.349791	0.726495	0.999866	0.722009	0.464789	0.384322	0.700909	0.999866	0.510004	0.34507	Control
B cells	B cells	COL9A3^CD44	COL9A3	CD44	COL9A3	CD44	1.11663	0.264152	0.999866	0.351282	0.278788	-1.06635	0.286268	0.999866	1.03929	0.672727	0.0251427	0.27521	0.999866	0.695287	0.475758	Pembro	COL9A3	CD44	COL9A3	CD44	1.11663	0.264152	0.999866	0.272335	0.225352	-1.06635	0.286268	0.999866	1.15523	0.739437	0.0251427	0.27521	0.999866	0.713781	0.482394	Control
B cells	B cells	COL9A3^ITGA1_ITGB1	COL9A3	ITGB1	COL9A3	ITGA1_ITGB1	1.11663	0.264152	0.999866	0.351282	0.278788	0.349791	0.726495	0.999866	0.777303	0.49697	0.733211	0.495324	0.999866	0.564292	0.387879	Pembro	COL9A3	ITGB1	COL9A3	ITGA1_ITGB1	1.11663	0.264152	0.999866	0.272335	0.225352	0.349791	0.726495	0.999866	0.722009	0.464789	0.733211	0.495324	0.999866	0.497172	0.34507	Control
B cells	B cells	COL9A3^ITGA2_ITGB1	COL9A3	ITGB1	COL9A3	ITGA2_ITGB1	1.11663	0.264152	0.999866	0.351282	0.278788	0.349791	0.726495	0.999866	0.777303	0.49697	0.733211	0.495324	0.999866	0.564292	0.387879	Pembro	COL9A3	ITGB1	COL9A3	ITGA2_ITGB1	1.11663	0.264152	0.999866	0.272335	0.225352	0.349791	0.726495	0.999866	0.722009	0.464789	0.733211	0.495324	0.999866	0.497172	0.34507	Control
B cells	B cells	COL9A3^ITGA3_ITGB1	COL9A3	ITGB1	COL9A3	ITGA3_ITGB1	1.11663	0.264152	0.999866	0.351282	0.278788	0.349791	0.726495	0.999866	0.777303	0.49697	0.733211	0.495324	0.999866	0.564292	0.387879	Pembro	COL9A3	ITGB1	COL9A3	ITGA3_ITGB1	1.11663	0.264152	0.999866	0.272335	0.225352	0.349791	0.726495	0.999866	0.722009	0.464789	0.733211	0.495324	0.999866	0.497172	0.34507	Control
B cells	B cells	COL9A3^ITGA9_ITGB1	COL9A3	ITGB1	COL9A3	ITGA9_ITGB1	1.11663	0.264152	0.999866	0.351282	0.278788	0.349791	0.726495	0.999866	0.777303	0.49697	0.733211	0.495324	0.999866	0.564292	0.387879	Pembro	COL9A3	ITGB1	COL9A3	ITGA9_ITGB1	1.11663	0.264152	0.999866	0.272335	0.225352	0.349791	0.726495	0.999866	0.722009	0.464789	0.733211	0.495324	0.999866	0.497172	0.34507	Control
B cells	B cells	COPA^CD74	COPA	CD74	COPA	CD74	0.704696	0.480999	0.999866	0.418973	0.375758	0.0811795	0.935299	0.999866	4.67098	1	0.392938	0.708149	0.999866	2.54497	0.687879	Pembro	COPA	CD74	COPA	CD74	0.704696	0.480999	0.999866	0.395536	0.373239	0.0811795	0.935299	0.999866	4.60438	1	0.392938	0.708149	0.999866	2.49996	0.68662	Control
B cells	B cells	FAM3C^CLEC2D	FAM3C	CLEC2D	FAM3C	CLEC2D	0.55118	0.581511	0.999866	0.467144	0.381818	-0.251966	0.801067	0.999866	0.686877	0.527273	0.149607	0.691289	0.999866	0.57701	0.454545	Pembro	FAM3C	CLEC2D	FAM3C	CLEC2D	0.55118	0.581511	0.999866	0.40751	0.34507	-0.251966	0.801067	0.999866	0.685489	0.485915	0.149607	0.691289	0.999866	0.546499	0.415493	Control
B cells	B cells	FAM3C^LAMP1	FAM3C	LAMP1	FAM3C	LAMP1	0.55118	0.581511	0.999866	0.467144	0.381818	0.349633	0.726614	0.999866	0.503969	0.436364	0.450406	0.654063	0.999866	0.485557	0.409091	Pembro	FAM3C	LAMP1	FAM3C	LAMP1	0.55118	0.581511	0.999866	0.40751	0.34507	0.349633	0.726614	0.999866	0.445442	0.394366	0.450406	0.654063	0.999866	0.426476	0.369718	Control
B cells	B cells	FCER2^ITGAM_ITGB2	FCER2	ITGB2	FCER2	ITGAM_ITGB2	-1.76513	0.0775414	0.999866	0.126012	0.0848485	1.08951	0.27593	0.999866	0.244364	0.224242	-0.337813	0.176736	0.999866	0.185188	0.154545	Pembro	FCER2	ITGB2	FCER2	ITGAM_ITGB2	-1.76513	0.0775414	0.999866	0.279913	0.190141	1.08951	0.27593	0.999866	0.183124	0.161972	-0.337813	0.176736	0.999866	0.231518	0.176056	Control
B cells	B cells	FCER2^ITGAX_ITGB2	FCER2	ITGB2	FCER2	ITGAX_ITGB2	-1.76513	0.0775414	0.999866	0.126012	0.0848485	1.08951	0.27593	0.999866	0.244364	0.224242	-0.337813	0.176736	0.999866	0.185188	0.154545	Pembro	FCER2	ITGB2	FCER2	ITGAX_ITGB2	-1.76513	0.0775414	0.999866	0.279913	0.190141	1.08951	0.27593	0.999866	0.183124	0.161972	-0.337813	0.176736	0.999866	0.231518	0.176056	Control
B cells	B cells	GNAI2^CNR1	GNAI2	CNR1	GNAI2	CNR1	-0.55017	0.582203	0.999866	1.08904	0.775758	-0.317066	0.751193	0.999866	0.249548	0.236364	-0.433618	0.666698	0.999866	0.669296	0.506061	Pembro	GNAI2	CNR1	GNAI2	CNR1	-0.55017	0.582203	0.999866	1.21919	0.823944	-0.317066	0.751193	0.999866	0.266934	0.232394	-0.433618	0.666698	0.999866	0.74306	0.528169	Control
B cells	B cells	GNAI2^CXCR3	GNAI2	CXCR3	GNAI2	CXCR3	-0.55017	0.582203	0.999866	1.08904	0.775758	0.000607052	0.999516	0.999866	0.373768	0.272727	-0.274782	0.790859	0.999866	0.731406	0.524242	Pembro	GNAI2	CXCR3	GNAI2	CXCR3	-0.55017	0.582203	0.999866	1.21919	0.823944	0.000607052	0.999516	0.999866	0.311882	0.211268	-0.274782	0.790859	0.999866	0.765534	0.517606	Control
B cells	B cells	GNAI2^S1PR1	GNAI2	S1PR1	GNAI2	S1PR1	-0.55017	0.582203	0.999866	1.08904	0.775758	-0.0543175	0.956682	0.999866	0.945305	0.648485	-0.302244	0.769442	0.999866	1.01717	0.712121	Pembro	GNAI2	S1PR1	GNAI2	S1PR1	-0.55017	0.582203	0.999866	1.21919	0.823944	-0.0543175	0.956682	0.999866	0.961076	0.65493	-0.302244	0.769442	0.999866	1.09013	0.739437	Control
B cells	B cells	GNAI2^S1PR4	GNAI2	S1PR4	GNAI2	S1PR4	-0.55017	0.582203	0.999866	1.08904	0.775758	0.153142	0.878286	0.999866	0.524579	0.454545	-0.198514	0.730244	0.999866	0.806812	0.615152	Pembro	GNAI2	S1PR4	GNAI2	S1PR4	-0.55017	0.582203	0.999866	1.21919	0.823944	0.153142	0.878286	0.999866	0.498071	0.422535	-0.198514	0.730244	0.999866	0.858629	0.623239	Control
B cells	B cells	GPI^AMFR	GPI	AMFR	GPI	AMFR	0.1926	0.847272	0.999866	0.487973	0.430303	0.749355	0.453643	0.999866	0.486866	0.436364	0.470977	0.650458	0.999866	0.487419	0.433333	Pembro	GPI	AMFR	GPI	AMFR	0.1926	0.847272	0.999866	0.474356	0.408451	0.749355	0.453643	0.999866	0.358077	0.309859	0.470977	0.650458	0.999866	0.416216	0.359155	Control
B cells	B cells	GRN^TNFRSF1B	GRN	TNFRSF1B	GRN	TNFRSF1B	0.00207592	0.998344	0.999866	0.752745	0.581818	1.54381	0.122635	0.999866	0.306692	0.266667	0.772943	0.560489	0.999866	0.529719	0.424242	Pembro	GRN	TNFRSF1B	GRN	TNFRSF1B	0.00207592	0.998344	0.999866	0.773501	0.56338	1.54381	0.122635	0.999866	0.236393	0.211268	0.772943	0.560489	0.999866	0.504947	0.387324	Control
B cells	B cells	HLA-A^APLP2	HLA-A	APLP2	HLA-A	APLP2	0.402703	0.687167	0.999866	3.26309	0.993939	-0.973573	0.330268	0.999866	0.20863	0.206061	-0.285435	0.508718	0.999866	1.73586	0.6	Pembro	HLA-A	APLP2	HLA-A	APLP2	0.402703	0.687167	0.999866	3.16981	0.992958	-0.973573	0.330268	0.999866	0.254272	0.211268	-0.285435	0.508718	0.999866	1.71204	0.602113	Control
B cells	B cells	HLA-A^CD8A	HLA-A	CD8A	HLA-A	CD8A	0.402703	0.687167	0.999866	3.26309	0.993939	1.41696	0.156496	0.999866	0.143126	0.0909091	0.909829	0.421831	0.999866	1.70311	0.542424	Pembro	HLA-A	CD8A	HLA-A	CD8A	0.402703	0.687167	0.999866	3.16981	0.992958	1.41696	0.156496	0.999866	0.0714406	0.0492958	0.909829	0.421831	0.999866	1.62062	0.521127	Control
B cells	B cells	HLA-A^LILRB1	HLA-A	LILRB1	HLA-A	LILRB1	0.402703	0.687167	0.999866	3.26309	0.993939	1.08242	0.279067	0.999866	0.316344	0.278788	0.74256	0.483117	0.999866	1.78972	0.636364	Pembro	HLA-A	LILRB1	HLA-A	LILRB1	0.402703	0.687167	0.999866	3.16981	0.992958	1.08242	0.279067	0.999866	0.240001	0.204225	0.74256	0.483117	0.999866	1.7049	0.598592	Control
B cells	B cells	HLA-B^CD3D	HLA-B	CD3D	HLA-B	CD3D	0.102525	0.91834	0.999866	3.9603	1	0.104437	0.916823	0.999866	0.139624	0.0909091	0.103481	0.917581	0.999866	2.04996	0.545455	Pembro	HLA-B	CD3D	HLA-B	CD3D	0.102525	0.91834	0.999866	3.92999	1	0.104437	0.916823	0.999866	0.123861	0.0915493	0.103481	0.917581	0.999866	2.02692	0.545775	Control
B cells	B cells	HLA-B^CD8A	HLA-B	CD8A	HLA-B	CD8A	0.102525	0.91834	0.999866	3.9603	1	1.41696	0.156496	0.999866	0.143126	0.0909091	0.75974	0.537418	0.999866	2.05171	0.545455	Pembro	HLA-B	CD8A	HLA-B	CD8A	0.102525	0.91834	0.999866	3.92999	1	1.41696	0.156496	0.999866	0.0714406	0.0492958	0.75974	0.537418	0.999866	2.00071	0.524648	Control
B cells	B cells	HLA-B^LILRB1	HLA-B	LILRB1	HLA-B	LILRB1	0.102525	0.91834	0.999866	3.9603	1	1.08242	0.279067	0.999866	0.316344	0.278788	0.592471	0.598704	0.999866	2.13832	0.639394	Pembro	HLA-B	LILRB1	HLA-B	LILRB1	0.102525	0.91834	0.999866	3.92999	1	1.08242	0.279067	0.999866	0.240001	0.204225	0.592471	0.598704	0.999866	2.08499	0.602113	Control
B cells	B cells	HLA-C^CD8A	HLA-C	CD8A	HLA-C	CD8A	0.557229	0.577371	0.999866	3.16308	1	1.41696	0.156496	0.999866	0.143126	0.0909091	0.987092	0.366933	0.999866	1.6531	0.545455	Pembro	HLA-C	CD8A	HLA-C	CD8A	0.557229	0.577371	0.999866	3.03067	0.992958	1.41696	0.156496	0.999866	0.0714406	0.0492958	0.987092	0.366933	0.999866	1.55106	0.521127	Control
B cells	B cells	HLA-C^LILRB1	HLA-C	LILRB1	HLA-C	LILRB1	0.557229	0.577371	0.999866	3.16308	1	1.08242	0.279067	0.999866	0.316344	0.278788	0.819823	0.428219	0.999866	1.73971	0.639394	Pembro	HLA-C	LILRB1	HLA-C	LILRB1	0.557229	0.577371	0.999866	3.03067	0.992958	1.08242	0.279067	0.999866	0.240001	0.204225	0.819823	0.428219	0.999866	1.63534	0.598592	Control
B cells	B cells	HLA-E^CD8A	HLA-E	CD8A	HLA-E	CD8A	0.162895	0.870601	0.999866	2.39566	0.981818	1.41696	0.156496	0.999866	0.143126	0.0909091	0.789925	0.513548	0.999866	1.26939	0.536364	Pembro	HLA-E	CD8A	HLA-E	CD8A	0.162895	0.870601	0.999866	2.35804	0.985915	1.41696	0.156496	0.999866	0.0714406	0.0492958	0.789925	0.513548	0.999866	1.21474	0.517606	Control
B cells	B cells	HLA-F^CD8A	HLA-F	CD8A	HLA-F	CD8A	0.117007	0.906855	0.999866	0.926466	0.666667	1.41696	0.156496	0.999866	0.143126	0.0909091	0.766981	0.531675	0.999866	0.534796	0.378788	Pembro	HLA-F	CD8A	HLA-F	CD8A	0.117007	0.906855	0.999866	0.909248	0.640845	1.41696	0.156496	0.999866	0.0714406	0.0492958	0.766981	0.531675	0.999866	0.490344	0.34507	Control
B cells	B cells	HLA-F^LILRB1	HLA-F	LILRB1	HLA-F	LILRB1	0.117007	0.906855	0.999866	0.926466	0.666667	1.08242	0.279067	0.999866	0.316344	0.278788	0.599712	0.592961	0.999866	0.621405	0.472727	Pembro	HLA-F	LILRB1	HLA-F	LILRB1	0.117007	0.906855	0.999866	0.909248	0.640845	1.08242	0.279067	0.999866	0.240001	0.204225	0.599712	0.592961	0.999866	0.574624	0.422535	Control
B cells	B cells	HMGB1^CXCR4	HMGB1	CXCR4	HMGB1	CXCR4	-0.242847	0.808124	0.999866	2.19454	0.969697	-0.719354	0.471923	0.999866	2.30022	0.909091	-0.4811	0.640023	0.999866	2.24738	0.939394	Pembro	HMGB1	CXCR4	HMGB1	CXCR4	-0.242847	0.808124	0.999866	2.17601	0.950704	-0.719354	0.471923	0.999866	2.41088	0.929577	-0.4811	0.640023	0.999866	2.29345	0.940141	Control
B cells	B cells	HMGB1^TLR9	HMGB1	TLR9	HMGB1	TLR9	-0.242847	0.808124	0.999866	2.19454	0.969697	-0.363202	0.716454	0.999866	0.242663	0.212121	-0.303024	0.762289	0.999866	1.2186	0.590909	Pembro	HMGB1	TLR9	HMGB1	TLR9	-0.242847	0.808124	0.999866	2.17601	0.950704	-0.363202	0.716454	0.999866	0.25425	0.232394	-0.303024	0.762289	0.999866	1.21513	0.591549	Control
B cells	B cells	HRAS^TLR9	HRAS	TLR9	HRAS	TLR9	0.126315	0.899483	0.999866	0.165383	0.157576	-0.363202	0.716454	0.999866	0.242663	0.212121	-0.118443	0.807968	0.999866	0.204023	0.184848	Pembro	HRAS	TLR9	HRAS	TLR9	0.126315	0.899483	0.999866	0.158683	0.147887	-0.363202	0.716454	0.999866	0.25425	0.232394	-0.118443	0.807968	0.999866	0.206466	0.190141	Control
B cells	B cells	ICAM1^IL2RA	ICAM1	IL2RA	ICAM1	IL2RA	2.34802	0.0188736	0.999866	0.181401	0.151515	-0.0504548	0.95976	0.999866	0.127264	0.115152	1.14878	0.489317	0.999866	0.154332	0.133333	Pembro	ICAM1	IL2RA	ICAM1	IL2RA	2.34802	0.0188736	0.999866	0.113996	0.0985915	-0.0504548	0.95976	0.999866	0.143303	0.119718	1.14878	0.489317	0.999866	0.128649	0.109155	Control
B cells	B cells	ICAM1^IL2RG	ICAM1	IL2RG	ICAM1	IL2RG	2.34802	0.0188736	0.999866	0.181401	0.151515	0.918683	0.358262	0.999866	1.18855	0.757576	1.63335	0.188568	0.999866	0.684974	0.454545	Pembro	ICAM1	IL2RG	ICAM1	IL2RG	2.34802	0.0188736	0.999866	0.113996	0.0985915	0.918683	0.358262	0.999866	1.05032	0.683099	1.63335	0.188568	0.999866	0.58216	0.390845	Control
B cells	B cells	ICAM1^ITGAL_ITGB2	ICAM1	ITGAL	ICAM1	ITGAL_ITGB2	2.34802	0.0188736	0.999866	0.181401	0.151515	-0.315272	0.752555	0.999866	0.142908	0.139394	1.01637	0.385714	0.999866	0.162154	0.145455	Pembro	ICAM1	ITGAL	ICAM1	ITGAL_ITGB2	2.34802	0.0188736	0.999866	0.113996	0.0985915	-0.315272	0.752555	0.999866	0.14159	0.15493	1.01637	0.385714	0.999866	0.127793	0.126761	Control
B cells	B cells	ICAM1^ITGAM_ITGB2	ICAM1	ITGB2	ICAM1	ITGAM_ITGB2	2.34802	0.0188736	0.999866	0.181401	0.151515	1.08951	0.27593	0.999866	0.244364	0.224242	1.71876	0.147402	0.999866	0.212883	0.187879	Pembro	ICAM1	ITGB2	ICAM1	ITGAM_ITGB2	2.34802	0.0188736	0.999866	0.113996	0.0985915	1.08951	0.27593	0.999866	0.183124	0.161972	1.71876	0.147402	0.999866	0.14856	0.130282	Control
B cells	B cells	ICAM1^ITGAX_ITGB2	ICAM1	ITGB2	ICAM1	ITGAX_ITGB2	2.34802	0.0188736	0.999866	0.181401	0.151515	1.08951	0.27593	0.999866	0.244364	0.224242	1.71876	0.147402	0.999866	0.212883	0.187879	Pembro	ICAM1	ITGB2	ICAM1	ITGAX_ITGB2	2.34802	0.0188736	0.999866	0.113996	0.0985915	1.08951	0.27593	0.999866	0.183124	0.161972	1.71876	0.147402	0.999866	0.14856	0.130282	Control
B cells	B cells	ICAM2^ITGAL_ITGB2	ICAM2	ITGAL	ICAM2	ITGAL_ITGB2	0.644317	0.51937	0.999866	0.285061	0.260606	-0.315272	0.752555	0.999866	0.142908	0.139394	0.164522	0.635962	0.999866	0.213984	0.2	Pembro	ICAM2	ITGAL	ICAM2	ITGAL_ITGB2	0.644317	0.51937	0.999866	0.234986	0.204225	-0.315272	0.752555	0.999866	0.14159	0.15493	0.164522	0.635962	0.999866	0.188288	0.179577	Control
B cells	B cells	ICAM2^ITGAM_ITGB2	ICAM2	ITGB2	ICAM2	ITGAM_ITGB2	0.644317	0.51937	0.999866	0.285061	0.260606	1.08951	0.27593	0.999866	0.244364	0.224242	0.866912	0.39765	0.999866	0.264713	0.242424	Pembro	ICAM2	ITGB2	ICAM2	ITGAM_ITGB2	0.644317	0.51937	0.999866	0.234986	0.204225	1.08951	0.27593	0.999866	0.183124	0.161972	0.866912	0.39765	0.999866	0.209055	0.183099	Control
B cells	B cells	ICAM3^ITGAL	ICAM3	ITGAL	ICAM3	ITGAL	0.215816	0.829131	0.999866	0.507034	0.436364	-0.315272	0.752555	0.999866	0.142908	0.139394	-0.0497282	0.790843	0.999866	0.324971	0.287879	Pembro	ICAM3	ITGAL	ICAM3	ITGAL	0.215816	0.829131	0.999866	0.433433	0.366197	-0.315272	0.752555	0.999866	0.14159	0.15493	-0.0497282	0.790843	0.999866	0.287512	0.260563	Control
B cells	B cells	LCK^CD8A_CD8B	LCK	CD8A	LCK	CD8A_CD8B	-0.60763	0.543433	0.999866	0.278848	0.248485	1.41696	0.156496	0.999866	0.143126	0.0909091	0.404662	0.349964	0.999866	0.210987	0.169697	Pembro	LCK	CD8A	LCK	CD8A_CD8B	-0.60763	0.543433	0.999866	0.299362	0.260563	1.41696	0.156496	0.999866	0.0714406	0.0492958	0.404662	0.349964	0.999866	0.185401	0.15493	Control
B cells	B cells	LGALS1^CD69	LGALS1	CD69	LGALS1	CD69	-0.599986	0.548516	0.999866	0.841603	0.472727	0.0781148	0.937737	0.999866	0.738024	0.472727	-0.260935	0.743126	0.999866	0.789814	0.472727	Pembro	LGALS1	CD69	LGALS1	CD69	-0.599986	0.548516	0.999866	0.779966	0.408451	0.0781148	0.937737	0.999866	0.749828	0.43662	-0.260935	0.743126	0.999866	0.764897	0.422535	Control
B cells	B cells	LGALS1^ITGB1	LGALS1	ITGB1	LGALS1	ITGB1	-0.599986	0.548516	0.999866	0.841603	0.472727	0.349791	0.726495	0.999866	0.777303	0.49697	-0.125097	0.637506	0.999866	0.809453	0.484848	Pembro	LGALS1	ITGB1	LGALS1	ITGB1	-0.599986	0.548516	0.999866	0.779966	0.408451	0.349791	0.726495	0.999866	0.722009	0.464789	-0.125097	0.637506	0.999866	0.750988	0.43662	Control
B cells	B cells	LGALS1^PTPRC	LGALS1	PTPRC	LGALS1	PTPRC	-0.599986	0.548516	0.999866	0.841603	0.472727	0.544043	0.586412	0.999866	1.59148	0.884848	-0.0279715	0.567464	0.999866	1.21654	0.678788	Pembro	LGALS1	PTPRC	LGALS1	PTPRC	-0.599986	0.548516	0.999866	0.779966	0.408451	0.544043	0.586412	0.999866	1.51813	0.84507	-0.0279715	0.567464	0.999866	1.14905	0.626761	Control
B cells	B cells	LGALS9^CD44	LGALS9	CD44	LGALS9	CD44	0.782873	0.433702	0.999866	0.175962	0.169697	-1.06635	0.286268	0.999866	1.03929	0.672727	-0.141736	0.359985	0.999866	0.607628	0.421212	Pembro	LGALS9	CD44	LGALS9	CD44	0.782873	0.433702	0.999866	0.115461	0.105634	-1.06635	0.286268	0.999866	1.15523	0.739437	-0.141736	0.359985	0.999866	0.635343	0.422535	Control
B cells	B cells	LGALS9^CD47	LGALS9	CD47	LGALS9	CD47	0.782873	0.433702	0.999866	0.175962	0.169697	-0.0349508	0.972119	0.999866	0.935708	0.69697	0.373961	0.70291	0.999866	0.555835	0.433333	Pembro	LGALS9	CD47	LGALS9	CD47	0.782873	0.433702	0.999866	0.115461	0.105634	-0.0349508	0.972119	0.999866	0.854831	0.633803	0.373961	0.70291	0.999866	0.485146	0.369718	Control
B cells	B cells	LGALS9^PTPRC	LGALS9	PTPRC	LGALS9	PTPRC	0.782873	0.433702	0.999866	0.175962	0.169697	0.544043	0.586412	0.999866	1.59148	0.884848	0.663458	0.510057	0.999866	0.883723	0.527273	Pembro	LGALS9	PTPRC	LGALS9	PTPRC	0.782873	0.433702	0.999866	0.115461	0.105634	0.544043	0.586412	0.999866	1.51813	0.84507	0.663458	0.510057	0.999866	0.816797	0.475352	Control
B cells	B cells	LMAN1^MCFD2	LMAN1	MCFD2	LMAN1	MCFD2	-1.03997	0.298354	0.999866	0.33445	0.321212	-1.11278	0.265803	0.999866	0.178892	0.175758	-1.07637	0.282079	0.999866	0.256671	0.248485	Pembro	LMAN1	MCFD2	LMAN1	MCFD2	-1.03997	0.298354	0.999866	0.42091	0.366197	-1.11278	0.265803	0.999866	0.19249	0.176056	-1.07637	0.282079	0.999866	0.3067	0.271127	Control
B cells	B cells	LRPAP1^SORL1	LRPAP1	SORL1	LRPAP1	SORL1	-0.0671204	0.946486	0.999866	0.401975	0.369697	0.538182	0.590451	0.999866	0.203823	0.181818	0.235531	0.768469	0.999866	0.302899	0.275758	Pembro	LRPAP1	SORL1	LRPAP1	SORL1	-0.0671204	0.946486	0.999866	0.388098	0.352113	0.538182	0.590451	0.999866	0.184663	0.15493	0.235531	0.768469	0.999866	0.28638	0.253521	Control
B cells	B cells	LTB^CD40	LTB	CD40	LTB	CD40	0.696653	0.48602	0.999866	1.12395	0.612121	0.0198815	0.984138	0.999866	0.834087	0.618182	0.358267	0.735079	0.999866	0.97902	0.615152	Pembro	LTB	CD40	LTB	CD40	0.696653	0.48602	0.999866	1.01137	0.584507	0.0198815	0.984138	0.999866	0.844716	0.570423	0.358267	0.735079	0.999866	0.928042	0.577465	Control
B cells	B cells	LY86^CD180	LY86	CD180	LY86	CD180	-0.515254	0.606376	0.999866	0.550485	0.460606	0.8612	0.389128	0.999866	0.379908	0.333333	0.172973	0.497752	0.999866	0.465197	0.39697	Pembro	LY86	CD180	LY86	CD180	-0.515254	0.606376	0.999866	0.587078	0.43662	0.8612	0.389128	0.999866	0.320103	0.274648	0.172973	0.497752	0.999866	0.45359	0.355634	Control
B cells	B cells	MAML2^NOTCH2	MAML2	NOTCH2	MAML2	NOTCH2	0.41418	0.678742	0.999866	0.286603	0.254545	-0.425876	0.670198	0.999866	0.248227	0.248485	-0.00584786	0.67447	0.999866	0.267415	0.251515	Pembro	MAML2	NOTCH2	MAML2	NOTCH2	0.41418	0.678742	0.999866	0.289473	0.260563	-0.425876	0.670198	0.999866	0.294102	0.274648	-0.00584786	0.67447	0.999866	0.291788	0.267606	Control
B cells	B cells	MFNG^NOTCH2	MFNG	NOTCH2	MFNG	NOTCH2	0.964393	0.334849	0.999866	0.349466	0.309091	-0.425876	0.670198	0.999866	0.248227	0.248485	0.269258	0.502524	0.999866	0.298847	0.278788	Pembro	MFNG	NOTCH2	MFNG	NOTCH2	0.964393	0.334849	0.999866	0.275481	0.267606	-0.425876	0.670198	0.999866	0.294102	0.274648	0.269258	0.502524	0.999866	0.284791	0.271127	Control
B cells	B cells	MIF^CD44_CD74	MIF	CD74	MIF	CD44_CD74	-0.0633776	0.949466	0.999866	1.55112	0.866667	0.0811795	0.935299	0.999866	4.67098	1	0.00890096	0.942382	0.999866	3.11105	0.933333	Pembro	MIF	CD74	MIF	CD44_CD74	-0.0633776	0.949466	0.999866	1.69146	0.964789	0.0811795	0.935299	0.999866	4.60438	1	0.00890096	0.942382	0.999866	3.14792	0.982394	Control
B cells	B cells	MIF^CD74_CXCR2	MIF	CD74	MIF	CD74_CXCR2	-0.0633776	0.949466	0.999866	1.55112	0.866667	0.0811795	0.935299	0.999866	4.67098	1	0.00890096	0.942382	0.999866	3.11105	0.933333	Pembro	MIF	CD74	MIF	CD74_CXCR2	-0.0633776	0.949466	0.999866	1.69146	0.964789	0.0811795	0.935299	0.999866	4.60438	1	0.00890096	0.942382	0.999866	3.14792	0.982394	Control
B cells	B cells	MIF^CD74_CXCR4	MIF	CD74	MIF	CD74_CXCR4	-0.0633776	0.949466	0.999866	1.55112	0.866667	0.0811795	0.935299	0.999866	4.67098	1	0.00890096	0.942382	0.999866	3.11105	0.933333	Pembro	MIF	CD74	MIF	CD74_CXCR4	-0.0633776	0.949466	0.999866	1.69146	0.964789	0.0811795	0.935299	0.999866	4.60438	1	0.00890096	0.942382	0.999866	3.14792	0.982394	Control
B cells	B cells	MIF^TNFRSF14	MIF	TNFRSF14	MIF	TNFRSF14	-0.0633776	0.949466	0.999866	1.55112	0.866667	0.98974	0.322301	0.999866	0.607493	0.484848	0.463181	0.635883	0.999866	1.0793	0.675758	Pembro	MIF	TNFRSF14	MIF	TNFRSF14	-0.0633776	0.949466	0.999866	1.69146	0.964789	0.98974	0.322301	0.999866	0.460347	0.359155	0.463181	0.635883	0.999866	1.0759	0.661972	Control
B cells	B cells	NAMPT^ITGA5_ITGB1	NAMPT	ITGB1	NAMPT	ITGA5_ITGB1	-0.789909	0.429581	0.999866	0.167188	0.175758	0.349791	0.726495	0.999866	0.777303	0.49697	-0.220059	0.578038	0.999866	0.472245	0.336364	Pembro	NAMPT	ITGB1	NAMPT	ITGA5_ITGB1	-0.789909	0.429581	0.999866	0.192478	0.176056	0.349791	0.726495	0.999866	0.722009	0.464789	-0.220059	0.578038	0.999866	0.457244	0.320423	Control
B cells	B cells	PKM^CD44	PKM	CD44	PKM	CD44	-1.97954	0.0477551	0.999866	0.888956	0.630303	-1.06635	0.286268	0.999866	1.03929	0.672727	-1.52294	0.167011	0.999866	0.964125	0.651515	Pembro	PKM	CD44	PKM	CD44	-1.97954	0.0477551	0.999866	1.23093	0.739437	-1.06635	0.286268	0.999866	1.15523	0.739437	-1.52294	0.167011	0.999866	1.19308	0.739437	Control
B cells	B cells	PSEN1^CD44	PSEN1	CD44	PSEN1	CD44	0.541108	0.588433	0.999866	0.185446	0.175758	-1.06635	0.286268	0.999866	1.03929	0.672727	-0.262618	0.43735	0.999866	0.61237	0.424242	Pembro	PSEN1	CD44	PSEN1	CD44	0.541108	0.588433	0.999866	0.150633	0.140845	-1.06635	0.286268	0.999866	1.15523	0.739437	-0.262618	0.43735	0.999866	0.65293	0.440141	Control
B cells	B cells	PSEN1^NCSTN	PSEN1	NCSTN	PSEN1	NCSTN	0.541108	0.588433	0.999866	0.185446	0.175758	-0.401702	0.687903	0.999866	0.198482	0.206061	0.069703	0.638168	0.999866	0.191964	0.190909	Pembro	PSEN1	NCSTN	PSEN1	NCSTN	0.541108	0.588433	0.999866	0.150633	0.140845	-0.401702	0.687903	0.999866	0.222438	0.211268	0.069703	0.638168	0.999866	0.186536	0.176056	Control
B cells	B cells	PSEN1^NOTCH2	PSEN1	NOTCH2	PSEN1	NOTCH2	0.541108	0.588433	0.999866	0.185446	0.175758	-0.425876	0.670198	0.999866	0.248227	0.248485	0.0576162	0.629316	0.999866	0.216837	0.212121	Pembro	PSEN1	NOTCH2	PSEN1	NOTCH2	0.541108	0.588433	0.999866	0.150633	0.140845	-0.425876	0.670198	0.999866	0.294102	0.274648	0.0576162	0.629316	0.999866	0.222368	0.207746	Control
B cells	B cells	SELPLG^ITGB2	SELPLG	ITGB2	SELPLG	ITGB2	1.53364	0.125118	0.999866	0.102751	0.0969697	1.08951	0.27593	0.999866	0.244364	0.224242	1.31157	0.200524	0.999866	0.173557	0.160606	Pembro	SELPLG	ITGB2	SELPLG	ITGB2	1.53364	0.125118	0.999866	0.0708898	0.0704225	1.08951	0.27593	0.999866	0.183124	0.161972	1.31157	0.200524	0.999866	0.127007	0.116197	Control
B cells	B cells	SELPLG^SELL	SELPLG	SELL	SELPLG	SELL	1.53364	0.125118	0.999866	0.102751	0.0969697	-0.879741	0.379	0.999866	0.912775	0.581818	0.32695	0.252059	0.999866	0.507763	0.339394	Pembro	SELPLG	SELL	SELPLG	SELL	1.53364	0.125118	0.999866	0.0708898	0.0704225	-0.879741	0.379	0.999866	0.984224	0.598592	0.32695	0.252059	0.999866	0.527557	0.334507	Control
B cells	B cells	SEMA4D^CD72	SEMA4D	CD72	SEMA4D	CD72	0.530233	0.59595	0.999866	0.416323	0.363636	0.264891	0.791093	0.999866	0.30247	0.236364	0.397562	0.693522	0.999866	0.359397	0.3	Pembro	SEMA4D	CD72	SEMA4D	CD72	0.530233	0.59595	0.999866	0.329334	0.28169	0.264891	0.791093	0.999866	0.287645	0.21831	0.397562	0.693522	0.999866	0.30849	0.25	Control
B cells	B cells	SEMA7A^ITGA1_ITGB1	SEMA7A	ITGB1	SEMA7A	ITGA1_ITGB1	-1.04789	0.294691	0.999866	0.335019	0.266667	0.349791	0.726495	0.999866	0.777303	0.49697	-0.349047	0.510593	0.999866	0.556161	0.381818	Pembro	SEMA7A	ITGB1	SEMA7A	ITGA1_ITGB1	-1.04789	0.294691	0.999866	0.431896	0.323944	0.349791	0.726495	0.999866	0.722009	0.464789	-0.349047	0.510593	0.999866	0.576952	0.394366	Control
B cells	B cells	SPTAN1^PTPRA	SPTAN1	PTPRA	SPTAN1	PTPRA	0.462104	0.644007	0.999866	0.376448	0.345455	-0.531239	0.595253	0.999866	0.294046	0.284848	-0.0345675	0.61963	0.999866	0.335247	0.315152	Pembro	SPTAN1	PTPRA	SPTAN1	PTPRA	0.462104	0.644007	0.999866	0.407989	0.359155	-0.531239	0.595253	0.999866	0.347506	0.309859	-0.0345675	0.61963	0.999866	0.377747	0.334507	Control
B cells	B cells	ST6GAL1^CD22	ST6GAL1	CD22	ST6GAL1	CD22	0.225043	0.821945	0.999866	0.579851	0.50303	0.355583	0.722153	0.999866	0.425488	0.345455	0.290313	0.772049	0.999866	0.502669	0.424242	Pembro	ST6GAL1	CD22	ST6GAL1	CD22	0.225043	0.821945	0.999866	0.600283	0.521127	0.355583	0.722153	0.999866	0.429964	0.330986	0.290313	0.772049	0.999866	0.515123	0.426056	Control
B cells	B cells	TGFB1^ACVR1_TGFBR1_TGFBR2	TGFB1	TGFBR2	TGFB1	ACVR1_TGFBR1_TGFBR2	-0.936868	0.348827	0.999866	0.934066	0.672727	0.408243	0.683095	0.999866	0.932815	0.666667	-0.264312	0.515961	0.999866	0.933441	0.669697	Pembro	TGFB1	TGFBR2	TGFB1	ACVR1_TGFBR1_TGFBR2	-0.936868	0.348827	0.999866	1.06187	0.746479	0.408243	0.683095	0.999866	0.887179	0.605634	-0.264312	0.515961	0.999866	0.974525	0.676056	Control
B cells	B cells	TGFB1^ACVR1_TGFBR2	TGFB1	TGFBR2	TGFB1	ACVR1_TGFBR2	-0.936868	0.348827	0.999866	0.934066	0.672727	0.408243	0.683095	0.999866	0.932815	0.666667	-0.264312	0.515961	0.999866	0.933441	0.669697	Pembro	TGFB1	TGFBR2	TGFB1	ACVR1_TGFBR2	-0.936868	0.348827	0.999866	1.06187	0.746479	0.408243	0.683095	0.999866	0.887179	0.605634	-0.264312	0.515961	0.999866	0.974525	0.676056	Control
B cells	B cells	TGFB1^ACVR1B_TGFBR2	TGFB1	TGFBR2	TGFB1	ACVR1B_TGFBR2	-0.936868	0.348827	0.999866	0.934066	0.672727	0.408243	0.683095	0.999866	0.932815	0.666667	-0.264312	0.515961	0.999866	0.933441	0.669697	Pembro	TGFB1	TGFBR2	TGFB1	ACVR1B_TGFBR2	-0.936868	0.348827	0.999866	1.06187	0.746479	0.408243	0.683095	0.999866	0.887179	0.605634	-0.264312	0.515961	0.999866	0.974525	0.676056	Control
B cells	B cells	TGFB1^CXCR4	TGFB1	CXCR4	TGFB1	CXCR4	-0.936868	0.348827	0.999866	0.934066	0.672727	-0.719354	0.471923	0.999866	2.30022	0.909091	-0.828111	0.410375	0.999866	1.61714	0.790909	Pembro	TGFB1	CXCR4	TGFB1	CXCR4	-0.936868	0.348827	0.999866	1.06187	0.746479	-0.719354	0.471923	0.999866	2.41088	0.929577	-0.828111	0.410375	0.999866	1.73638	0.838028	Control
B cells	B cells	TGFB1^ITGB1	TGFB1	ITGB1	TGFB1	ITGB1	-0.936868	0.348827	0.999866	0.934066	0.672727	0.349791	0.726495	0.999866	0.777303	0.49697	-0.293538	0.537661	0.999866	0.855685	0.584848	Pembro	TGFB1	ITGB1	TGFB1	ITGB1	-0.936868	0.348827	0.999866	1.06187	0.746479	0.349791	0.726495	0.999866	0.722009	0.464789	-0.293538	0.537661	0.999866	0.89194	0.605634	Control
B cells	B cells	TGFB1^LPP	TGFB1	LPP	TGFB1	LPP	-0.936868	0.348827	0.999866	0.934066	0.672727	-0.701715	0.482857	0.999866	0.179653	0.169697	-0.819291	0.415842	0.999866	0.55686	0.421212	Pembro	TGFB1	LPP	TGFB1	LPP	-0.936868	0.348827	0.999866	1.06187	0.746479	-0.701715	0.482857	0.999866	0.195592	0.161972	-0.819291	0.415842	0.999866	0.628732	0.454225	Control
B cells	B cells	TGFB1^TGFBR1_TGFBR2	TGFB1	TGFBR2	TGFB1	TGFBR1_TGFBR2	-0.936868	0.348827	0.999866	0.934066	0.672727	0.408243	0.683095	0.999866	0.932815	0.666667	-0.264312	0.515961	0.999866	0.933441	0.669697	Pembro	TGFB1	TGFBR2	TGFB1	TGFBR1_TGFBR2	-0.936868	0.348827	0.999866	1.06187	0.746479	0.408243	0.683095	0.999866	0.887179	0.605634	-0.264312	0.515961	0.999866	0.974525	0.676056	Control
B cells	B cells	TNF^TNFRSF1B	TNF	TNFRSF1B	TNF	TNFRSF1B	-0.766329	0.443481	0.999866	0.38533	0.248485	1.54381	0.122635	0.999866	0.306692	0.266667	0.38874	0.283058	0.999866	0.346011	0.257576	Pembro	TNF	TNFRSF1B	TNF	TNFRSF1B	-0.766329	0.443481	0.999866	0.374518	0.239437	1.54381	0.122635	0.999866	0.236393	0.211268	0.38874	0.283058	0.999866	0.305456	0.225352	Control
B cells	B cells	TNF^TRADD	TNF	TRADD	TNF	TRADD	-0.766329	0.443481	0.999866	0.38533	0.248485	-0.342731	0.731801	0.999866	0.224768	0.218182	-0.55453	0.587641	0.999866	0.305049	0.233333	Pembro	TNF	TRADD	TNF	TRADD	-0.766329	0.443481	0.999866	0.374518	0.239437	-0.342731	0.731801	0.999866	0.255532	0.246479	-0.55453	0.587641	0.999866	0.315025	0.242958	Control
B cells	B cells	TNF^VSIR	TNF	VSIR	TNF	VSIR	-0.766329	0.443481	0.999866	0.38533	0.248485	-0.56652	0.57104	0.999866	0.131037	0.127273	-0.666424	0.50726	0.999866	0.258184	0.187879	Pembro	TNF	VSIR	TNF	VSIR	-0.766329	0.443481	0.999866	0.374518	0.239437	-0.56652	0.57104	0.999866	0.176474	0.161972	-0.666424	0.50726	0.999866	0.275496	0.200704	Control
B cells	B cells	TNFSF9^FCRL1	TNFSF9	FCRL1	TNFSF9	FCRL1	-1.19655	0.231483	0.999866	0.12761	0.109091	-0.248407	0.80382	0.999866	0.297391	0.260606	-0.722477	0.517651	0.999866	0.2125	0.184848	Pembro	TNFSF9	FCRL1	TNFSF9	FCRL1	-1.19655	0.231483	0.999866	0.162212	0.112676	-0.248407	0.80382	0.999866	0.380676	0.323944	-0.722477	0.517651	0.999866	0.271444	0.21831	Control
B cells	B cells	TNFSF9^HLA-DPA1	TNFSF9	HLA-DPA1	TNFSF9	HLA-DPA1	-1.19655	0.231483	0.999866	0.12761	0.109091	-0.0625726	0.950107	0.999866	2.69335	0.975758	-0.62956	0.590795	0.999866	1.41048	0.542424	Pembro	TNFSF9	HLA-DPA1	TNFSF9	HLA-DPA1	-1.19655	0.231483	0.999866	0.162212	0.112676	-0.0625726	0.950107	0.999866	2.6096	0.971831	-0.62956	0.590795	0.999866	1.3859	0.542254	Control
B cells	B cells	TOR2A^ATP5F1B	TOR2A	ATP5F1B	TOR2A	ATP5F1B	-0.0468898	0.962601	0.999866	0.114273	0.109091	0.829204	0.406989	0.999866	1.1951	0.787879	0.391157	0.684795	0.999866	0.654687	0.448485	Pembro	TOR2A	ATP5F1B	TOR2A	ATP5F1B	-0.0468898	0.962601	0.999866	0.142879	0.126761	0.829204	0.406989	0.999866	1.08852	0.767606	0.391157	0.684795	0.999866	0.6157	0.447183	Control
B cells	B cells	VIM^CD44	VIM	CD44	VIM	CD44	-0.229627	0.818382	0.999866	1.64424	0.781818	-1.06635	0.286268	0.999866	1.03929	0.672727	-0.647986	0.552325	0.999866	1.34177	0.727273	Pembro	VIM	CD44	VIM	CD44	-0.229627	0.818382	0.999866	1.66693	0.78169	-1.06635	0.286268	0.999866	1.15523	0.739437	-0.647986	0.552325	0.999866	1.41108	0.760563	Control
B cells	CD4	ACTR2^ADRB2	ACTR2	ADRB2	ACTR2	ADRB2	-0.70444	0.481159	0.999866	0.994387	0.715152	-0.497521	0.618822	0.999957	0.130499	0.102379	-0.60098	0.54999	0.999912	0.562443	0.408765	Pembro	ACTR2	ADRB2	ACTR2	ADRB2	-0.70444	0.481159	0.999866	1.05776	0.739437	-0.497521	0.618822	0.999957	0.182393	0.138308	-0.60098	0.54999	0.999912	0.620075	0.438872	Control
B cells	CD4	ACTR2^LDLR	ACTR2	LDLR	ACTR2	LDLR	-0.70444	0.481159	0.999866	0.994387	0.715152	0.369851	0.711493	0.999957	0.0714247	0.0683942	-0.167294	0.596326	0.999912	0.532906	0.391773	Pembro	ACTR2	LDLR	ACTR2	LDLR	-0.70444	0.481159	0.999866	1.05776	0.739437	0.369851	0.711493	0.999957	0.0571643	0.0513308	-0.167294	0.596326	0.999912	0.557461	0.395384	Control
B cells	CD4	ADA^DPP4	ADA	DPP4	ADA	DPP4	0.0529477	0.957774	0.999866	0.141747	0.133333	0.397253	0.691181	0.999957	0.258031	0.214953	0.2251	0.824477	0.999912	0.199889	0.174143	Pembro	ADA	DPP4	ADA	DPP4	0.0529477	0.957774	0.999866	0.126103	0.112676	0.397253	0.691181	0.999957	0.232806	0.188688	0.2251	0.824477	0.999912	0.179455	0.150682	Control
B cells	CD4	ADAM10^CADM1	ADAM10	CADM1	ADAM10	CADM1	0.341283	0.73289	0.999866	0.309572	0.30303	0.0217932	0.982613	0.999957	0.0566901	0.0458794	0.181538	0.857752	0.999912	0.183131	0.174455	Pembro	ADAM10	CADM1	ADAM10	CADM1	0.341283	0.73289	0.999866	0.258906	0.239437	0.0217932	0.982613	0.999957	0.0554033	0.043251	0.181538	0.857752	0.999912	0.157155	0.141344	Control
B cells	CD4	ADAM10^CD44	ADAM10	CD44	ADAM10	CD44	0.341283	0.73289	0.999866	0.309572	0.30303	0.014677	0.98829	0.999957	1.63963	0.891674	0.17798	0.86059	0.999912	0.974599	0.597352	Pembro	ADAM10	CD44	ADAM10	CD44	0.341283	0.73289	0.999866	0.258906	0.239437	0.014677	0.98829	0.999957	1.64898	0.89924	0.17798	0.86059	0.999912	0.953944	0.569338	Control
B cells	CD4	ADAM10^IL6R	ADAM10	IL6R	ADAM10	IL6R	0.341283	0.73289	0.999866	0.309572	0.30303	0.0548291	0.956275	0.999957	0.169688	0.151232	0.198056	0.844582	0.999912	0.23963	0.227131	Pembro	ADAM10	IL6R	ADAM10	IL6R	0.341283	0.73289	0.999866	0.258906	0.239437	0.0548291	0.956275	0.999957	0.158853	0.138308	0.198056	0.844582	0.999912	0.208879	0.188872	Control
B cells	CD4	ADAM10^NOTCH1	ADAM10	NOTCH1	ADAM10	NOTCH1	0.341283	0.73289	0.999866	0.309572	0.30303	0.727821	0.466723	0.999957	0.0908447	0.084537	0.534552	0.599807	0.999912	0.200208	0.193784	Pembro	ADAM10	NOTCH1	ADAM10	NOTCH1	0.341283	0.73289	0.999866	0.258906	0.239437	0.727821	0.466723	0.999957	0.0782444	0.0703422	0.534552	0.599807	0.999912	0.168575	0.154889	Control
B cells	CD4	ADAM10^NOTCH2	ADAM10	NOTCH2	ADAM10	NOTCH2	0.341283	0.73289	0.999866	0.309572	0.30303	0.342524	0.731957	0.999957	0.109996	0.101105	0.341904	0.732423	0.999912	0.209784	0.202067	Pembro	ADAM10	NOTCH2	ADAM10	NOTCH2	0.341283	0.73289	0.999866	0.258906	0.239437	0.342524	0.731957	0.999957	0.104306	0.0936312	0.341904	0.732423	0.999912	0.181606	0.166534	Control
B cells	CD4	ADAM10^TSPAN14	ADAM10	TSPAN14	ADAM10	TSPAN14	0.341283	0.73289	0.999866	0.309572	0.30303	0.584831	0.558661	0.999957	0.445533	0.371708	0.463057	0.645776	0.999912	0.377552	0.337369	Pembro	ADAM10	TSPAN14	ADAM10	TSPAN14	0.341283	0.73289	0.999866	0.258906	0.239437	0.584831	0.558661	0.999957	0.426932	0.347909	0.463057	0.645776	0.999912	0.342919	0.293673	Control
B cells	CD4	ADAM10^TSPAN17	ADAM10	TSPAN17	ADAM10	TSPAN17	0.341283	0.73289	0.999866	0.309572	0.30303	0.329711	0.741618	0.999957	0.166344	0.152931	0.335497	0.737254	0.999912	0.237958	0.227981	Pembro	ADAM10	TSPAN17	ADAM10	TSPAN17	0.341283	0.73289	0.999866	0.258906	0.239437	0.329711	0.741618	0.999957	0.165042	0.144487	0.335497	0.737254	0.999912	0.211974	0.191962	Control
B cells	CD4	ADAM10^TSPAN5	ADAM10	TSPAN5	ADAM10	TSPAN5	0.341283	0.73289	0.999866	0.309572	0.30303	-0.216111	0.828901	0.999957	0.136551	0.12192	0.062586	0.780896	0.999912	0.223062	0.212475	Pembro	ADAM10	TSPAN5	ADAM10	TSPAN5	0.341283	0.73289	0.999866	0.258906	0.239437	-0.216111	0.828901	0.999957	0.142172	0.122624	0.062586	0.780896	0.999912	0.200539	0.18103	Control
B cells	CD4	ADAM17^IL6R	ADAM17	IL6R	ADAM17	IL6R	-1.3367	0.181322	0.999866	0.208671	0.181818	0.0548291	0.956275	0.999957	0.169688	0.151232	-0.640933	0.568798	0.999912	0.18918	0.166525	Pembro	ADAM17	IL6R	ADAM17	IL6R	-1.3367	0.181322	0.999866	0.306858	0.28169	0.0548291	0.956275	0.999957	0.158853	0.138308	-0.640933	0.568798	0.999912	0.232855	0.209999	Control
B cells	CD4	ADAM17^ITGA5	ADAM17	ITGA5	ADAM17	ITGA5	-1.3367	0.181322	0.999866	0.208671	0.181818	-0.0938241	0.925249	0.999957	0.22525	0.192438	-0.71526	0.553286	0.999912	0.216961	0.187128	Pembro	ADAM17	ITGA5	ADAM17	ITGA5	-1.3367	0.181322	0.999866	0.306858	0.28169	-0.0938241	0.925249	0.999957	0.236439	0.202471	-0.71526	0.553286	0.999912	0.271648	0.242081	Control
B cells	CD4	ADAM17^ITGB1	ADAM17	ITGB1	ADAM17	ITGB1	-1.3367	0.181322	0.999866	0.208671	0.181818	-0.0549469	0.956181	0.999957	1.13586	0.705607	-0.695821	0.568751	0.999912	0.672265	0.443713	Pembro	ADAM17	ITGB1	ADAM17	ITGB1	-1.3367	0.181322	0.999866	0.306858	0.28169	-0.0549469	0.956181	0.999957	1.15744	0.706749	-0.695821	0.568751	0.999912	0.732148	0.49422	Control
B cells	CD4	ADAM17^NOTCH1	ADAM17	NOTCH1	ADAM17	NOTCH1	-1.3367	0.181322	0.999866	0.208671	0.181818	0.727821	0.466723	0.999957	0.0908447	0.084537	-0.304437	0.324023	0.999912	0.149758	0.133178	Pembro	ADAM17	NOTCH1	ADAM17	NOTCH1	-1.3367	0.181322	0.999866	0.306858	0.28169	0.727821	0.466723	0.999957	0.0782444	0.0703422	-0.304437	0.324023	0.999912	0.192551	0.176016	Control
B cells	CD4	ADAM17^RHBDF2	ADAM17	RHBDF2	ADAM17	RHBDF2	-1.3367	0.181322	0.999866	0.208671	0.181818	0.312313	0.754802	0.999957	0.149054	0.131691	-0.512191	0.468062	0.999912	0.178863	0.156754	Pembro	ADAM17	RHBDF2	ADAM17	RHBDF2	-1.3367	0.181322	0.999866	0.306858	0.28169	0.312313	0.754802	0.999957	0.144185	0.127852	-0.512191	0.468062	0.999912	0.225521	0.204771	Control
B cells	CD4	ADAM28^ITGA4	ADAM28	ITGA4	ADAM28	ITGA4	-0.248271	0.803925	0.999866	0.957831	0.660606	-0.0706106	0.943708	0.999957	0.806627	0.556924	-0.159441	0.873816	0.999912	0.882229	0.608765	Pembro	ADAM28	ITGA4	ADAM28	ITGA4	-0.248271	0.803925	0.999866	0.881065	0.605634	-0.0706106	0.943708	0.999957	0.787206	0.529468	-0.159441	0.873816	0.999912	0.834136	0.567551	Control
B cells	CD4	AFDN^EPHB6	AFDN	EPHB6	AFDN	EPHB6	1.03917	0.298727	0.999866	0.258412	0.248485	-0.0578362	0.953879	0.999957	0.118087	0.100255	0.490665	0.626303	0.999912	0.18825	0.17437	Pembro	AFDN	EPHB6	AFDN	EPHB6	1.03917	0.298727	0.999866	0.15384	0.15493	-0.0578362	0.953879	0.999957	0.108687	0.085076	0.490665	0.626303	0.999912	0.131264	0.120003	Control
B cells	CD4	ALCAM^CD6	ALCAM	CD6	ALCAM	CD6	-0.281204	0.778554	0.999866	0.145656	0.151515	0.00618002	0.995069	0.999957	1.19112	0.750212	-0.137512	0.886811	0.999912	0.668386	0.450864	Pembro	ALCAM	CD6	ALCAM	CD6	-0.281204	0.778554	0.999866	0.158327	0.15493	0.00618002	0.995069	0.999957	1.20194	0.737643	-0.137512	0.886811	0.999912	0.680132	0.446286	Control
B cells	CD4	APP^AGER	APP	AGER	APP	AGER	-0.49714	0.61909	0.999866	0.26103	0.224242	1.02683	0.304501	0.999957	0.0383787	0.0335599	0.264845	0.461795	0.999912	0.149704	0.128901	Pembro	APP	AGER	APP	AGER	-0.49714	0.61909	0.999866	0.247911	0.21831	1.02683	0.304501	0.999957	0.0295938	0.0256654	0.264845	0.461795	0.999912	0.138752	0.121988	Control
B cells	CD4	APP^CD74	APP	CD74	APP	CD74	-0.49714	0.61909	0.999866	0.26103	0.224242	-0.0667081	0.946814	0.999957	1.72076	0.849193	-0.281924	0.782952	0.999912	0.990897	0.536718	Pembro	APP	CD74	APP	CD74	-0.49714	0.61909	0.999866	0.247911	0.21831	-0.0667081	0.946814	0.999957	1.75633	0.85076	-0.281924	0.782952	0.999912	1.00212	0.534535	Control
B cells	CD4	APP^LRP10	APP	LRP10	APP	LRP10	-0.49714	0.61909	0.999866	0.26103	0.224242	0.138443	0.88989	0.999957	0.699582	0.54418	-0.179349	0.75449	0.999912	0.480306	0.384211	Pembro	APP	LRP10	APP	LRP10	-0.49714	0.61909	0.999866	0.247911	0.21831	0.138443	0.88989	0.999957	0.672627	0.514734	-0.179349	0.75449	0.999912	0.460269	0.366522	Control
B cells	CD4	APP^NCSTN	APP	NCSTN	APP	NCSTN	-0.49714	0.61909	0.999866	0.26103	0.224242	0.0140099	0.988822	0.999957	0.144532	0.132965	-0.241565	0.803956	0.999912	0.202781	0.178604	Pembro	APP	NCSTN	APP	NCSTN	-0.49714	0.61909	0.999866	0.247911	0.21831	0.0140099	0.988822	0.999957	0.151455	0.13308	-0.241565	0.803956	0.999912	0.199683	0.175695	Control
B cells	CD4	APP^NOTCH2	APP	NOTCH2	APP	NOTCH2	-0.49714	0.61909	0.999866	0.26103	0.224242	0.342524	0.731957	0.999957	0.109996	0.101105	-0.0773082	0.675523	0.999912	0.185513	0.162673	Pembro	APP	NOTCH2	APP	NOTCH2	-0.49714	0.61909	0.999866	0.247911	0.21831	0.342524	0.731957	0.999957	0.104306	0.0936312	-0.0773082	0.675523	0.999912	0.176109	0.155971	Control
B cells	CD4	APP^PTGER2	APP	PTGER2	APP	PTGER2	-0.49714	0.61909	0.999866	0.26103	0.224242	0.303839	0.761251	0.999957	0.174343	0.145709	-0.0966506	0.69017	0.999912	0.217687	0.184976	Pembro	APP	PTGER2	APP	PTGER2	-0.49714	0.61909	0.999866	0.247911	0.21831	0.303839	0.761251	0.999957	0.173403	0.147338	-0.0966506	0.69017	0.999912	0.210657	0.182824	Control
B cells	CD4	ARF1^PLD2	ARF1	PLD2	ARF1	PLD2	-0.575029	0.565272	0.999866	0.904547	0.666667	-1.28931	0.19729	0.999957	0.0384178	0.0365336	-0.93217	0.381281	0.999912	0.471483	0.3516	Pembro	ARF1	PLD2	ARF1	PLD2	-0.575029	0.565272	0.999866	0.933243	0.669014	-1.28931	0.19729	0.999957	0.0506874	0.0456274	-0.93217	0.381281	0.999912	0.491965	0.357321	Control
B cells	CD4	ARF6^SMAP1	ARF6	SMAP1	ARF6	SMAP1	0.361718	0.717563	0.999866	1.26016	0.8	0.53099	0.595426	0.999957	0.452316	0.375531	0.446354	0.656494	0.999912	0.85624	0.587766	Pembro	ARF6	SMAP1	ARF6	SMAP1	0.361718	0.717563	0.999866	1.17599	0.767606	0.53099	0.595426	0.999957	0.421629	0.343156	0.446354	0.656494	0.999912	0.798811	0.555381	Control
B cells	CD4	ARPC5^ADRB2	ARPC5	ADRB2	ARPC5	ADRB2	0.189259	0.84989	0.999866	0.896709	0.666667	-0.497521	0.618822	0.999957	0.130499	0.102379	-0.154131	0.734356	0.999912	0.513604	0.384523	Pembro	ARPC5	ADRB2	ARPC5	ADRB2	0.189259	0.84989	0.999866	0.818556	0.605634	-0.497521	0.618822	0.999957	0.182393	0.138308	-0.154131	0.734356	0.999912	0.500475	0.371971	Control
B cells	CD4	ARPC5^LDLR	ARPC5	LDLR	ARPC5	LDLR	0.189259	0.84989	0.999866	0.896709	0.666667	0.369851	0.711493	0.999957	0.0714247	0.0683942	0.279555	0.780692	0.999912	0.484067	0.36753	Pembro	ARPC5	LDLR	ARPC5	LDLR	0.189259	0.84989	0.999866	0.818556	0.605634	0.369851	0.711493	0.999957	0.0571643	0.0513308	0.279555	0.780692	0.999912	0.43786	0.328482	Control
B cells	CD4	B2M^KLRD1	B2M	KLRD1	B2M	KLRD1	0.74525	0.45612	0.999866	4.52164	0.993939	0.0759487			0.1045	0.0675446	0.4106	0.45612	0.999866	2.31307	0.530742	Pembro	B2M	KLRD1	B2M	KLRD1	0.74525	0.45612	0.999866	4.42578	1	0.0759487			0.111318	0.0731939	0.4106	0.45612	0.999866	2.26855	0.536597	Control
B cells	CD4	BAG6^NCR3	BAG6	NCR3	BAG6	NCR3	-1.06514	0.286811	0.999866	0.28937	0.266667	0.184262	0.853808	0.999957	0.0194776	0.0174172	-0.44044	0.57031	0.999912	0.154424	0.142042	Pembro	BAG6	NCR3	BAG6	NCR3	-1.06514	0.286811	0.999866	0.397171	0.352113	0.184262	0.853808	0.999957	0.018755	0.0161597	-0.44044	0.57031	0.999912	0.207963	0.184136	Control
B cells	CD4	BSG^SLC16A1	BSG	SLC16A1	BSG	SLC16A1	-0.841763	0.399921	0.999866	0.460542	0.381818	-0.244061	0.807184	0.999957	0.0625471	0.057774	-0.542912	0.603552	0.999912	0.261544	0.219796	Pembro	BSG	SLC16A1	BSG	SLC16A1	-0.841763	0.399921	0.999866	0.527971	0.457746	-0.244061	0.807184	0.999957	0.0622128	0.0541825	-0.542912	0.603552	0.999912	0.295092	0.255964	Control
B cells	CD4	BSG^SLC16A7	BSG	SLC16A7	BSG	SLC16A7	-0.841763	0.399921	0.999866	0.460542	0.381818	-0.0763938	0.939106	0.999957	0.197639	0.17757	-0.459078	0.669513	0.999912	0.329091	0.279694	Pembro	BSG	SLC16A7	BSG	SLC16A7	-0.841763	0.399921	0.999866	0.527971	0.457746	-0.0763938	0.939106	0.999957	0.19066	0.163973	-0.459078	0.669513	0.999912	0.359315	0.31086	Control
B cells	CD4	CALM1^FAS	CALM1	FAS	CALM1	FAS	0.799033	0.424271	0.999866	1.33978	0.830303	0.278611	0.780543	0.999957	0.377027	0.311385	0.538822	0.602407	0.999912	0.858403	0.570844	Pembro	CALM1	FAS	CALM1	FAS	0.799033	0.424271	0.999866	1.20678	0.795775	0.278611	0.780543	0.999957	0.377997	0.307985	0.538822	0.602407	0.999912	0.79239	0.55188	Control
B cells	CD4	CALM1^KCNN4	CALM1	KCNN4	CALM1	KCNN4	0.799033	0.424271	0.999866	1.33978	0.830303	0.930182	0.352277	0.999957	0.0753777	0.0717927	0.864608	0.388274	0.999912	0.707578	0.451048	Pembro	CALM1	KCNN4	CALM1	KCNN4	0.799033	0.424271	0.999866	1.20678	0.795775	0.930182	0.352277	0.999957	0.0611606	0.0570342	0.864608	0.388274	0.999912	0.633972	0.426404	Control
B cells	CD4	CALM1^KCNQ1	CALM1	KCNQ1	CALM1	KCNQ1	0.799033	0.424271	0.999866	1.33978	0.830303	-0.280998	0.778712	0.999957	0.0541908	0.0518267	0.259018	0.601492	0.999912	0.696984	0.441065	Pembro	CALM1	KCNQ1	CALM1	KCNQ1	0.799033	0.424271	0.999866	1.20678	0.795775	-0.280998	0.778712	0.999957	0.0541272	0.0527567	0.259018	0.601492	0.999912	0.630455	0.424266	Control
B cells	CD4	CALM1^PTPRA	CALM1	PTPRA	CALM1	PTPRA	0.799033	0.424271	0.999866	1.33978	0.830303	-0.159475	0.873295	0.999957	0.458219	0.372557	0.319779	0.648783	0.999912	0.898998	0.60143	Pembro	CALM1	PTPRA	CALM1	PTPRA	0.799033	0.424271	0.999866	1.20678	0.795775	-0.159475	0.873295	0.999957	0.458607	0.369772	0.319779	0.648783	0.999912	0.832695	0.582773	Control
B cells	CD4	CALM1^VIPR1	CALM1	VIPR1	CALM1	VIPR1	0.799033	0.424271	0.999866	1.33978	0.830303	0.0109163	0.99129	0.999957	0.0303048	0.0301614	0.404975	0.707781	0.999912	0.685041	0.430232	Pembro	CALM1	VIPR1	CALM1	VIPR1	0.799033	0.424271	0.999866	1.20678	0.795775	0.0109163	0.99129	0.999957	0.0250405	0.0247148	0.404975	0.707781	0.999912	0.615912	0.410245	Control
B cells	CD4	CALM3^KCNQ1	CALM3	KCNQ1	CALM3	KCNQ1	-1.09028	0.275591	0.999866	0.318178	0.30303	-0.280998	0.778712	0.999957	0.0541908	0.0518267	-0.685637	0.527152	0.999912	0.186184	0.177428	Pembro	CALM3	KCNQ1	CALM3	KCNQ1	-1.09028	0.275591	0.999866	0.404066	0.338028	-0.280998	0.778712	0.999957	0.0541272	0.0527567	-0.685637	0.527152	0.999912	0.229096	0.195392	Control
B cells	CD4	CALR^ITGA3	CALR	ITGA3	CALR	ITGA3	-0.674783	0.499814	0.999866	1.01176	0.678788	-0.500823	0.616496	0.999957	0.026222	0.0254885	-0.587803	0.558155	0.999912	0.51899	0.352138	Pembro	CALR	ITGA3	CALR	ITGA3	-0.674783	0.499814	0.999866	1.00835	0.640845	-0.500823	0.616496	0.999957	0.0318261	0.0285171	-0.587803	0.558155	0.999912	0.520087	0.334681	Control
B cells	CD4	CALR^ITGAV	CALR	ITGAV	CALR	ITGAV	-0.674783	0.499814	0.999866	1.01176	0.678788	0.111188	0.911467	0.999957	0.0541559	0.0514019	-0.281797	0.70564	0.999912	0.532957	0.365095	Pembro	CALR	ITGAV	CALR	ITGAV	-0.674783	0.499814	0.999866	1.00835	0.640845	0.111188	0.911467	0.999957	0.0531568	0.0484791	-0.281797	0.70564	0.999912	0.530753	0.344662	Control
B cells	CD4	CCL5^CCR4	CCL5	CCR4	CCL5	CCR4	1.03692	0.299771	0.999866	0.298058	0.157576	0.461695	0.6443	0.999957	0.22437	0.177995	0.74931	0.472036	0.999912	0.261214	0.167785	Pembro	CCL5	CCR4	CCL5	CCR4	1.03692	0.299771	0.999866	0.186628	0.119718	0.461695	0.6443	0.999957	0.228625	0.182034	0.74931	0.472036	0.999912	0.207627	0.150876	Control
B cells	CD4	CCL5^CCR5	CCL5	CCR5	CCL5	CCR5	1.03692	0.299771	0.999866	0.298058	0.157576	-0.413051	0.679569	0.999957	0.286478	0.225998	0.311937	0.48967	0.999912	0.292268	0.191787	Pembro	CCL5	CCR5	CCL5	CCR5	1.03692	0.299771	0.999866	0.186628	0.119718	-0.413051	0.679569	0.999957	0.300989	0.235741	0.311937	0.48967	0.999912	0.243809	0.17773	Control
B cells	CD4	CCL5^CCRL2	CCL5	CCRL2	CCL5	CCRL2	1.03692	0.299771	0.999866	0.298058	0.157576	0.34754	0.728186	0.999957	0.0297109	0.0276126	0.692232	0.513978	0.999912	0.163885	0.0925942	Pembro	CCL5	CCRL2	CCL5	CCRL2	1.03692	0.299771	0.999866	0.186628	0.119718	0.34754	0.728186	0.999957	0.0304665	0.0275665	0.692232	0.513978	0.999912	0.108547	0.0736424	Control
B cells	CD4	CCL5^CXCR3	CCL5	CXCR3	CCL5	CXCR3	1.03692	0.299771	0.999866	0.298058	0.157576	0.0832326	0.933667	0.999957	1.09955	0.631266	0.560079	0.616719	0.999912	0.698802	0.394421	Pembro	CCL5	CXCR3	CCL5	CXCR3	1.03692	0.299771	0.999866	0.186628	0.119718	0.0832326	0.933667	0.999957	1.15799	0.655894	0.560079	0.616719	0.999912	0.672307	0.387806	Control
B cells	CD4	CCL5^DPP4	CCL5	DPP4	CCL5	DPP4	1.03692	0.299771	0.999866	0.298058	0.157576	0.397253	0.691181	0.999957	0.258031	0.214953	0.717089	0.495476	0.999912	0.278044	0.186265	Pembro	CCL5	DPP4	CCL5	DPP4	1.03692	0.299771	0.999866	0.186628	0.119718	0.397253	0.691181	0.999957	0.232806	0.188688	0.717089	0.495476	0.999912	0.209717	0.154203	Control
B cells	CD4	CCL5^SDC4	CCL5	SDC4	CCL5	SDC4	1.03692	0.299771	0.999866	0.298058	0.157576	-0.383955	0.701012	0.999957	0.0438672	0.0416313	0.326485	0.500391	0.999912	0.170963	0.0996035	Pembro	CCL5	SDC4	CCL5	SDC4	1.03692	0.299771	0.999866	0.186628	0.119718	-0.383955	0.701012	0.999957	0.0479123	0.0442015	0.326485	0.500391	0.999912	0.11727	0.0819599	Control
B cells	CD4	CD22^PTPRC	CD22	PTPRC	CD22	PTPRC	0.355583	0.722153	0.999866	0.425488	0.345455	-0.184343	0.853744	0.999957	2.58894	0.990229	0.08562	0.787949	0.999912	1.50721	0.667842	Pembro	CD22	PTPRC	CD22	PTPRC	0.355583	0.722153	0.999866	0.429964	0.330986	-0.184343	0.853744	0.999957	2.58618	0.989544	0.08562	0.787949	0.999912	1.50807	0.660265	Control
B cells	CD4	CD47^SIRPG	CD47	SIRPG	CD47	SIRPG	-0.0349508	0.972119	0.999866	0.935708	0.69697	0.377828	0.705558	0.999957	0.0937222	0.0764656	0.171439	0.838839	0.999912	0.514715	0.386718	Pembro	CD47	SIRPG	CD47	SIRPG	-0.0349508	0.972119	0.999866	0.854831	0.633803	0.377828	0.705558	0.999957	0.0779325	0.0636882	0.171439	0.838839	0.999912	0.466382	0.348746	Control
B cells	CD4	CD48^CD2	CD48	CD2	CD48	CD2	0.714886	0.47468	0.999866	1.05787	0.739394	0.179008	0.857931	0.999957	2.21761	0.963042	0.446947	0.666306	0.999912	1.63774	0.851218	Pembro	CD48	CD2	CD48	CD2	0.714886	0.47468	0.999866	0.969158	0.676056	0.179008	0.857931	0.999957	2.25317	0.973384	0.446947	0.666306	0.999912	1.61117	0.82472	Control
B cells	CD4	CD55^ADGRE5	CD55	ADGRE5	CD55	ADGRE5	-0.289744	0.772012	0.999866	0.769402	0.587879	-0.10592	0.915646	0.999957	0.386147	0.320731	-0.197832	0.843829	0.999912	0.577775	0.454305	Pembro	CD55	ADGRE5	CD55	ADGRE5	-0.289744	0.772012	0.999866	0.77596	0.56338	-0.10592	0.915646	0.999957	0.38834	0.309886	-0.197832	0.843829	0.999912	0.58215	0.436633	Control
B cells	CD4	CD58^CD2	CD58	CD2	CD58	CD2	-0.240084	0.810265	0.999866	0.198052	0.187879	0.179008	0.857931	0.999957	2.21761	0.963042	-0.0305382	0.834098	0.999912	1.20783	0.57546	Pembro	CD58	CD2	CD58	CD2	-0.240084	0.810265	0.999866	0.205564	0.190141	0.179008	0.857931	0.999957	2.25317	0.973384	-0.0305382	0.834098	0.999912	1.22937	0.581762	Control
B cells	CD4	CD59^CD2	CD59	CD2	CD59	CD2	-0.486872	0.626349	0.999866	0.205229	0.206061	0.179008	0.857931	0.999957	2.21761	0.963042	-0.153932	0.74214	0.999912	1.21142	0.584551	Pembro	CD59	CD2	CD59	CD2	-0.486872	0.626349	0.999866	0.22598	0.211268	0.179008	0.857931	0.999957	2.25317	0.973384	-0.153932	0.74214	0.999912	1.23958	0.592326	Control
B cells	CD4	CD70^CD27	CD70	CD27	CD70	CD27	-0.515664	0.606089	0.999866	0.283598	0.242424	-0.163621	0.87003	0.999957	0.447838	0.297366	-0.339642	0.73806	0.999912	0.365718	0.269895	Pembro	CD70	CD27	CD70	CD27	-0.515664	0.606089	0.999866	0.300783	0.239437	-0.163621	0.87003	0.999957	0.436743	0.280894	-0.339642	0.73806	0.999912	0.368763	0.260165	Control
B cells	CD4	CD72^CD5	CD72	CD5	CD72	CD5	0.264891	0.791093	0.999866	0.30247	0.236364	0.0463417	0.963038	0.999957	0.869303	0.6113	0.155617	0.877066	0.999912	0.585887	0.423832	Pembro	CD72	CD5	CD72	CD5	0.264891	0.791093	0.999866	0.287645	0.21831	0.0463417	0.963038	0.999957	0.893251	0.604563	0.155617	0.877066	0.999912	0.590448	0.411436	Control
B cells	CD4	CD86^CD28	CD86	CD28	CD86	CD28	-0.159377	0.873371	0.999866	0.185174	0.145455	0.446552	0.655199	0.999957	0.583135	0.458369	0.143587	0.764285	0.999912	0.384154	0.301912	Pembro	CD86	CD28	CD86	CD28	-0.159377	0.873371	0.999866	0.199395	0.169014	0.446552	0.655199	0.999957	0.52347	0.404468	0.143587	0.764285	0.999912	0.361432	0.286741	Control
B cells	CD4	CD86^CTLA4	CD86	CTLA4	CD86	CTLA4	-0.159377	0.873371	0.999866	0.185174	0.145455	0.131941	0.895031	0.999957	0.508677	0.352591	-0.0137183	0.884201	0.999912	0.346925	0.249023	Pembro	CD86	CTLA4	CD86	CTLA4	-0.159377	0.873371	0.999866	0.199395	0.169014	0.131941	0.895031	0.999957	0.494467	0.339829	-0.0137183	0.884201	0.999912	0.346931	0.254421	Control
B cells	CD4	CD99^CD81	CD99	CD81	CD99	CD81	-1.31276	0.189263	0.999866	0.889179	0.630303	-0.0761847	0.939272	0.999957	1.27848	0.801189	-0.694474	0.564267	0.999912	1.08383	0.715746	Pembro	CD99	CD81	CD99	CD81	-1.31276	0.189263	0.999866	1.03518	0.697183	-0.0761847	0.939272	0.999957	1.29781	0.797529	-0.694474	0.564267	0.999912	1.1665	0.747356	Control
B cells	CD4	CD99^CD99L2	CD99	CD99L2	CD99	CD99L2	-1.31276	0.189263	0.999866	0.889179	0.630303	0.833549	0.404535	0.999957	0.0593521	0.0543755	-0.239607	0.296899	0.999912	0.474266	0.342339	Pembro	CD99	CD99L2	CD99	CD99L2	-1.31276	0.189263	0.999866	1.03518	0.697183	0.833549	0.404535	0.999957	0.051269	0.0470532	-0.239607	0.296899	0.999912	0.543225	0.372118	Control
B cells	CD4	CD99^PILRB	CD99	PILRB	CD99	PILRB	-1.31276	0.189263	0.999866	0.889179	0.630303	0.188778	0.850267	0.999957	0.102487	0.0896347	-0.561993	0.519765	0.999912	0.495833	0.359969	Pembro	CD99	PILRB	CD99	PILRB	-1.31276	0.189263	0.999866	1.03518	0.697183	0.188778	0.850267	0.999957	0.104477	0.0879278	-0.561993	0.519765	0.999912	0.569829	0.392555	Control
B cells	CD4	CKLF^CCR4	CKLF	CCR4	CKLF	CCR4	-0.640964	0.521546	0.999866	0.246855	0.206061	0.461695	0.6443	0.999957	0.22437	0.177995	-0.0896344	0.582923	0.999912	0.235613	0.192028	Pembro	CKLF	CCR4	CKLF	CCR4	-0.640964	0.521546	0.999866	0.327883	0.274648	0.461695	0.6443	0.999957	0.228625	0.182034	-0.0896344	0.582923	0.999912	0.278254	0.228341	Control
B cells	CD4	CLEC2D^KLRB1	CLEC2D	KLRB1	CLEC2D	KLRB1	-0.251966	0.801067	0.999866	0.686877	0.527273	0.733188	0.463444	0.999957	0.411658	0.265506	0.240611	0.632256	0.999912	0.549268	0.396389	Pembro	CLEC2D	KLRB1	CLEC2D	KLRB1	-0.251966	0.801067	0.999866	0.685489	0.485915	0.733188	0.463444	0.999957	0.34005	0.220532	0.240611	0.632256	0.999912	0.512769	0.353224	Control
B cells	CD4	COL19A1^ITGA1_ITGB1	COL19A1	ITGB1	COL19A1	ITGA1_ITGB1	0.418853	0.675324	0.999866	0.361585	0.272727	-0.0549469	0.956181	0.999957	1.13586	0.705607	0.181953	0.815752	0.999912	0.748722	0.489167	Pembro	COL19A1	ITGB1	COL19A1	ITGA1_ITGB1	0.418853	0.675324	0.999866	0.298	0.225352	-0.0549469	0.956181	0.999957	1.15744	0.706749	0.181953	0.815752	0.999912	0.727719	0.466051	Control
B cells	CD4	COL19A1^ITGA2_ITGB1	COL19A1	ITGB1	COL19A1	ITGA2_ITGB1	0.418853	0.675324	0.999866	0.361585	0.272727	-0.0549469	0.956181	0.999957	1.13586	0.705607	0.181953	0.815752	0.999912	0.748722	0.489167	Pembro	COL19A1	ITGB1	COL19A1	ITGA2_ITGB1	0.418853	0.675324	0.999866	0.298	0.225352	-0.0549469	0.956181	0.999957	1.15744	0.706749	0.181953	0.815752	0.999912	0.727719	0.466051	Control
B cells	CD4	COL9A3^CD44	COL9A3	CD44	COL9A3	CD44	1.11663	0.264152	0.999866	0.351282	0.278788	0.014677	0.98829	0.999957	1.63963	0.891674	0.565654	0.626221	0.999912	0.995454	0.585231	Pembro	COL9A3	CD44	COL9A3	CD44	1.11663	0.264152	0.999866	0.272335	0.225352	0.014677	0.98829	0.999957	1.64898	0.89924	0.565654	0.626221	0.999912	0.960658	0.562296	Control
B cells	CD4	COL9A3^ITGA1_ITGB1	COL9A3	ITGB1	COL9A3	ITGA1_ITGB1	1.11663	0.264152	0.999866	0.351282	0.278788	-0.0549469	0.956181	0.999957	1.13586	0.705607	0.530842	0.610167	0.999912	0.743571	0.492198	Pembro	COL9A3	ITGB1	COL9A3	ITGA1_ITGB1	1.11663	0.264152	0.999866	0.272335	0.225352	-0.0549469	0.956181	0.999957	1.15744	0.706749	0.530842	0.610167	0.999912	0.714887	0.466051	Control
B cells	CD4	COL9A3^ITGA2_ITGB1	COL9A3	ITGB1	COL9A3	ITGA2_ITGB1	1.11663	0.264152	0.999866	0.351282	0.278788	-0.0549469	0.956181	0.999957	1.13586	0.705607	0.530842	0.610167	0.999912	0.743571	0.492198	Pembro	COL9A3	ITGB1	COL9A3	ITGA2_ITGB1	1.11663	0.264152	0.999866	0.272335	0.225352	-0.0549469	0.956181	0.999957	1.15744	0.706749	0.530842	0.610167	0.999912	0.714887	0.466051	Control
B cells	CD4	COL9A3^ITGA3_ITGB1	COL9A3	ITGB1	COL9A3	ITGA3_ITGB1	1.11663	0.264152	0.999866	0.351282	0.278788	-0.0549469	0.956181	0.999957	1.13586	0.705607	0.530842	0.610167	0.999912	0.743571	0.492198	Pembro	COL9A3	ITGB1	COL9A3	ITGA3_ITGB1	1.11663	0.264152	0.999866	0.272335	0.225352	-0.0549469	0.956181	0.999957	1.15744	0.706749	0.530842	0.610167	0.999912	0.714887	0.466051	Control
B cells	CD4	COL9A3^ITGA9_ITGB1	COL9A3	ITGB1	COL9A3	ITGA9_ITGB1	1.11663	0.264152	0.999866	0.351282	0.278788	-0.0549469	0.956181	0.999957	1.13586	0.705607	0.530842	0.610167	0.999912	0.743571	0.492198	Pembro	COL9A3	ITGB1	COL9A3	ITGA9_ITGB1	1.11663	0.264152	0.999866	0.272335	0.225352	-0.0549469	0.956181	0.999957	1.15744	0.706749	0.530842	0.610167	0.999912	0.714887	0.466051	Control
B cells	CD4	COPA^CD74	COPA	CD74	COPA	CD74	0.704696	0.480999	0.999866	0.418973	0.375758	-0.0667081	0.946814	0.999957	1.72076	0.849193	0.318994	0.713907	0.999912	1.06987	0.612475	Pembro	COPA	CD74	COPA	CD74	0.704696	0.480999	0.999866	0.395536	0.373239	-0.0667081	0.946814	0.999957	1.75633	0.85076	0.318994	0.713907	0.999912	1.07593	0.612	Control
B cells	CD4	CXCL16^CXCR6	CXCL16	CXCR6	CXCL16	CXCR6	1.05578	0.291071	0.999866	0.184535	0.163636	0.0562827	0.955117	0.999957	0.950306	0.536958	0.556029	0.623094	0.999912	0.567421	0.350297	Pembro	CXCL16	CXCR6	CXCL16	CXCR6	1.05578	0.291071	0.999866	0.141143	0.126761	0.0562827	0.955117	0.999957	0.88013	0.49192	0.556029	0.623094	0.999912	0.510636	0.30934	Control
B cells	CD4	ENTPD1^ADORA2A	ENTPD1	ADORA2A	ENTPD1	ADORA2A	0.221926	0.824371	0.999866	0.196353	0.193939	0.588612	0.556121	0.999957	0.0863168	0.0785896	0.405269	0.690246	0.999912	0.141335	0.136265	Pembro	ENTPD1	ADORA2A	ENTPD1	ADORA2A	0.221926	0.824371	0.999866	0.171472	0.15493	0.588612	0.556121	0.999957	0.0812823	0.0755703	0.405269	0.690246	0.999912	0.126377	0.11525	Control
B cells	CD4	FABP5^RXRA	FABP5	RXRA	FABP5	RXRA	-0.347731	0.728042	0.999866	0.296814	0.230303	-0.596408	0.550903	0.999957	0.0496384	0.0450297	-0.472069	0.639473	0.999912	0.173226	0.137666	Pembro	FABP5	RXRA	FABP5	RXRA	-0.347731	0.728042	0.999866	0.42958	0.288732	-0.596408	0.550903	0.999957	0.0534638	0.0480038	-0.472069	0.639473	0.999912	0.241522	0.168368	Control
B cells	CD4	FAM3C^ADGRG5	FAM3C	ADGRG5	FAM3C	ADGRG5	0.55118	0.581511	0.999866	0.467144	0.381818	0.203921	0.838416	0.999957	0.0281005	0.0246389	0.37755	0.709963	0.999912	0.247622	0.203229	Pembro	FAM3C	ADGRG5	FAM3C	ADGRG5	0.55118	0.581511	0.999866	0.40751	0.34507	0.203921	0.838416	0.999957	0.0268895	0.0223384	0.37755	0.709963	0.999912	0.2172	0.183704	Control
B cells	CD4	FAM3C^CLEC2D	FAM3C	CLEC2D	FAM3C	CLEC2D	0.55118	0.581511	0.999866	0.467144	0.381818	-0.460519	0.645144	0.999957	0.917884	0.638488	0.0453304	0.613327	0.999912	0.692514	0.510153	Pembro	FAM3C	CLEC2D	FAM3C	CLEC2D	0.55118	0.581511	0.999866	0.40751	0.34507	-0.460519	0.645144	0.999957	0.972374	0.662072	0.0453304	0.613327	0.999912	0.689942	0.503571	Control
B cells	CD4	FAM3C^LAMP1	FAM3C	LAMP1	FAM3C	LAMP1	0.55118	0.581511	0.999866	0.467144	0.381818	-0.423653	0.671819	0.999957	0.558033	0.459218	0.0637634	0.626665	0.999912	0.512589	0.420518	Pembro	FAM3C	LAMP1	FAM3C	LAMP1	0.55118	0.581511	0.999866	0.40751	0.34507	-0.423653	0.671819	0.999957	0.572542	0.463403	0.0637634	0.626665	0.999912	0.490026	0.404237	Control
B cells	CD4	FAM3C^PDCD1	FAM3C	PDCD1	FAM3C	PDCD1	0.55118	0.581511	0.999866	0.467144	0.381818	-0.0519942	0.958533	0.999957	0.201091	0.158029	0.249593	0.770022	0.999912	0.334118	0.269924	Pembro	FAM3C	PDCD1	FAM3C	PDCD1	0.55118	0.581511	0.999866	0.40751	0.34507	-0.0519942	0.958533	0.999957	0.191665	0.149715	0.249593	0.770022	0.999912	0.299587	0.247393	Control
B cells	CD4	FCER2^ITGAM_ITGB2	FCER2	ITGB2	FCER2	ITGAM_ITGB2	-1.76513	0.0775414	0.999866	0.126012	0.0848485	-0.0397542	0.968289	0.999957	0.911808	0.632116	-0.902443	0.522915	0.999912	0.51891	0.358482	Pembro	FCER2	ITGB2	FCER2	ITGAM_ITGB2	-1.76513	0.0775414	0.999866	0.279913	0.190141	-0.0397542	0.968289	0.999957	0.937197	0.64116	-0.902443	0.522915	0.999912	0.608555	0.41565	Control
B cells	CD4	FCER2^ITGAV_ITGB3	FCER2	ITGAV	FCER2	ITGAV_ITGB3	-1.76513	0.0775414	0.999866	0.126012	0.0848485	0.111188	0.911467	0.999957	0.0541559	0.0514019	-0.826972	0.494504	0.999912	0.0900837	0.0681252	Pembro	FCER2	ITGAV	FCER2	ITGAV_ITGB3	-1.76513	0.0775414	0.999866	0.279913	0.190141	0.111188	0.911467	0.999957	0.0531568	0.0484791	-0.826972	0.494504	0.999912	0.166535	0.11931	Control
B cells	CD4	FCER2^ITGAX_ITGB2	FCER2	ITGB2	FCER2	ITGAX_ITGB2	-1.76513	0.0775414	0.999866	0.126012	0.0848485	-0.0397542	0.968289	0.999957	0.911808	0.632116	-0.902443	0.522915	0.999912	0.51891	0.358482	Pembro	FCER2	ITGB2	FCER2	ITGAX_ITGB2	-1.76513	0.0775414	0.999866	0.279913	0.190141	-0.0397542	0.968289	0.999957	0.937197	0.64116	-0.902443	0.522915	0.999912	0.608555	0.41565	Control
B cells	CD4	GNAI2^ADCY7	GNAI2	ADCY7	GNAI2	ADCY7	-0.55017	0.582203	0.999866	1.08904	0.775758	0.37758	0.705742	0.999957	0.178241	0.157179	-0.0862949	0.643973	0.999912	0.633643	0.466468	Pembro	GNAI2	ADCY7	GNAI2	ADCY7	-0.55017	0.582203	0.999866	1.21919	0.823944	0.37758	0.705742	0.999957	0.172147	0.149715	-0.0862949	0.643973	0.999912	0.695667	0.486829	Control
B cells	CD4	GNAI2^ADCY9	GNAI2	ADCY9	GNAI2	ADCY9	-0.55017	0.582203	0.999866	1.08904	0.775758	-1.35805	0.174449	0.999957	0.0283611	0.0259133	-0.954108	0.378326	0.999912	0.558703	0.400835	Pembro	GNAI2	ADCY9	GNAI2	ADCY9	-0.55017	0.582203	0.999866	1.21919	0.823944	-1.35805	0.174449	0.999957	0.0382854	0.0356464	-0.954108	0.378326	0.999912	0.628736	0.429795	Control
B cells	CD4	GNAI2^CCR5	GNAI2	CCR5	GNAI2	CCR5	-0.55017	0.582203	0.999866	1.08904	0.775758	-0.413051	0.679569	0.999957	0.286478	0.225998	-0.481611	0.630886	0.999912	0.687761	0.500878	Pembro	GNAI2	CCR5	GNAI2	CCR5	-0.55017	0.582203	0.999866	1.21919	0.823944	-0.413051	0.679569	0.999957	0.300989	0.235741	-0.481611	0.630886	0.999912	0.760088	0.529843	Control
B cells	CD4	GNAI2^CXCR3	GNAI2	CXCR3	GNAI2	CXCR3	-0.55017	0.582203	0.999866	1.08904	0.775758	0.0832326	0.933667	0.999957	1.09955	0.631266	-0.233469	0.757935	0.999912	1.0943	0.703512	Pembro	GNAI2	CXCR3	GNAI2	CXCR3	-0.55017	0.582203	0.999866	1.21919	0.823944	0.0832326	0.933667	0.999957	1.15799	0.655894	-0.233469	0.757935	0.999912	1.18859	0.739919	Control
B cells	CD4	GNAI2^F2R	GNAI2	F2R	GNAI2	F2R	-0.55017	0.582203	0.999866	1.08904	0.775758	-0.197477	0.843454	0.999957	0.546106	0.412065	-0.373823	0.712829	0.999912	0.817576	0.593911	Pembro	GNAI2	F2R	GNAI2	F2R	-0.55017	0.582203	0.999866	1.21919	0.823944	-0.197477	0.843454	0.999957	0.56158	0.423004	-0.373823	0.712829	0.999912	0.890383	0.623474	Control
B cells	CD4	GNAI2^IGF1R	GNAI2	IGF1R	GNAI2	IGF1R	-0.55017	0.582203	0.999866	1.08904	0.775758	0.847613	0.396653	0.999957	0.0186172	0.0165675	0.148722	0.489428	0.999912	0.553831	0.396163	Pembro	GNAI2	IGF1R	GNAI2	IGF1R	-0.55017	0.582203	0.999866	1.21919	0.823944	0.847613	0.396653	0.999957	0.0151669	0.0142586	0.148722	0.489428	0.999912	0.617177	0.419101	Control
B cells	CD4	GNAI2^S1PR1	GNAI2	S1PR1	GNAI2	S1PR1	-0.55017	0.582203	0.999866	1.08904	0.775758	-0.05934	0.952681	0.999957	0.944376	0.584962	-0.304755	0.767442	0.999912	1.01671	0.68036	Pembro	GNAI2	S1PR1	GNAI2	S1PR1	-0.55017	0.582203	0.999866	1.21919	0.823944	-0.05934	0.952681	0.999957	0.935511	0.572719	-0.304755	0.767442	0.999912	1.07735	0.698331	Control
B cells	CD4	GNAI2^S1PR4	GNAI2	S1PR4	GNAI2	S1PR4	-0.55017	0.582203	0.999866	1.08904	0.775758	-0.151658	0.879456	0.999957	1.06666	0.722175	-0.350914	0.73083	0.999912	1.07785	0.748966	Pembro	GNAI2	S1PR4	GNAI2	S1PR4	-0.55017	0.582203	0.999866	1.21919	0.823944	-0.151658	0.879456	0.999957	1.04639	0.694867	-0.350914	0.73083	0.999912	1.13279	0.759405	Control
B cells	CD4	GNAI2^S1PR5	GNAI2	S1PR5	GNAI2	S1PR5	-0.55017	0.582203	0.999866	1.08904	0.775758	0.0134991	0.98923	0.999957	0.0880297	0.0696686	-0.268336	0.785716	0.999912	0.588537	0.422713	Pembro	GNAI2	S1PR5	GNAI2	S1PR5	-0.55017	0.582203	0.999866	1.21919	0.823944	0.0134991	0.98923	0.999957	0.102145	0.0779468	-0.268336	0.785716	0.999912	0.660666	0.450945	Control
B cells	CD4	GNAS^ADCY7	GNAS	ADCY7	GNAS	ADCY7	-0.439192	0.660523	0.999866	1.89482	0.933333	0.37758	0.705742	0.999957	0.178241	0.157179	-0.0308057	0.683132	0.999912	1.03653	0.545256	Pembro	GNAS	ADCY7	GNAS	ADCY7	-0.439192	0.660523	0.999866	2.03482	0.978873	0.37758	0.705742	0.999957	0.172147	0.149715	-0.0308057	0.683132	0.999912	1.10348	0.564294	Control
B cells	CD4	GNAS^ADCY9	GNAS	ADCY9	GNAS	ADCY9	-0.439192	0.660523	0.999866	1.89482	0.933333	-1.35805	0.174449	0.999957	0.0283611	0.0259133	-0.898619	0.417486	0.999912	0.961591	0.479623	Pembro	GNAS	ADCY9	GNAS	ADCY9	-0.439192	0.660523	0.999866	2.03482	0.978873	-1.35805	0.174449	0.999957	0.0382854	0.0356464	-0.898619	0.417486	0.999912	1.03655	0.50726	Control
B cells	CD4	GNAS^ADRB2	GNAS	ADRB2	GNAS	ADRB2	-0.439192	0.660523	0.999866	1.89482	0.933333	-0.497521	0.618822	0.999957	0.130499	0.102379	-0.468356	0.639672	0.999912	1.01266	0.517856	Pembro	GNAS	ADRB2	GNAS	ADRB2	-0.439192	0.660523	0.999866	2.03482	0.978873	-0.497521	0.618822	0.999957	0.182393	0.138308	-0.468356	0.639672	0.999912	1.10861	0.558591	Control
B cells	CD4	GNAS^PTGDR	GNAS	PTGDR	GNAS	PTGDR	-0.439192	0.660523	0.999866	1.89482	0.933333	0.210004	0.833665	0.999957	0.0810099	0.066695	-0.114594	0.747094	0.999912	0.987915	0.500014	Pembro	GNAS	PTGDR	GNAS	PTGDR	-0.439192	0.660523	0.999866	2.03482	0.978873	0.210004	0.833665	0.999957	0.0816668	0.0684411	-0.114594	0.747094	0.999912	1.05824	0.523657	Control
B cells	CD4	GNAS^VIPR1	GNAS	VIPR1	GNAS	VIPR1	-0.439192	0.660523	0.999866	1.89482	0.933333	0.0109163	0.99129	0.999957	0.0303048	0.0301614	-0.214138	0.825906	0.999912	0.962563	0.481747	Pembro	GNAS	VIPR1	GNAS	VIPR1	-0.439192	0.660523	0.999866	2.03482	0.978873	0.0109163	0.99129	0.999957	0.0250405	0.0247148	-0.214138	0.825906	0.999912	1.02993	0.501794	Control
B cells	CD4	GPI^AMFR	GPI	AMFR	GPI	AMFR	0.1926	0.847272	0.999866	0.487973	0.430303	0.593577	0.552795	0.999957	0.19656	0.180969	0.393088	0.700034	0.999912	0.342266	0.305636	Pembro	GPI	AMFR	GPI	AMFR	0.1926	0.847272	0.999866	0.474356	0.408451	0.593577	0.552795	0.999957	0.186615	0.16635	0.393088	0.700034	0.999912	0.330485	0.2874	Control
B cells	CD4	GRN^TNFRSF1A	GRN	TNFRSF1A	GRN	TNFRSF1A	0.00207592	0.998344	0.999866	0.752745	0.581818	-0.190238	0.849123	0.999957	0.304424	0.257009	-0.0940808	0.923733	0.999912	0.528585	0.419414	Pembro	GRN	TNFRSF1A	GRN	TNFRSF1A	0.00207592	0.998344	0.999866	0.773501	0.56338	-0.190238	0.849123	0.999957	0.33079	0.270437	-0.0940808	0.923733	0.999912	0.552145	0.416909	Control
B cells	CD4	GRN^TNFRSF1B	GRN	TNFRSF1B	GRN	TNFRSF1B	0.00207592	0.998344	0.999866	0.752745	0.581818	0.380898	0.703279	0.999957	0.617519	0.457944	0.191487	0.850811	0.999912	0.685132	0.519881	Pembro	GRN	TNFRSF1B	GRN	TNFRSF1B	0.00207592	0.998344	0.999866	0.773501	0.56338	0.380898	0.703279	0.999957	0.5933	0.43346	0.191487	0.850811	0.999912	0.6834	0.49842	Control
B cells	CD4	GSTO1^RYR1	GSTO1	RYR1	GSTO1	RYR1	0.597915	0.549897	0.999866	0.343689	0.30303	-0.624385	0.532375	0.999957	0.0804434	0.0717927	-0.0132351	0.541136	0.999912	0.212066	0.187411	Pembro	GSTO1	RYR1	GSTO1	RYR1	0.597915	0.549897	0.999866	0.32558	0.288732	-0.624385	0.532375	0.999957	0.0983508	0.0869772	-0.0132351	0.541136	0.999912	0.211965	0.187855	Control
B cells	CD4	GSTP1^TRAF2	GSTP1	TRAF2	GSTP1	TRAF2	0.235167	0.814079	0.999866	1.35929	0.775758	0.878257	0.379804	0.999957	0.108914	0.101529	0.556712	0.596942	0.999912	0.7341	0.438643	Pembro	GSTP1	TRAF2	GSTP1	TRAF2	0.235167	0.814079	0.999866	1.32418	0.767606	0.878257	0.379804	0.999957	0.0952985	0.0879278	0.556712	0.596942	0.999912	0.709738	0.427767	Control
B cells	CD4	HLA-A^APLP2	HLA-A	APLP2	HLA-A	APLP2	0.402703	0.687167	0.999866	3.26309	0.993939	-0.616675	0.537449	0.999957	0.213011	0.184367	-0.106986	0.612308	0.999912	1.73805	0.589153	Pembro	HLA-A	APLP2	HLA-A	APLP2	0.402703	0.687167	0.999866	3.16981	0.992958	-0.616675	0.537449	0.999957	0.220996	0.190589	-0.106986	0.612308	0.999912	1.6954	0.591774	Control
B cells	CD4	HLA-A^CD8A	HLA-A	CD8A	HLA-A	CD8A	0.402703	0.687167	0.999866	3.26309	0.993939	0.700336	0.483718	0.999957	0.122831	0.0730671	0.551519	0.585442	0.999912	1.69296	0.533503	Pembro	HLA-A	CD8A	HLA-A	CD8A	0.402703	0.687167	0.999866	3.16981	0.992958	0.700336	0.483718	0.999957	0.109924	0.0670152	0.551519	0.585442	0.999912	1.63986	0.529986	Control
B cells	CD4	HLA-A^CD8B	HLA-A	CD8B	HLA-A	CD8B	0.402703	0.687167	0.999866	3.26309	0.993939	0.621738	0.534114	0.999957	0.0680792	0.0450297	0.512221	0.61064	0.999912	1.66559	0.519485	Pembro	HLA-A	CD8B	HLA-A	CD8B	0.402703	0.687167	0.999866	3.16981	0.992958	0.621738	0.534114	0.999957	0.0547576	0.0323194	0.512221	0.61064	0.999912	1.61228	0.512639	Control
B cells	CD4	HLA-A^KIR3DL2	HLA-A	KIR3DL2	HLA-A	KIR3DL2	0.402703	0.687167	0.999866	3.26309	0.993939	-0.413937	0.678921	0.999957	0.0541118	0.0407816	-0.00561697	0.683044	0.999912	1.6586	0.517361	Pembro	HLA-A	KIR3DL2	HLA-A	KIR3DL2	0.402703	0.687167	0.999866	3.16981	0.992958	-0.413937	0.678921	0.999957	0.0711231	0.0546578	-0.00561697	0.683044	0.999912	1.62046	0.523808	Control
B cells	CD4	HLA-B^CD3D	HLA-B	CD3D	HLA-B	CD3D	0.102525	0.91834	0.999866	3.9603	1	0.37834	0.705178	0.999957	1.84446	0.929482	0.240433	0.811759	0.999912	2.90238	0.964741	Pembro	HLA-B	CD3D	HLA-B	CD3D	0.102525	0.91834	0.999866	3.92999	1	0.37834	0.705178	0.999957	1.84446	0.932034	0.240433	0.811759	0.999912	2.88722	0.966017	Control
B cells	CD4	HLA-B^CD8A	HLA-B	CD8A	HLA-B	CD8A	0.102525	0.91834	0.999866	3.9603	1	0.700336	0.483718	0.999957	0.122831	0.0730671	0.40143	0.701029	0.999912	2.04156	0.536534	Pembro	HLA-B	CD8A	HLA-B	CD8A	0.102525	0.91834	0.999866	3.92999	1	0.700336	0.483718	0.999957	0.109924	0.0670152	0.40143	0.701029	0.999912	2.01996	0.533508	Control
B cells	CD4	HLA-B^CD8B	HLA-B	CD8B	HLA-B	CD8B	0.102525	0.91834	0.999866	3.9603	1	0.621738	0.534114	0.999957	0.0680792	0.0450297	0.362132	0.726227	0.999912	2.01419	0.522515	Pembro	HLA-B	CD8B	HLA-B	CD8B	0.102525	0.91834	0.999866	3.92999	1	0.621738	0.534114	0.999957	0.0547576	0.0323194	0.362132	0.726227	0.999912	1.99237	0.51616	Control
B cells	CD4	HLA-B^KIR3DL2	HLA-B	KIR3DL2	HLA-B	KIR3DL2	0.102525	0.91834	0.999866	3.9603	1	-0.413937	0.678921	0.999957	0.0541118	0.0407816	-0.155706	0.79863	0.999912	2.00721	0.520391	Pembro	HLA-B	KIR3DL2	HLA-B	KIR3DL2	0.102525	0.91834	0.999866	3.92999	1	-0.413937	0.678921	0.999957	0.0711231	0.0546578	-0.155706	0.79863	0.999912	2.00055	0.527329	Control
B cells	CD4	HLA-B^KLRD1	HLA-B	KLRD1	HLA-B	KLRD1	0.102525	0.91834	0.999866	3.9603	1	0.0759487			0.1045	0.0675446	0.0892369	0.91834	0.999866	2.0324	0.533772	Pembro	HLA-B	KLRD1	HLA-B	KLRD1	0.102525	0.91834	0.999866	3.92999	1	0.0759487			0.111318	0.0731939	0.0892369	0.91834	0.999866	2.02065	0.536597	Control
B cells	CD4	HLA-C^CD8A	HLA-C	CD8A	HLA-C	CD8A	0.557229	0.577371	0.999866	3.16308	1	0.700336	0.483718	0.999957	0.122831	0.0730671	0.628782	0.530544	0.999912	1.64295	0.536534	Pembro	HLA-C	CD8A	HLA-C	CD8A	0.557229	0.577371	0.999866	3.03067	0.992958	0.700336	0.483718	0.999957	0.109924	0.0670152	0.628782	0.530544	0.999912	1.5703	0.529986	Control
B cells	CD4	HLA-C^CD8B	HLA-C	CD8B	HLA-C	CD8B	0.557229	0.577371	0.999866	3.16308	1	0.621738	0.534114	0.999957	0.0680792	0.0450297	0.589484	0.555742	0.999912	1.61558	0.522515	Pembro	HLA-C	CD8B	HLA-C	CD8B	0.557229	0.577371	0.999866	3.03067	0.992958	0.621738	0.534114	0.999957	0.0547576	0.0323194	0.589484	0.555742	0.999912	1.54272	0.512639	Control
B cells	CD4	HLA-DMA^CD4	HLA-DMA	CD4	HLA-DMA	CD4	-0.287483	0.773743	0.999866	1.52069	0.854545	-0.126295	0.899498	0.999957	0.593363	0.46559	-0.206889	0.83662	0.999912	1.05703	0.660068	Pembro	HLA-DMA	CD4	HLA-DMA	CD4	-0.287483	0.773743	0.999866	1.51571	0.838028	-0.126295	0.899498	0.999957	0.616061	0.472909	-0.206889	0.83662	0.999912	1.06588	0.655468	Control
B cells	CD4	HLA-DMB^CD4	HLA-DMB	CD4	HLA-DMB	CD4	-0.272653	0.78512	0.999866	1.01852	0.690909	-0.126295	0.899498	0.999957	0.593363	0.46559	-0.199474	0.842309	0.999912	0.80594	0.57825	Pembro	HLA-DMB	CD4	HLA-DMB	CD4	-0.272653	0.78512	0.999866	1.11028	0.71831	-0.126295	0.899498	0.999957	0.616061	0.472909	-0.199474	0.842309	0.999912	0.863171	0.595609	Control
B cells	CD4	HLA-DOB^CD4	HLA-DOB	CD4	HLA-DOB	CD4	-0.177853	0.858839	0.999866	0.300726	0.272727	-0.126295	0.899498	0.999957	0.593363	0.46559	-0.152074	0.879168	0.999912	0.447044	0.369159	Pembro	HLA-DOB	CD4	HLA-DOB	CD4	-0.177853	0.858839	0.999866	0.251042	0.225352	-0.126295	0.899498	0.999957	0.616061	0.472909	-0.152074	0.879168	0.999912	0.433551	0.34913	Control
B cells	CD4	HLA-DPA1^CD4	HLA-DPA1	CD4	HLA-DPA1	CD4	-0.0625726	0.950107	0.999866	2.69335	0.975758	-0.126295	0.899498	0.999957	0.593363	0.46559	-0.094434	0.924802	0.999912	1.64336	0.720674	Pembro	HLA-DPA1	CD4	HLA-DPA1	CD4	-0.0625726	0.950107	0.999866	2.6096	0.971831	-0.126295	0.899498	0.999957	0.616061	0.472909	-0.094434	0.924802	0.999912	1.61283	0.72237	Control
B cells	CD4	HLA-DPA1^LAG3	HLA-DPA1	LAG3	HLA-DPA1	LAG3	-0.0625726	0.950107	0.999866	2.69335	0.975758	0.0444011			0.276738	0.186066	-0.00908574	0.950107	0.999866	1.48505	0.580912	Pembro	HLA-DPA1	LAG3	HLA-DPA1	LAG3	-0.0625726	0.950107	0.999866	2.6096	0.971831	0.0444011			0.268918	0.182985	-0.00908574	0.950107	0.999866	1.43926	0.577408	Control
B cells	CD4	HLA-DPB1^CD4	HLA-DPB1	CD4	HLA-DPB1	CD4	0.186982	0.851675	0.999866	2.29198	0.939394	-0.126295	0.899498	0.999957	0.593363	0.46559	0.0303434	0.875586	0.999912	1.44267	0.702492	Pembro	HLA-DPB1	CD4	HLA-DPB1	CD4	0.186982	0.851675	0.999866	2.22883	0.957746	-0.126295	0.899498	0.999957	0.616061	0.472909	0.0303434	0.875586	0.999912	1.42245	0.715328	Control
B cells	CD4	HLA-DPB1^LAG3	HLA-DPB1	LAG3	HLA-DPB1	LAG3	0.186982	0.851675	0.999866	2.29198	0.939394	0.0444011			0.276738	0.186066	0.115692	0.851675	0.999866	1.28436	0.56273	Pembro	HLA-DPB1	LAG3	HLA-DPB1	LAG3	0.186982	0.851675	0.999866	2.22883	0.957746	0.0444011			0.268918	0.182985	0.115692	0.851675	0.999866	1.24887	0.570366	Control
B cells	CD4	HLA-DQA1^CD4	HLA-DQA1	CD4	HLA-DQA1	CD4	-0.101335	0.919285	0.999866	1.72158	0.842424	-0.126295	0.899498	0.999957	0.593363	0.46559	-0.113815	0.909391	0.999912	1.15747	0.654007	Pembro	HLA-DQA1	CD4	HLA-DQA1	CD4	-0.101335	0.919285	0.999866	1.67517	0.816901	-0.126295	0.899498	0.999957	0.616061	0.472909	-0.113815	0.909391	0.999912	1.14561	0.644905	Control
B cells	CD4	HLA-DQA1^LAG3	HLA-DQA1	LAG3	HLA-DQA1	LAG3	-0.101335	0.919285	0.999866	1.72158	0.842424	0.0444011			0.276738	0.186066	-0.0284669	0.919285	0.999866	0.99916	0.514245	Pembro	HLA-DQA1	LAG3	HLA-DQA1	LAG3	-0.101335	0.919285	0.999866	1.67517	0.816901	0.0444011			0.268918	0.182985	-0.0284669	0.919285	0.999866	0.972042	0.499943	Control
B cells	CD4	HLA-DQB1^CD4	HLA-DQB1	CD4	HLA-DQB1	CD4	-0.13464	0.892897	0.999866	2.19062	0.957576	-0.126295	0.899498	0.999957	0.593363	0.46559	-0.130467	0.896197	0.999912	1.39199	0.711583	Pembro	HLA-DQB1	CD4	HLA-DQB1	CD4	-0.13464	0.892897	0.999866	2.08128	0.901408	-0.126295	0.899498	0.999957	0.616061	0.472909	-0.130467	0.896197	0.999912	1.34867	0.687159	Control
B cells	CD4	HLA-DQB1^LAG3	HLA-DQB1	LAG3	HLA-DQB1	LAG3	-0.13464	0.892897	0.999866	2.19062	0.957576	0.0444011			0.276738	0.186066	-0.0451192	0.892897	0.999866	1.23368	0.571821	Pembro	HLA-DQB1	LAG3	HLA-DQB1	LAG3	-0.13464	0.892897	0.999866	2.08128	0.901408	0.0444011			0.268918	0.182985	-0.0451192	0.892897	0.999866	1.1751	0.542197	Control
B cells	CD4	HLA-DRA^CD4	HLA-DRA	CD4	HLA-DRA	CD4	0.288368	0.773065	0.999866	3.34203	0.981818	-0.126295	0.899498	0.999957	0.593363	0.46559	0.0810366	0.836281	0.999912	1.96769	0.723704	Pembro	HLA-DRA	CD4	HLA-DRA	CD4	0.288368	0.773065	0.999866	3.26377	0.985915	-0.126295	0.899498	0.999957	0.616061	0.472909	0.0810366	0.836281	0.999912	1.93991	0.729412	Control
B cells	CD4	HLA-DRA^LAG3	HLA-DRA	LAG3	HLA-DRA	LAG3	0.288368	0.773065	0.999866	3.34203	0.981818	0.0444011			0.276738	0.186066	0.166385	0.773065	0.999866	1.80938	0.583942	Pembro	HLA-DRA	LAG3	HLA-DRA	LAG3	0.288368	0.773065	0.999866	3.26377	0.985915	0.0444011			0.268918	0.182985	0.166385	0.773065	0.999866	1.76634	0.58445	Control
B cells	CD4	HLA-DRB1^CD4	HLA-DRB1	CD4	HLA-DRB1	CD4	-0.113691	0.909483	0.999866	2.53768	0.963636	-0.126295	0.899498	0.999957	0.593363	0.46559	-0.119993	0.90449	0.999912	1.56552	0.714613	Pembro	HLA-DRB1	CD4	HLA-DRB1	CD4	-0.113691	0.909483	0.999866	2.5794	0.964789	-0.126295	0.899498	0.999957	0.616061	0.472909	-0.119993	0.90449	0.999912	1.59773	0.718849	Control
B cells	CD4	HLA-DRB1^LAG3	HLA-DRB1	LAG3	HLA-DRB1	LAG3	-0.113691	0.909483	0.999866	2.53768	0.963636	0.0444011			0.276738	0.186066	-0.034645	0.909483	0.999866	1.40721	0.574851	Pembro	HLA-DRB1	LAG3	HLA-DRB1	LAG3	-0.113691	0.909483	0.999866	2.5794	0.964789	0.0444011			0.268918	0.182985	-0.034645	0.909483	0.999866	1.42416	0.573887	Control
B cells	CD4	HLA-DRB5^CD4	HLA-DRB5	CD4	HLA-DRB5	CD4	-0.130173	0.896429	0.999866	1.75857	0.909091	-0.126295	0.899498	0.999957	0.593363	0.46559	-0.128234	0.897964	0.999912	1.17597	0.687341	Pembro	HLA-DRB5	CD4	HLA-DRB5	CD4	-0.130173	0.896429	0.999866	1.66894	0.830986	-0.126295	0.899498	0.999957	0.616061	0.472909	-0.128234	0.897964	0.999912	1.1425	0.651947	Control
B cells	CD4	HLA-DRB5^LAG3	HLA-DRB5	LAG3	HLA-DRB5	LAG3	-0.130173	0.896429	0.999866	1.75857	0.909091	0.0444011			0.276738	0.186066	-0.0428861	0.896429	0.999866	1.01765	0.547579	Pembro	HLA-DRB5	LAG3	HLA-DRB5	LAG3	-0.130173	0.896429	0.999866	1.66894	0.830986	0.0444011			0.268918	0.182985	-0.0428861	0.896429	0.999866	0.968928	0.506985	Control
B cells	CD4	HLA-E^CD8A	HLA-E	CD8A	HLA-E	CD8A	0.162895	0.870601	0.999866	2.39566	0.981818	0.700336	0.483718	0.999957	0.122831	0.0730671	0.431616	0.677159	0.999912	1.25924	0.527443	Pembro	HLA-E	CD8A	HLA-E	CD8A	0.162895	0.870601	0.999866	2.35804	0.985915	0.700336	0.483718	0.999957	0.109924	0.0670152	0.431616	0.677159	0.999912	1.23398	0.526465	Control
B cells	CD4	HLA-E^CD8B	HLA-E	CD8B	HLA-E	CD8B	0.162895	0.870601	0.999866	2.39566	0.981818	0.621738	0.534114	0.999957	0.0680792	0.0450297	0.392317	0.702357	0.999912	1.23187	0.513424	Pembro	HLA-E	CD8B	HLA-E	CD8B	0.162895	0.870601	0.999866	2.35804	0.985915	0.621738	0.534114	0.999957	0.0547576	0.0323194	0.392317	0.702357	0.999912	1.2064	0.509117	Control
B cells	CD4	HLA-E^KLRC1_KLRD1	HLA-E	KLRD1	HLA-E	KLRC1_KLRD1	0.162895	0.870601	0.999866	2.39566	0.981818	0.0759487			0.1045	0.0675446	0.119422	0.870601	0.999866	1.25008	0.524681	Pembro	HLA-E	KLRD1	HLA-E	KLRC1_KLRD1	0.162895	0.870601	0.999866	2.35804	0.985915	0.0759487			0.111318	0.0731939	0.119422	0.870601	0.999866	1.23468	0.529555	Control
B cells	CD4	HLA-E^KLRC2_KLRD1	HLA-E	KLRD1	HLA-E	KLRC2_KLRD1	0.162895	0.870601	0.999866	2.39566	0.981818	0.0759487			0.1045	0.0675446	0.119422	0.870601	0.999866	1.25008	0.524681	Pembro	HLA-E	KLRD1	HLA-E	KLRC2_KLRD1	0.162895	0.870601	0.999866	2.35804	0.985915	0.0759487			0.111318	0.0731939	0.119422	0.870601	0.999866	1.23468	0.529555	Control
B cells	CD4	HLA-E^KLRC3_KLRD1	HLA-E	KLRD1	HLA-E	KLRC3_KLRD1	0.162895	0.870601	0.999866	2.39566	0.981818	0.0759487			0.1045	0.0675446	0.119422	0.870601	0.999866	1.25008	0.524681	Pembro	HLA-E	KLRD1	HLA-E	KLRC3_KLRD1	0.162895	0.870601	0.999866	2.35804	0.985915	0.0759487			0.111318	0.0731939	0.119422	0.870601	0.999866	1.23468	0.529555	Control
B cells	CD4	HLA-E^KLRK1	HLA-E	KLRK1	HLA-E	KLRK1	0.162895	0.870601	0.999866	2.39566	0.981818	0.0421105	0.966411	0.999957	0.150837	0.101105	0.102503	0.918506	0.999912	1.27325	0.541461	Pembro	HLA-E	KLRK1	HLA-E	KLRK1	0.162895	0.870601	0.999866	2.35804	0.985915	0.0421105	0.966411	0.999957	0.147179	0.0955323	0.102503	0.918506	0.999912	1.25261	0.540724	Control
B cells	CD4	HLA-F^CD8A	HLA-F	CD8A	HLA-F	CD8A	0.117007	0.906855	0.999866	0.926466	0.666667	0.700336	0.483718	0.999957	0.122831	0.0730671	0.408671	0.695286	0.999912	0.524648	0.369867	Pembro	HLA-F	CD8A	HLA-F	CD8A	0.117007	0.906855	0.999866	0.909248	0.640845	0.700336	0.483718	0.999957	0.109924	0.0670152	0.408671	0.695286	0.999912	0.509586	0.35393	Control
B cells	CD4	HLA-F^CD8B	HLA-F	CD8B	HLA-F	CD8B	0.117007	0.906855	0.999866	0.926466	0.666667	0.621738	0.534114	0.999957	0.0680792	0.0450297	0.369373	0.720484	0.999912	0.497272	0.355848	Pembro	HLA-F	CD8B	HLA-F	CD8B	0.117007	0.906855	0.999866	0.909248	0.640845	0.621738	0.534114	0.999957	0.0547576	0.0323194	0.369373	0.720484	0.999912	0.482003	0.336582	Control
B cells	CD4	HLA-F^KIR3DL2	HLA-F	KIR3DL2	HLA-F	KIR3DL2	0.117007	0.906855	0.999866	0.926466	0.666667	-0.413937	0.678921	0.999957	0.0541118	0.0407816	-0.148465	0.792888	0.999912	0.490289	0.353724	Pembro	HLA-F	KIR3DL2	HLA-F	KIR3DL2	0.117007	0.906855	0.999866	0.909248	0.640845	-0.413937	0.678921	0.999957	0.0711231	0.0546578	-0.148465	0.792888	0.999912	0.490185	0.347751	Control
B cells	CD4	HMGB1^AGER	HMGB1	AGER	HMGB1	AGER	-0.242847	0.808124	0.999866	2.19454	0.969697	1.02683	0.304501	0.999957	0.0383787	0.0335599	0.391991	0.556312	0.999912	1.11646	0.501628	Pembro	HMGB1	AGER	HMGB1	AGER	-0.242847	0.808124	0.999866	2.17601	0.950704	1.02683	0.304501	0.999957	0.0295938	0.0256654	0.391991	0.556312	0.999912	1.1028	0.488185	Control
B cells	CD4	HMGB1^CXCR4	HMGB1	CXCR4	HMGB1	CXCR4	-0.242847	0.808124	0.999866	2.19454	0.969697	-0.0979213	0.921995	0.999957	2.45534	0.951997	-0.170384	0.865059	0.999912	2.32494	0.960847	Pembro	HMGB1	CXCR4	HMGB1	CXCR4	-0.242847	0.808124	0.999866	2.17601	0.950704	-0.0979213	0.921995	0.999957	2.44111	0.939163	-0.170384	0.865059	0.999912	2.30856	0.944934	Control
B cells	CD4	HMGB1^HAVCR2	HMGB1	HAVCR2	HMGB1	HAVCR2	-0.242847	0.808124	0.999866	2.19454	0.969697	-0.032592			0.0453855	0.0356839	-0.13772	0.808124	0.999866	1.11996	0.50269	Pembro	HMGB1	HAVCR2	HMGB1	HAVCR2	-0.242847	0.808124	0.999866	2.17601	0.950704	-0.032592			0.038486	0.0294677	-0.13772	0.808124	0.999866	1.10725	0.490086	Control
B cells	CD4	HSPA8^ADRB2	HSPA8	ADRB2	HSPA8	ADRB2	0.282643	0.777451	0.999866	1.55936	0.854545	-0.497521	0.618822	0.999957	0.130499	0.102379	-0.107439	0.698136	0.999912	0.844931	0.478462	Pembro	HSPA8	ADRB2	HSPA8	ADRB2	0.282643	0.777451	0.999866	1.52219	0.866197	-0.497521	0.618822	0.999957	0.182393	0.138308	-0.107439	0.698136	0.999912	0.85229	0.502253	Control
B cells	CD4	HSPA8^LDLR	HSPA8	LDLR	HSPA8	LDLR	0.282643	0.777451	0.999866	1.55936	0.854545	0.369851	0.711493	0.999957	0.0714247	0.0683942	0.326247	0.744472	0.999912	0.815394	0.46147	Pembro	HSPA8	LDLR	HSPA8	LDLR	0.282643	0.777451	0.999866	1.52219	0.866197	0.369851	0.711493	0.999957	0.0571643	0.0513308	0.326247	0.744472	0.999912	0.789676	0.458764	Control
B cells	CD4	ICAM1^IL2RA	ICAM1	IL2RA	ICAM1	IL2RA	2.34802	0.0188736	0.999866	0.181401	0.151515	0.224562	0.82232	0.999957	0.134708	0.0696686	1.28629	0.420597	0.999912	0.158054	0.110592	Pembro	ICAM1	IL2RA	ICAM1	IL2RA	2.34802	0.0188736	0.999866	0.113996	0.0985915	0.224562	0.82232	0.999957	0.117735	0.0632129	1.28629	0.420597	0.999912	0.115865	0.0809022	Control
B cells	CD4	ICAM1^IL2RG	ICAM1	IL2RG	ICAM1	IL2RG	2.34802	0.0188736	0.999866	0.181401	0.151515	0.774742	0.438492	0.999957	1.78624	0.921835	1.56138	0.228683	0.999912	0.983821	0.536675	Pembro	ICAM1	IL2RG	ICAM1	IL2RG	2.34802	0.0188736	0.999866	0.113996	0.0985915	0.774742	0.438492	0.999957	1.74777	0.910646	1.56138	0.228683	0.999912	0.930883	0.504619	Control
B cells	CD4	ICAM1^ITGAL_ITGB2	ICAM1	ITGB2	ICAM1	ITGAL_ITGB2	2.34802	0.0188736	0.999866	0.181401	0.151515	-0.0397542	0.968289	0.999957	0.911808	0.632116	1.15413	0.493581	0.999912	0.546604	0.391815	Pembro	ICAM1	ITGB2	ICAM1	ITGAL_ITGB2	2.34802	0.0188736	0.999866	0.113996	0.0985915	-0.0397542	0.968289	0.999957	0.937197	0.64116	1.15413	0.493581	0.999912	0.525596	0.369876	Control
B cells	CD4	ICAM1^ITGAM_ITGB2	ICAM1	ITGB2	ICAM1	ITGAM_ITGB2	2.34802	0.0188736	0.999866	0.181401	0.151515	-0.0397542	0.968289	0.999957	0.911808	0.632116	1.15413	0.493581	0.999912	0.546604	0.391815	Pembro	ICAM1	ITGB2	ICAM1	ITGAM_ITGB2	2.34802	0.0188736	0.999866	0.113996	0.0985915	-0.0397542	0.968289	0.999957	0.937197	0.64116	1.15413	0.493581	0.999912	0.525596	0.369876	Control
B cells	CD4	ICAM1^ITGAX_ITGB2	ICAM1	ITGB2	ICAM1	ITGAX_ITGB2	2.34802	0.0188736	0.999866	0.181401	0.151515	-0.0397542	0.968289	0.999957	0.911808	0.632116	1.15413	0.493581	0.999912	0.546604	0.391815	Pembro	ICAM1	ITGB2	ICAM1	ITGAX_ITGB2	2.34802	0.0188736	0.999866	0.113996	0.0985915	-0.0397542	0.968289	0.999957	0.937197	0.64116	1.15413	0.493581	0.999912	0.525596	0.369876	Control
B cells	CD4	ICAM1^SPN	ICAM1	SPN	ICAM1	SPN	2.34802	0.0188736	0.999866	0.181401	0.151515	-0.450112	0.652629	0.999957	0.550528	0.425234	0.948953	0.335752	0.999912	0.365964	0.288374	Pembro	ICAM1	SPN	ICAM1	SPN	2.34802	0.0188736	0.999866	0.113996	0.0985915	-0.450112	0.652629	0.999957	0.568675	0.432034	0.948953	0.335752	0.999912	0.341335	0.265313	Control
B cells	CD4	ICAM2^ITGAL_ITGB2	ICAM2	ITGB2	ICAM2	ITGAL_ITGB2	0.644317	0.51937	0.999866	0.285061	0.260606	-0.0397542	0.968289	0.999957	0.911808	0.632116	0.302282	0.743829	0.999912	0.598434	0.446361	Pembro	ICAM2	ITGB2	ICAM2	ITGAL_ITGB2	0.644317	0.51937	0.999866	0.234986	0.204225	-0.0397542	0.968289	0.999957	0.937197	0.64116	0.302282	0.743829	0.999912	0.586091	0.422693	Control
B cells	CD4	ICAM2^ITGAM_ITGB2	ICAM2	ITGB2	ICAM2	ITGAM_ITGB2	0.644317	0.51937	0.999866	0.285061	0.260606	-0.0397542	0.968289	0.999957	0.911808	0.632116	0.302282	0.743829	0.999912	0.598434	0.446361	Pembro	ICAM2	ITGB2	ICAM2	ITGAM_ITGB2	0.644317	0.51937	0.999866	0.234986	0.204225	-0.0397542	0.968289	0.999957	0.937197	0.64116	0.302282	0.743829	0.999912	0.586091	0.422693	Control
B cells	CD4	ICAM3^ITGAL	ICAM3	ITGAL	ICAM3	ITGAL	0.215816	0.829131	0.999866	0.507034	0.436364	-0.479832	0.631347	0.999957	0.415633	0.336024	-0.132008	0.730239	0.999912	0.461333	0.386194	Pembro	ICAM3	ITGAL	ICAM3	ITGAL	0.215816	0.829131	0.999866	0.433433	0.366197	-0.479832	0.631347	0.999957	0.47869	0.373574	-0.132008	0.730239	0.999912	0.456062	0.369886	Control
B cells	CD4	IL16^CCR5	IL16	CCR5	IL16	CCR5	-0.103764	0.917357	0.999866	0.717965	0.551515	-0.413051	0.679569	0.999957	0.286478	0.225998	-0.258407	0.798463	0.999912	0.502221	0.388757	Pembro	IL16	CCR5	IL16	CCR5	-0.103764	0.917357	0.999866	0.696248	0.528169	-0.413051	0.679569	0.999957	0.300989	0.235741	-0.258407	0.798463	0.999912	0.498618	0.381955	Control
B cells	CD4	IL16^CD4	IL16	CD4	IL16	CD4	-0.103764	0.917357	0.999866	0.717965	0.551515	-0.126295	0.899498	0.999957	0.593363	0.46559	-0.11503	0.908427	0.999912	0.655664	0.508553	Pembro	IL16	CD4	IL16	CD4	-0.103764	0.917357	0.999866	0.696248	0.528169	-0.126295	0.899498	0.999957	0.616061	0.472909	-0.11503	0.908427	0.999912	0.656154	0.500539	Control
B cells	CD4	IL16^CD9	IL16	CD9	IL16	CD9	-0.103764	0.917357	0.999866	0.717965	0.551515	-1.08142	0.279511	0.999957	0.0323949	0.0280374	-0.592592	0.598434	0.999912	0.37518	0.289776	Pembro	IL16	CD9	IL16	CD9	-0.103764	0.917357	0.999866	0.696248	0.528169	-1.08142	0.279511	0.999957	0.0463867	0.0370722	-0.592592	0.598434	0.999912	0.371317	0.282621	Control
B cells	CD4	IL16^KCNA3	IL16	KCNA3	IL16	KCNA3	-0.103764	0.917357	0.999866	0.717965	0.551515	-1.10102	0.270887	0.999957	0.249955	0.219626	-0.602393	0.594122	0.999912	0.48396	0.385571	Pembro	IL16	KCNA3	IL16	KCNA3	-0.103764	0.917357	0.999866	0.696248	0.528169	-1.10102	0.270887	0.999957	0.27455	0.23384	-0.602393	0.594122	0.999912	0.485399	0.381005	Control
B cells	CD4	IRAK4^TLR6	IRAK4	TLR6	IRAK4	TLR6	-0.773111	0.439457	0.999866	0.144855	0.151515	-0.110712	0.911845	0.999957	0.015464	0.0140187	-0.441911	0.675651	0.999912	0.0801593	0.0827669	Pembro	IRAK4	TLR6	IRAK4	TLR6	-0.773111	0.439457	0.999866	0.183468	0.161972	-0.110712	0.911845	0.999957	0.0164497	0.0152091	-0.441911	0.675651	0.999912	0.0999589	0.0885905	Control
B cells	CD4	ITGB2^CD226	ITGB2	CD226	ITGB2	CD226	1.08951	0.27593	0.999866	0.244364	0.224242	-1.12898	0.258908	0.999957	0.158797	0.143585	-0.0197341	0.267419	0.999912	0.201581	0.183914	Pembro	ITGB2	CD226	ITGB2	CD226	1.08951	0.27593	0.999866	0.183124	0.161972	-1.12898	0.258908	0.999957	0.184486	0.159696	-0.0197341	0.267419	0.999912	0.183805	0.160834	Control
B cells	CD4	LCK^CD8A_CD8B	LCK	CD8B	LCK	CD8A_CD8B	-0.60763	0.543433	0.999866	0.278848	0.248485	0.621738	0.534114	0.999957	0.0680792	0.0450297	0.00705397	0.538773	0.999912	0.173463	0.146757	Pembro	LCK	CD8B	LCK	CD8A_CD8B	-0.60763	0.543433	0.999866	0.299362	0.260563	0.621738	0.534114	0.999957	0.0547576	0.0323194	0.00705397	0.538773	0.999912	0.17706	0.146441	Control
B cells	CD4	LGALS1^CD69	LGALS1	CD69	LGALS1	CD69	-0.599986	0.548516	0.999866	0.841603	0.472727	-0.245679	0.805931	0.999957	0.554242	0.397196	-0.422832	0.677223	0.999912	0.697923	0.434962	Pembro	LGALS1	CD69	LGALS1	CD69	-0.599986	0.548516	0.999866	0.779966	0.408451	-0.245679	0.805931	0.999957	0.538812	0.384981	-0.422832	0.677223	0.999912	0.659389	0.396716	Control
B cells	CD4	LGALS1^ITGB1	LGALS1	ITGB1	LGALS1	ITGB1	-0.599986	0.548516	0.999866	0.841603	0.472727	-0.0549469	0.956181	0.999957	1.13586	0.705607	-0.327466	0.752348	0.999912	0.988731	0.589167	Pembro	LGALS1	ITGB1	LGALS1	ITGB1	-0.599986	0.548516	0.999866	0.779966	0.408451	-0.0549469	0.956181	0.999957	1.15744	0.706749	-0.327466	0.752348	0.999912	0.968702	0.5576	Control
B cells	CD4	LGALS1^PTPRC	LGALS1	PTPRC	LGALS1	PTPRC	-0.599986	0.548516	0.999866	0.841603	0.472727	-0.184343	0.853744	0.999957	2.58894	0.990229	-0.392164	0.70113	0.999912	1.71527	0.731478	Pembro	LGALS1	PTPRC	LGALS1	PTPRC	-0.599986	0.548516	0.999866	0.779966	0.408451	-0.184343	0.853744	0.999957	2.58618	0.989544	-0.392164	0.70113	0.999912	1.68307	0.698997	Control
B cells	CD4	LGALS3^ENG	LGALS3	ENG	LGALS3	ENG	0.571953	0.567354	0.999866	0.180551	0.151515	0.247461	0.804552	0.999957	0.0714336	0.066695	0.409707	0.685953	0.999912	0.125992	0.109105	Pembro	LGALS3	ENG	LGALS3	ENG	0.571953	0.567354	0.999866	0.11608	0.0985915	0.247461	0.804552	0.999957	0.0692473	0.0622624	0.409707	0.685953	0.999912	0.0926637	0.080427	Control
B cells	CD4	LGALS3^LAG3	LGALS3	LAG3	LGALS3	LAG3	0.571953	0.567354	0.999866	0.180551	0.151515	0.0444011			0.276738	0.186066	0.308177	0.567354	0.999866	0.228644	0.168791	Pembro	LGALS3	LAG3	LGALS3	LAG3	0.571953	0.567354	0.999866	0.11608	0.0985915	0.0444011			0.268918	0.182985	0.308177	0.567354	0.999866	0.192499	0.140788	Control
B cells	CD4	LGALS3^MCAM	LGALS3	MCAM	LGALS3	MCAM	0.571953	0.567354	0.999866	0.180551	0.151515	-1.47002	0.141556	0.999957	0.0117247	0.0106202	-0.449035	0.354455	0.999912	0.0961377	0.0810677	Pembro	LGALS3	MCAM	LGALS3	MCAM	0.571953	0.567354	0.999866	0.11608	0.0985915	-1.47002	0.141556	0.999957	0.0177039	0.016635	-0.449035	0.354455	0.999912	0.066892	0.0576133	Control
B cells	CD4	LGALS8^ITGA3	LGALS8	ITGA3	LGALS8	ITGA3	0.277068	0.781728	0.999866	0.220504	0.193939	-0.500823	0.616496	0.999957	0.026222	0.0254885	-0.111877	0.699112	0.999912	0.123363	0.109714	Pembro	LGALS8	ITGA3	LGALS8	ITGA3	0.277068	0.781728	0.999866	0.199713	0.190141	-0.500823	0.616496	0.999957	0.0318261	0.0285171	-0.111877	0.699112	0.999912	0.11577	0.109329	Control
B cells	CD4	LGALS9^CD44	LGALS9	CD44	LGALS9	CD44	0.782873	0.433702	0.999866	0.175962	0.169697	0.014677	0.98829	0.999957	1.63963	0.891674	0.398775	0.710996	0.999912	0.907795	0.530685	Pembro	LGALS9	CD44	LGALS9	CD44	0.782873	0.433702	0.999866	0.115461	0.105634	0.014677	0.98829	0.999957	1.64898	0.89924	0.398775	0.710996	0.999912	0.882221	0.502437	Control
B cells	CD4	LGALS9^CD47	LGALS9	CD47	LGALS9	CD47	0.782873	0.433702	0.999866	0.175962	0.169697	0.153342	0.878128	0.999957	0.874506	0.638488	0.468108	0.655915	0.999912	0.525234	0.404092	Pembro	LGALS9	CD47	LGALS9	CD47	0.782873	0.433702	0.999866	0.115461	0.105634	0.153342	0.878128	0.999957	0.881609	0.639734	0.468108	0.655915	0.999912	0.498535	0.372684	Control
B cells	CD4	LGALS9^HAVCR2	LGALS9	HAVCR2	LGALS9	HAVCR2	0.782873	0.433702	0.999866	0.175962	0.169697	-0.032592			0.0453855	0.0356839	0.375141	0.433702	0.999866	0.110674	0.10269	Pembro	LGALS9	HAVCR2	LGALS9	HAVCR2	0.782873	0.433702	0.999866	0.115461	0.105634	-0.032592			0.038486	0.0294677	0.375141	0.433702	0.999866	0.0769733	0.0675507	Control
B cells	CD4	LGALS9^PTPRC	LGALS9	PTPRC	LGALS9	PTPRC	0.782873	0.433702	0.999866	0.175962	0.169697	-0.184343	0.853744	0.999957	2.58894	0.990229	0.299265	0.643723	0.999912	1.38245	0.579963	Pembro	LGALS9	PTPRC	LGALS9	PTPRC	0.782873	0.433702	0.999866	0.115461	0.105634	-0.184343	0.853744	0.999957	2.58618	0.989544	0.299265	0.643723	0.999912	1.35082	0.547589	Control
B cells	CD4	LGALS9^SLC1A5	LGALS9	SLC1A5	LGALS9	SLC1A5	0.782873	0.433702	0.999866	0.175962	0.169697	-0.595408	0.551571	0.999957	0.168869	0.146134	0.0937325	0.492636	0.999912	0.172415	0.157916	Pembro	LGALS9	SLC1A5	LGALS9	SLC1A5	0.782873	0.433702	0.999866	0.115461	0.105634	-0.595408	0.551571	0.999957	0.189633	0.158745	0.0937325	0.492636	0.999912	0.152547	0.13219	Control
B cells	CD4	LMAN1^MCFD2	LMAN1	MCFD2	LMAN1	MCFD2	-1.03997	0.298354	0.999866	0.33445	0.321212	-0.0650738	0.948115	0.999957	0.134969	0.12277	-0.552521	0.623235	0.999912	0.234709	0.221991	Pembro	LMAN1	MCFD2	LMAN1	MCFD2	-1.03997	0.298354	0.999866	0.42091	0.366197	-0.0650738	0.948115	0.999957	0.13287	0.120722	-0.552521	0.623235	0.999912	0.27689	0.24346	Control
B cells	CD4	LRPAP1^LDLR	LRPAP1	LDLR	LRPAP1	LDLR	-0.0671204	0.946486	0.999866	0.401975	0.369697	0.369851	0.711493	0.999957	0.0714247	0.0683942	0.151366	0.82899	0.999912	0.2367	0.219046	Pembro	LRPAP1	LDLR	LRPAP1	LDLR	-0.0671204	0.946486	0.999866	0.388098	0.352113	0.369851	0.711493	0.999957	0.0571643	0.0513308	0.151366	0.82899	0.999912	0.222631	0.201722	Control
B cells	CD4	LRPAP1^LRP8	LRPAP1	LRP8	LRPAP1	LRP8	-0.0671204	0.946486	0.999866	0.401975	0.369697	-0.236731	0.812865	0.999957	0.0578911	0.0552251	-0.151926	0.879676	0.999912	0.229933	0.212461	Pembro	LRPAP1	LRP8	LRPAP1	LRP8	-0.0671204	0.946486	0.999866	0.388098	0.352113	-0.236731	0.812865	0.999957	0.0584346	0.0551331	-0.151926	0.879676	0.999912	0.223266	0.203623	Control
B cells	CD4	LRPAP1^SORL1	LRPAP1	SORL1	LRPAP1	SORL1	-0.0671204	0.946486	0.999866	0.401975	0.369697	0.624741	0.532141	0.999957	0.593668	0.439677	0.27881	0.739314	0.999912	0.497822	0.404687	Pembro	LRPAP1	SORL1	LRPAP1	SORL1	-0.0671204	0.946486	0.999866	0.388098	0.352113	0.624741	0.532141	0.999957	0.543092	0.400665	0.27881	0.739314	0.999912	0.465595	0.376389	Control
B cells	CD4	LTB^CD40	LTB	CD40	LTB	CD40	0.696653	0.48602	0.999866	1.12395	0.612121	0.238266	0.811675	0.999957	0.0170231	0.0152931	0.467459	0.648847	0.999912	0.570488	0.313707	Pembro	LTB	CD40	LTB	CD40	0.696653	0.48602	0.999866	1.01137	0.584507	0.238266	0.811675	0.999957	0.0184719	0.0171103	0.467459	0.648847	0.999912	0.51492	0.300809	Control
B cells	CD4	LTB^TNFRSF1A	LTB	TNFRSF1A	LTB	TNFRSF1A	0.696653	0.48602	0.999866	1.12395	0.612121	-0.190238	0.849123	0.999957	0.304424	0.257009	0.253208	0.667571	0.999912	0.714188	0.434565	Pembro	LTB	TNFRSF1A	LTB	TNFRSF1A	0.696653	0.48602	0.999866	1.01137	0.584507	-0.190238	0.849123	0.999957	0.33079	0.270437	0.253208	0.667571	0.999912	0.671079	0.427472	Control
B cells	CD4	MAML2^NOTCH1	MAML2	NOTCH1	MAML2	NOTCH1	0.41418	0.678742	0.999866	0.286603	0.254545	0.727821	0.466723	0.999957	0.0908447	0.084537	0.571001	0.572733	0.999912	0.188724	0.169541	Pembro	MAML2	NOTCH1	MAML2	NOTCH1	0.41418	0.678742	0.999866	0.289473	0.260563	0.727821	0.466723	0.999957	0.0782444	0.0703422	0.571001	0.572733	0.999912	0.183859	0.165453	Control
B cells	CD4	MAML2^NOTCH2	MAML2	NOTCH2	MAML2	NOTCH2	0.41418	0.678742	0.999866	0.286603	0.254545	0.342524	0.731957	0.999957	0.109996	0.101105	0.378352	0.705349	0.999912	0.1983	0.177825	Pembro	MAML2	NOTCH2	MAML2	NOTCH2	0.41418	0.678742	0.999866	0.289473	0.260563	0.342524	0.731957	0.999957	0.104306	0.0936312	0.378352	0.705349	0.999912	0.19689	0.177097	Control
B cells	CD4	MFNG^NOTCH1	MFNG	NOTCH1	MFNG	NOTCH1	0.964393	0.334849	0.999866	0.349466	0.309091	0.727821	0.466723	0.999957	0.0908447	0.084537	0.846107	0.400786	0.999912	0.220155	0.196814	Pembro	MFNG	NOTCH1	MFNG	NOTCH1	0.964393	0.334849	0.999866	0.275481	0.267606	0.727821	0.466723	0.999957	0.0782444	0.0703422	0.846107	0.400786	0.999912	0.176863	0.168974	Control
B cells	CD4	MFNG^NOTCH2	MFNG	NOTCH2	MFNG	NOTCH2	0.964393	0.334849	0.999866	0.349466	0.309091	0.342524	0.731957	0.999957	0.109996	0.101105	0.653458	0.533403	0.999912	0.229731	0.205098	Pembro	MFNG	NOTCH2	MFNG	NOTCH2	0.964393	0.334849	0.999866	0.275481	0.267606	0.342524	0.731957	0.999957	0.104306	0.0936312	0.653458	0.533403	0.999912	0.189894	0.180618	Control
B cells	CD4	MIF^CD44_CD74	MIF	CD44	MIF	CD44_CD74	-0.0633776	0.949466	0.999866	1.55112	0.866667	0.014677	0.98829	0.999957	1.63963	0.891674	-0.0243503	0.968878	0.999912	1.59537	0.87917	Pembro	MIF	CD44	MIF	CD44_CD74	-0.0633776	0.949466	0.999866	1.69146	0.964789	0.014677	0.98829	0.999957	1.64898	0.89924	-0.0243503	0.968878	0.999912	1.67022	0.932014	Control
B cells	CD4	MIF^CD74_CXCR2	MIF	CD74	MIF	CD74_CXCR2	-0.0633776	0.949466	0.999866	1.55112	0.866667	-0.0667081	0.946814	0.999957	1.72076	0.849193	-0.0650428	0.94814	0.999912	1.63594	0.85793	Pembro	MIF	CD74	MIF	CD74_CXCR2	-0.0633776	0.949466	0.999866	1.69146	0.964789	-0.0667081	0.946814	0.999957	1.75633	0.85076	-0.0650428	0.94814	0.999912	1.7239	0.907775	Control
B cells	CD4	MIF^CD74_CXCR4	MIF	CD74	MIF	CD74_CXCR4	-0.0633776	0.949466	0.999866	1.55112	0.866667	-0.0667081	0.946814	0.999957	1.72076	0.849193	-0.0650428	0.94814	0.999912	1.63594	0.85793	Pembro	MIF	CD74	MIF	CD74_CXCR4	-0.0633776	0.949466	0.999866	1.69146	0.964789	-0.0667081	0.946814	0.999957	1.75633	0.85076	-0.0650428	0.94814	0.999912	1.7239	0.907775	Control
B cells	CD4	MIF^TNFRSF10D	MIF	TNFRSF10D	MIF	TNFRSF10D	-0.0633776	0.949466	0.999866	1.55112	0.866667	-0.00574945	0.995413	0.999957	0.0242941	0.0220901	-0.0345635	0.972439	0.999912	0.787705	0.444378	Pembro	MIF	TNFRSF10D	MIF	TNFRSF10D	-0.0633776	0.949466	0.999866	1.69146	0.964789	-0.00574945	0.995413	0.999957	0.0238452	0.0218631	-0.0345635	0.972439	0.999912	0.857653	0.493326	Control
B cells	CD4	MIF^TNFRSF14	MIF	TNFRSF14	MIF	TNFRSF14	-0.0633776	0.949466	0.999866	1.55112	0.866667	0.477067	0.633315	0.999957	0.559293	0.448598	0.206845	0.79139	0.999912	1.0552	0.657632	Pembro	MIF	TNFRSF14	MIF	TNFRSF14	-0.0633776	0.949466	0.999866	1.69146	0.964789	0.477067	0.633315	0.999957	0.530459	0.423004	0.206845	0.79139	0.999912	1.11096	0.693896	Control
B cells	CD4	NAMPT^ADORA2A	NAMPT	ADORA2A	NAMPT	ADORA2A	-0.789909	0.429581	0.999866	0.167188	0.175758	0.588612	0.556121	0.999957	0.0863168	0.0785896	-0.100648	0.492851	0.999912	0.126752	0.127174	Pembro	NAMPT	ADORA2A	NAMPT	ADORA2A	-0.789909	0.429581	0.999866	0.192478	0.176056	0.588612	0.556121	0.999957	0.0812823	0.0755703	-0.100648	0.492851	0.999912	0.13688	0.125813	Control
B cells	CD4	NAMPT^ITGA5_ITGB1	NAMPT	ITGB1	NAMPT	ITGA5_ITGB1	-0.789909	0.429581	0.999866	0.167188	0.175758	-0.0549469	0.956181	0.999957	1.13586	0.705607	-0.422428	0.692881	0.999912	0.651524	0.440683	Pembro	NAMPT	ITGB1	NAMPT	ITGA5_ITGB1	-0.789909	0.429581	0.999866	0.192478	0.176056	-0.0549469	0.956181	0.999957	1.15744	0.706749	-0.422428	0.692881	0.999912	0.674958	0.441403	Control
B cells	CD4	PKM^CD44	PKM	CD44	PKM	CD44	-1.97954	0.0477551	0.999866	0.888956	0.630303	0.014677	0.98829	0.999957	1.63963	0.891674	-0.982432	0.518022	0.999912	1.26429	0.760988	Pembro	PKM	CD44	PKM	CD44	-1.97954	0.0477551	0.999866	1.23093	0.739437	0.014677	0.98829	0.999957	1.64898	0.89924	-0.982432	0.518022	0.999912	1.43996	0.819338	Control
B cells	CD4	PSEN1^CD44	PSEN1	CD44	PSEN1	CD44	0.541108	0.588433	0.999866	0.185446	0.175758	0.014677	0.98829	0.999957	1.63963	0.891674	0.277893	0.788361	0.999912	0.912537	0.533716	Pembro	PSEN1	CD44	PSEN1	CD44	0.541108	0.588433	0.999866	0.150633	0.140845	0.014677	0.98829	0.999957	1.64898	0.89924	0.277893	0.788361	0.999912	0.899807	0.520042	Control
B cells	CD4	PSEN1^NCSTN	PSEN1	NCSTN	PSEN1	NCSTN	0.541108	0.588433	0.999866	0.185446	0.175758	0.0140099	0.988822	0.999957	0.144532	0.132965	0.277559	0.788627	0.999912	0.164989	0.154361	Pembro	PSEN1	NCSTN	PSEN1	NCSTN	0.541108	0.588433	0.999866	0.150633	0.140845	0.0140099	0.988822	0.999957	0.151455	0.13308	0.277559	0.788627	0.999912	0.151044	0.136962	Control
B cells	CD4	PSEN1^NOTCH1	PSEN1	NOTCH1	PSEN1	NOTCH1	0.541108	0.588433	0.999866	0.185446	0.175758	0.727821	0.466723	0.999957	0.0908447	0.084537	0.634465	0.527578	0.999912	0.138146	0.130147	Pembro	PSEN1	NOTCH1	PSEN1	NOTCH1	0.541108	0.588433	0.999866	0.150633	0.140845	0.727821	0.466723	0.999957	0.0782444	0.0703422	0.634465	0.527578	0.999912	0.114439	0.105594	Control
B cells	CD4	PSEN1^NOTCH2	PSEN1	NOTCH2	PSEN1	NOTCH2	0.541108	0.588433	0.999866	0.185446	0.175758	0.342524	0.731957	0.999957	0.109996	0.101105	0.441816	0.660195	0.999912	0.147721	0.138431	Pembro	PSEN1	NOTCH2	PSEN1	NOTCH2	0.541108	0.588433	0.999866	0.150633	0.140845	0.342524	0.731957	0.999957	0.104306	0.0936312	0.441816	0.660195	0.999912	0.12747	0.117238	Control
B cells	CD4	PTDSS1^JMJD6	PTDSS1	JMJD6	PTDSS1	JMJD6	0.351744	0.72503	0.999866	0.399569	0.357576	0.600319	0.548294	0.999957	0.213292	0.183093	0.476032	0.636662	0.999912	0.306431	0.270334	Pembro	PTDSS1	JMJD6	PTDSS1	JMJD6	0.351744	0.72503	0.999866	0.358313	0.309859	0.600319	0.548294	0.999957	0.197891	0.169677	0.476032	0.636662	0.999912	0.278102	0.239768	Control
B cells	CD4	RTN4^RTN4R	RTN4	RTN4R	RTN4	RTN4R	-0.463208	0.643215	0.999866	0.41106	0.406061	-1.15886	0.246513	0.999957	0.0220379	0.019966	-0.811034	0.444864	0.999912	0.216549	0.213013	Pembro	RTN4	RTN4R	RTN4	RTN4R	-0.463208	0.643215	0.999866	0.423464	0.373239	-1.15886	0.246513	0.999957	0.0338642	0.0308935	-0.811034	0.444864	0.999912	0.228664	0.202066	Control
B cells	CD4	RTN4^S1PR2	RTN4	S1PR2	RTN4	S1PR2	-0.463208	0.643215	0.999866	0.41106	0.406061	-0.467075	0.640446	0.999957	0.0160541	0.0157179	-0.465141	0.641831	0.999912	0.213557	0.210889	Pembro	RTN4	S1PR2	RTN4	S1PR2	-0.463208	0.643215	0.999866	0.423464	0.373239	-0.467075	0.640446	0.999957	0.0187693	0.0175856	-0.465141	0.641831	0.999912	0.221117	0.195412	Control
B cells	CD4	S100A4^CCR5	S100A4	CCR5	S100A4	CCR5	-0.35862	0.719879	0.999866	0.87392	0.466667	-0.413051	0.679569	0.999957	0.286478	0.225998	-0.385836	0.699724	0.999912	0.580199	0.346332	Pembro	S100A4	CCR5	S100A4	CCR5	-0.35862	0.719879	0.999866	0.947529	0.492958	-0.413051	0.679569	0.999957	0.300989	0.235741	-0.385836	0.699724	0.999912	0.624259	0.36435	Control
B cells	CD4	S100A4^ERBB3	S100A4	ERBB3	S100A4	ERBB3	-0.35862	0.719879	0.999866	0.87392	0.466667	-0.246353	0.805409	0.999957	0.035392	0.0331351	-0.302487	0.762644	0.999912	0.454656	0.249901	Pembro	S100A4	ERBB3	S100A4	ERBB3	-0.35862	0.719879	0.999866	0.947529	0.492958	-0.246353	0.805409	0.999957	0.036687	0.0318441	-0.302487	0.762644	0.999912	0.492108	0.262401	Control
B cells	CD4	SELL^MADCAM1	SELL	MADCAM1	SELL	MADCAM1	-0.879741	0.379	0.999866	0.912775	0.581818	-0.131322	0.89552	0.999957	0.0119697	0.011045	-0.505532	0.63726	0.999912	0.462373	0.296432	Pembro	SELL	MADCAM1	SELL	MADCAM1	-0.879741	0.379	0.999866	0.984224	0.598592	-0.131322	0.89552	0.999957	0.0127174	0.0118821	-0.505532	0.63726	0.999912	0.498471	0.305237	Control
B cells	CD4	SELPLG^ITGB2	SELPLG	ITGB2	SELPLG	ITGB2	1.53364	0.125118	0.999866	0.102751	0.0969697	-0.0397542	0.968289	0.999957	0.911808	0.632116	0.746943	0.546704	0.999912	0.507279	0.364543	Pembro	SELPLG	ITGB2	SELPLG	ITGB2	1.53364	0.125118	0.999866	0.0708898	0.0704225	-0.0397542	0.968289	0.999957	0.937197	0.64116	0.746943	0.546704	0.999912	0.504043	0.355791	Control
B cells	CD4	SELPLG^SELL	SELPLG	SELL	SELPLG	SELL	1.53364	0.125118	0.999866	0.102751	0.0969697	0.0712569	0.943193	0.999957	0.512871	0.279099	0.802449	0.534156	0.999912	0.307811	0.188035	Pembro	SELPLG	SELL	SELPLG	SELL	1.53364	0.125118	0.999866	0.0708898	0.0704225	0.0712569	0.943193	0.999957	0.495926	0.263308	0.802449	0.534156	0.999912	0.283408	0.166865	Control
B cells	CD4	SEMA4D^CD72	SEMA4D	CD72	SEMA4D	CD72	0.530233	0.59595	0.999866	0.416323	0.363636	0.233275	0.815548	0.999957	0.0175962	0.0152931	0.381754	0.705749	0.999912	0.21696	0.189465	Pembro	SEMA4D	CD72	SEMA4D	CD72	0.530233	0.59595	0.999866	0.329334	0.28169	0.233275	0.815548	0.999957	0.014876	0.0137833	0.381754	0.705749	0.999912	0.172105	0.147737	Control
B cells	CD4	SEMA7A^ITGA1_ITGB1	SEMA7A	ITGB1	SEMA7A	ITGA1_ITGB1	-1.04789	0.294691	0.999866	0.335019	0.266667	-0.0549469	0.956181	0.999957	1.13586	0.705607	-0.551416	0.625436	0.999912	0.735439	0.486137	Pembro	SEMA7A	ITGB1	SEMA7A	ITGA1_ITGB1	-1.04789	0.294691	0.999866	0.431896	0.323944	-0.0549469	0.956181	0.999957	1.15744	0.706749	-0.551416	0.625436	0.999912	0.794667	0.515346	Control
B cells	CD4	SEMA7A^PLXNC1	SEMA7A	PLXNC1	SEMA7A	PLXNC1	-1.04789	0.294691	0.999866	0.335019	0.266667	0.368587	0.712436	0.999957	0.0581231	0.0543755	-0.33965	0.503564	0.999912	0.196571	0.160521	Pembro	SEMA7A	PLXNC1	SEMA7A	PLXNC1	-1.04789	0.294691	0.999866	0.431896	0.323944	0.368587	0.712436	0.999957	0.0515685	0.0465779	-0.33965	0.503564	0.999912	0.241732	0.185261	Control
B cells	CD4	SPTAN1^PTPRA	SPTAN1	PTPRA	SPTAN1	PTPRA	0.462104	0.644007	0.999866	0.376448	0.345455	-0.159475	0.873295	0.999957	0.458219	0.372557	0.151314	0.758651	0.999912	0.417334	0.359006	Pembro	SPTAN1	PTPRA	SPTAN1	PTPRA	0.462104	0.644007	0.999866	0.407989	0.359155	-0.159475	0.873295	0.999957	0.458607	0.369772	0.151314	0.758651	0.999912	0.433298	0.364463	Control
B cells	CD4	TCTN1^TMEM67	TCTN1	TMEM67	TCTN1	TMEM67	-0.298671	0.765191	0.999866	0.234644	0.212121	-0.130659	0.896045	0.999957	0.0151884	0.0144435	-0.214665	0.830618	0.999912	0.124916	0.113282	Pembro	TCTN1	TMEM67	TCTN1	TMEM67	-0.298671	0.765191	0.999866	0.229667	0.197183	-0.130659	0.896045	0.999957	0.0153972	0.0137833	-0.214665	0.830618	0.999912	0.122532	0.105483	Control
B cells	CD4	TGFB1^ACVR1_TGFBR1_TGFBR2	TGFB1	TGFBR2	TGFB1	ACVR1_TGFBR1_TGFBR2	-0.936868	0.348827	0.999866	0.934066	0.672727	-0.09094	0.92754	0.999957	0.661782	0.495327	-0.513904	0.638183	0.999912	0.797924	0.584027	Pembro	TGFB1	TGFBR2	TGFB1	ACVR1_TGFBR1_TGFBR2	-0.936868	0.348827	0.999866	1.06187	0.746479	-0.09094	0.92754	0.999957	0.666314	0.499049	-0.513904	0.638183	0.999912	0.864093	0.622764	Control
B cells	CD4	TGFB1^ACVR1_TGFBR2	TGFB1	TGFBR2	TGFB1	ACVR1_TGFBR2	-0.936868	0.348827	0.999866	0.934066	0.672727	-0.09094	0.92754	0.999957	0.661782	0.495327	-0.513904	0.638183	0.999912	0.797924	0.584027	Pembro	TGFB1	TGFBR2	TGFB1	ACVR1_TGFBR2	-0.936868	0.348827	0.999866	1.06187	0.746479	-0.09094	0.92754	0.999957	0.666314	0.499049	-0.513904	0.638183	0.999912	0.864093	0.622764	Control
B cells	CD4	TGFB1^ACVR1B_TGFBR2	TGFB1	ACVR1B	TGFB1	ACVR1B_TGFBR2	-0.936868	0.348827	0.999866	0.934066	0.672727	0.0736154	0.941316	0.999957	0.0315459	0.028887	-0.431626	0.645071	0.999912	0.482806	0.350807	Pembro	TGFB1	ACVR1B	TGFB1	ACVR1B_TGFBR2	-0.936868	0.348827	0.999866	1.06187	0.746479	0.0736154	0.941316	0.999957	0.030887	0.0275665	-0.431626	0.645071	0.999912	0.546379	0.387023	Control
B cells	CD4	TGFB1^CXCR4	TGFB1	CXCR4	TGFB1	CXCR4	-0.936868	0.348827	0.999866	0.934066	0.672727	-0.0979213	0.921995	0.999957	2.45534	0.951997	-0.517395	0.635411	0.999912	1.6947	0.812362	Pembro	TGFB1	CXCR4	TGFB1	CXCR4	-0.936868	0.348827	0.999866	1.06187	0.746479	-0.0979213	0.921995	0.999957	2.44111	0.939163	-0.517395	0.635411	0.999912	1.75149	0.842821	Control
B cells	CD4	TGFB1^ENG	TGFB1	ENG	TGFB1	ENG	-0.936868	0.348827	0.999866	0.934066	0.672727	0.247461	0.804552	0.999957	0.0714336	0.066695	-0.344703	0.576689	0.999912	0.50275	0.369711	Pembro	TGFB1	ENG	TGFB1	ENG	-0.936868	0.348827	0.999866	1.06187	0.746479	0.247461	0.804552	0.999957	0.0692473	0.0622624	-0.344703	0.576689	0.999912	0.565559	0.404371	Control
B cells	CD4	TGFB1^ITGB1	TGFB1	ITGB1	TGFB1	ITGB1	-0.936868	0.348827	0.999866	0.934066	0.672727	-0.0549469	0.956181	0.999957	1.13586	0.705607	-0.495907	0.652504	0.999912	1.03496	0.689167	Pembro	TGFB1	ITGB1	TGFB1	ITGB1	-0.936868	0.348827	0.999866	1.06187	0.746479	-0.0549469	0.956181	0.999957	1.15744	0.706749	-0.495907	0.652504	0.999912	1.10966	0.726614	Control
B cells	CD4	TGFB1^LPP	TGFB1	LPP	TGFB1	LPP	-0.936868	0.348827	0.999866	0.934066	0.672727	-0.10662	0.915091	0.999957	0.113186	0.101529	-0.521744	0.631959	0.999912	0.523626	0.387128	Pembro	TGFB1	LPP	TGFB1	LPP	-0.936868	0.348827	0.999866	1.06187	0.746479	-0.10662	0.915091	0.999957	0.118678	0.106939	-0.521744	0.631959	0.999912	0.590275	0.426709	Control
B cells	CD4	TGFB1^TGFBR1_TGFBR2	TGFB1	TGFBR2	TGFB1	TGFBR1_TGFBR2	-0.936868	0.348827	0.999866	0.934066	0.672727	-0.09094	0.92754	0.999957	0.661782	0.495327	-0.513904	0.638183	0.999912	0.797924	0.584027	Pembro	TGFB1	TGFBR2	TGFB1	TGFBR1_TGFBR2	-0.936868	0.348827	0.999866	1.06187	0.746479	-0.09094	0.92754	0.999957	0.666314	0.499049	-0.513904	0.638183	0.999912	0.864093	0.622764	Control
B cells	CD4	TGFB1^TGFBR3	TGFB1	TGFBR3	TGFB1	TGFBR3	-0.936868	0.348827	0.999866	0.934066	0.672727	0.228785	0.819036	0.999957	0.303237	0.251487	-0.354042	0.583931	0.999912	0.618652	0.462107	Pembro	TGFB1	TGFBR3	TGFB1	TGFBR3	-0.936868	0.348827	0.999866	1.06187	0.746479	0.228785	0.819036	0.999957	0.303446	0.251426	-0.354042	0.583931	0.999912	0.682659	0.498952	Control
B cells	CD4	TGS1^RXRA	TGS1	RXRA	TGS1	RXRA	-0.0408606	0.967407	0.999866	0.239883	0.224242	-0.596408	0.550903	0.999957	0.0496384	0.0450297	-0.318634	0.759155	0.999912	0.144761	0.134636	Pembro	TGS1	RXRA	TGS1	RXRA	-0.0408606	0.967407	0.999866	0.223553	0.204225	-0.596408	0.550903	0.999957	0.0534638	0.0480038	-0.318634	0.759155	0.999912	0.138508	0.126115	Control
B cells	CD4	TNF^FAS	TNF	FAS	TNF	FAS	-0.766329	0.443481	0.999866	0.38533	0.248485	0.278611	0.780543	0.999957	0.377027	0.311385	-0.243859	0.612012	0.999912	0.381179	0.279935	Pembro	TNF	FAS	TNF	FAS	-0.766329	0.443481	0.999866	0.374518	0.239437	0.278611	0.780543	0.999957	0.377997	0.307985	-0.243859	0.612012	0.999912	0.376258	0.273711	Control
B cells	CD4	TNF^ICOS	TNF	ICOS	TNF	ICOS	-0.766329	0.443481	0.999866	0.38533	0.248485	0.0497229	0.960343	0.999957	0.431898	0.335174	-0.358303	0.701912	0.999912	0.408614	0.29183	Pembro	TNF	ICOS	TNF	ICOS	-0.766329	0.443481	0.999866	0.374518	0.239437	0.0497229	0.960343	0.999957	0.422122	0.327471	-0.358303	0.701912	0.999912	0.39832	0.283454	Control
B cells	CD4	TNF^NOTCH1	TNF	NOTCH1	TNF	NOTCH1	-0.766329	0.443481	0.999866	0.38533	0.248485	0.727821	0.466723	0.999957	0.0908447	0.084537	-0.0192538	0.455102	0.999912	0.238087	0.166511	Pembro	TNF	NOTCH1	TNF	NOTCH1	-0.766329	0.443481	0.999866	0.374518	0.239437	0.727821	0.466723	0.999957	0.0782444	0.0703422	-0.0192538	0.455102	0.999912	0.226381	0.154889	Control
B cells	CD4	TNF^SEMA4C	TNF	SEMA4C	TNF	SEMA4C	-0.766329	0.443481	0.999866	0.38533	0.248485	-0.910086	0.362777	0.999957	0.100787	0.0943076	-0.838207	0.403129	0.999912	0.243059	0.171396	Pembro	TNF	SEMA4C	TNF	SEMA4C	-0.766329	0.443481	0.999866	0.374518	0.239437	-0.910086	0.362777	0.999957	0.111305	0.101236	-0.838207	0.403129	0.999912	0.242912	0.170336	Control
B cells	CD4	TNF^TNFRSF1A	TNF	TNFRSF1A	TNF	TNFRSF1A	-0.766329	0.443481	0.999866	0.38533	0.248485	-0.190238	0.849123	0.999957	0.304424	0.257009	-0.478283	0.646302	0.999912	0.344877	0.252747	Pembro	TNF	TNFRSF1A	TNF	TNFRSF1A	-0.766329	0.443481	0.999866	0.374518	0.239437	-0.190238	0.849123	0.999957	0.33079	0.270437	-0.478283	0.646302	0.999912	0.352654	0.254937	Control
B cells	CD4	TNF^TNFRSF1B	TNF	TNFRSF1B	TNF	TNFRSF1B	-0.766329	0.443481	0.999866	0.38533	0.248485	0.380898	0.703279	0.999957	0.617519	0.457944	-0.192716	0.57338	0.999912	0.501425	0.353214	Pembro	TNF	TNFRSF1B	TNF	TNFRSF1B	-0.766329	0.443481	0.999866	0.374518	0.239437	0.380898	0.703279	0.999957	0.5933	0.43346	-0.192716	0.57338	0.999912	0.483909	0.336448	Control
B cells	CD4	TNF^TRADD	TNF	TRADD	TNF	TRADD	-0.766329	0.443481	0.999866	0.38533	0.248485	0.180249	0.856957	0.999957	0.661158	0.512319	-0.29304	0.650219	0.999912	0.523244	0.380402	Pembro	TNF	TRADD	TNF	TRADD	-0.766329	0.443481	0.999866	0.374518	0.239437	0.180249	0.856957	0.999957	0.637888	0.477186	-0.29304	0.650219	0.999912	0.506203	0.358311	Control
B cells	CD4	TNF^TRAF2	TNF	TRAF2	TNF	TRAF2	-0.766329	0.443481	0.999866	0.38533	0.248485	0.878257	0.379804	0.999957	0.108914	0.101529	0.0559641	0.411642	0.999912	0.247122	0.175007	Pembro	TNF	TRAF2	TNF	TRAF2	-0.766329	0.443481	0.999866	0.374518	0.239437	0.878257	0.379804	0.999957	0.0952985	0.0879278	0.0559641	0.411642	0.999912	0.234908	0.163682	Control
B cells	CD4	TNF^VSIR	TNF	VSIR	TNF	VSIR	-0.766329	0.443481	0.999866	0.38533	0.248485	0.261831	0.793452	0.999957	0.353586	0.304163	-0.252249	0.618466	0.999912	0.369458	0.276324	Pembro	TNF	VSIR	TNF	VSIR	-0.766329	0.443481	0.999866	0.374518	0.239437	0.261831	0.793452	0.999957	0.342203	0.283745	-0.252249	0.618466	0.999912	0.358361	0.261591	Control
B cells	CD4	TNFSF12^TNFRSF12A	TNFSF12	TNFRSF12A	TNFSF12	TNFRSF12A	0.553301	0.580057	0.999866	0.343417	0.321212	0.360144	0.718739	0.999957	0.0348659	0.0314359	0.456723	0.649398	0.999912	0.189142	0.176324	Pembro	TNFSF12	TNFRSF12A	TNFSF12	TNFRSF12A	0.553301	0.580057	0.999866	0.249397	0.21831	0.360144	0.718739	0.999957	0.031409	0.0285171	0.456723	0.649398	0.999912	0.140403	0.123413	Control
B cells	CD4	TNFSF12^TNFRSF25	TNFSF12	TNFRSF25	TNFSF12	TNFRSF25	0.553301	0.580057	0.999866	0.343417	0.321212	-0.29488	0.768086	0.999957	0.540861	0.424809	0.129211	0.674072	0.999912	0.442139	0.37301	Pembro	TNFSF12	TNFRSF25	TNFSF12	TNFRSF25	0.553301	0.580057	0.999866	0.249397	0.21831	-0.29488	0.768086	0.999957	0.534278	0.406844	0.129211	0.674072	0.999912	0.391838	0.312577	Control
B cells	CD4	TNFSF9^ADGRG5	TNFSF9	ADGRG5	TNFSF9	ADGRG5	-1.19655	0.231483	0.999866	0.12761	0.109091	0.203921	0.838416	0.999957	0.0281005	0.0246389	-0.496313	0.534949	0.999912	0.0778553	0.0668649	Pembro	TNFSF9	ADGRG5	TNFSF9	ADGRG5	-1.19655	0.231483	0.999866	0.162212	0.112676	0.203921	0.838416	0.999957	0.0268895	0.0223384	-0.496313	0.534949	0.999912	0.0945508	0.0675072	Control
B cells	CD4	TNFSF9^HLA-DPA1	TNFSF9	HLA-DPA1	TNFSF9	HLA-DPA1	-1.19655	0.231483	0.999866	0.12761	0.109091	-0.213402	0.831014	0.999957	0.640944	0.454121	-0.704974	0.531249	0.999912	0.384277	0.281606	Pembro	TNFSF9	HLA-DPA1	TNFSF9	HLA-DPA1	-1.19655	0.231483	0.999866	0.162212	0.112676	-0.213402	0.831014	0.999957	0.715584	0.495247	-0.704974	0.531249	0.999912	0.438898	0.303962	Control
B cells	CD4	TNFSF9^TNFRSF9	TNFSF9	TNFRSF9	TNFSF9	TNFRSF9	-1.19655	0.231483	0.999866	0.12761	0.109091	0.467879	0.639871	0.999957	0.0458566	0.0356839	-0.364334	0.435677	0.999912	0.0867333	0.0723874	Pembro	TNFSF9	TNFRSF9	TNFSF9	TNFRSF9	-1.19655	0.231483	0.999866	0.162212	0.112676	0.467879	0.639871	0.999957	0.042699	0.0337452	-0.364334	0.435677	0.999912	0.102456	0.0732107	Control
B cells	CD4	TNFSF9^TRAF2	TNFSF9	TRAF2	TNFSF9	TRAF2	-1.19655	0.231483	0.999866	0.12761	0.109091	0.878257	0.379804	0.999957	0.108914	0.101529	-0.159145	0.305644	0.999912	0.118262	0.10531	Pembro	TNFSF9	TRAF2	TNFSF9	TRAF2	-1.19655	0.231483	0.999866	0.162212	0.112676	0.878257	0.379804	0.999957	0.0952985	0.0879278	-0.159145	0.305644	0.999912	0.128755	0.100302	Control
B cells	CD4	TOR2A^ATP5F1B	TOR2A	ATP5F1B	TOR2A	ATP5F1B	-0.0468898	0.962601	0.999866	0.114273	0.109091	0.232195	0.816386	0.999957	1.14079	0.77825	0.0926527	0.889494	0.999912	0.627533	0.44367	Pembro	TOR2A	ATP5F1B	TOR2A	ATP5F1B	-0.0468898	0.962601	0.999866	0.142879	0.126761	0.232195	0.816386	0.999957	1.13748	0.775665	0.0926527	0.889494	0.999912	0.640181	0.451213	Control
B cells	CD4	VEGFB^ADRB2	VEGFB	ADRB2	VEGFB	ADRB2	-0.0898612	0.928398	0.999866	0.808438	0.593939	-0.497521	0.618822	0.999957	0.130499	0.102379	-0.293691	0.77361	0.999912	0.469468	0.348159	Pembro	VEGFB	ADRB2	VEGFB	ADRB2	-0.0898612	0.928398	0.999866	0.844842	0.626761	-0.497521	0.618822	0.999957	0.182393	0.138308	-0.293691	0.77361	0.999912	0.513617	0.382534	Control
B cells	CD4	VIM^CD44	VIM	CD44	VIM	CD44	-0.229627	0.818382	0.999866	1.64424	0.781818	0.014677	0.98829	0.999957	1.63963	0.891674	-0.107475	0.903336	0.999912	1.64193	0.836746	Pembro	VIM	CD44	VIM	CD44	-0.229627	0.818382	0.999866	1.66693	0.78169	0.014677	0.98829	0.999957	1.64898	0.89924	-0.107475	0.903336	0.999912	1.65796	0.840465	Control
B cells	CD4	YBX1^NOTCH1	YBX1	NOTCH1	YBX1	NOTCH1	-0.356587	0.721401	0.999866	1.84433	0.939394	0.727821	0.466723	0.999957	0.0908447	0.084537	0.185617	0.594062	0.999912	0.967586	0.511965	Pembro	YBX1	NOTCH1	YBX1	NOTCH1	-0.356587	0.721401	0.999866	1.85881	0.950704	0.727821	0.466723	0.999957	0.0782444	0.0703422	0.185617	0.594062	0.999912	0.968529	0.510523	Control
B cells	CD8	ACTR2^ADRB2	ACTR2	ADRB2	ACTR2	ADRB2	-0.70444	0.481159	0.999866	0.994387	0.715152	-0.161658	0.871575	0.999993	0.198927	0.15551	-0.433049	0.676367	0.99993	0.596657	0.435331	Pembro	ACTR2	ADRB2	ACTR2	ADRB2	-0.70444	0.481159	0.999866	1.05776	0.739437	-0.161658	0.871575	0.999993	0.22939	0.178228	-0.433049	0.676367	0.99993	0.643573	0.458832	Control
B cells	CD8	ACTR2^LDLR	ACTR2	LDLR	ACTR2	LDLR	-0.70444	0.481159	0.999866	0.994387	0.715152	0.293144	0.769412	0.999993	0.062799	0.0538364	-0.205648	0.625286	0.99993	0.528593	0.384494	Pembro	ACTR2	LDLR	ACTR2	LDLR	-0.70444	0.481159	0.999866	1.05776	0.739437	0.293144	0.769412	0.999993	0.0535961	0.046571	-0.205648	0.625286	0.99993	0.555677	0.393004	Control
B cells	CD8	ADA^DPP4	ADA	DPP4	ADA	DPP4	0.0529477	0.957774	0.999866	0.141747	0.133333	0.107622	0.914296	0.999993	0.0498706	0.0408904	0.0802847	0.936035	0.99993	0.095809	0.0871119	Pembro	ADA	DPP4	ADA	DPP4	0.0529477	0.957774	0.999866	0.126103	0.112676	0.107622	0.914296	0.999993	0.0489503	0.0400865	0.0802847	0.936035	0.99993	0.0875267	0.0763813	Control
B cells	CD8	ADAM10^CADM1	ADAM10	CADM1	ADAM10	CADM1	0.341283	0.73289	0.999866	0.309572	0.30303	-0.295828	0.767362	0.999993	0.206218	0.156773	0.0227278	0.750126	0.99993	0.257895	0.229902	Pembro	ADAM10	CADM1	ADAM10	CADM1	0.341283	0.73289	0.999866	0.258906	0.239437	-0.295828	0.767362	0.999993	0.211469	0.161721	0.0227278	0.750126	0.99993	0.235187	0.200579	Control
B cells	CD8	ADAM10^CD44	ADAM10	CD44	ADAM10	CD44	0.341283	0.73289	0.999866	0.309572	0.30303	-0.121948	0.90294	0.999993	1.46421	0.824597	0.109668	0.817915	0.99993	0.886893	0.563814	Pembro	ADAM10	CD44	ADAM10	CD44	0.341283	0.73289	0.999866	0.258906	0.239437	-0.121948	0.90294	0.999993	1.47065	0.823344	0.109668	0.817915	0.99993	0.864779	0.531391	Control
B cells	CD8	ADAM10^NOTCH1	ADAM10	NOTCH1	ADAM10	NOTCH1	0.341283	0.73289	0.999866	0.309572	0.30303	-0.0575844	0.95408	0.999993	0.075831	0.0670982	0.141849	0.843485	0.99993	0.192701	0.185064	Pembro	ADAM10	NOTCH1	ADAM10	NOTCH1	0.341283	0.73289	0.999866	0.258906	0.239437	-0.0575844	0.95408	0.999993	0.0779039	0.0685793	0.141849	0.843485	0.99993	0.168405	0.154008	Control
B cells	CD8	ADAM10^NOTCH2	ADAM10	NOTCH2	ADAM10	NOTCH2	0.341283	0.73289	0.999866	0.309572	0.30303	-0.204639	0.837854	0.999993	0.0970088	0.0850963	0.0683224	0.785372	0.99993	0.20329	0.194063	Pembro	ADAM10	NOTCH2	ADAM10	NOTCH2	0.341283	0.73289	0.999866	0.258906	0.239437	-0.204639	0.837854	0.999993	0.097614	0.086461	0.0683224	0.785372	0.99993	0.17826	0.162949	Control
B cells	CD8	ADAM10^TSPAN14	ADAM10	TSPAN14	ADAM10	TSPAN14	0.341283	0.73289	0.999866	0.309572	0.30303	-0.610949	0.541233	0.999993	0.423613	0.340543	-0.134833	0.637062	0.99993	0.366593	0.321787	Pembro	ADAM10	TSPAN14	ADAM10	TSPAN14	0.341283	0.73289	0.999866	0.258906	0.239437	-0.610949	0.541233	0.999993	0.453211	0.358617	-0.134833	0.637062	0.99993	0.356059	0.299027	Control
B cells	CD8	ADAM10^TSPAN17	ADAM10	TSPAN17	ADAM10	TSPAN17	0.341283	0.73289	0.999866	0.309572	0.30303	-0.35294	0.724133	0.999993	0.137851	0.122198	-0.00582833	0.728512	0.99993	0.223712	0.212614	Pembro	ADAM10	TSPAN17	ADAM10	TSPAN17	0.341283	0.73289	0.999866	0.258906	0.239437	-0.35294	0.724133	0.999993	0.145429	0.127137	-0.00582833	0.728512	0.99993	0.202168	0.183287	Control
B cells	CD8	ADAM10^TSPAN5	ADAM10	TSPAN5	ADAM10	TSPAN5	0.341283	0.73289	0.999866	0.309572	0.30303	-0.021626	0.982746	0.999993	0.146771	0.128986	0.159829	0.857818	0.99993	0.228171	0.216008	Pembro	ADAM10	TSPAN5	ADAM10	TSPAN5	0.341283	0.73289	0.999866	0.258906	0.239437	-0.021626	0.982746	0.999993	0.146876	0.12694	0.159829	0.857818	0.99993	0.202891	0.183189	Control
B cells	CD8	ADAM17^ITGA5	ADAM17	ITGA5	ADAM17	ITGA5	-1.3367	0.181322	0.999866	0.208671	0.181818	0.217645	0.827706	0.999993	0.215306	0.174297	-0.559525	0.504514	0.99993	0.211989	0.178058	Pembro	ADAM17	ITGA5	ADAM17	ITGA5	-1.3367	0.181322	0.999866	0.306858	0.28169	0.217645	0.827706	0.999993	0.216616	0.169778	-0.559525	0.504514	0.99993	0.261737	0.225734	Control
B cells	CD8	ADAM17^ITGB1	ADAM17	ITGB1	ADAM17	ITGB1	-1.3367	0.181322	0.999866	0.208671	0.181818	0.040806	0.967451	0.999993	1.05494	0.64209	-0.647944	0.574386	0.99993	0.631807	0.411954	Pembro	ADAM17	ITGB1	ADAM17	ITGB1	-1.3367	0.181322	0.999866	0.306858	0.28169	0.040806	0.967451	0.999993	1.05879	0.642169	-0.647944	0.574386	0.99993	0.682824	0.46193	Control
B cells	CD8	ADAM17^NOTCH1	ADAM17	NOTCH1	ADAM17	NOTCH1	-1.3367	0.181322	0.999866	0.208671	0.181818	-0.0575844	0.95408	0.999993	0.075831	0.0670982	-0.69714	0.567701	0.99993	0.142251	0.124458	Pembro	ADAM17	NOTCH1	ADAM17	NOTCH1	-1.3367	0.181322	0.999866	0.306858	0.28169	-0.0575844	0.95408	0.999993	0.0779039	0.0685793	-0.69714	0.567701	0.99993	0.192381	0.175135	Control
B cells	CD8	ADAM17^RHBDF2	ADAM17	RHBDF2	ADAM17	RHBDF2	-1.3367	0.181322	0.999866	0.208671	0.181818	0.327836	0.743035	0.999993	0.216587	0.181718	-0.504429	0.462179	0.99993	0.212629	0.181768	Pembro	ADAM17	RHBDF2	ADAM17	RHBDF2	-1.3367	0.181322	0.999866	0.306858	0.28169	0.327836	0.743035	0.999993	0.204899	0.172922	-0.504429	0.462179	0.99993	0.255879	0.227306	Control
B cells	CD8	ADAM28^ITGA4	ADAM28	ITGA4	ADAM28	ITGA4	-0.248271	0.803925	0.999866	0.957831	0.660606	0.200319	0.841231	0.999993	0.705651	0.501579	-0.0239758	0.822578	0.99993	0.831741	0.581092	Pembro	ADAM28	ITGA4	ADAM28	ITGA4	-0.248271	0.803925	0.999866	0.881065	0.605634	0.200319	0.841231	0.999993	0.689091	0.487915	-0.0239758	0.822578	0.99993	0.785078	0.546774	Control
B cells	CD8	AFDN^EPHB6	AFDN	EPHB6	AFDN	EPHB6	1.03917	0.298727	0.999866	0.258412	0.248485	-1.34547	0.178472	0.999993	0.0579049	0.050521	-0.153154	0.2386	0.99993	0.158159	0.149503	Pembro	AFDN	EPHB6	AFDN	EPHB6	1.03917	0.298727	0.999866	0.15384	0.15493	-1.34547	0.178472	0.999993	0.0738537	0.0618982	-0.153154	0.2386	0.99993	0.113847	0.108414	Control
B cells	CD8	ALCAM^CD6	ALCAM	CD6	ALCAM	CD6	-0.281204	0.778554	0.999866	0.145656	0.151515	0.0404198	0.967758	0.999993	0.744337	0.507736	-0.120392	0.873156	0.99993	0.444997	0.329626	Pembro	ALCAM	CD6	ALCAM	CD6	-0.281204	0.778554	0.999866	0.158327	0.15493	0.0404198	0.967758	0.999993	0.771487	0.520731	-0.120392	0.873156	0.99993	0.464907	0.33783	Control
B cells	CD8	APP^AGER	APP	AGER	APP	AGER	-0.49714	0.61909	0.999866	0.26103	0.224242	-0.162755	0.870711	0.999993	0.0268068	0.0228923	-0.329948	0.744901	0.99993	0.143918	0.123567	Pembro	APP	AGER	APP	AGER	-0.49714	0.61909	0.999866	0.247911	0.21831	-0.162755	0.870711	0.999993	0.0269237	0.0235803	-0.329948	0.744901	0.99993	0.137417	0.120945	Control
B cells	CD8	APP^CD74	APP	CD74	APP	CD74	-0.49714	0.61909	0.999866	0.26103	0.224242	-0.185502	0.852835	0.999993	2.5132	0.924061	-0.341321	0.735963	0.99993	1.38711	0.574152	Pembro	APP	CD74	APP	CD74	-0.49714	0.61909	0.999866	0.247911	0.21831	-0.185502	0.852835	0.999993	2.55815	0.919434	-0.341321	0.735963	0.99993	1.40303	0.568872	Control
B cells	CD8	APP^LRP10	APP	LRP10	APP	LRP10	-0.49714	0.61909	0.999866	0.26103	0.224242	0.834718	0.403877	0.999993	0.615452	0.472845	0.168789	0.511483	0.99993	0.438241	0.348544	Pembro	APP	LRP10	APP	LRP10	-0.49714	0.61909	0.999866	0.247911	0.21831	0.834718	0.403877	0.999993	0.594229	0.458047	0.168789	0.511483	0.99993	0.42107	0.338178	Control
B cells	CD8	APP^NCSTN	APP	NCSTN	APP	NCSTN	-0.49714	0.61909	0.999866	0.26103	0.224242	-0.14154	0.887443	0.999993	0.160953	0.14209	-0.31934	0.753267	0.99993	0.210991	0.183166	Pembro	APP	NCSTN	APP	NCSTN	-0.49714	0.61909	0.999866	0.247911	0.21831	-0.14154	0.887443	0.999993	0.167205	0.144233	-0.31934	0.753267	0.99993	0.207558	0.181271	Control
B cells	CD8	APP^NOTCH2	APP	NOTCH2	APP	NOTCH2	-0.49714	0.61909	0.999866	0.26103	0.224242	-0.204639	0.837854	0.999993	0.0970088	0.0850963	-0.350889	0.728472	0.99993	0.179019	0.154669	Pembro	APP	NOTCH2	APP	NOTCH2	-0.49714	0.61909	0.999866	0.247911	0.21831	-0.204639	0.837854	0.999993	0.097614	0.086461	-0.350889	0.728472	0.99993	0.172762	0.152385	Control
B cells	CD8	APP^PTGER2	APP	PTGER2	APP	PTGER2	-0.49714	0.61909	0.999866	0.26103	0.224242	0.315972	0.752024	0.999993	0.120741	0.102305	-0.090584	0.685557	0.99993	0.190885	0.163274	Pembro	APP	PTGER2	APP	PTGER2	-0.49714	0.61909	0.999866	0.247911	0.21831	0.315972	0.752024	0.999993	0.122224	0.102574	-0.090584	0.685557	0.99993	0.185067	0.160442	Control
B cells	CD8	ARF1^PLD2	ARF1	PLD2	ARF1	PLD2	-0.575029	0.565272	0.999866	0.904547	0.666667	-0.0889543	0.929118	0.999993	0.0388606	0.0347332	-0.331992	0.747195	0.99993	0.471704	0.3507	Pembro	ARF1	PLD2	ARF1	PLD2	-0.575029	0.565272	0.999866	0.933243	0.669014	-0.0889543	0.929118	0.999993	0.0377363	0.0336019	-0.331992	0.747195	0.99993	0.48549	0.351308	Control
B cells	CD8	ARF6^SMAP1	ARF6	SMAP1	ARF6	SMAP1	0.361718	0.717563	0.999866	1.26016	0.8	0.258182	0.796267	0.999993	0.406134	0.328702	0.30995	0.756915	0.99993	0.833149	0.564351	Pembro	ARF6	SMAP1	ARF6	SMAP1	0.361718	0.717563	0.999866	1.17599	0.767606	0.258182	0.796267	0.999993	0.397049	0.318334	0.30995	0.756915	0.99993	0.786521	0.54297	Control
B cells	CD8	ARPC5^ADRB2	ARPC5	ADRB2	ARPC5	ADRB2	0.189259	0.84989	0.999866	0.896709	0.666667	-0.161658	0.871575	0.999993	0.198927	0.15551	0.0138003	0.860733	0.99993	0.547818	0.411088	Pembro	ARPC5	ADRB2	ARPC5	ADRB2	0.189259	0.84989	0.999866	0.818556	0.605634	-0.161658	0.871575	0.999993	0.22939	0.178228	0.0138003	0.860733	0.99993	0.523973	0.391931	Control
B cells	CD8	ARPC5^LDLR	ARPC5	LDLR	ARPC5	LDLR	0.189259	0.84989	0.999866	0.896709	0.666667	0.293144	0.769412	0.999993	0.062799	0.0538364	0.241201	0.809651	0.99993	0.479754	0.360252	Pembro	ARPC5	LDLR	ARPC5	LDLR	0.189259	0.84989	0.999866	0.818556	0.605634	0.293144	0.769412	0.999993	0.0535961	0.046571	0.241201	0.809651	0.99993	0.436076	0.326102	Control
B cells	CD8	B2M^KIR2DL1	B2M	KIR2DL1	B2M	KIR2DL1	0.74525	0.45612	0.999866	4.52164	0.993939	-0.257652	0.796676	0.999993	0.0469691	0.0341017	0.243799	0.626398	0.99993	2.2843	0.514021	Pembro	B2M	KIR2DL1	B2M	KIR2DL1	0.74525	0.45612	0.999866	4.42578	1	-0.257652	0.796676	0.999993	0.0421699	0.0308509	0.243799	0.626398	0.99993	2.23397	0.515425	Control
B cells	CD8	B2M^KIR2DL3	B2M	KIR2DL3	B2M	KIR2DL3	0.74525	0.45612	0.999866	4.52164	0.993939	-0.338801	0.73476	0.999993	0.0851872	0.0547837	0.203225	0.59544	0.99993	2.30341	0.524362	Pembro	B2M	KIR2DL3	B2M	KIR2DL3	0.74525	0.45612	0.999866	4.42578	1	-0.338801	0.73476	0.999993	0.0870728	0.0554136	0.203225	0.59544	0.99993	2.25643	0.527707	Control
B cells	CD8	B2M^KIR3DL1	B2M	KIR3DL1	B2M	KIR3DL1	0.74525	0.45612	0.999866	4.52164	0.993939	0.104339	0.9169	0.999993	0.1054	0.0640985	0.424795	0.68651	0.99993	2.31352	0.529019	Pembro	B2M	KIR3DL1	B2M	KIR3DL1	0.74525	0.45612	0.999866	4.42578	1	0.104339	0.9169	0.999993	0.0895953	0.0558066	0.424795	0.68651	0.99993	2.25769	0.527903	Control
B cells	CD8	B2M^KLRC1	B2M	KLRC1	B2M	KLRC1	0.74525	0.45612	0.999866	4.52164	0.993939	0.271999	0.785622	0.999993	0.132051	0.0749921	0.508625	0.620871	0.99993	2.32684	0.534466	Pembro	B2M	KLRC1	B2M	KLRC1	0.74525	0.45612	0.999866	4.42578	1	0.271999	0.785622	0.999993	0.113376	0.0636667	0.508625	0.620871	0.99993	2.26958	0.531833	Control
B cells	CD8	B2M^KLRC2	B2M	KLRC2	B2M	KLRC2	0.74525	0.45612	0.999866	4.52164	0.993939	-0.0129187	0.989693	0.999993	0.38238	0.208715	0.366166	0.722907	0.99993	2.45201	0.601327	Pembro	B2M	KLRC2	B2M	KLRC2	0.74525	0.45612	0.999866	4.42578	1	-0.0129187	0.989693	0.999993	0.354531	0.19886	0.366166	0.722907	0.99993	2.39015	0.59943	Control
B cells	CD8	B2M^KLRD1	B2M	KLRD1	B2M	KLRD1	0.74525	0.45612	0.999866	4.52164	0.993939	-0.401188	0.688282	0.999993	0.606429	0.355857	0.172031	0.572201	0.99993	2.56403	0.674898	Pembro	B2M	KLRD1	B2M	KLRD1	0.74525	0.45612	0.999866	4.42578	1	-0.401188	0.688282	0.999993	0.615942	0.353901	0.172031	0.572201	0.99993	2.52086	0.67695	Control
B cells	CD8	BAG6^NCR3	BAG6	NCR3	BAG6	NCR3	-1.06514	0.286811	0.999866	0.28937	0.266667	0.197546	0.8434	0.999993	0.0810809	0.0656773	-0.433798	0.565106	0.99993	0.185226	0.166172	Pembro	BAG6	NCR3	BAG6	NCR3	-1.06514	0.286811	0.999866	0.397171	0.352113	0.197546	0.8434	0.999993	0.0800517	0.0646492	-0.433798	0.565106	0.99993	0.238611	0.208381	Control
B cells	CD8	BSG^SLC16A1	BSG	SLC16A1	BSG	SLC16A1	-0.841763	0.399921	0.999866	0.460542	0.381818	1.30009	0.193571	0.999993	0.0409206	0.0374171	0.229163	0.296746	0.99993	0.250731	0.209618	Pembro	BSG	SLC16A1	BSG	SLC16A1	-0.841763	0.399921	0.999866	0.527971	0.457746	1.30009	0.193571	0.999993	0.033642	0.0294753	0.229163	0.296746	0.99993	0.280807	0.243611	Control
B cells	CD8	BSG^SLC16A7	BSG	SLC16A7	BSG	SLC16A7	-0.841763	0.399921	0.999866	0.460542	0.381818	-0.575361	0.565047	0.999993	0.19278	0.167824	-0.708562	0.482484	0.99993	0.326661	0.274821	Pembro	BSG	SLC16A7	BSG	SLC16A7	-0.841763	0.399921	0.999866	0.527971	0.457746	-0.575361	0.565047	0.999993	0.203109	0.171153	-0.708562	0.482484	0.99993	0.36554	0.31445	Control
B cells	CD8	CALM1^FAS	CALM1	FAS	CALM1	FAS	0.799033	0.424271	0.999866	1.33978	0.830303	-0.294255	0.768563	0.999993	0.286285	0.236186	0.252389	0.596417	0.99993	0.813031	0.533244	Pembro	CALM1	FAS	CALM1	FAS	0.799033	0.424271	0.999866	1.20678	0.795775	-0.294255	0.768563	0.999993	0.299052	0.244252	0.252389	0.596417	0.99993	0.752917	0.520013	Control
B cells	CD8	CALM1^KCNN4	CALM1	KCNN4	CALM1	KCNN4	0.799033	0.424271	0.999866	1.33978	0.830303	0.160211	0.872715	0.999993	0.0380371	0.0355226	0.479622	0.648493	0.99993	0.688908	0.432913	Pembro	CALM1	KCNN4	CALM1	KCNN4	0.799033	0.424271	0.999866	1.20678	0.795775	0.160211	0.872715	0.999993	0.033377	0.0312439	0.479622	0.648493	0.99993	0.62008	0.413509	Control
B cells	CD8	CALM1^PTPRA	CALM1	PTPRA	CALM1	PTPRA	0.799033	0.424271	0.999866	1.33978	0.830303	0.235598	0.813745	0.999993	0.532652	0.413799	0.517315	0.619008	0.99993	0.936215	0.622051	Pembro	CALM1	PTPRA	CALM1	PTPRA	0.799033	0.424271	0.999866	1.20678	0.795775	0.235598	0.813745	0.999993	0.526265	0.40617	0.517315	0.619008	0.99993	0.866524	0.600972	Control
B cells	CD8	CALM3^ESR1	CALM3	ESR1	CALM3	ESR1	-1.09028	0.275591	0.999866	0.318178	0.30303	0.107303	0.914549	0.999993	0.0162831	0.0146827	-0.491487	0.59507	0.99993	0.167231	0.158856	Pembro	CALM3	ESR1	CALM3	ESR1	-1.09028	0.275591	0.999866	0.404066	0.338028	0.107303	0.914549	0.999993	0.0141913	0.0131657	-0.491487	0.59507	0.99993	0.209128	0.175597	Control
B cells	CD8	CALR^ITGA3	CALR	ITGA3	CALR	ITGA3	-0.674783	0.499814	0.999866	1.01176	0.678788	-0.389791	0.696691	0.999993	0.0246248	0.0222608	-0.532287	0.598252	0.99993	0.518192	0.350524	Pembro	CALR	ITGA3	CALR	ITGA3	-0.674783	0.499814	0.999866	1.00835	0.640845	-0.389791	0.696691	0.999993	0.0275632	0.0245628	-0.532287	0.598252	0.99993	0.517956	0.332704	Control
B cells	CD8	CALR^ITGAV	CALR	ITGAV	CALR	ITGAV	-0.674783	0.499814	0.999866	1.01176	0.678788	-1.05451	0.291648	0.999993	0.0525158	0.0475213	-0.864648	0.395731	0.99993	0.532137	0.363155	Pembro	CALR	ITGAV	CALR	ITGAV	-0.674783	0.499814	0.999866	1.00835	0.640845	-1.05451	0.291648	0.999993	0.0588348	0.0532521	-0.864648	0.395731	0.99993	0.533592	0.347049	Control
B cells	CD8	CALR^TSHR	CALR	TSHR	CALR	TSHR	-0.674783	0.499814	0.999866	1.01176	0.678788	-0.74777	0.454599	0.999993	0.0301443	0.0266814	-0.711276	0.477206	0.99993	0.520952	0.352735	Pembro	CALR	TSHR	CALR	TSHR	-0.674783	0.499814	0.999866	1.00835	0.640845	-0.74777	0.454599	0.999993	0.0337068	0.0300648	-0.711276	0.477206	0.99993	0.521028	0.335455	Control
B cells	CD8	CCL5^CCR1	CCL5	CCR1	CCL5	CCR1	1.03692	0.299771	0.999866	0.298058	0.157576	-0.0655932	0.947702	0.999993	0.0249103	0.0216293	0.485666	0.623736	0.99993	0.161484	0.0896025	Pembro	CCL5	CCR1	CCL5	CCR1	1.03692	0.299771	0.999866	0.186628	0.119718	-0.0655932	0.947702	0.999993	0.0249975	0.0222048	0.485666	0.623736	0.99993	0.105813	0.0709615	Control
B cells	CD8	CCL5^CCR4	CCL5	CCR4	CCL5	CCR4	1.03692	0.299771	0.999866	0.298058	0.157576	-0.600212	0.548365	0.999993	0.0956434	0.07515	0.218356	0.424068	0.99993	0.196851	0.116363	Pembro	CCL5	CCR4	CCL5	CCR4	1.03692	0.299771	0.999866	0.186628	0.119718	-0.600212	0.548365	0.999993	0.108207	0.0819414	0.218356	0.424068	0.99993	0.147418	0.10083	Control
B cells	CD8	CCL5^CCR5	CCL5	CCR5	CCL5	CCR5	1.03692	0.299771	0.999866	0.298058	0.157576	-0.406853	0.684116	0.999993	0.385173	0.291127	0.315036	0.491943	0.99993	0.341615	0.224352	Pembro	CCL5	CCR5	CCL5	CCR5	1.03692	0.299771	0.999866	0.186628	0.119718	-0.406853	0.684116	0.999993	0.402638	0.303399	0.315036	0.491943	0.99993	0.294633	0.211559	Control
B cells	CD8	CCL5^CCRL2	CCL5	CCRL2	CCL5	CCRL2	1.03692	0.299771	0.999866	0.298058	0.157576	0.45512	0.649023	0.999993	0.053935	0.0472056	0.746022	0.474397	0.99993	0.175997	0.102391	Pembro	CCL5	CCRL2	CCL5	CCRL2	1.03692	0.299771	0.999866	0.186628	0.119718	0.45512	0.649023	0.999993	0.0535383	0.045785	0.746022	0.474397	0.99993	0.120083	0.0827517	Control
B cells	CD8	CCL5^CXCR3	CCL5	CXCR3	CCL5	CXCR3	1.03692	0.299771	0.999866	0.298058	0.157576	0.0303186	0.975813	0.999993	1.49188	0.785602	0.533622	0.637792	0.99993	0.894969	0.471589	Pembro	CCL5	CXCR3	CCL5	CXCR3	1.03692	0.299771	0.999866	0.186628	0.119718	0.0303186	0.975813	0.999993	1.51875	0.790136	0.533622	0.637792	0.99993	0.85269	0.454927	Control
B cells	CD8	CCL5^DPP4	CCL5	DPP4	CCL5	DPP4	1.03692	0.299771	0.999866	0.298058	0.157576	0.107622	0.914296	0.999993	0.0498706	0.0408904	0.572273	0.607033	0.99993	0.173964	0.0992331	Pembro	CCL5	DPP4	CCL5	DPP4	1.03692	0.299771	0.999866	0.186628	0.119718	0.107622	0.914296	0.999993	0.0489503	0.0400865	0.572273	0.607033	0.99993	0.117789	0.0799024	Control
B cells	CD8	CCL5^SDC4	CCL5	SDC4	CCL5	SDC4	1.03692	0.299771	0.999866	0.298058	0.157576	-0.335191	0.737481	0.999993	0.0139816	0.0134196	0.350867	0.518626	0.99993	0.15602	0.0854977	Pembro	CCL5	SDC4	CCL5	SDC4	1.03692	0.299771	0.999866	0.186628	0.119718	-0.335191	0.737481	0.999993	0.0150835	0.0141482	0.350867	0.518626	0.99993	0.100856	0.0669332	Control
B cells	CD8	CD22^PTPRC	CD22	PTPRC	CD22	PTPRC	0.355583	0.722153	0.999866	0.425488	0.345455	0.180603	0.85668	0.999993	2.6758	0.991001	0.268093	0.789416	0.99993	1.55065	0.668228	Pembro	CD22	PTPRC	CD22	PTPRC	0.355583	0.722153	0.999866	0.429964	0.330986	0.180603	0.85668	0.999993	2.6652	0.989192	0.268093	0.789416	0.99993	1.54758	0.660089	Control
B cells	CD8	CD47^SIRPG	CD47	SIRPG	CD47	SIRPG	-0.0349508	0.972119	0.999866	0.935708	0.69697	0.00401062	0.9968	0.999993	0.222534	0.173982	-0.0154701	0.98446	0.99993	0.579121	0.435476	Pembro	CD47	SIRPG	CD47	SIRPG	-0.0349508	0.972119	0.999866	0.854831	0.633803	0.00401062	0.9968	0.999993	0.220798	0.168402	-0.0154701	0.98446	0.99993	0.537815	0.401103	Control
B cells	CD8	CD48^CD2	CD48	CD2	CD48	CD2	0.714886	0.47468	0.999866	1.05787	0.739394	-0.29823	0.765528	0.999993	1.98706	0.90101	0.208328	0.620104	0.99993	1.52246	0.820202	Pembro	CD48	CD2	CD48	CD2	0.714886	0.47468	0.999866	0.969158	0.676056	-0.29823	0.765528	0.999993	2.04093	0.909412	0.208328	0.620104	0.99993	1.50504	0.792734	Control
B cells	CD8	CD48^CD244	CD48	CD244	CD48	CD244	0.714886	0.47468	0.999866	1.05787	0.739394	0.294573	0.76832	0.999993	0.106708	0.0922008	0.50473	0.6215	0.99993	0.582288	0.415797	Pembro	CD48	CD244	CD48	CD244	0.714886	0.47468	0.999866	0.969158	0.676056	0.294573	0.76832	0.999993	0.0999218	0.085282	0.50473	0.6215	0.99993	0.53454	0.380669	Control
B cells	CD8	CD55^ADGRE5	CD55	ADGRE5	CD55	ADGRE5	-0.289744	0.772012	0.999866	0.769402	0.587879	0.097556	0.922285	0.999993	0.592345	0.434323	-0.0960939	0.847149	0.99993	0.680874	0.511101	Pembro	CD55	ADGRE5	CD55	ADGRE5	-0.289744	0.772012	0.999866	0.77596	0.56338	0.097556	0.922285	0.999993	0.595878	0.43486	-0.0960939	0.847149	0.99993	0.685919	0.49912	Control
B cells	CD8	CD58^CD2	CD58	CD2	CD58	CD2	-0.240084	0.810265	0.999866	0.198052	0.187879	-0.29823	0.765528	0.999993	1.98706	0.90101	-0.269157	0.787896	0.99993	1.09256	0.544445	Pembro	CD58	CD2	CD58	CD2	-0.240084	0.810265	0.999866	0.205564	0.190141	-0.29823	0.765528	0.999993	2.04093	0.909412	-0.269157	0.787896	0.99993	1.12325	0.549777	Control
B cells	CD8	CD59^CD2	CD59	CD2	CD59	CD2	-0.486872	0.626349	0.999866	0.205229	0.206061	-0.29823	0.765528	0.999993	1.98706	0.90101	-0.392551	0.695938	0.99993	1.09614	0.553536	Pembro	CD59	CD2	CD59	CD2	-0.486872	0.626349	0.999866	0.22598	0.211268	-0.29823	0.765528	0.999993	2.04093	0.909412	-0.392551	0.695938	0.99993	1.13345	0.56034	Control
B cells	CD8	CD70^CD27	CD70	CD27	CD70	CD27	-0.515664	0.606089	0.999866	0.283598	0.242424	-0.329836	0.741524	0.999993	1.03691	0.509631	-0.42275	0.673807	0.99993	0.660253	0.376027	Pembro	CD70	CD27	CD70	CD27	-0.515664	0.606089	0.999866	0.300783	0.239437	-0.329836	0.741524	0.999993	1.05095	0.50619	-0.42275	0.673807	0.99993	0.675869	0.372813	Control
B cells	CD8	CD72^CD5	CD72	CD5	CD72	CD5	0.264891	0.791093	0.999866	0.30247	0.236364	-0.260405	0.794552	0.999993	0.443715	0.33186	0.00224335	0.792822	0.99993	0.373093	0.284112	Pembro	CD72	CD5	CD72	CD5	0.264891	0.791093	0.999866	0.287645	0.21831	-0.260405	0.794552	0.999993	0.493241	0.361761	0.00224335	0.792822	0.99993	0.390443	0.290035	Control
B cells	CD8	CD86^CD28	CD86	CD28	CD86	CD28	-0.159377	0.873371	0.999866	0.185174	0.145455	0.179959	0.857185	0.999993	0.265948	0.207294	0.0102907	0.865278	0.99993	0.225561	0.176374	Pembro	CD86	CD28	CD86	CD28	-0.159377	0.873371	0.999866	0.199395	0.169014	0.179959	0.857185	0.999993	0.2651	0.206327	0.0102907	0.865278	0.99993	0.232248	0.187671	Control
B cells	CD8	CD86^CTLA4	CD86	CTLA4	CD86	CTLA4	-0.159377	0.873371	0.999866	0.185174	0.145455	0.111191	0.911465	0.999993	0.227785	0.179507	-0.0240932	0.892418	0.99993	0.206479	0.162481	Pembro	CD86	CTLA4	CD86	CTLA4	-0.159377	0.873371	0.999866	0.199395	0.169014	0.111191	0.911465	0.999993	0.213642	0.168795	-0.0240932	0.892418	0.99993	0.206518	0.168905	Control
B cells	CD8	CD96^PVR	CD96	PVR	CD96	PVR	1.86681	0.0619279	0.999866	0.132723	0.10303	-0.233772	0.815162	0.999993	0.0129041	0.0123145	0.816519	0.438545	0.99993	0.0728134	0.0576724	Pembro	CD96	PVR	CD96	PVR	1.86681	0.0619279	0.999866	0.084023	0.0704225	-0.233772	0.815162	0.999993	0.0136702	0.0123796	0.816519	0.438545	0.99993	0.0488466	0.0414011	Control
B cells	CD8	CD99^CD81	CD99	CD81	CD99	CD81	-1.31276	0.189263	0.999866	0.889179	0.630303	-0.224028	0.822735	0.999993	1.74293	0.899274	-0.768396	0.505999	0.99993	1.31606	0.764788	Pembro	CD99	CD81	CD99	CD81	-1.31276	0.189263	0.999866	1.03518	0.697183	-0.224028	0.822735	0.999993	1.77007	0.905089	-0.768396	0.505999	0.99993	1.40262	0.801136	Control
B cells	CD8	CD99^CD99L2	CD99	CD99L2	CD99	CD99L2	-1.31276	0.189263	0.999866	0.889179	0.630303	-0.762749	0.445613	0.999993	0.0589343	0.0524155	-1.03776	0.317438	0.99993	0.474057	0.341359	Pembro	CD99	CD99L2	CD99	CD99L2	-1.31276	0.189263	0.999866	1.03518	0.697183	-0.762749	0.445613	0.999993	0.0629385	0.0558066	-1.03776	0.317438	0.99993	0.549059	0.376495	Control
B cells	CD8	CD99^PILRB	CD99	PILRB	CD99	PILRB	-1.31276	0.189263	0.999866	0.889179	0.630303	-0.0394394	0.96854	0.999993	0.181989	0.15251	-0.676101	0.578901	0.99993	0.535584	0.391407	Pembro	CD99	PILRB	CD99	PILRB	-1.31276	0.189263	0.999866	1.03518	0.697183	-0.0394394	0.96854	0.999993	0.197619	0.163883	-0.676101	0.578901	0.99993	0.6164	0.430533	Control
B cells	CD8	CKLF^CCR4	CKLF	CCR4	CKLF	CCR4	-0.640964	0.521546	0.999866	0.246855	0.206061	-0.600212	0.548365	0.999993	0.0956434	0.07515	-0.620588	0.534956	0.99993	0.171249	0.140605	Pembro	CKLF	CCR4	CKLF	CCR4	-0.640964	0.521546	0.999866	0.327883	0.274648	-0.600212	0.548365	0.999993	0.108207	0.0819414	-0.620588	0.534956	0.99993	0.218045	0.178295	Control
B cells	CD8	CLEC2B^KLRF1	CLEC2B	KLRF1	CLEC2B	KLRF1	-1.05555	0.291173	0.999866	0.249056	0.2	-0.322312	0.747216	0.999993	0.115577	0.0839912	-0.688932	0.519195	0.99993	0.182317	0.141996	Pembro	CLEC2B	KLRF1	CLEC2B	KLRF1	-1.05555	0.291173	0.999866	0.295722	0.21831	-0.322312	0.747216	0.999993	0.120599	0.085675	-0.688932	0.519195	0.99993	0.208161	0.151992	Control
B cells	CD8	CLEC2D^KLRB1	CLEC2D	KLRB1	CLEC2D	KLRB1	-0.251966	0.801067	0.999866	0.686877	0.527273	-0.0559134	0.955411	0.999993	0.350444	0.194348	-0.15394	0.878239	0.99993	0.51866	0.36081	Pembro	CLEC2D	KLRB1	CLEC2D	KLRB1	-0.251966	0.801067	0.999866	0.685489	0.485915	-0.0559134	0.955411	0.999993	0.350734	0.190607	-0.15394	0.878239	0.99993	0.518111	0.338261	Control
B cells	CD8	COL19A1^ITGA1_ITGB1	COL19A1	ITGB1	COL19A1	ITGA1_ITGB1	0.418853	0.675324	0.999866	0.361585	0.272727	0.040806	0.967451	0.999993	1.05494	0.64209	0.22983	0.821387	0.99993	0.708264	0.457409	Pembro	COL19A1	ITGB1	COL19A1	ITGA1_ITGB1	0.418853	0.675324	0.999866	0.298	0.225352	0.040806	0.967451	0.999993	1.05879	0.642169	0.22983	0.821387	0.99993	0.678395	0.433761	Control
B cells	CD8	COL19A1^ITGA2_ITGB1	COL19A1	ITGB1	COL19A1	ITGA2_ITGB1	0.418853	0.675324	0.999866	0.361585	0.272727	0.040806	0.967451	0.999993	1.05494	0.64209	0.22983	0.821387	0.99993	0.708264	0.457409	Pembro	COL19A1	ITGB1	COL19A1	ITGA2_ITGB1	0.418853	0.675324	0.999866	0.298	0.225352	0.040806	0.967451	0.999993	1.05879	0.642169	0.22983	0.821387	0.99993	0.678395	0.433761	Control
B cells	CD8	COL9A3^CD44	COL9A3	CD44	COL9A3	CD44	1.11663	0.264152	0.999866	0.351282	0.278788	-0.121948	0.90294	0.999993	1.46421	0.824597	0.497341	0.583546	0.99993	0.907748	0.551693	Pembro	COL9A3	CD44	COL9A3	CD44	1.11663	0.264152	0.999866	0.272335	0.225352	-0.121948	0.90294	0.999993	1.47065	0.823344	0.497341	0.583546	0.99993	0.871493	0.524348	Control
B cells	CD8	COL9A3^ITGA1_ITGB1	COL9A3	ITGB1	COL9A3	ITGA1_ITGB1	1.11663	0.264152	0.999866	0.351282	0.278788	0.040806	0.967451	0.999993	1.05494	0.64209	0.578718	0.615801	0.99993	0.703112	0.460439	Pembro	COL9A3	ITGB1	COL9A3	ITGA1_ITGB1	1.11663	0.264152	0.999866	0.272335	0.225352	0.040806	0.967451	0.999993	1.05879	0.642169	0.578718	0.615801	0.99993	0.665563	0.433761	Control
B cells	CD8	COL9A3^ITGA2_ITGB1	COL9A3	ITGB1	COL9A3	ITGA2_ITGB1	1.11663	0.264152	0.999866	0.351282	0.278788	0.040806	0.967451	0.999993	1.05494	0.64209	0.578718	0.615801	0.99993	0.703112	0.460439	Pembro	COL9A3	ITGB1	COL9A3	ITGA2_ITGB1	1.11663	0.264152	0.999866	0.272335	0.225352	0.040806	0.967451	0.999993	1.05879	0.642169	0.578718	0.615801	0.99993	0.665563	0.433761	Control
B cells	CD8	COL9A3^ITGA3_ITGB1	COL9A3	ITGB1	COL9A3	ITGA3_ITGB1	1.11663	0.264152	0.999866	0.351282	0.278788	0.040806	0.967451	0.999993	1.05494	0.64209	0.578718	0.615801	0.99993	0.703112	0.460439	Pembro	COL9A3	ITGB1	COL9A3	ITGA3_ITGB1	1.11663	0.264152	0.999866	0.272335	0.225352	0.040806	0.967451	0.999993	1.05879	0.642169	0.578718	0.615801	0.99993	0.665563	0.433761	Control
B cells	CD8	COL9A3^ITGA9_ITGB1	COL9A3	ITGB1	COL9A3	ITGA9_ITGB1	1.11663	0.264152	0.999866	0.351282	0.278788	0.040806	0.967451	0.999993	1.05494	0.64209	0.578718	0.615801	0.99993	0.703112	0.460439	Pembro	COL9A3	ITGB1	COL9A3	ITGA9_ITGB1	1.11663	0.264152	0.999866	0.272335	0.225352	0.040806	0.967451	0.999993	1.05879	0.642169	0.578718	0.615801	0.99993	0.665563	0.433761	Control
B cells	CD8	COPA^CD74	COPA	CD74	COPA	CD74	0.704696	0.480999	0.999866	0.418973	0.375758	-0.185502	0.852835	0.999993	2.5132	0.924061	0.259597	0.666917	0.99993	1.46609	0.649909	Pembro	COPA	CD74	COPA	CD74	0.704696	0.480999	0.999866	0.395536	0.373239	-0.185502	0.852835	0.999993	2.55815	0.919434	0.259597	0.666917	0.99993	1.47684	0.646337	Control
B cells	CD8	CXCL16^CXCR6	CXCL16	CXCR6	CXCL16	CXCR6	1.05578	0.291071	0.999866	0.184535	0.163636	0.00705708	0.994369	0.999993	0.527435	0.307073	0.531416	0.64272	0.99993	0.355985	0.235355	Pembro	CXCL16	CXCR6	CXCL16	CXCR6	1.05578	0.291071	0.999866	0.141143	0.126761	0.00705708	0.994369	0.999993	0.516769	0.306347	0.531416	0.64272	0.99993	0.328956	0.216554	Control
B cells	CD8	ENTPD1^ADORA2A	ENTPD1	ADORA2A	ENTPD1	ADORA2A	0.221926	0.824371	0.999866	0.196353	0.193939	0.186184	0.852301	0.999993	0.119488	0.106094	0.204055	0.838336	0.99993	0.15792	0.150017	Pembro	ENTPD1	ADORA2A	ENTPD1	ADORA2A	0.221926	0.824371	0.999866	0.171472	0.15493	0.186184	0.852301	0.999993	0.11622	0.102181	0.204055	0.838336	0.99993	0.143846	0.128555	Control
B cells	CD8	FABP5^RXRA	FABP5	RXRA	FABP5	RXRA	-0.347731	0.728042	0.999866	0.296814	0.230303	0.664575	0.506322	0.999993	0.062366	0.054468	0.158422	0.617182	0.99993	0.17959	0.142385	Pembro	FABP5	RXRA	FABP5	RXRA	-0.347731	0.728042	0.999866	0.42958	0.288732	0.664575	0.506322	0.999993	0.0572965	0.0493221	0.158422	0.617182	0.99993	0.243439	0.169027	Control
B cells	CD8	FAM3C^ADGRG5	FAM3C	ADGRG5	FAM3C	ADGRG5	0.55118	0.581511	0.999866	0.467144	0.381818	0.397095	0.691297	0.999993	0.0565933	0.0481528	0.474137	0.636404	0.99993	0.261869	0.214986	Pembro	FAM3C	ADGRG5	FAM3C	ADGRG5	0.55118	0.581511	0.999866	0.40751	0.34507	0.397095	0.691297	0.999993	0.0540775	0.0463745	0.474137	0.636404	0.99993	0.230794	0.195722	Control
B cells	CD8	FAM3C^CLEC2D	FAM3C	CLEC2D	FAM3C	CLEC2D	0.55118	0.581511	0.999866	0.467144	0.381818	-0.100761	0.91974	0.999993	1.04982	0.681244	0.225209	0.750625	0.99993	0.758482	0.531531	Pembro	FAM3C	CLEC2D	FAM3C	CLEC2D	0.55118	0.581511	0.999866	0.40751	0.34507	-0.100761	0.91974	0.999993	1.04631	0.677933	0.225209	0.750625	0.99993	0.726911	0.511502	Control
B cells	CD8	FAM3C^KIR2DL3	FAM3C	KIR2DL3	FAM3C	KIR2DL3	0.55118	0.581511	0.999866	0.467144	0.381818	-0.338801	0.73476	0.999993	0.0851872	0.0547837	0.106189	0.658135	0.99993	0.276166	0.218301	Pembro	FAM3C	KIR2DL3	FAM3C	KIR2DL3	0.55118	0.581511	0.999866	0.40751	0.34507	-0.338801	0.73476	0.999993	0.0870728	0.0554136	0.106189	0.658135	0.99993	0.247291	0.200242	Control
B cells	CD8	FAM3C^LAMP1	FAM3C	LAMP1	FAM3C	LAMP1	0.55118	0.581511	0.999866	0.467144	0.381818	0.0656955	0.94762	0.999993	0.599263	0.462741	0.308438	0.764565	0.99993	0.533204	0.422279	Pembro	FAM3C	LAMP1	FAM3C	LAMP1	0.55118	0.581511	0.999866	0.40751	0.34507	0.0656955	0.94762	0.999993	0.61475	0.477893	0.308438	0.764565	0.99993	0.51113	0.411482	Control
B cells	CD8	FAM3C^PDCD1	FAM3C	PDCD1	FAM3C	PDCD1	0.55118	0.581511	0.999866	0.467144	0.381818	-0.142965	0.886318	0.999993	0.291649	0.215346	0.204108	0.733914	0.99993	0.379397	0.298582	Pembro	FAM3C	PDCD1	FAM3C	PDCD1	0.55118	0.581511	0.999866	0.40751	0.34507	-0.142965	0.886318	0.999993	0.29863	0.221655	0.204108	0.733914	0.99993	0.35307	0.283362	Control
B cells	CD8	FCER2^ITGAM_ITGB2	FCER2	ITGAM	FCER2	ITGAM_ITGB2	-1.76513	0.0775414	0.999866	0.126012	0.0848485	0.0659018	0.947456	0.999993	0.013298	0.0119987	-0.849616	0.512499	0.99993	0.0696548	0.0484236	Pembro	FCER2	ITGAM	FCER2	ITGAM_ITGB2	-1.76513	0.0775414	0.999866	0.279913	0.190141	0.0659018	0.947456	0.999993	0.0122121	0.0113971	-0.849616	0.512499	0.99993	0.146062	0.100769	Control
B cells	CD8	FCER2^ITGAV_ITGB3	FCER2	ITGAV	FCER2	ITGAV_ITGB3	-1.76513	0.0775414	0.999866	0.126012	0.0848485	-1.05451	0.291648	0.999993	0.0525158	0.0475213	-1.40982	0.184595	0.99993	0.0892637	0.0661849	Pembro	FCER2	ITGAV	FCER2	ITGAV_ITGB3	-1.76513	0.0775414	0.999866	0.279913	0.190141	-1.05451	0.291648	0.999993	0.0588348	0.0532521	-1.40982	0.184595	0.99993	0.169374	0.121696	Control
B cells	CD8	FCER2^ITGAX_ITGB2	FCER2	ITGB2	FCER2	ITGAX_ITGB2	-1.76513	0.0775414	0.999866	0.126012	0.0848485	0.213408	0.831009	0.999993	1.2089	0.734923	-0.775862	0.454275	0.99993	0.667457	0.409886	Pembro
B cells	CD8	GNAI2^ADCY7	GNAI2	ADCY7	GNAI2	ADCY7	-0.55017	0.582203	0.999866	1.08904	0.775758	0.0801361	0.936129	0.999993	0.186274	0.160878	-0.235017	0.759166	0.99993	0.637659	0.468318	Pembro	GNAI2	ADCY7	GNAI2	ADCY7	-0.55017	0.582203	0.999866	1.21919	0.823944	0.0801361	0.936129	0.999993	0.187157	0.160346	-0.235017	0.759166	0.99993	0.703172	0.492145	Control
B cells	CD8	GNAI2^ADCY9	GNAI2	ADCY9	GNAI2	ADCY9	-0.55017	0.582203	0.999866	1.08904	0.775758	-0.373694	0.708632	0.999993	0.0319376	0.0288917	-0.461932	0.645417	0.99993	0.560491	0.402325	Pembro	GNAI2	ADCY9	GNAI2	ADCY9	-0.55017	0.582203	0.999866	1.21919	0.823944	-0.373694	0.708632	0.999993	0.0371524	0.0318334	-0.461932	0.645417	0.99993	0.62817	0.427889	Control
B cells	CD8	GNAI2^CAV1	GNAI2	CAV1	GNAI2	CAV1	-0.55017	0.582203	0.999866	1.08904	0.775758	0.0869985	0.930673	0.999993	0.02539	0.0203663	-0.231586	0.756438	0.99993	0.557217	0.398062	Pembro	GNAI2	CAV1	GNAI2	CAV1	-0.55017	0.582203	0.999866	1.21919	0.823944	0.0869985	0.930673	0.999993	0.0207772	0.0172922	-0.231586	0.756438	0.99993	0.619982	0.420618	Control
B cells	CD8	GNAI2^CCR5	GNAI2	CCR5	GNAI2	CCR5	-0.55017	0.582203	0.999866	1.08904	0.775758	-0.406853	0.684116	0.999993	0.385173	0.291127	-0.478512	0.633159	0.99993	0.737109	0.533442	Pembro	GNAI2	CCR5	GNAI2	CCR5	-0.55017	0.582203	0.999866	1.21919	0.823944	-0.406853	0.684116	0.999993	0.402638	0.303399	-0.478512	0.633159	0.99993	0.810912	0.563672	Control
B cells	CD8	GNAI2^CXCR3	GNAI2	CXCR3	GNAI2	CXCR3	-0.55017	0.582203	0.999866	1.08904	0.775758	0.0303186	0.975813	0.999993	1.49188	0.785602	-0.259926	0.779008	0.99993	1.29046	0.78068	Pembro	GNAI2	CXCR3	GNAI2	CXCR3	-0.55017	0.582203	0.999866	1.21919	0.823944	0.0303186	0.975813	0.999993	1.51875	0.790136	-0.259926	0.779008	0.99993	1.36897	0.80704	Control
B cells	CD8	GNAI2^F2R	GNAI2	F2R	GNAI2	F2R	-0.55017	0.582203	0.999866	1.08904	0.775758	0.0630804	0.949703	0.999993	0.84134	0.574992	-0.243545	0.765953	0.99993	0.965192	0.675375	Pembro	GNAI2	F2R	GNAI2	F2R	-0.55017	0.582203	0.999866	1.21919	0.823944	0.0630804	0.949703	0.999993	0.838406	0.571036	-0.243545	0.765953	0.99993	1.0288	0.69749	Control
B cells	CD8	GNAI2^IGF1R	GNAI2	IGF1R	GNAI2	IGF1R	-0.55017	0.582203	0.999866	1.08904	0.775758	-0.293382	0.76923	0.999993	0.0233616	0.020682	-0.421776	0.675716	0.99993	0.556203	0.39822	Pembro	GNAI2	IGF1R	GNAI2	IGF1R	-0.55017	0.582203	0.999866	1.21919	0.823944	-0.293382	0.76923	0.999993	0.0270022	0.0227943	-0.421776	0.675716	0.99993	0.623094	0.423369	Control
B cells	CD8	GNAI2^S1PR1	GNAI2	S1PR1	GNAI2	S1PR1	-0.55017	0.582203	0.999866	1.08904	0.775758	0.193861	0.846284	0.999993	0.494621	0.340385	-0.178154	0.714244	0.99993	0.791833	0.558071	Pembro	GNAI2	S1PR1	GNAI2	S1PR1	-0.55017	0.582203	0.999866	1.21919	0.823944	0.193861	0.846284	0.999993	0.498394	0.336608	-0.178154	0.714244	0.99993	0.85879	0.580276	Control
B cells	CD8	GNAI2^S1PR4	GNAI2	S1PR4	GNAI2	S1PR4	-0.55017	0.582203	0.999866	1.08904	0.775758	0.301699	0.762881	0.999993	0.742661	0.538364	-0.124235	0.672542	0.99993	0.915853	0.657061	Pembro	GNAI2	S1PR4	GNAI2	S1PR4	-0.55017	0.582203	0.999866	1.21919	0.823944	0.301699	0.762881	0.999993	0.748019	0.539202	-0.124235	0.672542	0.99993	0.983603	0.681573	Control
B cells	CD8	GNAI2^S1PR5	GNAI2	S1PR5	GNAI2	S1PR5	-0.55017	0.582203	0.999866	1.08904	0.775758	-0.350864	0.725691	0.999993	0.210867	0.158194	-0.450517	0.653947	0.99993	0.649956	0.466976	Pembro	GNAI2	S1PR5	GNAI2	S1PR5	-0.55017	0.582203	0.999866	1.21919	0.823944	-0.350864	0.725691	0.999993	0.234409	0.17528	-0.450517	0.653947	0.99993	0.726798	0.499612	Control
B cells	CD8	GNAI2^TSHR	GNAI2	TSHR	GNAI2	TSHR	-0.55017	0.582203	0.999866	1.08904	0.775758	-0.74777	0.454599	0.999993	0.0301443	0.0266814	-0.64897	0.518401	0.99993	0.559595	0.401219	Pembro	GNAI2	TSHR	GNAI2	TSHR	-0.55017	0.582203	0.999866	1.21919	0.823944	-0.74777	0.454599	0.999993	0.0337068	0.0300648	-0.64897	0.518401	0.99993	0.626447	0.427004	Control
B cells	CD8	GNAS^ADCY7	GNAS	ADCY7	GNAS	ADCY7	-0.439192	0.660523	0.999866	1.89482	0.933333	0.0801361	0.936129	0.999993	0.186274	0.160878	-0.179528	0.798326	0.99993	1.04055	0.547106	Pembro	GNAS	ADCY7	GNAS	ADCY7	-0.439192	0.660523	0.999866	2.03482	0.978873	0.0801361	0.936129	0.999993	0.187157	0.160346	-0.179528	0.798326	0.99993	1.11099	0.56961	Control
B cells	CD8	GNAS^ADCY9	GNAS	ADCY9	GNAS	ADCY9	-0.439192	0.660523	0.999866	1.89482	0.933333	-0.373694	0.708632	0.999993	0.0319376	0.0288917	-0.406443	0.684577	0.99993	0.963379	0.481113	Pembro	GNAS	ADCY9	GNAS	ADCY9	-0.439192	0.660523	0.999866	2.03482	0.978873	-0.373694	0.708632	0.999993	0.0371524	0.0318334	-0.406443	0.684577	0.99993	1.03599	0.505353	Control
B cells	CD8	GNAS^ADRB2	GNAS	ADRB2	GNAS	ADRB2	-0.439192	0.660523	0.999866	1.89482	0.933333	-0.161658	0.871575	0.999993	0.198927	0.15551	-0.300425	0.766049	0.99993	1.04687	0.544422	Pembro	GNAS	ADRB2	GNAS	ADRB2	-0.439192	0.660523	0.999866	2.03482	0.978873	-0.161658	0.871575	0.999993	0.22939	0.178228	-0.300425	0.766049	0.99993	1.1321	0.57855	Control
B cells	CD8	GNAS^PTGDR	GNAS	PTGDR	GNAS	PTGDR	-0.439192	0.660523	0.999866	1.89482	0.933333	0.0290868	0.976795	0.999993	0.159369	0.129618	-0.205052	0.818659	0.99993	1.0271	0.531476	Pembro	GNAS	PTGDR	GNAS	PTGDR	-0.439192	0.660523	0.999866	2.03482	0.978873	0.0290868	0.976795	0.999993	0.16497	0.132443	-0.205052	0.818659	0.99993	1.09989	0.555658	Control
B cells	CD8	GNAS^TSHR	GNAS	TSHR	GNAS	TSHR	-0.439192	0.660523	0.999866	1.89482	0.933333	-0.74777	0.454599	0.999993	0.0301443	0.0266814	-0.593481	0.557561	0.99993	0.962482	0.480007	Pembro	GNAS	TSHR	GNAS	TSHR	-0.439192	0.660523	0.999866	2.03482	0.978873	-0.74777	0.454599	0.999993	0.0337068	0.0300648	-0.593481	0.557561	0.99993	1.03426	0.504469	Control
B cells	CD8	GPI^AMFR	GPI	AMFR	GPI	AMFR	0.1926	0.847272	0.999866	0.487973	0.430303	0.62393	0.532674	0.999993	0.175772	0.154721	0.408265	0.689973	0.99993	0.331872	0.292512	Pembro	GPI	AMFR	GPI	AMFR	0.1926	0.847272	0.999866	0.474356	0.408451	0.62393	0.532674	0.999993	0.166478	0.144429	0.408265	0.689973	0.99993	0.320417	0.27644	Control
B cells	CD8	GRN^TNFRSF1A	GRN	TNFRSF1A	GRN	TNFRSF1A	0.00207592	0.998344	0.999866	0.752745	0.581818	0.279968	0.779502	0.999993	0.37413	0.301547	0.141022	0.888923	0.99993	0.563438	0.441683	Pembro	GRN	TNFRSF1A	GRN	TNFRSF1A	0.00207592	0.998344	0.999866	0.773501	0.56338	0.279968	0.779502	0.999993	0.371842	0.298487	0.141022	0.888923	0.99993	0.572671	0.430934	Control
B cells	CD8	GRN^TNFRSF1B	GRN	TNFRSF1B	GRN	TNFRSF1B	0.00207592	0.998344	0.999866	0.752745	0.581818	-0.123689	0.901562	0.999993	0.522981	0.402116	-0.0608064	0.949953	0.99993	0.637863	0.491967	Pembro	GRN	TNFRSF1B	GRN	TNFRSF1B	0.00207592	0.998344	0.999866	0.773501	0.56338	-0.123689	0.901562	0.999993	0.538237	0.408725	-0.0608064	0.949953	0.99993	0.655869	0.486052	Control
B cells	CD8	GSTO1^RYR1	GSTO1	RYR1	GSTO1	RYR1	0.597915	0.549897	0.999866	0.343689	0.30303	-0.149075	0.881494	0.999993	0.113451	0.0977266	0.22442	0.715696	0.99993	0.22857	0.200378	Pembro	GSTO1	RYR1	GSTO1	RYR1	0.597915	0.549897	0.999866	0.32558	0.288732	-0.149075	0.881494	0.999993	0.121528	0.105522	0.22442	0.715696	0.99993	0.223554	0.197127	Control
B cells	CD8	GSTP1^TRAF2	GSTP1	TRAF2	GSTP1	TRAF2	0.235167	0.814079	0.999866	1.35929	0.775758	-0.682066	0.495197	0.999993	0.114589	0.102779	-0.223449	0.654638	0.99993	0.736937	0.439268	Pembro	GSTP1	TRAF2	GSTP1	TRAF2	0.235167	0.814079	0.999866	1.32418	0.767606	-0.682066	0.495197	0.999993	0.12856	0.113578	-0.223449	0.654638	0.99993	0.726368	0.440592	Control
B cells	CD8	HLA-A^APLP2	HLA-A	APLP2	HLA-A	APLP2	0.402703	0.687167	0.999866	3.26309	0.993939	0.270573	0.78672	0.999993	0.245632	0.196874	0.336638	0.736943	0.99993	1.75436	0.595407	Pembro	HLA-A	APLP2	HLA-A	APLP2	0.402703	0.687167	0.999866	3.16981	0.992958	0.270573	0.78672	0.999993	0.229043	0.181765	0.336638	0.736943	0.99993	1.69942	0.587361	Control
B cells	CD8	HLA-A^CD8A	HLA-A	CD8A	HLA-A	CD8A	0.402703	0.687167	0.999866	3.26309	0.993939	-0.211269	0.832678	0.999993	2.08452	0.810546	0.095717	0.759922	0.99993	2.6738	0.902243	Pembro	HLA-A	CD8A	HLA-A	CD8A	0.402703	0.687167	0.999866	3.16981	0.992958	-0.211269	0.832678	0.999993	2.17111	0.832384	0.095717	0.759922	0.99993	2.67046	0.912671	Control
B cells	CD8	HLA-A^CD8B	HLA-A	CD8B	HLA-A	CD8B	0.402703	0.687167	0.999866	3.26309	0.993939	-0.374425	0.708089	0.999993	1.48705	0.702242	0.0141391	0.697628	0.99993	2.37507	0.848091	Pembro	HLA-A	CD8B	HLA-A	CD8B	0.402703	0.687167	0.999866	3.16981	0.992958	-0.374425	0.708089	0.999993	1.55462	0.730399	0.0141391	0.697628	0.99993	2.36221	0.861678	Control
B cells	CD8	HLA-A^CD8B2	HLA-A	CD8B2	HLA-A	CD8B2	0.402703	0.687167	0.999866	3.26309	0.993939	-0.0528816	0.957826	0.999993	0.0777459	0.0685191	0.174911	0.822497	0.99993	1.67042	0.531229	Pembro	HLA-A	CD8B2	HLA-A	CD8B2	0.402703	0.687167	0.999866	3.16981	0.992958	-0.0528816	0.957826	0.999993	0.0834965	0.0719198	0.174911	0.822497	0.99993	1.62665	0.532439	Control
B cells	CD8	HLA-A^ERBB2																					HLA-A	ERBB2	HLA-A	ERBB2	0.402703	0.687167	0.999866	3.16981	0.992958	-0.29445	0.768414	0.999993	0.0120429	0.0102181	0.0541262	0.72779	0.99993	1.59092	0.501588	Control
B cells	CD8	HLA-A^KIR2DL1	HLA-A	KIR2DL1	HLA-A	KIR2DL1	0.402703	0.687167	0.999866	3.26309	0.993939	-0.257652	0.796676	0.999993	0.0469691	0.0341017	0.0725253	0.741921	0.99993	1.65503	0.514021	Pembro	HLA-A	KIR2DL1	HLA-A	KIR2DL1	0.402703	0.687167	0.999866	3.16981	0.992958	-0.257652	0.796676	0.999993	0.0421699	0.0308509	0.0725253	0.741921	0.99993	1.60599	0.511904	Control
B cells	CD8	HLA-A^KIR2DL3	HLA-A	KIR2DL3	HLA-A	KIR2DL3	0.402703	0.687167	0.999866	3.26309	0.993939	-0.338801	0.73476	0.999993	0.0851872	0.0547837	0.031951	0.710963	0.99993	1.67414	0.524362	Pembro	HLA-A	KIR2DL3	HLA-A	KIR2DL3	0.402703	0.687167	0.999866	3.16981	0.992958	-0.338801	0.73476	0.999993	0.0870728	0.0554136	0.031951	0.710963	0.99993	1.62844	0.524186	Control
B cells	CD8	HLA-A^KIR3DL1	HLA-A	KIR3DL1	HLA-A	KIR3DL1	0.402703	0.687167	0.999866	3.26309	0.993939	0.104339	0.9169	0.999993	0.1054	0.0640985	0.253521	0.802033	0.99993	1.68425	0.529019	Pembro	HLA-A	KIR3DL1	HLA-A	KIR3DL1	0.402703	0.687167	0.999866	3.16981	0.992958	0.104339	0.9169	0.999993	0.0895953	0.0558066	0.253521	0.802033	0.99993	1.6297	0.524382	Control
B cells	CD8	HLA-A^KIR3DL2	HLA-A	KIR3DL2	HLA-A	KIR3DL2	0.402703	0.687167	0.999866	3.26309	0.993939	-0.17608	0.860231	0.999993	0.141984	0.095832	0.113311	0.773699	0.99993	1.70254	0.544886	Pembro	HLA-A	KIR3DL2	HLA-A	KIR3DL2	0.402703	0.687167	0.999866	3.16981	0.992958	-0.17608	0.860231	0.999993	0.135256	0.0905875	0.113311	0.773699	0.99993	1.65253	0.541773	Control
B cells	CD8	HLA-A^LILRB1	HLA-A	LILRB1	HLA-A	LILRB1	0.402703	0.687167	0.999866	3.26309	0.993939	-0.110632	0.911908	0.999993	0.0914703	0.0742027	0.146035	0.799538	0.99993	1.67728	0.534071	Pembro	HLA-A	LILRB1	HLA-A	LILRB1	0.402703	0.687167	0.999866	3.16981	0.992958	-0.110632	0.911908	0.999993	0.103101	0.0827275	0.146035	0.799538	0.99993	1.63645	0.537843	Control
B cells	CD8	HLA-B^CD3D	HLA-B	CD3D	HLA-B	CD3D	0.102525	0.91834	0.999866	3.9603	1	0.0913444	0.927219	0.999993	2.00451	0.906063	0.0969347	0.922779	0.99993	2.98241	0.953031	Pembro	HLA-B	CD3D	HLA-B	CD3D	0.102525	0.91834	0.999866	3.92999	1	0.0913444	0.927219	0.999993	2.02671	0.909216	0.0969347	0.922779	0.99993	2.97835	0.954608	Control
B cells	CD8	HLA-B^CD8A	HLA-B	CD8A	HLA-B	CD8A	0.102525	0.91834	0.999866	3.9603	1	-0.211269	0.832678	0.999993	2.08452	0.810546	-0.0543718	0.875509	0.99993	3.02241	0.905273	Pembro	HLA-B	CD8A	HLA-B	CD8A	0.102525	0.91834	0.999866	3.92999	1	-0.211269	0.832678	0.999993	2.17111	0.832384	-0.0543718	0.875509	0.99993	3.05055	0.916192	Control
B cells	CD8	HLA-B^CD8B	HLA-B	CD8B	HLA-B	CD8B	0.102525	0.91834	0.999866	3.9603	1	-0.374425	0.708089	0.999993	1.48705	0.702242	-0.13595	0.813214	0.99993	2.72367	0.851121	Pembro	HLA-B	CD8B	HLA-B	CD8B	0.102525	0.91834	0.999866	3.92999	1	-0.374425	0.708089	0.999993	1.55462	0.730399	-0.13595	0.813214	0.99993	2.7423	0.865199	Control
B cells	CD8	HLA-B^CD8B2	HLA-B	CD8B2	HLA-B	CD8B2	0.102525	0.91834	0.999866	3.9603	1	-0.0528816	0.957826	0.999993	0.0777459	0.0685191	0.0248217	0.938083	0.99993	2.01902	0.53426	Pembro	HLA-B	CD8B2	HLA-B	CD8B2	0.102525	0.91834	0.999866	3.92999	1	-0.0528816	0.957826	0.999993	0.0834965	0.0719198	0.0248217	0.938083	0.99993	2.00674	0.53596	Control
B cells	CD8	HLA-B^KIR2DL3	HLA-B	KIR2DL3	HLA-B	KIR2DL3	0.102525	0.91834	0.999866	3.9603	1	-0.338801	0.73476	0.999993	0.0851872	0.0547837	-0.118138	0.82655	0.99993	2.02274	0.527392	Pembro	HLA-B	KIR2DL3	HLA-B	KIR2DL3	0.102525	0.91834	0.999866	3.92999	1	-0.338801	0.73476	0.999993	0.0870728	0.0554136	-0.118138	0.82655	0.99993	2.00853	0.527707	Control
B cells	CD8	HLA-B^KIR3DL1	HLA-B	KIR3DL1	HLA-B	KIR3DL1	0.102525	0.91834	0.999866	3.9603	1	0.104339	0.9169	0.999993	0.1054	0.0640985	0.103432	0.91762	0.99993	2.03285	0.532049	Pembro	HLA-B	KIR3DL1	HLA-B	KIR3DL1	0.102525	0.91834	0.999866	3.92999	1	0.104339	0.9169	0.999993	0.0895953	0.0558066	0.103432	0.91762	0.99993	2.00979	0.527903	Control
B cells	CD8	HLA-B^KIR3DL2	HLA-B	KIR3DL2	HLA-B	KIR3DL2	0.102525	0.91834	0.999866	3.9603	1	-0.17608	0.860231	0.999993	0.141984	0.095832	-0.0367777	0.889285	0.99993	2.05114	0.547916	Pembro	HLA-B	KIR3DL2	HLA-B	KIR3DL2	0.102525	0.91834	0.999866	3.92999	1	-0.17608	0.860231	0.999993	0.135256	0.0905875	-0.0367777	0.889285	0.99993	2.03262	0.545294	Control
B cells	CD8	HLA-B^KLRD1	HLA-B	KLRD1	HLA-B	KLRD1	0.102525	0.91834	0.999866	3.9603	1	-0.401188	0.688282	0.999993	0.606429	0.355857	-0.149331	0.803311	0.99993	2.28336	0.677929	Pembro	HLA-B	KLRD1	HLA-B	KLRD1	0.102525	0.91834	0.999866	3.92999	1	-0.401188	0.688282	0.999993	0.615942	0.353901	-0.149331	0.803311	0.99993	2.27296	0.67695	Control
B cells	CD8	HLA-B^LILRB1	HLA-B	LILRB1	HLA-B	LILRB1	0.102525	0.91834	0.999866	3.9603	1	-0.110632	0.911908	0.999993	0.0914703	0.0742027	-0.00405332	0.915124	0.99993	2.02588	0.537101	Pembro	HLA-B	LILRB1	HLA-B	LILRB1	0.102525	0.91834	0.999866	3.92999	1	-0.110632	0.911908	0.999993	0.103101	0.0827275	-0.00405332	0.915124	0.99993	2.01654	0.541364	Control
B cells	CD8	HLA-C^CD8A	HLA-C	CD8A	HLA-C	CD8A	0.557229	0.577371	0.999866	3.16308	1	-0.211269	0.832678	0.999993	2.08452	0.810546	0.17298	0.705024	0.99993	2.6238	0.905273	Pembro	HLA-C	CD8A	HLA-C	CD8A	0.557229	0.577371	0.999866	3.03067	0.992958	-0.211269	0.832678	0.999993	2.17111	0.832384	0.17298	0.705024	0.99993	2.60089	0.912671	Control
B cells	CD8	HLA-C^CD8B	HLA-C	CD8B	HLA-C	CD8B	0.557229	0.577371	0.999866	3.16308	1	-0.374425	0.708089	0.999993	1.48705	0.702242	0.0914023	0.64273	0.99993	2.32506	0.851121	Pembro	HLA-C	CD8B	HLA-C	CD8B	0.557229	0.577371	0.999866	3.03067	0.992958	-0.374425	0.708089	0.999993	1.55462	0.730399	0.0914023	0.64273	0.99993	2.29264	0.861678	Control
B cells	CD8	HLA-C^CD8B2	HLA-C	CD8B2	HLA-C	CD8B2	0.557229	0.577371	0.999866	3.16308	1	-0.0528816	0.957826	0.999993	0.0777459	0.0685191	0.252174	0.767599	0.99993	1.62041	0.53426	Pembro	HLA-C	CD8B2	HLA-C	CD8B2	0.557229	0.577371	0.999866	3.03067	0.992958	-0.0528816	0.957826	0.999993	0.0834965	0.0719198	0.252174	0.767599	0.99993	1.55709	0.532439	Control
B cells	CD8	HLA-C^KIR2DL1	HLA-C	KIR2DL1	HLA-C	KIR2DL1	0.557229	0.577371	0.999866	3.16308	1	-0.257652	0.796676	0.999993	0.0469691	0.0341017	0.149789	0.687023	0.99993	1.60502	0.517051	Pembro	HLA-C	KIR2DL1	HLA-C	KIR2DL1	0.557229	0.577371	0.999866	3.03067	0.992958	-0.257652	0.796676	0.999993	0.0421699	0.0308509	0.149789	0.687023	0.99993	1.53642	0.511904	Control
B cells	CD8	HLA-C^KIR2DL3	HLA-C	KIR2DL3	HLA-C	KIR2DL3	0.557229	0.577371	0.999866	3.16308	1	-0.338801	0.73476	0.999993	0.0851872	0.0547837	0.109214	0.656065	0.99993	1.62413	0.527392	Pembro	HLA-C	KIR2DL3	HLA-C	KIR2DL3	0.557229	0.577371	0.999866	3.03067	0.992958	-0.338801	0.73476	0.999993	0.0870728	0.0554136	0.109214	0.656065	0.99993	1.55887	0.524186	Control
B cells	CD8	HLA-C^KIR3DL1	HLA-C	KIR3DL1	HLA-C	KIR3DL1	0.557229	0.577371	0.999866	3.16308	1	0.104339	0.9169	0.999993	0.1054	0.0640985	0.330784	0.747135	0.99993	1.63424	0.532049	Pembro	HLA-C	KIR3DL1	HLA-C	KIR3DL1	0.557229	0.577371	0.999866	3.03067	0.992958	0.104339	0.9169	0.999993	0.0895953	0.0558066	0.330784	0.747135	0.99993	1.56013	0.524382	Control
B cells	CD8	HLA-C^LILRB1	HLA-C	LILRB1	HLA-C	LILRB1	0.557229	0.577371	0.999866	3.16308	1	-0.110632	0.911908	0.999993	0.0914703	0.0742027	0.223299	0.74464	0.99993	1.62727	0.537101	Pembro	HLA-C	LILRB1	HLA-C	LILRB1	0.557229	0.577371	0.999866	3.03067	0.992958	-0.110632	0.911908	0.999993	0.103101	0.0827275	0.223299	0.74464	0.99993	1.56689	0.537843	Control
B cells	CD8	HLA-DMA^CD4	HLA-DMA	CD4	HLA-DMA	CD4	-0.287483	0.773743	0.999866	1.52069	0.854545	0.570481	0.568351	0.999993	0.0586942	0.049258	0.141499	0.671047	0.99993	0.789691	0.451902	Pembro	HLA-DMA	CD4	HLA-DMA	CD4	-0.287483	0.773743	0.999866	1.51571	0.838028	0.570481	0.568351	0.999993	0.0544459	0.044213	0.141499	0.671047	0.99993	0.785076	0.441121	Control
B cells	CD8	HLA-DMB^CD4	HLA-DMB	CD4	HLA-DMB	CD4	-0.272653	0.78512	0.999866	1.01852	0.690909	0.570481	0.568351	0.999993	0.0586942	0.049258	0.148914	0.676736	0.99993	0.538606	0.370084	Pembro	HLA-DMB	CD4	HLA-DMB	CD4	-0.272653	0.78512	0.999866	1.11028	0.71831	0.570481	0.568351	0.999993	0.0544459	0.044213	0.148914	0.676736	0.99993	0.582364	0.381261	Control
B cells	CD8	HLA-DOB^CD4	HLA-DOB	CD4	HLA-DOB	CD4	-0.177853	0.858839	0.999866	0.300726	0.272727	0.570481	0.568351	0.999993	0.0586942	0.049258	0.196314	0.713595	0.99993	0.17971	0.160993	Pembro	HLA-DOB	CD4	HLA-DOB	CD4	-0.177853	0.858839	0.999866	0.251042	0.225352	0.570481	0.568351	0.999993	0.0544459	0.044213	0.196314	0.713595	0.99993	0.152744	0.134783	Control
B cells	CD8	HLA-DPA1^CD4	HLA-DPA1	CD4	HLA-DPA1	CD4	-0.0625726	0.950107	0.999866	2.69335	0.975758	0.570481	0.568351	0.999993	0.0586942	0.049258	0.253954	0.759229	0.99993	1.37602	0.512508	Pembro	HLA-DPA1	CD4	HLA-DPA1	CD4	-0.0625726	0.950107	0.999866	2.6096	0.971831	0.570481	0.568351	0.999993	0.0544459	0.044213	0.253954	0.759229	0.99993	1.33202	0.508022	Control
B cells	CD8	HLA-DPA1^LAG3	HLA-DPA1	LAG3	HLA-DPA1	LAG3	-0.0625726	0.950107	0.999866	2.69335	0.975758	0.092205	0.926535	0.999993	0.944354	0.511051	0.0148162	0.938321	0.99993	1.81885	0.743405	Pembro	HLA-DPA1	LAG3	HLA-DPA1	LAG3	-0.0625726	0.950107	0.999866	2.6096	0.971831	0.092205	0.926535	0.999993	0.92205	0.498723	0.0148162	0.938321	0.99993	1.76582	0.735277	Control
B cells	CD8	HLA-DPB1^CD4	HLA-DPB1	CD4	HLA-DPB1	CD4	0.186982	0.851675	0.999866	2.29198	0.939394	0.570481	0.568351	0.999993	0.0586942	0.049258	0.378732	0.710013	0.99993	1.17534	0.494326	Pembro	HLA-DPB1	CD4	HLA-DPB1	CD4	0.186982	0.851675	0.999866	2.22883	0.957746	0.570481	0.568351	0.999993	0.0544459	0.044213	0.378732	0.710013	0.99993	1.14164	0.50098	Control
B cells	CD8	HLA-DPB1^LAG3	HLA-DPB1	LAG3	HLA-DPB1	LAG3	0.186982	0.851675	0.999866	2.29198	0.939394	0.092205	0.926535	0.999993	0.944354	0.511051	0.139594	0.889105	0.99993	1.61817	0.725223	Pembro	HLA-DPB1	LAG3	HLA-DPB1	LAG3	0.186982	0.851675	0.999866	2.22883	0.957746	0.092205	0.926535	0.999993	0.92205	0.498723	0.139594	0.889105	0.99993	1.57544	0.728235	Control
B cells	CD8	HLA-DQA1^CD4	HLA-DQA1	CD4	HLA-DQA1	CD4	-0.101335	0.919285	0.999866	1.72158	0.842424	0.570481	0.568351	0.999993	0.0586942	0.049258	0.234573	0.743818	0.99993	0.890139	0.445841	Pembro	HLA-DQA1	CD4	HLA-DQA1	CD4	-0.101335	0.919285	0.999866	1.67517	0.816901	0.570481	0.568351	0.999993	0.0544459	0.044213	0.234573	0.743818	0.99993	0.864806	0.430557	Control
B cells	CD8	HLA-DQA1^LAG3	HLA-DQA1	LAG3	HLA-DQA1	LAG3	-0.101335	0.919285	0.999866	1.72158	0.842424	0.092205	0.926535	0.999993	0.944354	0.511051	-0.00456494	0.92291	0.99993	1.33297	0.676738	Pembro	HLA-DQA1	LAG3	HLA-DQA1	LAG3	-0.101335	0.919285	0.999866	1.67517	0.816901	0.092205	0.926535	0.999993	0.92205	0.498723	-0.00456494	0.92291	0.99993	1.29861	0.657812	Control
B cells	CD8	HLA-DQB1^CD4	HLA-DQB1	CD4	HLA-DQB1	CD4	-0.13464	0.892897	0.999866	2.19062	0.957576	0.570481	0.568351	0.999993	0.0586942	0.049258	0.217921	0.730624	0.99993	1.12466	0.503417	Pembro	HLA-DQB1	CD4	HLA-DQB1	CD4	-0.13464	0.892897	0.999866	2.08128	0.901408	0.570481	0.568351	0.999993	0.0544459	0.044213	0.217921	0.730624	0.99993	1.06786	0.472811	Control
B cells	CD8	HLA-DQB1^LAG3	HLA-DQB1	LAG3	HLA-DQB1	LAG3	-0.13464	0.892897	0.999866	2.19062	0.957576	0.092205	0.926535	0.999993	0.944354	0.511051	-0.0212173	0.909716	0.99993	1.56749	0.734314	Pembro	HLA-DQB1	LAG3	HLA-DQB1	LAG3	-0.13464	0.892897	0.999866	2.08128	0.901408	0.092205	0.926535	0.999993	0.92205	0.498723	-0.0212173	0.909716	0.99993	1.50166	0.700066	Control
B cells	CD8	HLA-DRA^CD4	HLA-DRA	CD4	HLA-DRA	CD4	0.288368	0.773065	0.999866	3.34203	0.981818	0.570481	0.568351	0.999993	0.0586942	0.049258	0.429425	0.670708	0.99993	1.70036	0.515538	Pembro	HLA-DRA	CD4	HLA-DRA	CD4	0.288368	0.773065	0.999866	3.26377	0.985915	0.570481	0.568351	0.999993	0.0544459	0.044213	0.429425	0.670708	0.99993	1.65911	0.515064	Control
B cells	CD8	HLA-DRA^LAG3	HLA-DRA	LAG3	HLA-DRA	LAG3	0.288368	0.773065	0.999866	3.34203	0.981818	0.092205	0.926535	0.999993	0.944354	0.511051	0.190287	0.8498	0.99993	2.14319	0.746435	Pembro	HLA-DRA	LAG3	HLA-DRA	LAG3	0.288368	0.773065	0.999866	3.26377	0.985915	0.092205	0.926535	0.999993	0.92205	0.498723	0.190287	0.8498	0.99993	2.09291	0.742319	Control
B cells	CD8	HLA-DRB1^CD4	HLA-DRB1	CD4	HLA-DRB1	CD4	-0.113691	0.909483	0.999866	2.53768	0.963636	0.570481	0.568351	0.999993	0.0586942	0.049258	0.228395	0.738917	0.99993	1.29819	0.506447	Pembro	HLA-DRB1	CD4	HLA-DRB1	CD4	-0.113691	0.909483	0.999866	2.5794	0.964789	0.570481	0.568351	0.999993	0.0544459	0.044213	0.228395	0.738917	0.99993	1.31693	0.504501	Control
B cells	CD8	HLA-DRB1^LAG3	HLA-DRB1	LAG3	HLA-DRB1	LAG3	-0.113691	0.909483	0.999866	2.53768	0.963636	0.092205	0.926535	0.999993	0.944354	0.511051	-0.0107431	0.918009	0.99993	1.74102	0.737344	Pembro	HLA-DRB1	LAG3	HLA-DRB1	LAG3	-0.113691	0.909483	0.999866	2.5794	0.964789	0.092205	0.926535	0.999993	0.92205	0.498723	-0.0107431	0.918009	0.99993	1.75073	0.731756	Control
B cells	CD8	HLA-DRB5^CD4	HLA-DRB5	CD4	HLA-DRB5	CD4	-0.130173	0.896429	0.999866	1.75857	0.909091	0.570481	0.568351	0.999993	0.0586942	0.049258	0.220154	0.73239	0.99993	0.908631	0.479174	Pembro	HLA-DRB5	CD4	HLA-DRB5	CD4	-0.130173	0.896429	0.999866	1.66894	0.830986	0.570481	0.568351	0.999993	0.0544459	0.044213	0.220154	0.73239	0.99993	0.861692	0.437599	Control
B cells	CD8	HLA-DRB5^LAG3	HLA-DRB5	LAG3	HLA-DRB5	LAG3	-0.130173	0.896429	0.999866	1.75857	0.909091	0.092205	0.926535	0.999993	0.944354	0.511051	-0.0189842	0.911482	0.99993	1.35146	0.710071	Pembro	HLA-DRB5	LAG3	HLA-DRB5	LAG3	-0.130173	0.896429	0.999866	1.66894	0.830986	0.092205	0.926535	0.999993	0.92205	0.498723	-0.0189842	0.911482	0.99993	1.29549	0.664854	Control
B cells	CD8	HLA-E^CD8A	HLA-E	CD8A	HLA-E	CD8A	0.162895	0.870601	0.999866	2.39566	0.981818	-0.211269	0.832678	0.999993	2.08452	0.810546	-0.0241866	0.851639	0.99993	2.24009	0.896182	Pembro	HLA-E	CD8A	HLA-E	CD8A	0.162895	0.870601	0.999866	2.35804	0.985915	-0.211269	0.832678	0.999993	2.17111	0.832384	-0.0241866	0.851639	0.99993	2.26458	0.90915	Control
B cells	CD8	HLA-E^CD8B	HLA-E	CD8B	HLA-E	CD8B	0.162895	0.870601	0.999866	2.39566	0.981818	-0.374425	0.708089	0.999993	1.48705	0.702242	-0.105765	0.789345	0.99993	1.94135	0.84203	Pembro	HLA-E	CD8B	HLA-E	CD8B	0.162895	0.870601	0.999866	2.35804	0.985915	-0.374425	0.708089	0.999993	1.55462	0.730399	-0.105765	0.789345	0.99993	1.95633	0.858157	Control
B cells	CD8	HLA-E^CD8B2	HLA-E	CD8B2	HLA-E	CD8B2	0.162895	0.870601	0.999866	2.39566	0.981818	-0.0528816	0.957826	0.999993	0.0777459	0.0685191	0.055007	0.914214	0.99993	1.2367	0.525169	Pembro	HLA-E	CD8B2	HLA-E	CD8B2	0.162895	0.870601	0.999866	2.35804	0.985915	-0.0528816	0.957826	0.999993	0.0834965	0.0719198	0.055007	0.914214	0.99993	1.22077	0.528918	Control
B cells	CD8	HLA-E^KIR3DL1	HLA-E	KIR3DL1	HLA-E	KIR3DL1	0.162895	0.870601	0.999866	2.39566	0.981818	0.104339	0.9169	0.999993	0.1054	0.0640985	0.133617	0.89375	0.99993	1.25053	0.522958	Pembro	HLA-E	KIR3DL1	HLA-E	KIR3DL1	0.162895	0.870601	0.999866	2.35804	0.985915	0.104339	0.9169	0.999993	0.0895953	0.0558066	0.133617	0.89375	0.99993	1.22382	0.520861	Control
B cells	CD8	HLA-E^KLRC1_KLRD1	HLA-E	KLRC1	HLA-E	KLRC1_KLRD1	0.162895	0.870601	0.999866	2.39566	0.981818	0.271999	0.785622	0.999993	0.132051	0.0749921	0.217447	0.828112	0.99993	1.26385	0.528405	Pembro	HLA-E	KLRC1	HLA-E	KLRC1_KLRD1	0.162895	0.870601	0.999866	2.35804	0.985915	0.271999	0.785622	0.999993	0.113376	0.0636667	0.217447	0.828112	0.99993	1.23571	0.524791	Control
B cells	CD8	HLA-E^KLRC2_KLRD1	HLA-E	KLRC2	HLA-E	KLRC2_KLRD1	0.162895	0.870601	0.999866	2.39566	0.981818	-0.0129187	0.989693	0.999993	0.38238	0.208715	0.0749884	0.930147	0.99993	1.38902	0.595267	Pembro	HLA-E	KLRC2	HLA-E	KLRC2_KLRD1	0.162895	0.870601	0.999866	2.35804	0.985915	-0.0129187	0.989693	0.999993	0.354531	0.19886	0.0749884	0.930147	0.99993	1.35629	0.592388	Control
B cells	CD8	HLA-E^KLRC3_KLRD1	HLA-E	KLRC3	HLA-E	KLRC3_KLRD1	0.162895	0.870601	0.999866	2.39566	0.981818	-0.238	0.811881	0.999993	0.160574	0.117461	-0.0375525	0.841241	0.99993	1.27811	0.54964	Pembro	HLA-E	KLRC3	HLA-E	KLRC3_KLRD1	0.162895	0.870601	0.999866	2.35804	0.985915	-0.238	0.811881	0.999993	0.151755	0.109452	-0.0375525	0.841241	0.99993	1.2549	0.547684	Control
B cells	CD8	HLA-E^KLRK1	HLA-E	KLRK1	HLA-E	KLRK1	0.162895	0.870601	0.999866	2.39566	0.981818	0.0207314	0.98346	0.999993	1.21104	0.716451	0.0918135	0.92703	0.99993	1.80335	0.849135	Pembro	HLA-E	KLRK1	HLA-E	KLRK1	0.162895	0.870601	0.999866	2.35804	0.985915	0.0207314	0.98346	0.999993	1.21994	0.717823	0.0918135	0.92703	0.99993	1.78899	0.851869	Control
B cells	CD8	HLA-F^CD8A	HLA-F	CD8A	HLA-F	CD8A	0.117007	0.906855	0.999866	0.926466	0.666667	-0.211269	0.832678	0.999993	2.08452	0.810546	-0.047131	0.869766	0.99993	1.50549	0.738606	Pembro	HLA-F	CD8A	HLA-F	CD8A	0.117007	0.906855	0.999866	0.909248	0.640845	-0.211269	0.832678	0.999993	2.17111	0.832384	-0.047131	0.869766	0.99993	1.54018	0.736614	Control
B cells	CD8	HLA-F^CD8B	HLA-F	CD8B	HLA-F	CD8B	0.117007	0.906855	0.999866	0.926466	0.666667	-0.374425	0.708089	0.999993	1.48705	0.702242	-0.128709	0.807472	0.99993	1.20676	0.684454	Pembro	HLA-F	CD8B	HLA-F	CD8B	0.117007	0.906855	0.999866	0.909248	0.640845	-0.374425	0.708089	0.999993	1.55462	0.730399	-0.128709	0.807472	0.99993	1.23193	0.685622	Control
B cells	CD8	HLA-F^CD8B2	HLA-F	CD8B2	HLA-F	CD8B2	0.117007	0.906855	0.999866	0.926466	0.666667	-0.0528816	0.957826	0.999993	0.0777459	0.0685191	0.0320626	0.932341	0.99993	0.502106	0.367593	Pembro	HLA-F	CD8B2	HLA-F	CD8B2	0.117007	0.906855	0.999866	0.909248	0.640845	-0.0528816	0.957826	0.999993	0.0834965	0.0719198	0.0320626	0.932341	0.99993	0.496372	0.356382	Control
B cells	CD8	HLA-F^KIR3DL1	HLA-F	KIR3DL1	HLA-F	KIR3DL1	0.117007	0.906855	0.999866	0.926466	0.666667	0.104339	0.9169	0.999993	0.1054	0.0640985	0.110673	0.911877	0.99993	0.515933	0.365383	Pembro	HLA-F	KIR3DL1	HLA-F	KIR3DL1	0.117007	0.906855	0.999866	0.909248	0.640845	0.104339	0.9169	0.999993	0.0895953	0.0558066	0.110673	0.911877	0.99993	0.499422	0.348326	Control
B cells	CD8	HLA-F^KIR3DL2	HLA-F	KIR3DL2	HLA-F	KIR3DL2	0.117007	0.906855	0.999866	0.926466	0.666667	-0.17608	0.860231	0.999993	0.141984	0.095832	-0.0295369	0.883543	0.99993	0.534225	0.381249	Pembro	HLA-F	KIR3DL2	HLA-F	KIR3DL2	0.117007	0.906855	0.999866	0.909248	0.640845	-0.17608	0.860231	0.999993	0.135256	0.0905875	-0.0295369	0.883543	0.99993	0.522252	0.365716	Control
B cells	CD8	HLA-F^LILRB1	HLA-F	LILRB1	HLA-F	LILRB1	0.117007	0.906855	0.999866	0.926466	0.666667	-0.110632	0.911908	0.999993	0.0914703	0.0742027	0.0031875	0.909382	0.99993	0.508968	0.370435	Pembro	HLA-F	LILRB1	HLA-F	LILRB1	0.117007	0.906855	0.999866	0.909248	0.640845	-0.110632	0.911908	0.999993	0.103101	0.0827275	0.0031875	0.909382	0.99993	0.506174	0.361786	Control
B cells	CD8	HMGB1^AGER	HMGB1	AGER	HMGB1	AGER	-0.242847	0.808124	0.999866	2.19454	0.969697	-0.162755	0.870711	0.999993	0.0268068	0.0228923	-0.202801	0.839417	0.99993	1.11067	0.496295	Pembro	HMGB1	AGER	HMGB1	AGER	-0.242847	0.808124	0.999866	2.17601	0.950704	-0.162755	0.870711	0.999993	0.0269237	0.0235803	-0.202801	0.839417	0.99993	1.10147	0.487142	Control
B cells	CD8	HMGB1^CXCR4	HMGB1	CXCR4	HMGB1	CXCR4	-0.242847	0.808124	0.999866	2.19454	0.969697	0.059714	0.952383	0.999993	2.31505	0.947427	-0.0915665	0.880254	0.99993	2.25479	0.958562	Pembro	HMGB1	CXCR4	HMGB1	CXCR4	-0.242847	0.808124	0.999866	2.17601	0.950704	0.059714	0.952383	0.999993	2.30125	0.944193	-0.0915665	0.880254	0.99993	2.23863	0.947449	Control
B cells	CD8	HMGB1^HAVCR2	HMGB1	HAVCR2	HMGB1	HAVCR2	-0.242847	0.808124	0.999866	2.19454	0.969697	-0.263978	0.791797	0.999993	0.26097	0.178718	-0.253413	0.79996	0.99993	1.22776	0.574207	Pembro	HMGB1	HAVCR2	HMGB1	HAVCR2	-0.242847	0.808124	0.999866	2.17601	0.950704	-0.263978	0.791797	0.999993	0.277043	0.184909	-0.253413	0.79996	0.99993	1.22653	0.567806	Control
B cells	CD8	HRAS^CAV1	HRAS	CAV1	HRAS	CAV1	0.126315	0.899483	0.999866	0.165383	0.157576	0.0869985	0.930673	0.999993	0.02539	0.0203663	0.106657	0.915078	0.99993	0.0953865	0.088971	Pembro	HRAS	CAV1	HRAS	CAV1	0.126315	0.899483	0.999866	0.158683	0.147887	0.0869985	0.930673	0.999993	0.0207772	0.0172922	0.106657	0.915078	0.99993	0.08973	0.0825898	Control
B cells	CD8	HSPA8^ADRB2	HSPA8	ADRB2	HSPA8	ADRB2	0.282643	0.777451	0.999866	1.55936	0.854545	-0.161658	0.871575	0.999993	0.198927	0.15551	0.0604923	0.824513	0.99993	0.879145	0.505028	Pembro	HSPA8	ADRB2	HSPA8	ADRB2	0.282643	0.777451	0.999866	1.52219	0.866197	-0.161658	0.871575	0.999993	0.22939	0.178228	0.0604923	0.824513	0.99993	0.875789	0.522212	Control
B cells	CD8	HSPA8^LDLR	HSPA8	LDLR	HSPA8	LDLR	0.282643	0.777451	0.999866	1.55936	0.854545	0.293144	0.769412	0.999993	0.062799	0.0538364	0.287893	0.773431	0.99993	0.811081	0.454191	Pembro	HSPA8	LDLR	HSPA8	LDLR	0.282643	0.777451	0.999866	1.52219	0.866197	0.293144	0.769412	0.999993	0.0535961	0.046571	0.287893	0.773431	0.99993	0.787892	0.456384	Control
B cells	CD8	ICAM1^CAV1	ICAM1	CAV1	ICAM1	CAV1	2.34802	0.0188736	0.999866	0.181401	0.151515	0.0869985	0.930673	0.999993	0.02539	0.0203663	1.21751	0.474773	0.99993	0.103395	0.0859407	Pembro	ICAM1	CAV1	ICAM1	CAV1	2.34802	0.0188736	0.999866	0.113996	0.0985915	0.0869985	0.930673	0.999993	0.0207772	0.0172922	1.21751	0.474773	0.99993	0.0673865	0.0579419	Control
B cells	CD8	ICAM1^IL2RG	ICAM1	IL2RG	ICAM1	IL2RG	2.34802	0.0188736	0.999866	0.181401	0.151515	0.00433024	0.996545	0.999993	1.96395	0.938112	1.17617	0.507709	0.99993	1.07268	0.544813	Pembro	ICAM1	IL2RG	ICAM1	IL2RG	2.34802	0.0188736	0.999866	0.113996	0.0985915	0.00433024	0.996545	0.999993	1.97292	0.934958	1.17617	0.507709	0.99993	1.04346	0.516775	Control
B cells	CD8	ICAM1^ITGAL_ITGB2	ICAM1	ITGB2	ICAM1	ITGAL_ITGB2	2.34802	0.0188736	0.999866	0.181401	0.151515	0.213408	0.831009	0.999993	1.2089	0.734923	1.28071	0.424941	0.99993	0.695151	0.443219	Pembro	ICAM1	ITGB2	ICAM1	ITGAL_ITGB2	2.34802	0.0188736	0.999866	0.113996	0.0985915	0.213408	0.831009	0.999993	1.20704	0.729613	1.28071	0.424941	0.99993	0.660515	0.414102	Control
B cells	CD8	ICAM1^ITGAM_ITGB2	ICAM1	ITGAM	ICAM1	ITGAM_ITGB2	2.34802	0.0188736	0.999866	0.181401	0.151515	0.0659018	0.947456	0.999993	0.013298	0.0119987	1.20696	0.483165	0.99993	0.0973494	0.0817569	Pembro	ICAM1	ITGAM	ICAM1	ITGAM_ITGB2	2.34802	0.0188736	0.999866	0.113996	0.0985915	0.0659018	0.947456	0.999993	0.0122121	0.0113971	1.20696	0.483165	0.99993	0.0631039	0.0549943	Control
B cells	CD8	ICAM1^ITGAX_ITGB2	ICAM1	ITGB2	ICAM1	ITGAX_ITGB2	2.34802	0.0188736	0.999866	0.181401	0.151515	0.213408	0.831009	0.999993	1.2089	0.734923	1.28071	0.424941	0.99993	0.695151	0.443219	Pembro
B cells	CD8	ICAM1^SPN	ICAM1	SPN	ICAM1	SPN	2.34802	0.0188736	0.999866	0.181401	0.151515	-0.362001	0.717351	0.999993	0.723926	0.519577	0.993009	0.368112	0.99993	0.452663	0.335546	Pembro	ICAM1	SPN	ICAM1	SPN	2.34802	0.0188736	0.999866	0.113996	0.0985915	-0.362001	0.717351	0.999993	0.739681	0.525251	0.993009	0.368112	0.99993	0.426838	0.311921	Control
B cells	CD8	ICAM2^ITGAL_ITGB2	ICAM2	ITGB2	ICAM2	ITGAL_ITGB2	0.644317	0.51937	0.999866	0.285061	0.260606	0.213408	0.831009	0.999993	1.2089	0.734923	0.428863	0.675189	0.99993	0.746981	0.497764	Pembro	ICAM2	ITGB2	ICAM2	ITGAL_ITGB2	0.644317	0.51937	0.999866	0.234986	0.204225	0.213408	0.831009	0.999993	1.20704	0.729613	0.428863	0.675189	0.99993	0.72101	0.466919	Control
B cells	CD8	ICAM2^ITGAM_ITGB2	ICAM2	ITGAM	ICAM2	ITGAM_ITGB2	0.644317	0.51937	0.999866	0.285061	0.260606	0.0659018	0.947456	0.999993	0.013298	0.0119987	0.35511	0.733413	0.99993	0.149179	0.136302	Pembro	ICAM2	ITGAM	ICAM2	ITGAM_ITGB2	0.644317	0.51937	0.999866	0.234986	0.204225	0.0659018	0.947456	0.999993	0.0122121	0.0113971	0.35511	0.733413	0.99993	0.123599	0.107811	Control
B cells	CD8	ICAM3^ITGAL	ICAM3	ITGAL	ICAM3	ITGAL	0.215816	0.829131	0.999866	0.507034	0.436364	-0.573694	0.566175	0.999993	0.602624	0.443638	-0.178939	0.697653	0.99993	0.554829	0.440001	Pembro	ICAM3	ITGAL	ICAM3	ITGAL	0.215816	0.829131	0.999866	0.433433	0.366197	-0.573694	0.566175	0.999993	0.63178	0.452348	-0.178939	0.697653	0.99993	0.532607	0.409273	Control
B cells	CD8	IL16^CCR5	IL16	CCR5	IL16	CCR5	-0.103764	0.917357	0.999866	0.717965	0.551515	-0.406853	0.684116	0.999993	0.385173	0.291127	-0.255309	0.800736	0.99993	0.551569	0.421321	Pembro	IL16	CCR5	IL16	CCR5	-0.103764	0.917357	0.999866	0.696248	0.528169	-0.406853	0.684116	0.999993	0.402638	0.303399	-0.255309	0.800736	0.99993	0.549443	0.415784	Control
B cells	CD8	IL16^CD4	IL16	CD4	IL16	CD4	-0.103764	0.917357	0.999866	0.717965	0.551515	0.570481	0.568351	0.999993	0.0586942	0.049258	0.233358	0.742854	0.99993	0.38833	0.300387	Pembro	IL16	CD4	IL16	CD4	-0.103764	0.917357	0.999866	0.696248	0.528169	0.570481	0.568351	0.999993	0.0544459	0.044213	0.233358	0.742854	0.99993	0.375347	0.286191	Control
B cells	CD8	IL16^CD9	IL16	CD9	IL16	CD9	-0.103764	0.917357	0.999866	0.717965	0.551515	0.848084	0.396391	0.999993	0.0712589	0.0566782	0.37216	0.656874	0.99993	0.394612	0.304097	Pembro	IL16	CD9	IL16	CD9	-0.103764	0.917357	0.999866	0.696248	0.528169	0.848084	0.396391	0.999993	0.0632823	0.0510906	0.37216	0.656874	0.99993	0.379765	0.28963	Control
B cells	CD8	IL16^KCNA3	IL16	KCNA3	IL16	KCNA3	-0.103764	0.917357	0.999866	0.717965	0.551515	-0.0183618	0.98535	0.999993	0.195541	0.166877	-0.0610629	0.951353	0.99993	0.456753	0.359196	Pembro	IL16	KCNA3	IL16	KCNA3	-0.103764	0.917357	0.999866	0.696248	0.528169	-0.0183618	0.98535	0.999993	0.199833	0.168795	-0.0610629	0.951353	0.99993	0.44804	0.348482	Control
B cells	CD8	IRAK4^TLR6	IRAK4	TLR6	IRAK4	TLR6	-0.773111	0.439457	0.999866	0.144855	0.151515	0.762616	0.445693	0.999993	0.0110455	0.0102621	-0.00524771	0.442575	0.99993	0.0779501	0.0808886	Pembro
B cells	CD8	ITGB2^CD226	ITGB2	CD226	ITGB2	CD226	1.08951	0.27593	0.999866	0.244364	0.224242	-0.431264	0.666276	0.999993	0.0713956	0.0614146	0.329122	0.471103	0.99993	0.15788	0.142829	Pembro	ITGB2	CD226	ITGB2	CD226	1.08951	0.27593	0.999866	0.183124	0.161972	-0.431264	0.666276	0.999993	0.0834759	0.0701513	0.329122	0.471103	0.99993	0.1333	0.116062	Control
B cells	CD8	LCK^CD8A_CD8B	LCK	CD8A	LCK	CD8A_CD8B	-0.60763	0.543433	0.999866	0.278848	0.248485	-0.211269	0.832678	0.999993	2.08452	0.810546	-0.40945	0.688055	0.99993	1.18168	0.529516	Pembro	LCK	CD8A	LCK	CD8A_CD8B	-0.60763	0.543433	0.999866	0.299362	0.260563	-0.211269	0.832678	0.999993	2.17111	0.832384	-0.40945	0.688055	0.99993	1.23524	0.546473	Control
B cells	CD8	LGALS1^CD69	LGALS1	CD69	LGALS1	CD69	-0.599986	0.548516	0.999866	0.841603	0.472727	-0.224178	0.822619	0.999993	0.49078	0.357752	-0.412082	0.685567	0.99993	0.666192	0.41524	Pembro	LGALS1	CD69	LGALS1	CD69	-0.599986	0.548516	0.999866	0.779966	0.408451	-0.224178	0.822619	0.999993	0.5003	0.356848	-0.412082	0.685567	0.99993	0.640133	0.382649	Control
B cells	CD8	LGALS1^ITGB1	LGALS1	ITGB1	LGALS1	ITGB1	-0.599986	0.548516	0.999866	0.841603	0.472727	0.040806	0.967451	0.999993	1.05494	0.64209	-0.27959	0.757983	0.99993	0.948273	0.557409	Pembro	LGALS1	ITGB1	LGALS1	ITGB1	-0.599986	0.548516	0.999866	0.779966	0.408451	0.040806	0.967451	0.999993	1.05879	0.642169	-0.27959	0.757983	0.99993	0.919379	0.52531	Control
B cells	CD8	LGALS1^PTPRC	LGALS1	PTPRC	LGALS1	PTPRC	-0.599986	0.548516	0.999866	0.841603	0.472727	0.180603	0.85668	0.999993	2.6758	0.991001	-0.209692	0.702598	0.99993	1.7587	0.731864	Pembro	LGALS1	PTPRC	LGALS1	PTPRC	-0.599986	0.548516	0.999866	0.779966	0.408451	0.180603	0.85668	0.999993	2.6652	0.989192	-0.209692	0.702598	0.99993	1.72258	0.698822	Control
B cells	CD8	LGALS3^ENG	LGALS3	ENG	LGALS3	ENG	0.571953	0.567354	0.999866	0.180551	0.151515	-0.862371	0.388483	0.999993	0.0985306	0.0849384	-0.145209	0.477919	0.99993	0.139541	0.118227	Pembro	LGALS3	ENG	LGALS3	ENG	0.571953	0.567354	0.999866	0.11608	0.0985915	-0.862371	0.388483	0.999993	0.105848	0.090784	-0.145209	0.477919	0.99993	0.110964	0.0946878	Control
B cells	CD8	LGALS3^LAG3	LGALS3	LAG3	LGALS3	LAG3	0.571953	0.567354	0.999866	0.180551	0.151515	0.092205	0.926535	0.999993	0.944354	0.511051	0.332079	0.746944	0.99993	0.562453	0.331283	Pembro	LGALS3	LAG3	LGALS3	LAG3	0.571953	0.567354	0.999866	0.11608	0.0985915	0.092205	0.926535	0.999993	0.92205	0.498723	0.332079	0.746944	0.99993	0.519065	0.298657	Control
B cells	CD8	LGALS8^ITGA3	LGALS8	ITGA3	LGALS8	ITGA3	0.277068	0.781728	0.999866	0.220504	0.193939	-0.389791	0.696691	0.999993	0.0246248	0.0222608	-0.0563616	0.739209	0.99993	0.122564	0.1081	Pembro	LGALS8	ITGA3	LGALS8	ITGA3	0.277068	0.781728	0.999866	0.199713	0.190141	-0.389791	0.696691	0.999993	0.0275632	0.0245628	-0.0563616	0.739209	0.99993	0.113638	0.107352	Control
B cells	CD8	LGALS9^CD44	LGALS9	CD44	LGALS9	CD44	0.782873	0.433702	0.999866	0.175962	0.169697	-0.121948	0.90294	0.999993	1.46421	0.824597	0.330463	0.668321	0.99993	0.820088	0.497147	Pembro	LGALS9	CD44	LGALS9	CD44	0.782873	0.433702	0.999866	0.115461	0.105634	-0.121948	0.90294	0.999993	1.47065	0.823344	0.330463	0.668321	0.99993	0.793056	0.464489	Control
B cells	CD8	LGALS9^CD47	LGALS9	CD47	LGALS9	CD47	0.782873	0.433702	0.999866	0.175962	0.169697	0.446232	0.65543	0.999993	0.738247	0.54689	0.614553	0.544566	0.99993	0.457104	0.358293	Pembro	LGALS9	CD47	LGALS9	CD47	0.782873	0.433702	0.999866	0.115461	0.105634	0.446232	0.65543	0.999993	0.719832	0.532128	0.614553	0.544566	0.99993	0.417646	0.318881	Control
B cells	CD8	LGALS9^HAVCR2	LGALS9	HAVCR2	LGALS9	HAVCR2	0.782873	0.433702	0.999866	0.175962	0.169697	-0.263978	0.791797	0.999993	0.26097	0.178718	0.259448	0.612749	0.99993	0.218466	0.174207	Pembro	LGALS9	HAVCR2	LGALS9	HAVCR2	0.782873	0.433702	0.999866	0.115461	0.105634	-0.263978	0.791797	0.999993	0.277043	0.184909	0.259448	0.612749	0.99993	0.196252	0.145271	Control
B cells	CD8	LGALS9^PTPRC	LGALS9	PTPRC	LGALS9	PTPRC	0.782873	0.433702	0.999866	0.175962	0.169697	0.180603	0.85668	0.999993	2.6758	0.991001	0.481738	0.645191	0.99993	1.42588	0.580349	Pembro	LGALS9	PTPRC	LGALS9	PTPRC	0.782873	0.433702	0.999866	0.115461	0.105634	0.180603	0.85668	0.999993	2.6652	0.989192	0.481738	0.645191	0.99993	1.39033	0.547413	Control
B cells	CD8	LGALS9^PTPRK	LGALS9	PTPRK	LGALS9	PTPRK	0.782873	0.433702	0.999866	0.175962	0.169697	0.809273	0.418358	0.999993	0.0157748	0.0138933	0.796073	0.42603	0.99993	0.0958684	0.0917951	Pembro	LGALS9	PTPRK	LGALS9	PTPRK	0.782873	0.433702	0.999866	0.115461	0.105634	0.809273	0.418358	0.999993	0.0120965	0.0110041	0.796073	0.42603	0.99993	0.0637786	0.058319	Control
B cells	CD8	LGALS9^SLC1A5	LGALS9	SLC1A5	LGALS9	SLC1A5	0.782873	0.433702	0.999866	0.175962	0.169697	0.701682	0.482877	0.999993	0.17613	0.14809	0.742278	0.458289	0.99993	0.176046	0.158893	Pembro	LGALS9	SLC1A5	LGALS9	SLC1A5	0.782873	0.433702	0.999866	0.115461	0.105634	0.701682	0.482877	0.999993	0.168186	0.140303	0.742278	0.458289	0.99993	0.141823	0.122968	Control
B cells	CD8	LMAN1^MCFD2	LMAN1	MCFD2	LMAN1	MCFD2	-1.03997	0.298354	0.999866	0.33445	0.321212	-0.143085	0.886223	0.999993	0.117056	0.102305	-0.591527	0.592289	0.99993	0.225753	0.211759	Pembro	LMAN1	MCFD2	LMAN1	MCFD2	-1.03997	0.298354	0.999866	0.42091	0.366197	-0.143085	0.886223	0.999993	0.12011	0.104932	-0.591527	0.592289	0.99993	0.27051	0.235565	Control
B cells	CD8	LRPAP1^LDLR	LRPAP1	LDLR	LRPAP1	LDLR	-0.0671204	0.946486	0.999866	0.401975	0.369697	0.293144	0.769412	0.999993	0.062799	0.0538364	0.113012	0.857949	0.99993	0.232387	0.211767	Pembro	LRPAP1	LDLR	LRPAP1	LDLR	-0.0671204	0.946486	0.999866	0.388098	0.352113	0.293144	0.769412	0.999993	0.0535961	0.046571	0.113012	0.857949	0.99993	0.220847	0.199342	Control
B cells	CD8	LRPAP1^LRP8	LRPAP1	LRP8	LRPAP1	LRP8	-0.0671204	0.946486	0.999866	0.401975	0.369697	-1.12068	0.262424	0.999993	0.0593284	0.0535207	-0.5939	0.604455	0.99993	0.230652	0.211609	Pembro	LRPAP1	LRP8	LRPAP1	LRP8	-0.0671204	0.946486	0.999866	0.388098	0.352113	-1.12068	0.262424	0.999993	0.0705804	0.0642562	-0.5939	0.604455	0.99993	0.229339	0.208184	Control
B cells	CD8	LRPAP1^SORL1	LRPAP1	SORL1	LRPAP1	SORL1	-0.0671204	0.946486	0.999866	0.401975	0.369697	-0.114652	0.908721	0.999993	0.43662	0.328544	-0.0908862	0.927603	0.99993	0.419298	0.349121	Pembro	LRPAP1	SORL1	LRPAP1	SORL1	-0.0671204	0.946486	0.999866	0.388098	0.352113	-0.114652	0.908721	0.999993	0.442368	0.325997	-0.0908862	0.927603	0.99993	0.415233	0.339055	Control
B cells	CD8	LTB^CD40	LTB	CD40	LTB	CD40	0.696653	0.48602	0.999866	1.12395	0.612121	0.166095	0.868082	0.999993	0.0304834	0.0276287	0.431374	0.677051	0.99993	0.577218	0.319875	Pembro	LTB	CD40	LTB	CD40	0.696653	0.48602	0.999866	1.01137	0.584507	0.166095	0.868082	0.999993	0.0331134	0.0286893	0.431374	0.677051	0.99993	0.52224	0.306598	Control
B cells	CD8	LTB^TNFRSF1A	LTB	TNFRSF1A	LTB	TNFRSF1A	0.696653	0.48602	0.999866	1.12395	0.612121	0.279968	0.779502	0.999993	0.37413	0.301547	0.488311	0.632761	0.99993	0.749042	0.456834	Pembro	LTB	TNFRSF1A	LTB	TNFRSF1A	0.696653	0.48602	0.999866	1.01137	0.584507	0.279968	0.779502	0.999993	0.371842	0.298487	0.488311	0.632761	0.99993	0.691605	0.441497	Control
B cells	CD8	MAML2^NOTCH1	MAML2	NOTCH1	MAML2	NOTCH1	0.41418	0.678742	0.999866	0.286603	0.254545	-0.0575844	0.95408	0.999993	0.075831	0.0670982	0.178298	0.816411	0.99993	0.181217	0.160822	Pembro	MAML2	NOTCH1	MAML2	NOTCH1	0.41418	0.678742	0.999866	0.289473	0.260563	-0.0575844	0.95408	0.999993	0.0779039	0.0685793	0.178298	0.816411	0.99993	0.183689	0.164571	Control
B cells	CD8	MAML2^NOTCH2	MAML2	NOTCH2	MAML2	NOTCH2	0.41418	0.678742	0.999866	0.286603	0.254545	-0.204639	0.837854	0.999993	0.0970088	0.0850963	0.104771	0.758298	0.99993	0.191806	0.169821	Pembro	MAML2	NOTCH2	MAML2	NOTCH2	0.41418	0.678742	0.999866	0.289473	0.260563	-0.204639	0.837854	0.999993	0.097614	0.086461	0.104771	0.758298	0.99993	0.193544	0.173512	Control
B cells	CD8	MFNG^NOTCH1	MFNG	NOTCH1	MFNG	NOTCH1	0.964393	0.334849	0.999866	0.349466	0.309091	-0.0575844	0.95408	0.999993	0.075831	0.0670982	0.453404	0.644464	0.99993	0.212649	0.188095	Pembro	MFNG	NOTCH1	MFNG	NOTCH1	0.964393	0.334849	0.999866	0.275481	0.267606	-0.0575844	0.95408	0.999993	0.0779039	0.0685793	0.453404	0.644464	0.99993	0.176693	0.168092	Control
B cells	CD8	MFNG^NOTCH2	MFNG	NOTCH2	MFNG	NOTCH2	0.964393	0.334849	0.999866	0.349466	0.309091	-0.204639	0.837854	0.999993	0.0970088	0.0850963	0.379877	0.586352	0.99993	0.223237	0.197094	Pembro	MFNG	NOTCH2	MFNG	NOTCH2	0.964393	0.334849	0.999866	0.275481	0.267606	-0.204639	0.837854	0.999993	0.097614	0.086461	0.379877	0.586352	0.99993	0.186548	0.177033	Control
B cells	CD8	MIF^CD44_CD74	MIF	CD44	MIF	CD44_CD74	-0.0633776	0.949466	0.999866	1.55112	0.866667	-0.121948	0.90294	0.999993	1.46421	0.824597	-0.0926627	0.926203	0.99993	1.50766	0.845632	Pembro	MIF	CD44	MIF	CD44_CD74	-0.0633776	0.949466	0.999866	1.69146	0.964789	-0.121948	0.90294	0.999993	1.47065	0.823344	-0.0926627	0.926203	0.99993	1.58106	0.894067	Control
B cells	CD8	MIF^CD74_CXCR4	MIF	CXCR4	MIF	CD74_CXCR4	-0.0633776	0.949466	0.999866	1.55112	0.866667	0.059714	0.952383	0.999993	2.31505	0.947427	-0.00183179	0.950925	0.99993	1.93308	0.907047	Pembro	MIF	CXCR4	MIF	CD74_CXCR4	-0.0633776	0.949466	0.999866	1.69146	0.964789	0.059714	0.952383	0.999993	2.30125	0.944193	-0.00183179	0.950925	0.99993	1.99635	0.954491	Control
B cells	CD8	MIF^TNFRSF14	MIF	TNFRSF14	MIF	TNFRSF14	-0.0633776	0.949466	0.999866	1.55112	0.866667	0.158421	0.874125	0.999993	0.626425	0.475687	0.0475218	0.911795	0.99993	1.08877	0.671177	Pembro	MIF	TNFRSF14	MIF	TNFRSF14	-0.0633776	0.949466	0.999866	1.69146	0.964789	0.158421	0.874125	0.999993	0.621391	0.468658	0.0475218	0.911795	0.99993	1.15643	0.716723	Control
B cells	CD8	NAMPT^ADORA2A	NAMPT	ADORA2A	NAMPT	ADORA2A	-0.789909	0.429581	0.999866	0.167188	0.175758	0.186184	0.852301	0.999993	0.119488	0.106094	-0.301863	0.640941	0.99993	0.143338	0.140926	Pembro	NAMPT	ADORA2A	NAMPT	ADORA2A	-0.789909	0.429581	0.999866	0.192478	0.176056	0.186184	0.852301	0.999993	0.11622	0.102181	-0.301863	0.640941	0.99993	0.154349	0.139119	Control
B cells	CD8	NAMPT^ITGA5_ITGB1	NAMPT	ITGB1	NAMPT	ITGA5_ITGB1	-0.789909	0.429581	0.999866	0.167188	0.175758	0.040806	0.967451	0.999993	1.05494	0.64209	-0.374552	0.698516	0.99993	0.611065	0.408924	Pembro	NAMPT	ITGB1	NAMPT	ITGA5_ITGB1	-0.789909	0.429581	0.999866	0.192478	0.176056	0.040806	0.967451	0.999993	1.05879	0.642169	-0.374552	0.698516	0.99993	0.625635	0.409113	Control
B cells	CD8	PDAP1^PDGFRB	PDAP1	PDGFRB	PDAP1	PDGFRB	-0.81484	0.415164	0.999866	0.402961	0.387879	0.256184	0.797809	0.999993	0.0147448	0.012946	-0.279328	0.606487	0.99993	0.208853	0.200412	Pembro	PDAP1	PDGFRB	PDAP1	PDGFRB	-0.81484	0.415164	0.999866	0.475597	0.394366	0.256184	0.797809	0.999993	0.0146799	0.0123796	-0.279328	0.606487	0.99993	0.245138	0.203373	Control
B cells	CD8	PKM^CD44	PKM	CD44	PKM	CD44	-1.97954	0.0477551	0.999866	0.888956	0.630303	-0.121948	0.90294	0.999993	1.46421	0.824597	-1.05074	0.475348	0.99993	1.17659	0.72745	Pembro	PKM	CD44	PKM	CD44	-1.97954	0.0477551	0.999866	1.23093	0.739437	-0.121948	0.90294	0.999993	1.47065	0.823344	-1.05074	0.475348	0.99993	1.35079	0.781391	Control
B cells	CD8	PSEN1^CD44	PSEN1	CD44	PSEN1	CD44	0.541108	0.588433	0.999866	0.185446	0.175758	-0.121948	0.90294	0.999993	1.46421	0.824597	0.20958	0.745687	0.99993	0.82483	0.500177	Pembro	PSEN1	CD44	PSEN1	CD44	0.541108	0.588433	0.999866	0.150633	0.140845	-0.121948	0.90294	0.999993	1.47065	0.823344	0.20958	0.745687	0.99993	0.810643	0.482095	Control
B cells	CD8	PSEN1^NCSTN	PSEN1	NCSTN	PSEN1	NCSTN	0.541108	0.588433	0.999866	0.185446	0.175758	-0.14154	0.887443	0.999993	0.160953	0.14209	0.199784	0.737938	0.99993	0.1732	0.158924	Pembro	PSEN1	NCSTN	PSEN1	NCSTN	0.541108	0.588433	0.999866	0.150633	0.140845	-0.14154	0.887443	0.999993	0.167205	0.144233	0.199784	0.737938	0.99993	0.158919	0.142539	Control
B cells	CD8	PSEN1^NOTCH1	PSEN1	NOTCH1	PSEN1	NOTCH1	0.541108	0.588433	0.999866	0.185446	0.175758	-0.0575844	0.95408	0.999993	0.075831	0.0670982	0.241762	0.771256	0.99993	0.130639	0.121428	Pembro	PSEN1	NOTCH1	PSEN1	NOTCH1	0.541108	0.588433	0.999866	0.150633	0.140845	-0.0575844	0.95408	0.999993	0.0779039	0.0685793	0.241762	0.771256	0.99993	0.114269	0.104712	Control
B cells	CD8	PSEN1^NOTCH2	PSEN1	NOTCH2	PSEN1	NOTCH2	0.541108	0.588433	0.999866	0.185446	0.175758	-0.204639	0.837854	0.999993	0.0970088	0.0850963	0.168235	0.713144	0.99993	0.141228	0.130427	Pembro	PSEN1	NOTCH2	PSEN1	NOTCH2	0.541108	0.588433	0.999866	0.150633	0.140845	-0.204639	0.837854	0.999993	0.097614	0.086461	0.168235	0.713144	0.99993	0.124124	0.113653	Control
B cells	CD8	PTDSS1^JMJD6	PTDSS1	JMJD6	PTDSS1	JMJD6	0.351744	0.72503	0.999866	0.399569	0.357576	-0.0587148	0.953179	0.999993	0.269456	0.222135	0.146515	0.839105	0.99993	0.334513	0.289855	Pembro	PTDSS1	JMJD6	PTDSS1	JMJD6	0.351744	0.72503	0.999866	0.358313	0.309859	-0.0587148	0.953179	0.999993	0.278213	0.229122	0.146515	0.839105	0.99993	0.318263	0.26949	Control
B cells	CD8	PTDSS1^SCARB1	PTDSS1	SCARB1	PTDSS1	SCARB1	0.351744	0.72503	0.999866	0.399569	0.357576	1.2683	0.204691	0.999993	0.0178854	0.0165772	0.810022	0.464861	0.99993	0.208727	0.187076	Pembro	PTDSS1	SCARB1	PTDSS1	SCARB1	0.351744	0.72503	0.999866	0.358313	0.309859	1.2683	0.204691	0.999993	0.0133681	0.0117901	0.810022	0.464861	0.99993	0.185841	0.160825	Control
B cells	CD8	RTN4^RTN4R	RTN4	RTN4R	RTN4	RTN4R	-0.463208	0.643215	0.999866	0.41106	0.406061	-0.354977	0.722606	0.999993	0.0264555	0.0232081	-0.409093	0.682911	0.99993	0.218758	0.214634	Pembro	RTN4	RTN4R	RTN4	RTN4R	-0.463208	0.643215	0.999866	0.423464	0.373239	-0.354977	0.722606	0.999993	0.0291861	0.0257418	-0.409093	0.682911	0.99993	0.226325	0.199491	Control
B cells	CD8	RTN4^S1PR2	RTN4	S1PR2	RTN4	S1PR2	-0.463208	0.643215	0.999866	0.41106	0.406061	0.621662	0.534164	0.999993	0.0143474	0.0134196	0.0792271	0.58869	0.99993	0.212704	0.20974	Pembro	RTN4	S1PR2	RTN4	S1PR2	-0.463208	0.643215	0.999866	0.423464	0.373239	0.621662	0.534164	0.999993	0.0122799	0.0113971	0.0792271	0.58869	0.99993	0.217872	0.192318	Control
B cells	CD8	S100A4^CCR5	S100A4	CCR5	S100A4	CCR5	-0.35862	0.719879	0.999866	0.87392	0.466667	-0.406853	0.684116	0.999993	0.385173	0.291127	-0.382737	0.701997	0.99993	0.629547	0.378897	Pembro	S100A4	CCR5	S100A4	CCR5	-0.35862	0.719879	0.999866	0.947529	0.492958	-0.406853	0.684116	0.999993	0.402638	0.303399	-0.382737	0.701997	0.99993	0.675083	0.398179	Control
B cells	CD8	S100A4^ERBB2																					S100A4	ERBB2	S100A4	ERBB2	-0.35862	0.719879	0.999866	0.947529	0.492958	-0.29445	0.768414	0.999993	0.0120429	0.0102181	-0.326535	0.744146	0.99993	0.479786	0.251588	Control
B cells	CD8	S100A4^ERBB3	S100A4	ERBB3	S100A4	ERBB3	-0.35862	0.719879	0.999866	0.87392	0.466667	0.628241	0.529846	0.999993	0.0195211	0.0175245	0.13481	0.624863	0.99993	0.446721	0.242096	Pembro	S100A4	ERBB3	S100A4	ERBB3	-0.35862	0.719879	0.999866	0.947529	0.492958	0.628241	0.529846	0.999993	0.0171607	0.0149342	0.13481	0.624863	0.99993	0.482345	0.253946	Control
B cells	CD8	SELL^MADCAM1	SELL	MADCAM1	SELL	MADCAM1	-0.879741	0.379	0.999866	0.912775	0.581818	1.17265	0.240936	0.999993	0.0148921	0.012946	0.146454	0.309968	0.99993	0.463834	0.297382	Pembro
B cells	CD8	SELPLG^ITGAM	SELPLG	ITGAM	SELPLG	ITGAM	1.53364	0.125118	0.999866	0.102751	0.0969697	0.0659018	0.947456	0.999993	0.013298	0.0119987	0.799771	0.536287	0.99993	0.0580243	0.0544842	Pembro	SELPLG	ITGAM	SELPLG	ITGAM	1.53364	0.125118	0.999866	0.0708898	0.0704225	0.0659018	0.947456	0.999993	0.0122121	0.0113971	0.799771	0.536287	0.99993	0.041551	0.0409098	Control
B cells	CD8	SELPLG^ITGB2	SELPLG	ITGB2	SELPLG	ITGB2	1.53364	0.125118	0.999866	0.102751	0.0969697	0.213408	0.831009	0.999993	1.2089	0.734923	0.873524	0.478063	0.99993	0.655826	0.415946	Pembro	SELPLG	ITGB2	SELPLG	ITGB2	1.53364	0.125118	0.999866	0.0708898	0.0704225	0.213408	0.831009	0.999993	1.20704	0.729613	0.873524	0.478063	0.99993	0.638962	0.400018	Control
B cells	CD8	SELPLG^SELL	SELPLG	SELL	SELPLG	SELL	1.53364	0.125118	0.999866	0.102751	0.0969697	0.685611	0.492959	0.999993	0.119851	0.0814651	1.10963	0.309038	0.99993	0.111301	0.0892174	Pembro	SELPLG	SELL	SELPLG	SELL	1.53364	0.125118	0.999866	0.0708898	0.0704225	0.685611	0.492959	0.999993	0.105159	0.0705443	1.10963	0.309038	0.99993	0.0880244	0.0704834	Control
B cells	CD8	SEMA4D^CD72	SEMA4D	CD72	SEMA4D	CD72	0.530233	0.59595	0.999866	0.416323	0.363636	-0.512353	0.608404	0.999993	0.0245151	0.0219451	0.00894019	0.602177	0.99993	0.220419	0.192791	Pembro	SEMA4D	CD72	SEMA4D	CD72	0.530233	0.59595	0.999866	0.329334	0.28169	-0.512353	0.608404	0.999993	0.0256242	0.0233838	0.00894019	0.602177	0.99993	0.177479	0.152537	Control
B cells	CD8	SEMA4D^ERBB2																					SEMA4D	ERBB2	SEMA4D	ERBB2	0.530233	0.59595	0.999866	0.329334	0.28169	-0.29445	0.768414	0.999993	0.0120429	0.0102181	0.117891	0.682182	0.99993	0.170689	0.145954	Control
B cells	CD8	SEMA7A^ITGA1_ITGB1	SEMA7A	ITGB1	SEMA7A	ITGA1_ITGB1	-1.04789	0.294691	0.999866	0.335019	0.266667	0.040806	0.967451	0.999993	1.05494	0.64209	-0.50354	0.631071	0.99993	0.694981	0.454378	Pembro	SEMA7A	ITGB1	SEMA7A	ITGA1_ITGB1	-1.04789	0.294691	0.999866	0.431896	0.323944	0.040806	0.967451	0.999993	1.05879	0.642169	-0.50354	0.631071	0.99993	0.745343	0.483057	Control
B cells	CD8	SEMA7A^PLXNC1	SEMA7A	PLXNC1	SEMA7A	PLXNC1	-1.04789	0.294691	0.999866	0.335019	0.266667	0.275414	0.782998	0.999993	0.0718188	0.0629934	-0.386236	0.538845	0.99993	0.203419	0.16483	Pembro	SEMA7A	PLXNC1	SEMA7A	PLXNC1	-1.04789	0.294691	0.999866	0.431896	0.323944	0.275414	0.782998	0.999993	0.0700894	0.0617017	-0.386236	0.538845	0.99993	0.250993	0.192823	Control
B cells	CD8	SPTAN1^PTPRA	SPTAN1	PTPRA	SPTAN1	PTPRA	0.462104	0.644007	0.999866	0.376448	0.345455	0.235598	0.813745	0.999993	0.532652	0.413799	0.348851	0.728876	0.99993	0.45455	0.379627	Pembro	SPTAN1	PTPRA	SPTAN1	PTPRA	0.462104	0.644007	0.999866	0.407989	0.359155	0.235598	0.813745	0.999993	0.526265	0.40617	0.348851	0.728876	0.99993	0.467127	0.382663	Control
B cells	CD8	TCTN1^TMEM67	TCTN1	TMEM67	TCTN1	TMEM67	-0.298671	0.765191	0.999866	0.234644	0.212121	0.136318	0.89157	0.999993	0.0181424	0.0162614	-0.0811764	0.82838	0.99993	0.126393	0.114191	Pembro	TCTN1	TMEM67	TCTN1	TMEM67	-0.298671	0.765191	0.999866	0.229667	0.197183	0.136318	0.89157	0.999993	0.0185791	0.0161132	-0.0811764	0.82838	0.99993	0.124123	0.106648	Control
B cells	CD8	TGFB1^ACVR1_TGFBR1_TGFBR2	TGFB1	ACVR1	TGFB1	ACVR1_TGFBR1_TGFBR2	-0.936868	0.348827	0.999866	0.934066	0.672727	0.162932	0.870572	0.999993	0.023774	0.0214714	-0.386968	0.609699	0.99993	0.47892	0.347099	Pembro	TGFB1	ACVR1	TGFB1	ACVR1_TGFBR1_TGFBR2	-0.936868	0.348827	0.999866	1.06187	0.746479	0.162932	0.870572	0.999993	0.0223145	0.0198467	-0.386968	0.609699	0.99993	0.542093	0.383163	Control
B cells	CD8	TGFB1^ACVR1_TGFBR2	TGFB1	ACVR1	TGFB1	ACVR1_TGFBR2	-0.936868	0.348827	0.999866	0.934066	0.672727	0.162932	0.870572	0.999993	0.023774	0.0214714	-0.386968	0.609699	0.99993	0.47892	0.347099	Pembro	TGFB1	ACVR1	TGFB1	ACVR1_TGFBR2	-0.936868	0.348827	0.999866	1.06187	0.746479	0.162932	0.870572	0.999993	0.0223145	0.0198467	-0.386968	0.609699	0.99993	0.542093	0.383163	Control
B cells	CD8	TGFB1^ACVR1B_TGFBR2	TGFB1	TGFBR2	TGFB1	ACVR1B_TGFBR2	-0.936868	0.348827	0.999866	0.934066	0.672727	0.188273	0.850662	0.999993	0.556126	0.424376	-0.374297	0.599745	0.99993	0.745096	0.548552	Pembro	TGFB1	TGFBR2	TGFB1	ACVR1B_TGFBR2	-0.936868	0.348827	0.999866	1.06187	0.746479	0.188273	0.850662	0.999993	0.542312	0.413637	-0.374297	0.599745	0.99993	0.802092	0.580058	Control
B cells	CD8	TGFB1^CAV1	TGFB1	CAV1	TGFB1	CAV1	-0.936868	0.348827	0.999866	0.934066	0.672727	0.0869985	0.930673	0.999993	0.02539	0.0203663	-0.424935	0.63975	0.99993	0.479728	0.346547	Pembro	TGFB1	CAV1	TGFB1	CAV1	-0.936868	0.348827	0.999866	1.06187	0.746479	0.0869985	0.930673	0.999993	0.0207772	0.0172922	-0.424935	0.63975	0.99993	0.541324	0.381886	Control
B cells	CD8	TGFB1^CXCR4	TGFB1	CXCR4	TGFB1	CXCR4	-0.936868	0.348827	0.999866	0.934066	0.672727	0.059714	0.952383	0.999993	2.31505	0.947427	-0.438577	0.650605	0.99993	1.62456	0.810077	Pembro	TGFB1	CXCR4	TGFB1	CXCR4	-0.936868	0.348827	0.999866	1.06187	0.746479	0.059714	0.952383	0.999993	2.30125	0.944193	-0.438577	0.650605	0.99993	1.68156	0.845336	Control
B cells	CD8	TGFB1^ENG	TGFB1	ENG	TGFB1	ENG	-0.936868	0.348827	0.999866	0.934066	0.672727	-0.862371	0.388483	0.999993	0.0985306	0.0849384	-0.899619	0.368655	0.99993	0.516298	0.378833	Pembro	TGFB1	ENG	TGFB1	ENG	-0.936868	0.348827	0.999866	1.06187	0.746479	-0.862371	0.388483	0.999993	0.105848	0.090784	-0.899619	0.368655	0.99993	0.58386	0.418631	Control
B cells	CD8	TGFB1^ITGB1	TGFB1	ITGB1	TGFB1	ITGB1	-0.936868	0.348827	0.999866	0.934066	0.672727	0.040806	0.967451	0.999993	1.05494	0.64209	-0.448031	0.658139	0.99993	0.994504	0.657409	Pembro	TGFB1	ITGB1	TGFB1	ITGB1	-0.936868	0.348827	0.999866	1.06187	0.746479	0.040806	0.967451	0.999993	1.05879	0.642169	-0.448031	0.658139	0.99993	1.06033	0.694324	Control
B cells	CD8	TGFB1^LPP	TGFB1	LPP	TGFB1	LPP	-0.936868	0.348827	0.999866	0.934066	0.672727	0.230328	0.817837	0.999993	0.116805	0.103094	-0.35327	0.583332	0.99993	0.525436	0.387911	Pembro	TGFB1	LPP	TGFB1	LPP	-0.936868	0.348827	0.999866	1.06187	0.746479	0.230328	0.817837	0.999993	0.11216	0.0980546	-0.35327	0.583332	0.99993	0.587016	0.422267	Control
B cells	CD8	TGFB1^TGFBR1_TGFBR2	TGFB1	TGFBR2	TGFB1	TGFBR1_TGFBR2	-0.936868	0.348827	0.999866	0.934066	0.672727	0.188273	0.850662	0.999993	0.556126	0.424376	-0.374297	0.599745	0.99993	0.745096	0.548552	Pembro	TGFB1	TGFBR2	TGFB1	TGFBR1_TGFBR2	-0.936868	0.348827	0.999866	1.06187	0.746479	0.188273	0.850662	0.999993	0.542312	0.413637	-0.374297	0.599745	0.99993	0.802092	0.580058	Control
B cells	CD8	TGFB1^TGFBR3	TGFB1	TGFBR3	TGFB1	TGFBR3	-0.936868	0.348827	0.999866	0.934066	0.672727	-0.169449	0.865444	0.999993	0.328143	0.249132	-0.553158	0.607135	0.99993	0.631104	0.460929	Pembro	TGFB1	TGFBR3	TGFB1	TGFBR3	-0.936868	0.348827	0.999866	1.06187	0.746479	-0.169449	0.865444	0.999993	0.348829	0.256239	-0.553158	0.607135	0.99993	0.70535	0.501359	Control
B cells	CD8	TGS1^RXRA	TGS1	RXRA	TGS1	RXRA	-0.0408606	0.967407	0.999866	0.239883	0.224242	0.664575	0.506322	0.999993	0.062366	0.054468	0.311857	0.736865	0.99993	0.151124	0.139355	Pembro	TGS1	RXRA	TGS1	RXRA	-0.0408606	0.967407	0.999866	0.223553	0.204225	0.664575	0.506322	0.999993	0.0572965	0.0493221	0.311857	0.736865	0.99993	0.140425	0.126774	Control
B cells	CD8	TNF^CELSR2	TNF	CELSR2	TNF	CELSR2	-0.766329	0.443481	0.999866	0.38533	0.248485	-0.368096	0.712802	0.999993	0.0146115	0.012946	-0.567212	0.578141	0.99993	0.199971	0.130715	Pembro	TNF	CELSR2	TNF	CELSR2	-0.766329	0.443481	0.999866	0.374518	0.239437	-0.368096	0.712802	0.999993	0.0162868	0.0149342	-0.567212	0.578141	0.99993	0.195403	0.127185	Control
B cells	CD8	TNF^FAS	TNF	FAS	TNF	FAS	-0.766329	0.443481	0.999866	0.38533	0.248485	-0.294255	0.768563	0.999993	0.286285	0.236186	-0.530292	0.606022	0.99993	0.335807	0.242335	Pembro	TNF	FAS	TNF	FAS	-0.766329	0.443481	0.999866	0.374518	0.239437	-0.294255	0.768563	0.999993	0.299052	0.244252	-0.530292	0.606022	0.99993	0.336785	0.241844	Control
B cells	CD8	TNF^ICOS	TNF	ICOS	TNF	ICOS	-0.766329	0.443481	0.999866	0.38533	0.248485	0.215391	0.829463	0.999993	0.175316	0.148405	-0.275469	0.636472	0.99993	0.280323	0.198445	Pembro	TNF	ICOS	TNF	ICOS	-0.766329	0.443481	0.999866	0.374518	0.239437	0.215391	0.829463	0.999993	0.169076	0.142071	-0.275469	0.636472	0.99993	0.271797	0.190754	Control
B cells	CD8	TNF^NOTCH1	TNF	NOTCH1	TNF	NOTCH1	-0.766329	0.443481	0.999866	0.38533	0.248485	-0.0575844	0.95408	0.999993	0.075831	0.0670982	-0.411957	0.69878	0.99993	0.230581	0.157792	Pembro	TNF	NOTCH1	TNF	NOTCH1	-0.766329	0.443481	0.999866	0.374518	0.239437	-0.0575844	0.95408	0.999993	0.0779039	0.0685793	-0.411957	0.69878	0.99993	0.226211	0.154008	Control
B cells	CD8	TNF^SEMA4C	TNF	SEMA4C	TNF	SEMA4C	-0.766329	0.443481	0.999866	0.38533	0.248485	-0.0945135	0.924701	0.999993	0.0440828	0.0383644	-0.430421	0.684091	0.99993	0.214706	0.143425	Pembro	TNF	SEMA4C	TNF	SEMA4C	-0.766329	0.443481	0.999866	0.374518	0.239437	-0.0945135	0.924701	0.999993	0.046681	0.03989	-0.430421	0.684091	0.99993	0.2106	0.139663	Control
B cells	CD8	TNF^TNFRSF1A	TNF	TNFRSF1A	TNF	TNFRSF1A	-0.766329	0.443481	0.999866	0.38533	0.248485	0.279968	0.779502	0.999993	0.37413	0.301547	-0.24318	0.611491	0.99993	0.37973	0.275016	Pembro	TNF	TNFRSF1A	TNF	TNFRSF1A	-0.766329	0.443481	0.999866	0.374518	0.239437	0.279968	0.779502	0.999993	0.371842	0.298487	-0.24318	0.611491	0.99993	0.37318	0.268962	Control
B cells	CD8	TNF^TNFRSF1B	TNF	TNFRSF1B	TNF	TNFRSF1B	-0.766329	0.443481	0.999866	0.38533	0.248485	-0.123689	0.901562	0.999993	0.522981	0.402116	-0.445009	0.672521	0.99993	0.454155	0.3253	Pembro	TNF	TNFRSF1B	TNF	TNFRSF1B	-0.766329	0.443481	0.999866	0.374518	0.239437	-0.123689	0.901562	0.999993	0.538237	0.408725	-0.445009	0.672521	0.99993	0.456377	0.324081	Control
B cells	CD8	TNF^TRADD	TNF	TRADD	TNF	TRADD	-0.766329	0.443481	0.999866	0.38533	0.248485	0.20218	0.839776	0.999993	0.387116	0.317651	-0.282074	0.641628	0.99993	0.386223	0.283068	Pembro	TNF	TRADD	TNF	TRADD	-0.766329	0.443481	0.999866	0.374518	0.239437	0.20218	0.839776	0.999993	0.378333	0.304579	-0.282074	0.641628	0.99993	0.376426	0.272008	Control
B cells	CD8	TNF^TRAF2	TNF	TRAF2	TNF	TRAF2	-0.766329	0.443481	0.999866	0.38533	0.248485	-0.682066	0.495197	0.999993	0.114589	0.102779	-0.724197	0.469339	0.99993	0.24996	0.175632	Pembro	TNF	TRAF2	TNF	TRAF2	-0.766329	0.443481	0.999866	0.374518	0.239437	-0.682066	0.495197	0.999993	0.12856	0.113578	-0.724197	0.469339	0.99993	0.251539	0.176507	Control
B cells	CD8	TNF^VSIR	TNF	VSIR	TNF	VSIR	-0.766329	0.443481	0.999866	0.38533	0.248485	0.134664	0.892878	0.999993	0.281424	0.232554	-0.315833	0.668179	0.99993	0.333377	0.24052	Pembro	TNF	VSIR	TNF	VSIR	-0.766329	0.443481	0.999866	0.374518	0.239437	0.134664	0.892878	0.999993	0.287545	0.237375	-0.315833	0.668179	0.99993	0.331032	0.238406	Control
B cells	CD8	TNFSF12^TNFRSF12A	TNFSF12	TNFRSF12A	TNFSF12	TNFRSF12A	0.553301	0.580057	0.999866	0.343417	0.321212	0.14865	0.881829	0.999993	0.0341485	0.0301547	0.350976	0.730943	0.99993	0.188783	0.175683	Pembro	TNFSF12	TNFRSF12A	TNFSF12	TNFRSF12A	0.553301	0.580057	0.999866	0.249397	0.21831	0.14865	0.881829	0.999993	0.0336577	0.0290823	0.350976	0.730943	0.99993	0.141528	0.123696	Control
B cells	CD8	TNFSF12^TNFRSF25	TNFSF12	TNFRSF25	TNFSF12	TNFRSF25	0.553301	0.580057	0.999866	0.343417	0.321212	0.888229	0.374418	0.999993	0.108247	0.0939375	0.720765	0.477237	0.99993	0.225832	0.207575	Pembro	TNFSF12	TNFRSF25	TNFSF12	TNFRSF25	0.553301	0.580057	0.999866	0.249397	0.21831	0.888229	0.374418	0.999993	0.0918832	0.0793869	0.720765	0.477237	0.99993	0.17064	0.148848	Control
B cells	CD8	TNFSF9^ADGRG5	TNFSF9	ADGRG5	TNFSF9	ADGRG5	-1.19655	0.231483	0.999866	0.12761	0.109091	0.397095	0.691297	0.999993	0.0565933	0.0481528	-0.399726	0.46139	0.99993	0.0921017	0.0786219	Pembro	TNFSF9	ADGRG5	TNFSF9	ADGRG5	-1.19655	0.231483	0.999866	0.162212	0.112676	0.397095	0.691297	0.999993	0.0540775	0.0463745	-0.399726	0.46139	0.99993	0.108145	0.0795253	Control
B cells	CD8	TNFSF9^HLA-DPA1	TNFSF9	HLA-DPA1	TNFSF9	HLA-DPA1	-1.19655	0.231483	0.999866	0.12761	0.109091	-0.300586	0.76373	0.999993	1.19189	0.68456	-0.748566	0.497607	0.99993	0.659751	0.396825	Pembro	TNFSF9	HLA-DPA1	TNFSF9	HLA-DPA1	-1.19655	0.231483	0.999866	0.162212	0.112676	-0.300586	0.76373	0.999993	1.2393	0.696011	-0.748566	0.497607	0.99993	0.700755	0.404344	Control
B cells	CD8	TNFSF9^PVR	TNFSF9	PVR	TNFSF9	PVR	-1.19655	0.231483	0.999866	0.12761	0.109091	-0.233772	0.815162	0.999993	0.0129041	0.0123145	-0.71516	0.523322	0.99993	0.0702571	0.0607027	Pembro	TNFSF9	PVR	TNFSF9	PVR	-1.19655	0.231483	0.999866	0.162212	0.112676	-0.233772	0.815162	0.999993	0.0136702	0.0123796	-0.71516	0.523322	0.99993	0.0879411	0.0625278	Control
B cells	CD8	TNFSF9^TNFRSF9	TNFSF9	TNFRSF9	TNFSF9	TNFRSF9	-1.19655	0.231483	0.999866	0.12761	0.109091	-0.0314822	0.974885	0.999993	0.164647	0.124724	-0.614015	0.603184	0.99993	0.146128	0.116907	Pembro	TNFSF9	TNFRSF9	TNFSF9	TNFRSF9	-1.19655	0.231483	0.999866	0.162212	0.112676	-0.0314822	0.974885	0.999993	0.173538	0.132443	-0.614015	0.603184	0.99993	0.167875	0.122559	Control
B cells	CD8	TNFSF9^TRAF2	TNFSF9	TRAF2	TNFSF9	TRAF2	-1.19655	0.231483	0.999866	0.12761	0.109091	-0.682066	0.495197	0.999993	0.114589	0.102779	-0.939306	0.36334	0.99993	0.1211	0.105935	Pembro	TNFSF9	TRAF2	TNFSF9	TRAF2	-1.19655	0.231483	0.999866	0.162212	0.112676	-0.682066	0.495197	0.999993	0.12856	0.113578	-0.939306	0.36334	0.99993	0.145386	0.113127	Control
B cells	CD8	TOR2A^ATP5F1B	TOR2A	ATP5F1B	TOR2A	ATP5F1B	-0.0468898	0.962601	0.999866	0.114273	0.109091	0.0195504	0.984402	0.999993	1.18482	0.774708	-0.0136697	0.973502	0.99993	0.649547	0.441899	Pembro	TOR2A	ATP5F1B	TOR2A	ATP5F1B	-0.0468898	0.962601	0.999866	0.142879	0.126761	0.0195504	0.984402	0.999993	1.18046	0.767931	-0.0136697	0.973502	0.99993	0.66167	0.447346	Control
B cells	CD8	VEGFB^ADRB2	VEGFB	ADRB2	VEGFB	ADRB2	-0.0898612	0.928398	0.999866	0.808438	0.593939	-0.161658	0.871575	0.999993	0.198927	0.15551	-0.12576	0.899986	0.99993	0.503682	0.374725	Pembro	VEGFB	ADRB2	VEGFB	ADRB2	-0.0898612	0.928398	0.999866	0.844842	0.626761	-0.161658	0.871575	0.999993	0.22939	0.178228	-0.12576	0.899986	0.99993	0.537116	0.402494	Control
B cells	CD8	VIM^CD44	VIM	CD44	VIM	CD44	-0.229627	0.818382	0.999866	1.64424	0.781818	-0.121948	0.90294	0.999993	1.46421	0.824597	-0.175787	0.860661	0.99993	1.55423	0.803208	Pembro	VIM	CD44	VIM	CD44	-0.229627	0.818382	0.999866	1.66693	0.78169	-0.121948	0.90294	0.999993	1.47065	0.823344	-0.175787	0.860661	0.99993	1.56879	0.802517	Control
B cells	CD8	YBX1^NOTCH1	YBX1	NOTCH1	YBX1	NOTCH1	-0.356587	0.721401	0.999866	1.84433	0.939394	-0.0575844	0.95408	0.999993	0.075831	0.0670982	-0.207086	0.83774	0.99993	0.960079	0.503246	Pembro	YBX1	NOTCH1	YBX1	NOTCH1	-0.356587	0.721401	0.999866	1.85881	0.950704	-0.0575844	0.95408	0.999993	0.0779039	0.0685793	-0.207086	0.83774	0.99993	0.968359	0.509642	Control
B cells	Mast	ACTR2^ADRB2	ACTR2	ADRB2	ACTR2	ADRB2	-0.70444	0.481159	0.999866	0.994387	0.715152	-0.379297	0.704467	0.99998	0.959364	0.616071	-0.541868	0.592813	0.999923	0.976876	0.665611	Pembro	ACTR2	ADRB2	ACTR2	ADRB2	-0.70444	0.481159	0.999866	1.05776	0.739437	-0.379297	0.704467	0.99998	0.916637	0.630769	-0.541868	0.592813	0.999923	0.987197	0.685103	Control
B cells	Mast	ADAM10^CADM1	ADAM10	CADM1	ADAM10	CADM1	0.341283	0.73289	0.999866	0.309572	0.30303	-0.839849	0.400993	0.99998	0.201701	0.178571	-0.249283	0.566942	0.999923	0.255637	0.240801	Pembro	ADAM10	CADM1	ADAM10	CADM1	0.341283	0.73289	0.999866	0.258906	0.239437	-0.839849	0.400993	0.99998	0.369728	0.369231	-0.249283	0.566942	0.999923	0.314317	0.304334	Control
B cells	Mast	ADAM10^CD44	ADAM10	CD44	ADAM10	CD44	0.341283	0.73289	0.999866	0.309572	0.30303	-0.657614	0.510786	0.99998	2.54592	0.955357	-0.158165	0.621838	0.999923	1.42775	0.629194	Pembro	ADAM10	CD44	ADAM10	CD44	0.341283	0.73289	0.999866	0.258906	0.239437	-0.657614	0.510786	0.99998	2.7061	0.953846	-0.158165	0.621838	0.999923	1.4825	0.596641	Control
B cells	Mast	ADAM10^IL6R	ADAM10	IL6R	ADAM10	IL6R	0.341283	0.73289	0.999866	0.309572	0.30303	0.450868	0.652085	0.99998	0.226732	0.223214	0.396076	0.692488	0.999923	0.268152	0.263122	Pembro	ADAM10	IL6R	ADAM10	IL6R	0.341283	0.73289	0.999866	0.258906	0.239437	0.450868	0.652085	0.99998	0.1949	0.184615	0.396076	0.692488	0.999923	0.226903	0.212026	Control
B cells	Mast	ADAM10^NOTCH2	ADAM10	NOTCH2	ADAM10	NOTCH2	0.341283	0.73289	0.999866	0.309572	0.30303	-1.15773	0.246974	0.99998	0.165013	0.169643	-0.408223	0.489932	0.999923	0.237292	0.236337	Pembro	ADAM10	NOTCH2	ADAM10	NOTCH2	0.341283	0.73289	0.999866	0.258906	0.239437	-1.15773	0.246974	0.99998	0.240499	0.230769	-0.408223	0.489932	0.999923	0.249703	0.235103	Control
B cells	Mast	ADAM17^IL6R	ADAM17	IL6R	ADAM17	IL6R	-1.3367	0.181322	0.999866	0.208671	0.181818	0.450868	0.652085	0.99998	0.226732	0.223214	-0.442914	0.416704	0.999923	0.217701	0.202516	Pembro	ADAM17	IL6R	ADAM17	IL6R	-1.3367	0.181322	0.999866	0.306858	0.28169	0.450868	0.652085	0.99998	0.1949	0.184615	-0.442914	0.416704	0.999923	0.250879	0.233153	Control
B cells	Mast	ADAM17^ITGB1	ADAM17	ITGB1	ADAM17	ITGB1	-1.3367	0.181322	0.999866	0.208671	0.181818	0.669883	0.502932	0.99998	0.594662	0.473214	-0.333406	0.342127	0.999923	0.401667	0.327516	Pembro	ADAM17	ITGB1	ADAM17	ITGB1	-1.3367	0.181322	0.999866	0.306858	0.28169	0.669883	0.502932	0.99998	0.564225	0.492308	-0.333406	0.342127	0.999923	0.435542	0.386999	Control
B cells	Mast	ADAM28^ITGA4	ADAM28	ITGA4	ADAM28	ITGA4	-0.248271	0.803925	0.999866	0.957831	0.660606	2.15646	0.0310476	0.99998	0.562325	0.4375	0.954096	0.417486	0.999923	0.760078	0.549053	Pembro	ADAM28	ITGA4	ADAM28	ITGA4	-0.248271	0.803925	0.999866	0.881065	0.605634	2.15646	0.0310476	0.99998	0.309212	0.307692	0.954096	0.417486	0.999923	0.595138	0.456663	Control
B cells	Mast	AIMP1^NTRK1	AIMP1	NTRK1	AIMP1	NTRK1	0.866704	0.386104	0.999866	0.549812	0.490909	-0.647983	0.516996	0.99998	0.661584	0.526786	0.10936	0.45155	0.999923	0.605698	0.508847	Pembro	AIMP1	NTRK1	AIMP1	NTRK1	0.866704	0.386104	0.999866	0.405159	0.359155	-0.647983	0.516996	0.99998	0.645387	0.507692	0.10936	0.45155	0.999923	0.525273	0.433424	Control
B cells	Mast	APP^CD74	APP	CD74	APP	CD74	-0.49714	0.61909	0.999866	0.26103	0.224242	-0.0274976	0.978063	0.99998	1.701	0.723214	-0.262319	0.798577	0.999923	0.981017	0.473728	Pembro	APP	CD74	APP	CD74	-0.49714	0.61909	0.999866	0.247911	0.21831	-0.0274976	0.978063	0.99998	1.1899	0.538462	-0.262319	0.798577	0.999923	0.718903	0.378386	Control
B cells	Mast	APP^LRP10	APP	LRP10	APP	LRP10	-0.49714	0.61909	0.999866	0.26103	0.224242	-1.1296	0.258645	0.99998	0.420735	0.401786	-0.81337	0.438868	0.999923	0.340882	0.313014	Pembro	APP	LRP10	APP	LRP10	-0.49714	0.61909	0.999866	0.247911	0.21831	-1.1296	0.258645	0.99998	0.600748	0.507692	-0.81337	0.438868	0.999923	0.42433	0.363001	Control
B cells	Mast	APP^NCSTN	APP	NCSTN	APP	NCSTN	-0.49714	0.61909	0.999866	0.26103	0.224242	1.02431	0.305689	0.99998	0.258476	0.267857	0.263585	0.462389	0.999923	0.259753	0.24605	Pembro	APP	NCSTN	APP	NCSTN	-0.49714	0.61909	0.999866	0.247911	0.21831	1.02431	0.305689	0.99998	0.197666	0.215385	0.263585	0.462389	0.999923	0.222788	0.216847	Control
B cells	Mast	APP^NOTCH2	APP	NOTCH2	APP	NOTCH2	-0.49714	0.61909	0.999866	0.26103	0.224242	-1.15773	0.246974	0.99998	0.165013	0.169643	-0.827435	0.433032	0.999923	0.213021	0.196943	Pembro	APP	NOTCH2	APP	NOTCH2	-0.49714	0.61909	0.999866	0.247911	0.21831	-1.15773	0.246974	0.99998	0.240499	0.230769	-0.827435	0.433032	0.999923	0.244205	0.22454	Control
B cells	Mast	APP^PTGER2	APP	PTGER2	APP	PTGER2	-0.49714	0.61909	0.999866	0.26103	0.224242	-0.272564	0.785188	0.99998	0.140049	0.142857	-0.384852	0.702139	0.999923	0.20054	0.18355	Pembro	APP	PTGER2	APP	PTGER2	-0.49714	0.61909	0.999866	0.247911	0.21831	-0.272564	0.785188	0.99998	0.164083	0.169231	-0.384852	0.702139	0.999923	0.205997	0.19377	Control
B cells	Mast	ARF6^SMAP1	ARF6	SMAP1	ARF6	SMAP1	0.361718	0.717563	0.999866	1.26016	0.8	0.80259	0.422212	0.99998	0.68197	0.553571	0.582154	0.569887	0.999923	0.971066	0.676786	Pembro	ARF6	SMAP1	ARF6	SMAP1	0.361718	0.717563	0.999866	1.17599	0.767606	0.80259	0.422212	0.99998	0.518307	0.492308	0.582154	0.569887	0.999923	0.84715	0.629957	Control
B cells	Mast	ARPC5^ADRB2	ARPC5	ADRB2	ARPC5	ADRB2	0.189259	0.84989	0.999866	0.896709	0.666667	-0.379297	0.704467	0.99998	0.959364	0.616071	-0.0950193	0.777179	0.999923	0.928037	0.641369	Pembro	ARPC5	ADRB2	ARPC5	ADRB2	0.189259	0.84989	0.999866	0.818556	0.605634	-0.379297	0.704467	0.99998	0.916637	0.630769	-0.0950193	0.777179	0.999923	0.867597	0.618202	Control
B cells	Mast	CALM1^KCNQ1	CALM1	KCNQ1	CALM1	KCNQ1	0.799033	0.424271	0.999866	1.33978	0.830303	-0.25252	0.800639	0.99998	0.423725	0.392857	0.273256	0.612455	0.999923	0.881752	0.61158	Pembro	CALM1	KCNQ1	CALM1	KCNQ1	0.799033	0.424271	0.999866	1.20678	0.795775	-0.25252	0.800639	0.99998	0.397519	0.369231	0.273256	0.612455	0.999923	0.802151	0.582503	Control
B cells	Mast	CALM1^PTPRA	CALM1	PTPRA	CALM1	PTPRA	0.799033	0.424271	0.999866	1.33978	0.830303	0.858	0.390892	0.99998	0.532701	0.4375	0.828517	0.407582	0.999923	0.936239	0.633902	Pembro	CALM1	PTPRA	CALM1	PTPRA	0.799033	0.424271	0.999866	1.20678	0.795775	0.858	0.390892	0.99998	0.445034	0.4	0.828517	0.407582	0.999923	0.825908	0.597887	Control
B cells	Mast	CALM3^KCNQ1	CALM3	KCNQ1	CALM3	KCNQ1	-1.09028	0.275591	0.999866	0.318178	0.30303	-0.25252	0.800639	0.99998	0.423725	0.392857	-0.671398	0.538115	0.999923	0.370952	0.347944	Pembro	CALM3	KCNQ1	CALM3	KCNQ1	-1.09028	0.275591	0.999866	0.404066	0.338028	-0.25252	0.800639	0.99998	0.397519	0.369231	-0.671398	0.538115	0.999923	0.400792	0.353629	Control
B cells	Mast	CALR^ITGAV	CALR	ITGAV	CALR	ITGAV	-0.674783	0.499814	0.999866	1.01176	0.678788	-0.806528	0.419938	0.99998	0.234106	0.223214	-0.740655	0.459876	0.999923	0.622932	0.451001	Pembro	CALR	ITGAV	CALR	ITGAV	-0.674783	0.499814	0.999866	1.00835	0.640845	-0.806528	0.419938	0.99998	0.317148	0.276923	-0.740655	0.459876	0.999923	0.662748	0.458884	Control
B cells	Mast	CD22^PTPRC	CD22	PTPRC	CD22	PTPRC	0.355583	0.722153	0.999866	0.425488	0.345455	0.65767	0.51075	0.99998	0.920168	0.660714	0.506626	0.616452	0.999923	0.672828	0.503084	Pembro	CD22	PTPRC	CD22	PTPRC	0.355583	0.722153	0.999866	0.429964	0.330986	0.65767	0.51075	0.99998	0.770439	0.615385	0.506626	0.616452	0.999923	0.600202	0.473185	Control
B cells	Mast	CD24^SIGLEC10	CD24	SIGLEC10	CD24	SIGLEC10	-0.554186	0.579452	0.999866	0.6442	0.424242	0.486034	0.626943	0.99998	0.337755	0.285714	-0.034076	0.603198	0.999923	0.490977	0.354978	Pembro	CD24	SIGLEC10	CD24	SIGLEC10	-0.554186	0.579452	0.999866	0.681704	0.443662	0.486034	0.626943	0.99998	0.329936	0.323077	-0.034076	0.603198	0.999923	0.50582	0.383369	Control
B cells	Mast	CD52^SIGLEC10	CD52	SIGLEC10	CD52	SIGLEC10	0.629143	0.529255	0.999866	2.36812	0.951515	0.486034	0.626943	0.99998	0.337755	0.285714	0.557588	0.578099	0.999923	1.35294	0.618615	Pembro	CD52	SIGLEC10	CD52	SIGLEC10	0.629143	0.529255	0.999866	2.24344	0.943662	0.486034	0.626943	0.99998	0.329936	0.323077	0.557588	0.578099	0.999923	1.28669	0.633369	Control
B cells	Mast	CD55^ADGRE2	CD55	ADGRE2	CD55	ADGRE2	-0.289744	0.772012	0.999866	0.769402	0.587879	-0.91445	0.360481	0.99998	0.572315	0.464286	-0.602097	0.566246	0.999923	0.670859	0.526082	Pembro	CD55	ADGRE2	CD55	ADGRE2	-0.289744	0.772012	0.999866	0.77596	0.56338	-0.91445	0.360481	0.99998	0.726404	0.553846	-0.602097	0.566246	0.999923	0.751182	0.558613	Control
B cells	Mast	CD55^ADGRE5	CD55	ADGRE5	CD55	ADGRE5	-0.289744	0.772012	0.999866	0.769402	0.587879	-0.197315	0.843581	0.99998	0.461497	0.401786	-0.243529	0.807797	0.999923	0.615449	0.494832	Pembro	CD55	ADGRE5	CD55	ADGRE5	-0.289744	0.772012	0.999866	0.77596	0.56338	-0.197315	0.843581	0.99998	0.531008	0.507692	-0.243529	0.807797	0.999923	0.653484	0.535536	Control
B cells	Mast	CD59^STAB1	CD59	STAB1	CD59	STAB1	-0.486872	0.626349	0.999866	0.205229	0.206061	0.285964	0.774906	0.99998	0.266163	0.241071	-0.100454	0.700627	0.999923	0.235696	0.223566	Pembro	CD59	STAB1	CD59	STAB1	-0.486872	0.626349	0.999866	0.22598	0.211268	0.285964	0.774906	0.99998	0.245776	0.246154	-0.100454	0.700627	0.999923	0.235878	0.228711	Control
B cells	Mast	CD99^CD81	CD99	CD81	CD99	CD81	-1.31276	0.189263	0.999866	0.889179	0.630303	0.685858	0.492803	0.99998	1.63269	0.866071	-0.313453	0.341033	0.999923	1.26094	0.748187	Pembro	CD99	CD81	CD99	CD81	-1.31276	0.189263	0.999866	1.03518	0.697183	0.685858	0.492803	0.99998	1.58156	0.923077	-0.313453	0.341033	0.999923	1.30837	0.81013	Control
B cells	Mast	COL19A1^ITGA1_ITGB1	COL19A1	ITGB1	COL19A1	ITGA1_ITGB1	0.418853	0.675324	0.999866	0.361585	0.272727	0.669883	0.502932	0.99998	0.594662	0.473214	0.544368	0.589128	0.999923	0.478124	0.372971	Pembro	COL19A1	ITGB1	COL19A1	ITGA1_ITGB1	0.418853	0.675324	0.999866	0.298	0.225352	0.669883	0.502932	0.99998	0.564225	0.492308	0.544368	0.589128	0.999923	0.431113	0.35883	Control
B cells	Mast	COL19A1^ITGA2_ITGB1	COL19A1	ITGB1	COL19A1	ITGA2_ITGB1	0.418853	0.675324	0.999866	0.361585	0.272727	0.669883	0.502932	0.99998	0.594662	0.473214	0.544368	0.589128	0.999923	0.478124	0.372971	Pembro	COL19A1	ITGB1	COL19A1	ITGA2_ITGB1	0.418853	0.675324	0.999866	0.298	0.225352	0.669883	0.502932	0.99998	0.564225	0.492308	0.544368	0.589128	0.999923	0.431113	0.35883	Control
B cells	Mast	COL9A3^CD44	COL9A3	CD44	COL9A3	CD44	1.11663	0.264152	0.999866	0.351282	0.278788	-0.657614	0.510786	0.99998	2.54592	0.955357	0.229508	0.387469	0.999923	1.4486	0.617073	Pembro	COL9A3	CD44	COL9A3	CD44	1.11663	0.264152	0.999866	0.272335	0.225352	-0.657614	0.510786	0.99998	2.7061	0.953846	0.229508	0.387469	0.999923	1.48922	0.589599	Control
B cells	Mast	COL9A3^ITGA1_ITGB1	COL9A3	ITGB1	COL9A3	ITGA1_ITGB1	1.11663	0.264152	0.999866	0.351282	0.278788	0.669883	0.502932	0.99998	0.594662	0.473214	0.893257	0.383542	0.999923	0.472972	0.376001	Pembro	COL9A3	ITGB1	COL9A3	ITGA1_ITGB1	1.11663	0.264152	0.999866	0.272335	0.225352	0.669883	0.502932	0.99998	0.564225	0.492308	0.893257	0.383542	0.999923	0.41828	0.35883	Control
B cells	Mast	COL9A3^ITGA2_ITGB1	COL9A3	ITGB1	COL9A3	ITGA2_ITGB1	1.11663	0.264152	0.999866	0.351282	0.278788	0.669883	0.502932	0.99998	0.594662	0.473214	0.893257	0.383542	0.999923	0.472972	0.376001	Pembro	COL9A3	ITGB1	COL9A3	ITGA2_ITGB1	1.11663	0.264152	0.999866	0.272335	0.225352	0.669883	0.502932	0.99998	0.564225	0.492308	0.893257	0.383542	0.999923	0.41828	0.35883	Control
B cells	Mast	COL9A3^ITGA3_ITGB1	COL9A3	ITGB1	COL9A3	ITGA3_ITGB1	1.11663	0.264152	0.999866	0.351282	0.278788	0.669883	0.502932	0.99998	0.594662	0.473214	0.893257	0.383542	0.999923	0.472972	0.376001	Pembro	COL9A3	ITGB1	COL9A3	ITGA3_ITGB1	1.11663	0.264152	0.999866	0.272335	0.225352	0.669883	0.502932	0.99998	0.564225	0.492308	0.893257	0.383542	0.999923	0.41828	0.35883	Control
B cells	Mast	COL9A3^ITGA9_ITGB1	COL9A3	ITGB1	COL9A3	ITGA9_ITGB1	1.11663	0.264152	0.999866	0.351282	0.278788	0.669883	0.502932	0.99998	0.594662	0.473214	0.893257	0.383542	0.999923	0.472972	0.376001	Pembro	COL9A3	ITGB1	COL9A3	ITGA9_ITGB1	1.11663	0.264152	0.999866	0.272335	0.225352	0.669883	0.502932	0.99998	0.564225	0.492308	0.893257	0.383542	0.999923	0.41828	0.35883	Control
B cells	Mast	COPA^CD74	COPA	CD74	COPA	CD74	0.704696	0.480999	0.999866	0.418973	0.375758	-0.0274976	0.978063	0.99998	1.701	0.723214	0.338599	0.729531	0.999923	1.05999	0.549486	Pembro	COPA	CD74	COPA	CD74	0.704696	0.480999	0.999866	0.395536	0.373239	-0.0274976	0.978063	0.99998	1.1899	0.538462	0.338599	0.729531	0.999923	0.792715	0.45585	Control
B cells	Mast	COPA^NTRK1	COPA	NTRK1	COPA	NTRK1	0.704696	0.480999	0.999866	0.418973	0.375758	-0.647983	0.516996	0.99998	0.661584	0.526786	0.0283566	0.498998	0.999923	0.540278	0.451272	Pembro	COPA	NTRK1	COPA	NTRK1	0.704696	0.480999	0.999866	0.395536	0.373239	-0.647983	0.516996	0.99998	0.645387	0.507692	0.0283566	0.498998	0.999923	0.520461	0.440466	Control
B cells	Mast	FAM3C^LAMP1	FAM3C	LAMP1	FAM3C	LAMP1	0.55118	0.581511	0.999866	0.467144	0.381818	-0.118159	0.905942	0.99998	0.684073	0.544643	0.216511	0.743726	0.999923	0.575609	0.463231	Pembro	FAM3C	LAMP1	FAM3C	LAMP1	0.55118	0.581511	0.999866	0.40751	0.34507	-0.118159	0.905942	0.99998	0.759973	0.646154	0.216511	0.743726	0.999923	0.583741	0.495612	Control
B cells	Mast	FCER2^ITGAM_ITGB2	FCER2	ITGAM	FCER2	ITGAM_ITGB2	-1.76513	0.0775414	0.999866	0.126012	0.0848485	0.98695	0.323667	0.99998	0.367461	0.357143	-0.389091	0.200604	0.999923	0.246736	0.220996	Pembro	FCER2	ITGAM	FCER2	ITGAM_ITGB2	-1.76513	0.0775414	0.999866	0.279913	0.190141	0.98695	0.323667	0.99998	0.29573	0.307692	-0.389091	0.200604	0.999923	0.287822	0.248917	Control
B cells	Mast	FCER2^ITGAV_ITGB3	FCER2	ITGB3	FCER2	ITGAV_ITGB3	-1.76513	0.0775414	0.999866	0.126012	0.0848485	0.290136	0.771713	0.99998	0.199576	0.205357	-0.737499	0.424627	0.999923	0.162794	0.145103	Pembro	FCER2	ITGB3	FCER2	ITGAV_ITGB3	-1.76513	0.0775414	0.999866	0.279913	0.190141	0.290136	0.771713	0.99998	0.182602	0.169231	-0.737499	0.424627	0.999923	0.231258	0.179686	Control
B cells	Mast	FCER2^ITGAX_ITGB2	FCER2	ITGAX	FCER2	ITGAX_ITGB2	-1.76513	0.0775414	0.999866	0.126012	0.0848485	0.620333	0.535039	0.99998	0.314754	0.303571	-0.5724	0.30629	0.999923	0.220383	0.19421	Pembro	FCER2	ITGAX	FCER2	ITGAX_ITGB2	-1.76513	0.0775414	0.999866	0.279913	0.190141	0.620333	0.535039	0.99998	0.291496	0.276923	-0.5724	0.30629	0.999923	0.285704	0.233532	Control
B cells	Mast	GNAI2^ADCY7	GNAI2	ADCY7	GNAI2	ADCY7	-0.55017	0.582203	0.999866	1.08904	0.775758	-0.825621	0.409019	0.99998	0.160833	0.1875	-0.687896	0.495611	0.999923	0.624939	0.481629	Pembro	GNAI2	ADCY7	GNAI2	ADCY7	-0.55017	0.582203	0.999866	1.21919	0.823944	-0.825621	0.409019	0.99998	0.243865	0.261538	-0.687896	0.495611	0.999923	0.731526	0.542741	Control
B cells	Mast	GNAI2^S1PR1	GNAI2	S1PR1	GNAI2	S1PR1	-0.55017	0.582203	0.999866	1.08904	0.775758	0.360756	0.718282	0.99998	0.524221	0.4375	-0.0947068	0.650242	0.999923	0.806633	0.606629	Pembro	GNAI2	S1PR1	GNAI2	S1PR1	-0.55017	0.582203	0.999866	1.21919	0.823944	0.360756	0.718282	0.99998	0.490927	0.415385	-0.0947068	0.650242	0.999923	0.855057	0.619664	Control
B cells	Mast	GNAI2^UNC5B	GNAI2	UNC5B	GNAI2	UNC5B	-0.55017	0.582203	0.999866	1.08904	0.775758	-0.423876	0.671656	0.99998	0.249055	0.241071	-0.487023	0.626929	0.999923	0.66905	0.508415	Pembro	GNAI2	UNC5B	GNAI2	UNC5B	-0.55017	0.582203	0.999866	1.21919	0.823944	-0.423876	0.671656	0.99998	0.267888	0.261538	-0.487023	0.626929	0.999923	0.743537	0.542741	Control
B cells	Mast	GNAS^ADCY7	GNAS	ADCY7	GNAS	ADCY7	-0.439192	0.660523	0.999866	1.89482	0.933333	-0.825621	0.409019	0.99998	0.160833	0.1875	-0.632406	0.534771	0.999923	1.02783	0.560417	Pembro	GNAS	ADCY7	GNAS	ADCY7	-0.439192	0.660523	0.999866	2.03482	0.978873	-0.825621	0.409019	0.99998	0.243865	0.261538	-0.632406	0.534771	0.999923	1.13934	0.620206	Control
B cells	Mast	GNAS^ADRB2	GNAS	ADRB2	GNAS	ADRB2	-0.439192	0.660523	0.999866	1.89482	0.933333	-0.379297	0.704467	0.99998	0.959364	0.616071	-0.409244	0.682495	0.999923	1.42709	0.774702	Pembro	GNAS	ADRB2	GNAS	ADRB2	-0.439192	0.660523	0.999866	2.03482	0.978873	-0.379297	0.704467	0.99998	0.916637	0.630769	-0.409244	0.682495	0.999923	1.47573	0.804821	Control
B cells	Mast	GPI^AMFR	GPI	AMFR	GPI	AMFR	0.1926	0.847272	0.999866	0.487973	0.430303	-0.794602	0.426845	0.99998	0.212109	0.214286	-0.301001	0.637059	0.999923	0.350041	0.322294	Pembro	GPI	AMFR	GPI	AMFR	0.1926	0.847272	0.999866	0.474356	0.408451	-0.794602	0.426845	0.99998	0.32328	0.338462	-0.301001	0.637059	0.999923	0.398818	0.373456	Control
B cells	Mast	GPI^NTRK1	GPI	NTRK1	GPI	NTRK1	0.1926	0.847272	0.999866	0.487973	0.430303	-0.647983	0.516996	0.99998	0.661584	0.526786	-0.227692	0.682134	0.999923	0.574778	0.478544	Pembro	GPI	NTRK1	GPI	NTRK1	0.1926	0.847272	0.999866	0.474356	0.408451	-0.647983	0.516996	0.99998	0.645387	0.507692	-0.227692	0.682134	0.999923	0.559871	0.458072	Control
B cells	Mast	GRN^NTRK1	GRN	NTRK1	GRN	NTRK1	0.00207592	0.998344	0.999866	0.752745	0.581818	-0.647983	0.516996	0.99998	0.661584	0.526786	-0.322954	0.75767	0.999923	0.707165	0.554302	Pembro	GRN	NTRK1	GRN	NTRK1	0.00207592	0.998344	0.999866	0.773501	0.56338	-0.647983	0.516996	0.99998	0.645387	0.507692	-0.322954	0.75767	0.999923	0.709444	0.535536	Control
B cells	Mast	HLA-A^APLP2	HLA-A	APLP2	HLA-A	APLP2	0.402703	0.687167	0.999866	3.26309	0.993939	-1.3235	0.18567	0.99998	0.265278	0.25	-0.460397	0.436419	0.999923	1.76418	0.62197	Pembro	HLA-A	APLP2	HLA-A	APLP2	0.402703	0.687167	0.999866	3.16981	0.992958	-1.3235	0.18567	0.99998	0.486812	0.446154	-0.460397	0.436419	0.999923	1.82831	0.719556	Control
B cells	Mast	HMGB1^HAVCR2	HMGB1	HAVCR2	HMGB1	HAVCR2	-0.242847	0.808124	0.999866	2.19454	0.969697	0.345159	0.729975	0.99998	0.253539	0.241071	0.0511559	0.769049	0.999923	1.22404	0.605384	Pembro	HMGB1	HAVCR2	HMGB1	HAVCR2	-0.242847	0.808124	0.999866	2.17601	0.950704	0.345159	0.729975	0.99998	0.266167	0.246154	0.0511559	0.769049	0.999923	1.22109	0.598429	Control
B cells	Mast	HSPA8^ADRB2	HSPA8	ADRB2	HSPA8	ADRB2	0.282643	0.777451	0.999866	1.55936	0.854545	-0.379297	0.704467	0.99998	0.959364	0.616071	-0.0483272	0.740959	0.999923	1.25936	0.735308	Pembro	HSPA8	ADRB2	HSPA8	ADRB2	0.282643	0.777451	0.999866	1.52219	0.866197	-0.379297	0.704467	0.99998	0.916637	0.630769	-0.0483272	0.740959	0.999923	1.21941	0.748483	Control
B cells	Mast	ICAM1^IL2RG	ICAM1	IL2RG	ICAM1	IL2RG	2.34802	0.0188736	0.999866	0.181401	0.151515	0.738407	0.460267	0.99998	0.406261	0.303571	1.54321	0.23957	0.999923	0.293831	0.227543	Pembro	ICAM1	IL2RG	ICAM1	IL2RG	2.34802	0.0188736	0.999866	0.113996	0.0985915	0.738407	0.460267	0.99998	0.395451	0.338462	1.54321	0.23957	0.999923	0.254724	0.218527	Control
B cells	Mast	ICAM1^ITGAM_ITGB2	ICAM1	ITGAM	ICAM1	ITGAM_ITGB2	2.34802	0.0188736	0.999866	0.181401	0.151515	0.98695	0.323667	0.99998	0.367461	0.357143	1.66748	0.17127	0.999923	0.274431	0.254329	Pembro	ICAM1	ITGAM	ICAM1	ITGAM_ITGB2	2.34802	0.0188736	0.999866	0.113996	0.0985915	0.98695	0.323667	0.99998	0.29573	0.307692	1.66748	0.17127	0.999923	0.204863	0.203142	Control
B cells	Mast	ICAM1^ITGAX_ITGB2	ICAM1	ITGAX	ICAM1	ITGAX_ITGB2	2.34802	0.0188736	0.999866	0.181401	0.151515	0.620333	0.535039	0.99998	0.314754	0.303571	1.48418	0.276956	0.999923	0.248078	0.227543	Pembro	ICAM1	ITGAX	ICAM1	ITGAX_ITGB2	2.34802	0.0188736	0.999866	0.113996	0.0985915	0.620333	0.535039	0.99998	0.291496	0.276923	1.48418	0.276956	0.999923	0.202746	0.187757	Control
B cells	Mast	ICAM2^ITGAM_ITGB2	ICAM2	ITGAM	ICAM2	ITGAM_ITGB2	0.644317	0.51937	0.999866	0.285061	0.260606	0.98695	0.323667	0.99998	0.367461	0.357143	0.815634	0.421518	0.999923	0.326261	0.308874	Pembro	ICAM2	ITGAM	ICAM2	ITGAM_ITGB2	0.644317	0.51937	0.999866	0.234986	0.204225	0.98695	0.323667	0.99998	0.29573	0.307692	0.815634	0.421518	0.999923	0.265358	0.255959	Control
B cells	Mast	IL16^CD9	IL16	CD9	IL16	CD9	-0.103764	0.917357	0.999866	0.717965	0.551515	-0.234816	0.814351	0.99998	2.3325	0.901786	-0.16929	0.865854	0.999923	1.52523	0.72665	Pembro	IL16	CD9	IL16	CD9	-0.103764	0.917357	0.999866	0.696248	0.528169	-0.234816	0.814351	0.99998	2.26319	0.892308	-0.16929	0.865854	0.999923	1.47972	0.710238	Control
B cells	Mast	IL32^ITGB3	IL32	ITGB3	IL32	ITGB3	0.0596275	0.952452	0.999866	0.282115	0.175758	0.290136	0.771713	0.99998	0.199576	0.205357	0.174882	0.862082	0.999923	0.240846	0.190557	Pembro	IL32	ITGB3	IL32	ITGB3	0.0596275	0.952452	0.999866	0.186981	0.0985915	0.290136	0.771713	0.99998	0.182602	0.169231	0.174882	0.862082	0.999923	0.184792	0.133911	Control
B cells	Mast	LGALS1^CD69	LGALS1	CD69	LGALS1	CD69	-0.599986	0.548516	0.999866	0.841603	0.472727	-1.55738	0.11938	0.99998	0.563863	0.366071	-1.07868	0.333948	0.999923	0.702733	0.419399	Pembro	LGALS1	CD69	LGALS1	CD69	-0.599986	0.548516	0.999866	0.779966	0.408451	-1.55738	0.11938	0.99998	0.790696	0.430769	-1.07868	0.333948	0.999923	0.785331	0.41961	Control
B cells	Mast	LGALS1^ITGB1	LGALS1	ITGB1	LGALS1	ITGB1	-0.599986	0.548516	0.999866	0.841603	0.472727	0.669883	0.502932	0.99998	0.594662	0.473214	0.0349486	0.525724	0.999923	0.718133	0.472971	Pembro	LGALS1	ITGB1	LGALS1	ITGB1	-0.599986	0.548516	0.999866	0.779966	0.408451	0.669883	0.502932	0.99998	0.564225	0.492308	0.0349486	0.525724	0.999923	0.672096	0.450379	Control
B cells	Mast	LGALS1^PTPRC	LGALS1	PTPRC	LGALS1	PTPRC	-0.599986	0.548516	0.999866	0.841603	0.472727	0.65767	0.51075	0.99998	0.920168	0.660714	0.0288422	0.529633	0.999923	0.880886	0.566721	Pembro	LGALS1	PTPRC	LGALS1	PTPRC	-0.599986	0.548516	0.999866	0.779966	0.408451	0.65767	0.51075	0.99998	0.770439	0.615385	0.0288422	0.529633	0.999923	0.775203	0.511918	Control
B cells	Mast	LGALS3^ENG	LGALS3	ENG	LGALS3	ENG	0.571953	0.567354	0.999866	0.180551	0.151515	-0.299741	0.764375	0.99998	0.227456	0.205357	0.136106	0.665864	0.999923	0.204004	0.178436	Pembro	LGALS3	ENG	LGALS3	ENG	0.571953	0.567354	0.999866	0.11608	0.0985915	-0.299741	0.764375	0.99998	0.282182	0.276923	0.136106	0.665864	0.999923	0.199131	0.187757	Control
B cells	Mast	LGALS9^CD44	LGALS9	CD44	LGALS9	CD44	0.782873	0.433702	0.999866	0.175962	0.169697	-0.657614	0.510786	0.99998	2.54592	0.955357	0.0626298	0.472244	0.999923	1.36094	0.562527	Pembro	LGALS9	CD44	LGALS9	CD44	0.782873	0.433702	0.999866	0.115461	0.105634	-0.657614	0.510786	0.99998	2.7061	0.953846	0.0626298	0.472244	0.999923	1.41078	0.52974	Control
B cells	Mast	LGALS9^CD47	LGALS9	CD47	LGALS9	CD47	0.782873	0.433702	0.999866	0.175962	0.169697	0.99857	0.318003	0.99998	0.525017	0.455357	0.890722	0.375852	0.999923	0.35049	0.312527	Pembro	LGALS9	CD47	LGALS9	CD47	0.782873	0.433702	0.999866	0.115461	0.105634	0.99857	0.318003	0.99998	0.345939	0.323077	0.890722	0.375852	0.999923	0.2307	0.214355	Control
B cells	Mast	LGALS9^HAVCR2	LGALS9	HAVCR2	LGALS9	HAVCR2	0.782873	0.433702	0.999866	0.175962	0.169697	0.345159	0.729975	0.99998	0.253539	0.241071	0.564016	0.581838	0.999923	0.214751	0.205384	Pembro	LGALS9	HAVCR2	LGALS9	HAVCR2	0.782873	0.433702	0.999866	0.115461	0.105634	0.345159	0.729975	0.99998	0.266167	0.246154	0.564016	0.581838	0.999923	0.190814	0.175894	Control
B cells	Mast	LGALS9^PTPRC	LGALS9	PTPRC	LGALS9	PTPRC	0.782873	0.433702	0.999866	0.175962	0.169697	0.65767	0.51075	0.99998	0.920168	0.660714	0.720272	0.472226	0.999923	0.548065	0.415206	Pembro	LGALS9	PTPRC	LGALS9	PTPRC	0.782873	0.433702	0.999866	0.115461	0.105634	0.65767	0.51075	0.99998	0.770439	0.615385	0.720272	0.472226	0.999923	0.44295	0.360509	Control
B cells	Mast	LGALS9^SLC1A5	LGALS9	SLC1A5	LGALS9	SLC1A5	0.782873	0.433702	0.999866	0.175962	0.169697	-0.807109	0.419604	0.99998	0.33785	0.294643	-0.0121179	0.426653	0.999923	0.256906	0.23217	Pembro	LGALS9	SLC1A5	LGALS9	SLC1A5	0.782873	0.433702	0.999866	0.115461	0.105634	-0.807109	0.419604	0.99998	0.374209	0.323077	-0.0121179	0.426653	0.999923	0.244835	0.214355	Control
B cells	Mast	LMAN1^MCFD2	LMAN1	MCFD2	LMAN1	MCFD2	-1.03997	0.298354	0.999866	0.33445	0.321212	0.246632	0.805193	0.99998	0.358891	0.330357	-0.396669	0.551774	0.999923	0.346671	0.325785	Pembro	LMAN1	MCFD2	LMAN1	MCFD2	-1.03997	0.298354	0.999866	0.42091	0.366197	0.246632	0.805193	0.99998	0.363794	0.369231	-0.396669	0.551774	0.999923	0.392352	0.367714	Control
B cells	Mast	MAML2^NOTCH2	MAML2	NOTCH2	MAML2	NOTCH2	0.41418	0.678742	0.999866	0.286603	0.254545	-1.15773	0.246974	0.99998	0.165013	0.169643	-0.371775	0.462858	0.999923	0.225808	0.212094	Pembro	MAML2	NOTCH2	MAML2	NOTCH2	0.41418	0.678742	0.999866	0.289473	0.260563	-1.15773	0.246974	0.99998	0.240499	0.230769	-0.371775	0.462858	0.999923	0.264986	0.245666	Control
B cells	Mast	MFNG^NOTCH2	MFNG	NOTCH2	MFNG	NOTCH2	0.964393	0.334849	0.999866	0.349466	0.309091	-1.15773	0.246974	0.99998	0.165013	0.169643	-0.0966683	0.290912	0.999923	0.257239	0.239367	Pembro	MFNG	NOTCH2	MFNG	NOTCH2	0.964393	0.334849	0.999866	0.275481	0.267606	-1.15773	0.246974	0.99998	0.240499	0.230769	-0.0966683	0.290912	0.999923	0.25799	0.249187	Control
B cells	Mast	MIF^CD44_CD74	MIF	CD74	MIF	CD44_CD74	-0.0633776	0.949466	0.999866	1.55112	0.866667	-0.0274976	0.978063	0.99998	1.701	0.723214	-0.0454376	0.963764	0.999923	1.62606	0.79494	Pembro	MIF	CD74	MIF	CD44_CD74	-0.0633776	0.949466	0.999866	1.69146	0.964789	-0.0274976	0.978063	0.99998	1.1899	0.538462	-0.0454376	0.963764	0.999923	1.44068	0.751625	Control
B cells	Mast	MIF^CD74_CXCR2	MIF	CD74	MIF	CD74_CXCR2	-0.0633776	0.949466	0.999866	1.55112	0.866667	-0.0274976	0.978063	0.99998	1.701	0.723214	-0.0454376	0.963764	0.999923	1.62606	0.79494	Pembro	MIF	CD74	MIF	CD74_CXCR2	-0.0633776	0.949466	0.999866	1.69146	0.964789	-0.0274976	0.978063	0.99998	1.1899	0.538462	-0.0454376	0.963764	0.999923	1.44068	0.751625	Control
B cells	Mast	MIF^CD74_CXCR4	MIF	CD74	MIF	CD74_CXCR4	-0.0633776	0.949466	0.999866	1.55112	0.866667	-0.0274976	0.978063	0.99998	1.701	0.723214	-0.0454376	0.963764	0.999923	1.62606	0.79494	Pembro	MIF	CD74	MIF	CD74_CXCR4	-0.0633776	0.949466	0.999866	1.69146	0.964789	-0.0274976	0.978063	0.99998	1.1899	0.538462	-0.0454376	0.963764	0.999923	1.44068	0.751625	Control
B cells	Mast	MIF^TNFRSF14	MIF	TNFRSF14	MIF	TNFRSF14	-0.0633776	0.949466	0.999866	1.55112	0.866667	0.768854	0.44198	0.99998	0.585239	0.491071	0.352738	0.695723	0.999923	1.06818	0.678869	Pembro	MIF	TNFRSF14	MIF	TNFRSF14	-0.0633776	0.949466	0.999866	1.69146	0.964789	0.768854	0.44198	0.99998	0.500221	0.430769	0.352738	0.695723	0.999923	1.09584	0.697779	Control
B cells	Mast	NAMPT^ITGA5_ITGB1	NAMPT	ITGB1	NAMPT	ITGA5_ITGB1	-0.789909	0.429581	0.999866	0.167188	0.175758	0.669883	0.502932	0.99998	0.594662	0.473214	-0.0600131	0.466257	0.999923	0.380925	0.324486	Pembro	NAMPT	ITGB1	NAMPT	ITGA5_ITGB1	-0.789909	0.429581	0.999866	0.192478	0.176056	0.669883	0.502932	0.99998	0.564225	0.492308	-0.0600131	0.466257	0.999923	0.378352	0.334182	Control
B cells	Mast	PKM^CD44	PKM	CD44	PKM	CD44	-1.97954	0.0477551	0.999866	0.888956	0.630303	-0.657614	0.510786	0.99998	2.54592	0.955357	-1.31858	0.279271	0.999923	1.71744	0.79283	Pembro	PKM	CD44	PKM	CD44	-1.97954	0.0477551	0.999866	1.23093	0.739437	-0.657614	0.510786	0.99998	2.7061	0.953846	-1.31858	0.279271	0.999923	1.96852	0.846641	Control
B cells	Mast	PSEN1^CD44	PSEN1	CD44	PSEN1	CD44	0.541108	0.588433	0.999866	0.185446	0.175758	-0.657614	0.510786	0.99998	2.54592	0.955357	-0.0582527	0.54961	0.999923	1.36569	0.565557	Pembro	PSEN1	CD44	PSEN1	CD44	0.541108	0.588433	0.999866	0.150633	0.140845	-0.657614	0.510786	0.99998	2.7061	0.953846	-0.0582527	0.54961	0.999923	1.42837	0.547346	Control
B cells	Mast	PSEN1^NCSTN	PSEN1	NCSTN	PSEN1	NCSTN	0.541108	0.588433	0.999866	0.185446	0.175758	1.02431	0.305689	0.99998	0.258476	0.267857	0.78271	0.447061	0.999923	0.221961	0.221807	Pembro	PSEN1	NCSTN	PSEN1	NCSTN	0.541108	0.588433	0.999866	0.150633	0.140845	1.02431	0.305689	0.99998	0.197666	0.215385	0.78271	0.447061	0.999923	0.17415	0.178115	Control
B cells	Mast	PSEN1^NOTCH2	PSEN1	NOTCH2	PSEN1	NOTCH2	0.541108	0.588433	0.999866	0.185446	0.175758	-1.15773	0.246974	0.99998	0.165013	0.169643	-0.308311	0.417704	0.999923	0.17523	0.1727	Pembro	PSEN1	NOTCH2	PSEN1	NOTCH2	0.541108	0.588433	0.999866	0.150633	0.140845	-1.15773	0.246974	0.99998	0.240499	0.230769	-0.308311	0.417704	0.999923	0.195566	0.185807	Control
B cells	Mast	PTDSS1^JMJD6	PTDSS1	JMJD6	PTDSS1	JMJD6	0.351744	0.72503	0.999866	0.399569	0.357576	-0.720321	0.471327	0.99998	0.246649	0.241071	-0.184289	0.598179	0.999923	0.323109	0.299324	Pembro	PTDSS1	JMJD6	PTDSS1	JMJD6	0.351744	0.72503	0.999866	0.358313	0.309859	-0.720321	0.471327	0.99998	0.327341	0.292308	-0.184289	0.598179	0.999923	0.342827	0.301083	Control
B cells	Mast	SELPLG^ITGAM	SELPLG	ITGAM	SELPLG	ITGAM	1.53364	0.125118	0.999866	0.102751	0.0969697	0.98695	0.323667	0.99998	0.367461	0.357143	1.2603	0.224393	0.999923	0.235106	0.227056	Pembro	SELPLG	ITGAM	SELPLG	ITGAM	1.53364	0.125118	0.999866	0.0708898	0.0704225	0.98695	0.323667	0.99998	0.29573	0.307692	1.2603	0.224393	0.999923	0.18331	0.189057	Control
B cells	Mast	SEMA4B^DCBLD2	SEMA4B	DCBLD2	SEMA4B	DCBLD2	-0.326126	0.744329	0.999866	0.276928	0.266667	-0.209903	0.833743	0.99998	0.509688	0.410714	-0.268015	0.789036	0.999923	0.393308	0.33869	Pembro	SEMA4B	DCBLD2	SEMA4B	DCBLD2	-0.326126	0.744329	0.999866	0.305468	0.260563	-0.209903	0.833743	0.99998	0.592655	0.476923	-0.268015	0.789036	0.999923	0.449062	0.368743	Control
B cells	Mast	SEMA7A^ITGA1_ITGB1	SEMA7A	ITGB1	SEMA7A	ITGA1_ITGB1	-1.04789	0.294691	0.999866	0.335019	0.266667	0.669883	0.502932	0.99998	0.594662	0.473214	-0.189001	0.398812	0.999923	0.464841	0.36994	Pembro	SEMA7A	ITGB1	SEMA7A	ITGA1_ITGB1	-1.04789	0.294691	0.999866	0.431896	0.323944	0.669883	0.502932	0.99998	0.564225	0.492308	-0.189001	0.398812	0.999923	0.498061	0.408126	Control
B cells	Mast	SPTAN1^PTPRA	SPTAN1	PTPRA	SPTAN1	PTPRA	0.462104	0.644007	0.999866	0.376448	0.345455	0.858	0.390892	0.99998	0.532701	0.4375	0.660052	0.51745	0.999923	0.454574	0.391477	Pembro	SPTAN1	PTPRA	SPTAN1	PTPRA	0.462104	0.644007	0.999866	0.407989	0.359155	0.858	0.390892	0.99998	0.445034	0.4	0.660052	0.51745	0.999923	0.426512	0.379577	Control
B cells	Mast	ST6GAL1^CD22	ST6GAL1	CD22	ST6GAL1	CD22	0.225043	0.821945	0.999866	0.579851	0.50303	0.354545	0.72293	0.99998	0.663896	0.508929	0.289794	0.772438	0.999923	0.621874	0.505979	Pembro	ST6GAL1	CD22	ST6GAL1	CD22	0.225043	0.821945	0.999866	0.600283	0.521127	0.354545	0.72293	0.99998	0.651625	0.507692	0.289794	0.772438	0.999923	0.625954	0.51441	Control
B cells	Mast	TGFB1^ACVR1_TGFBR1_TGFBR2	TGFB1	ACVR1	TGFB1	ACVR1_TGFBR1_TGFBR2	-0.936868	0.348827	0.999866	0.934066	0.672727	0.635835	0.524884	0.99998	0.191052	0.205357	-0.150516	0.436855	0.999923	0.562559	0.439042	Pembro	TGFB1	ACVR1	TGFB1	ACVR1_TGFBR1_TGFBR2	-0.936868	0.348827	0.999866	1.06187	0.746479	0.635835	0.524884	0.99998	0.192194	0.230769	-0.150516	0.436855	0.999923	0.627033	0.488624	Control
B cells	Mast	TGFB1^ACVR1_TGFBR2	TGFB1	ACVR1	TGFB1	ACVR1_TGFBR2	-0.936868	0.348827	0.999866	0.934066	0.672727	0.635835	0.524884	0.99998	0.191052	0.205357	-0.150516	0.436855	0.999923	0.562559	0.439042	Pembro	TGFB1	ACVR1	TGFB1	ACVR1_TGFBR2	-0.936868	0.348827	0.999866	1.06187	0.746479	0.635835	0.524884	0.99998	0.192194	0.230769	-0.150516	0.436855	0.999923	0.627033	0.488624	Control
B cells	Mast	TGFB1^ACVR1B_TGFBR2	TGFB1	TGFBR2	TGFB1	ACVR1B_TGFBR2	-0.936868	0.348827	0.999866	0.934066	0.672727	1.20264	0.229115	0.99998	1.0268	0.642857	0.132886	0.288971	0.999923	0.980434	0.657792	Pembro	TGFB1	TGFBR2	TGFB1	ACVR1B_TGFBR2	-0.936868	0.348827	0.999866	1.06187	0.746479	1.20264	0.229115	0.99998	0.89176	0.676923	0.132886	0.288971	0.999923	0.976816	0.711701	Control
B cells	Mast	TGFB1^ENG	TGFB1	ENG	TGFB1	ENG	-0.936868	0.348827	0.999866	0.934066	0.672727	-0.299741	0.764375	0.99998	0.227456	0.205357	-0.618304	0.556601	0.999923	0.580761	0.439042	Pembro	TGFB1	ENG	TGFB1	ENG	-0.936868	0.348827	0.999866	1.06187	0.746479	-0.299741	0.764375	0.99998	0.282182	0.276923	-0.618304	0.556601	0.999923	0.672027	0.511701	Control
B cells	Mast	TGFB1^ITGB1	TGFB1	ITGB1	TGFB1	ITGB1	-0.936868	0.348827	0.999866	0.934066	0.672727	0.669883	0.502932	0.99998	0.594662	0.473214	-0.133492	0.42588	0.999923	0.764364	0.572971	Pembro	TGFB1	ITGB1	TGFB1	ITGB1	-0.936868	0.348827	0.999866	1.06187	0.746479	0.669883	0.502932	0.99998	0.564225	0.492308	-0.133492	0.42588	0.999923	0.813048	0.619393	Control
B cells	Mast	TGFB1^ITGB3	TGFB1	ITGB3	TGFB1	ITGB3	-0.936868	0.348827	0.999866	0.934066	0.672727	0.290136	0.771713	0.99998	0.199576	0.205357	-0.323366	0.56027	0.999923	0.566821	0.439042	Pembro	TGFB1	ITGB3	TGFB1	ITGB3	-0.936868	0.348827	0.999866	1.06187	0.746479	0.290136	0.771713	0.99998	0.182602	0.169231	-0.323366	0.56027	0.999923	0.622237	0.457855	Control
B cells	Mast	TGFB1^TGFBR1_TGFBR2	TGFB1	TGFBR2	TGFB1	TGFBR1_TGFBR2	-0.936868	0.348827	0.999866	0.934066	0.672727	1.20264	0.229115	0.99998	1.0268	0.642857	0.132886	0.288971	0.999923	0.980434	0.657792	Pembro	TGFB1	TGFBR2	TGFB1	TGFBR1_TGFBR2	-0.936868	0.348827	0.999866	1.06187	0.746479	1.20264	0.229115	0.99998	0.89176	0.676923	0.132886	0.288971	0.999923	0.976816	0.711701	Control
B cells	Mast	TLN1^ITGB3	TLN1	ITGB3	TLN1	ITGB3	-1.05408	0.291846	0.999866	0.629934	0.521212	0.290136	0.771713	0.99998	0.199576	0.205357	-0.381972	0.531779	0.999923	0.414755	0.363285	Pembro	TLN1	ITGB3	TLN1	ITGB3	-1.05408	0.291846	0.999866	0.690733	0.521127	0.290136	0.771713	0.99998	0.182602	0.169231	-0.381972	0.531779	0.999923	0.436668	0.345179	Control
B cells	Mast	TNF^VSIR	TNF	VSIR	TNF	VSIR	-0.766329	0.443481	0.999866	0.38533	0.248485	0.178133	0.858619	0.99998	0.299044	0.276786	-0.294098	0.65105	0.999923	0.342187	0.262635	Pembro	TNF	VSIR	TNF	VSIR	-0.766329	0.443481	0.999866	0.374518	0.239437	0.178133	0.858619	0.99998	0.278239	0.292308	-0.294098	0.65105	0.999923	0.326379	0.265872	Control
B cells	Mast	TNFSF12^TNFRSF12A	TNFSF12	TNFRSF12A	TNFSF12	TNFRSF12A	0.553301	0.580057	0.999866	0.343417	0.321212	-1.29137	0.196575	0.99998	0.193472	0.205357	-0.369034	0.388316	0.999923	0.268445	0.263285	Pembro	TNFSF12	TNFRSF12A	TNFSF12	TNFRSF12A	0.553301	0.580057	0.999866	0.249397	0.21831	-1.29137	0.196575	0.99998	0.339678	0.307692	-0.369034	0.388316	0.999923	0.294538	0.263001	Control
B cells	Mast	TNFSF9^HLA-DPA1	TNFSF9	HLA-DPA1	TNFSF9	HLA-DPA1	-1.19655	0.231483	0.999866	0.12761	0.109091	0.210867	0.832991	0.99998	0.800132	0.491071	-0.49284	0.532237	0.999923	0.463871	0.300081	Pembro	TNFSF9	HLA-DPA1	TNFSF9	HLA-DPA1	-1.19655	0.231483	0.999866	0.162212	0.112676	0.210867	0.832991	0.99998	0.485513	0.353846	-0.49284	0.532237	0.999923	0.323862	0.233261	Control
B cells	Mast	TOR2A^ATP5F1B	TOR2A	ATP5F1B	TOR2A	ATP5F1B	-0.0468898	0.962601	0.999866	0.114273	0.109091	0.104006	0.917165	0.99998	0.89972	0.660714	0.0285579	0.939883	0.999923	0.506997	0.384903	Pembro	TOR2A	ATP5F1B	TOR2A	ATP5F1B	-0.0468898	0.962601	0.999866	0.142879	0.126761	0.104006	0.917165	0.99998	1.05543	0.738462	0.0285579	0.939883	0.999923	0.599156	0.432611	Control
B cells	Mast	VEGFB^ADRB2	VEGFB	ADRB2	VEGFB	ADRB2	-0.0898612	0.928398	0.999866	0.808438	0.593939	-0.379297	0.704467	0.99998	0.959364	0.616071	-0.234579	0.816432	0.999923	0.883901	0.605005	Pembro	VEGFB	ADRB2	VEGFB	ADRB2	-0.0898612	0.928398	0.999866	0.844842	0.626761	-0.379297	0.704467	0.99998	0.916637	0.630769	-0.234579	0.816432	0.999923	0.880739	0.628765	Control
B cells	Mast	VIM^CD44	VIM	CD44	VIM	CD44	-0.229627	0.818382	0.999866	1.64424	0.781818	-0.657614	0.510786	0.99998	2.54592	0.955357	-0.44362	0.664584	0.999923	2.09508	0.868588	Pembro	VIM	CD44	VIM	CD44	-0.229627	0.818382	0.999866	1.66693	0.78169	-0.657614	0.510786	0.99998	2.7061	0.953846	-0.44362	0.664584	0.999923	2.18652	0.867768	Control
B cells	Monocytes	ADAM10^CD44	ADAM10	CD44	ADAM10	CD44	0.341283	0.73289	0.999866	0.309572	0.30303	-0.120709	0.903922	0.999557	1.47062	0.715328	0.110287	0.818406	0.999712	0.890095	0.509179	Pembro	ADAM10	CD44	ADAM10	CD44	0.341283	0.73289	0.999866	0.258906	0.239437	-0.120709	0.903922	0.999557	1.51978	0.737705	0.110287	0.818406	0.999712	0.889343	0.488571	Control
B cells	Monocytes	ADAM10^GPNMB	ADAM10	GPNMB	ADAM10	GPNMB	0.341283	0.73289	0.999866	0.309572	0.30303	0.00101996	0.999186	0.999557	0.577066	0.291971	0.171152	0.866038	0.999712	0.443319	0.297501	Pembro	ADAM10	GPNMB	ADAM10	GPNMB	0.341283	0.73289	0.999866	0.258906	0.239437	0.00101996	0.999186	0.999557	0.576088	0.303279	0.171152	0.866038	0.999712	0.417497	0.271358	Control
B cells	Monocytes	ADAM10^NOTCH1	ADAM10	NOTCH1	ADAM10	NOTCH1	0.341283	0.73289	0.999866	0.309572	0.30303	-0.00328245	0.997381	0.999557	0.155229	0.131387	0.169	0.865136	0.999712	0.2324	0.217209	Pembro	ADAM10	NOTCH1	ADAM10	NOTCH1	0.341283	0.73289	0.999866	0.258906	0.239437	-0.00328245	0.997381	0.999557	0.177224	0.155738	0.169	0.865136	0.999712	0.218065	0.197587	Control
B cells	Monocytes	ADAM10^NOTCH2	ADAM10	NOTCH2	ADAM10	NOTCH2	0.341283	0.73289	0.999866	0.309572	0.30303	-0.277707	0.781237	0.999557	0.252685	0.20438	0.031788	0.757064	0.999712	0.281129	0.253705	Pembro	ADAM10	NOTCH2	ADAM10	NOTCH2	0.341283	0.73289	0.999866	0.258906	0.239437	-0.277707	0.781237	0.999557	0.29849	0.245902	0.031788	0.757064	0.999712	0.278698	0.242669	Control
B cells	Monocytes	ADAM10^TSPAN14	ADAM10	TSPAN14	ADAM10	TSPAN14	0.341283	0.73289	0.999866	0.309572	0.30303	-0.17278	0.862825	0.999557	0.332865	0.277372	0.0842519	0.797857	0.999712	0.321219	0.290201	Pembro	ADAM10	TSPAN14	ADAM10	TSPAN14	0.341283	0.73289	0.999866	0.258906	0.239437	-0.17278	0.862825	0.999557	0.423317	0.352459	0.0842519	0.797857	0.999712	0.341112	0.295948	Control
B cells	Monocytes	ADAM17^ITGA5	ADAM17	ITGA5	ADAM17	ITGA5	-1.3367	0.181322	0.999866	0.208671	0.181818	-0.18355	0.854366	0.999557	0.190478	0.167883	-0.760123	0.517844	0.999712	0.199574	0.174851	Pembro	ADAM17	ITGA5	ADAM17	ITGA5	-1.3367	0.181322	0.999866	0.306858	0.28169	-0.18355	0.854366	0.999557	0.242747	0.221311	-0.760123	0.517844	0.999712	0.274802	0.251501	Control
B cells	Monocytes	ADAM17^ITGB1	ADAM17	ITGB1	ADAM17	ITGB1	-1.3367	0.181322	0.999866	0.208671	0.181818	0.510403	0.609769	0.999557	0.910562	0.554745	-0.413146	0.395546	0.999712	0.559617	0.368281	Pembro	ADAM17	ITGB1	ADAM17	ITGB1	-1.3367	0.181322	0.999866	0.306858	0.28169	0.510403	0.609769	0.999557	0.964789	0.590164	-0.413146	0.395546	0.999712	0.635823	0.435927	Control
B cells	Monocytes	ADAM17^NOTCH1	ADAM17	NOTCH1	ADAM17	NOTCH1	-1.3367	0.181322	0.999866	0.208671	0.181818	-0.00328245	0.997381	0.999557	0.155229	0.131387	-0.669989	0.589352	0.999712	0.18195	0.156603	Pembro	ADAM17	NOTCH1	ADAM17	NOTCH1	-1.3367	0.181322	0.999866	0.306858	0.28169	-0.00328245	0.997381	0.999557	0.177224	0.155738	-0.669989	0.589352	0.999712	0.242041	0.218714	Control
B cells	Monocytes	ADAM28^ITGA4	ADAM28	ITGA4	ADAM28	ITGA4	-0.248271	0.803925	0.999866	0.957831	0.660606	0.837658	0.402223	0.999557	0.422055	0.284672	0.294694	0.603074	0.999712	0.689943	0.472639	Pembro	ADAM28	ITGA4	ADAM28	ITGA4	-0.248271	0.803925	0.999866	0.881065	0.605634	0.837658	0.402223	0.999557	0.316648	0.245902	0.294694	0.603074	0.999712	0.598857	0.425768	Control
B cells	Monocytes	ALCAM^CD6	ALCAM	CD6	ALCAM	CD6	-0.281204	0.778554	0.999866	0.145656	0.151515	-0.340405	0.733551	0.999557	0.329356	0.233577	-0.310805	0.756053	0.999712	0.237506	0.192546	Pembro	ALCAM	CD6	ALCAM	CD6	-0.281204	0.778554	0.999866	0.158327	0.15493	-0.340405	0.733551	0.999557	0.29111	0.213115	-0.310805	0.756053	0.999712	0.224719	0.184022	Control
B cells	Monocytes	ALCAM^NRP1	ALCAM	NRP1	ALCAM	NRP1	-0.281204	0.778554	0.999866	0.145656	0.151515	1.38412	0.166322	0.999557	0.218874	0.167883	0.551457	0.472438	0.999712	0.182265	0.159699	Pembro	ALCAM	NRP1	ALCAM	NRP1	-0.281204	0.778554	0.999866	0.158327	0.15493	1.38412	0.166322	0.999557	0.172162	0.122951	0.551457	0.472438	0.999712	0.165244	0.13894	Control
B cells	Monocytes	ANXA2^TLR2	ANXA2	TLR2	ANXA2	TLR2	-0.75846	0.448175	0.999866	0.551568	0.436364	-0.0133822	0.989323	0.999557	0.241259	0.19708	-0.385921	0.718749	0.999712	0.396413	0.316722	Pembro	ANXA2	TLR2	ANXA2	TLR2	-0.75846	0.448175	0.999866	0.718686	0.556338	-0.0133822	0.989323	0.999557	0.235048	0.213115	-0.385921	0.718749	0.999712	0.476867	0.384726	Control
B cells	Monocytes	APP^CD74	APP	CD74	APP	CD74	-0.49714	0.61909	0.999866	0.26103	0.224242	-0.126097	0.899655	0.999557	2.89916	0.927007	-0.311619	0.759373	0.999712	1.5801	0.575625	Pembro	APP	CD74	APP	CD74	-0.49714	0.61909	0.999866	0.247911	0.21831	-0.126097	0.899655	0.999557	3.15179	0.942623	-0.311619	0.759373	0.999712	1.69985	0.580466	Control
B cells	Monocytes	APP^LRP1	APP	LRP1	APP	LRP1	-0.49714	0.61909	0.999866	0.26103	0.224242	0.182758	0.854988	0.999557	0.399739	0.226277	-0.157191	0.737039	0.999712	0.330385	0.22526	Pembro	APP	LRP1	APP	LRP1	-0.49714	0.61909	0.999866	0.247911	0.21831	0.182758	0.854988	0.999557	0.420093	0.262295	-0.157191	0.737039	0.999712	0.334002	0.240302	Control
B cells	Monocytes	APP^LRP10	APP	LRP10	APP	LRP10	-0.49714	0.61909	0.999866	0.26103	0.224242	-0.684072	0.49393	0.999557	0.383966	0.321168	-0.590606	0.55651	0.999712	0.322498	0.272705	Pembro	APP	LRP10	APP	LRP10	-0.49714	0.61909	0.999866	0.247911	0.21831	-0.684072	0.49393	0.999557	0.386734	0.303279	-0.590606	0.55651	0.999712	0.317322	0.260794	Control
B cells	Monocytes	APP^NOTCH2	APP	NOTCH2	APP	NOTCH2	-0.49714	0.61909	0.999866	0.26103	0.224242	-0.277707	0.781237	0.999557	0.252685	0.20438	-0.387424	0.700164	0.999712	0.256858	0.214311	Pembro	APP	NOTCH2	APP	NOTCH2	-0.49714	0.61909	0.999866	0.247911	0.21831	-0.277707	0.781237	0.999557	0.29849	0.245902	-0.387424	0.700164	0.999712	0.2732	0.232106	Control
B cells	Monocytes	APP^PTGER2	APP	PTGER2	APP	PTGER2	-0.49714	0.61909	0.999866	0.26103	0.224242	-1.2447	0.21324	0.999557	0.184725	0.160584	-0.870922	0.416165	0.999712	0.222878	0.192413	Pembro	APP	PTGER2	APP	PTGER2	-0.49714	0.61909	0.999866	0.247911	0.21831	-1.2447	0.21324	0.999557	0.257508	0.229508	-0.870922	0.416165	0.999712	0.252709	0.223909	Control
B cells	Monocytes	ARF6^SMAP1	ARF6	SMAP1	ARF6	SMAP1	0.361718	0.717563	0.999866	1.26016	0.8	-0.246924	0.804967	0.999557	0.254246	0.226277	0.0573972	0.761265	0.999712	0.757204	0.513139	Pembro	ARF6	SMAP1	ARF6	SMAP1	0.361718	0.717563	0.999866	1.17599	0.767606	-0.246924	0.804967	0.999557	0.263451	0.221311	0.0573972	0.761265	0.999712	0.719722	0.494459	Control
B cells	Monocytes	B2M^KLRD1	B2M	KLRD1	B2M	KLRD1	0.74525	0.45612	0.999866	4.52164	0.993939	-0.408573	0.682853	0.999557	0.376801	0.218978	0.168339	0.569487	0.999712	2.44922	0.606459	Pembro	B2M	KLRD1	B2M	KLRD1	0.74525	0.45612	0.999866	4.42578	1	-0.408573	0.682853	0.999557	0.511898	0.295082	0.168339	0.569487	0.999712	2.46884	0.647541	Control
B cells	Monocytes	CALM1^PTPRA	CALM1	PTPRA	CALM1	PTPRA	0.799033	0.424271	0.999866	1.33978	0.830303	-0.777659	0.43677	0.999557	0.465696	0.364964	0.010687	0.43052	0.999712	0.902737	0.597633	Pembro	CALM1	PTPRA	CALM1	PTPRA	0.799033	0.424271	0.999866	1.20678	0.795775	-0.777659	0.43677	0.999557	0.462005	0.344262	0.010687	0.43052	0.999712	0.834394	0.570018	Control
B cells	Monocytes	CALR^ITGAV	CALR	ITGAV	CALR	ITGAV	-0.674783	0.499814	0.999866	1.01176	0.678788	1.01064	0.31219	0.999557	0.126663	0.116788	0.167928	0.406002	0.999712	0.569211	0.397788	Pembro	CALR	ITGAV	CALR	ITGAV	-0.674783	0.499814	0.999866	1.00835	0.640845	1.01064	0.31219	0.999557	0.0903109	0.0901639	0.167928	0.406002	0.999712	0.54933	0.365505	Control
B cells	Monocytes	CALR^LRP1	CALR	LRP1	CALR	LRP1	-0.674783	0.499814	0.999866	1.01176	0.678788	0.182758	0.854988	0.999557	0.399739	0.226277	-0.246012	0.677401	0.999712	0.705749	0.452533	Pembro	CALR	LRP1	CALR	LRP1	-0.674783	0.499814	0.999866	1.00835	0.640845	0.182758	0.854988	0.999557	0.420093	0.262295	-0.246012	0.677401	0.999712	0.714221	0.45157	Control
B cells	Monocytes	CCL5^CCR1	CCL5	CCR1	CCL5	CCR1	1.03692	0.299771	0.999866	0.298058	0.157576	-1.02286	0.306374	0.999557	0.221137	0.175182	0.00703252	0.303073	0.999712	0.259597	0.166379	Pembro	CCL5	CCR1	CCL5	CCR1	1.03692	0.299771	0.999866	0.186628	0.119718	-1.02286	0.306374	0.999557	0.318568	0.204918	0.00703252	0.303073	0.999712	0.252598	0.162318	Control
B cells	Monocytes	CCL5^CCRL2	CCL5	CCRL2	CCL5	CCRL2	1.03692	0.299771	0.999866	0.298058	0.157576	-0.484723	0.627873	0.999557	0.179778	0.175182	0.276101	0.463822	0.999712	0.238918	0.166379	Pembro	CCL5	CCRL2	CCL5	CCRL2	1.03692	0.299771	0.999866	0.186628	0.119718	-0.484723	0.627873	0.999557	0.247476	0.204918	0.276101	0.463822	0.999712	0.217052	0.162318	Control
B cells	Monocytes	CCL5^CXCR3	CCL5	CXCR3	CCL5	CXCR3	1.03692	0.299771	0.999866	0.298058	0.157576	0.106497	0.915188	0.999557	0.502806	0.306569	0.571711	0.607479	0.999712	0.400432	0.232073	Pembro	CCL5	CXCR3	CCL5	CXCR3	1.03692	0.299771	0.999866	0.186628	0.119718	0.106497	0.915188	0.999557	0.432191	0.278689	0.571711	0.607479	0.999712	0.309409	0.199203	Control
B cells	Monocytes	CD22^PTPRC	CD22	PTPRC	CD22	PTPRC	0.355583	0.722153	0.999866	0.425488	0.345455	-0.777247	0.437013	0.999557	1.40792	0.678832	-0.210832	0.579583	0.999712	0.916704	0.512143	Pembro	CD22	PTPRC	CD22	PTPRC	0.355583	0.722153	0.999866	0.429964	0.330986	-0.777247	0.437013	0.999557	1.66175	0.737705	-0.210832	0.579583	0.999712	1.04586	0.534345	Control
B cells	Monocytes	CD47^SIRPA	CD47	SIRPA	CD47	SIRPA	-0.0349508	0.972119	0.999866	0.935708	0.69697	-0.15623	0.875852	0.999557	0.421825	0.321168	-0.0955903	0.923985	0.999712	0.678767	0.509069	Pembro	CD47	SIRPA	CD47	SIRPA	-0.0349508	0.972119	0.999866	0.854831	0.633803	-0.15623	0.875852	0.999557	0.4693	0.360656	-0.0955903	0.923985	0.999712	0.662065	0.497229	Control
B cells	Monocytes	CD48^CD2	CD48	CD2	CD48	CD2	0.714886	0.47468	0.999866	1.05787	0.739394	-0.52772	0.597693	0.999557	0.814475	0.445255	0.0935826	0.536186	0.999712	0.936171	0.592325	Pembro	CD48	CD2	CD48	CD2	0.714886	0.47468	0.999866	0.969158	0.676056	-0.52772	0.597693	0.999557	1.04908	0.557377	0.0935826	0.536186	0.999712	1.00912	0.616717	Control
B cells	Monocytes	CD55^ADGRE5	CD55	ADGRE5	CD55	ADGRE5	-0.289744	0.772012	0.999866	0.769402	0.587879	-0.877884	0.380007	0.999557	0.399003	0.29927	-0.583814	0.57601	0.999712	0.584203	0.443574	Pembro	CD55	ADGRE5	CD55	ADGRE5	-0.289744	0.772012	0.999866	0.77596	0.56338	-0.877884	0.380007	0.999557	0.466892	0.336066	-0.583814	0.57601	0.999712	0.621426	0.449723	Control
B cells	Monocytes	CD58^CD2	CD58	CD2	CD58	CD2	-0.240084	0.810265	0.999866	0.198052	0.187879	-0.52772	0.597693	0.999557	0.814475	0.445255	-0.383902	0.703979	0.999712	0.506263	0.316567	Pembro	CD58	CD2	CD58	CD2	-0.240084	0.810265	0.999866	0.205564	0.190141	-0.52772	0.597693	0.999557	1.04908	0.557377	-0.383902	0.703979	0.999712	0.627323	0.373759	Control
B cells	Monocytes	CD59^CD2	CD59	CD2	CD59	CD2	-0.486872	0.626349	0.999866	0.205229	0.206061	-0.52772	0.597693	0.999557	0.814475	0.445255	-0.507296	0.612021	0.999712	0.509852	0.325658	Pembro	CD59	CD2	CD59	CD2	-0.486872	0.626349	0.999866	0.22598	0.211268	-0.52772	0.597693	0.999557	1.04908	0.557377	-0.507296	0.612021	0.999712	0.637531	0.384322	Control
B cells	Monocytes	CD70^CD27	CD70	CD27	CD70	CD27	-0.515664	0.606089	0.999866	0.283598	0.242424	1.79569	0.0725445	0.999557	0.330585	0.240876	0.640011	0.339317	0.999712	0.307091	0.24165	Pembro	CD70	CD27	CD70	CD27	-0.515664	0.606089	0.999866	0.300783	0.239437	1.79569	0.0725445	0.999557	0.188112	0.131148	0.640011	0.339317	0.999712	0.244448	0.185292	Control
B cells	Monocytes	CD72^CD5	CD72	CD5	CD72	CD5	0.264891	0.791093	0.999866	0.30247	0.236364	-0.0791029	0.936951	0.999557	0.258418	0.20438	0.0928943	0.864022	0.999712	0.280444	0.220372	Pembro	CD72	CD5	CD72	CD5	0.264891	0.791093	0.999866	0.287645	0.21831	-0.0791029	0.936951	0.999557	0.244071	0.172131	0.0928943	0.864022	0.999712	0.265858	0.195221	Control
B cells	Monocytes	CD99^CD81	CD99	CD81	CD99	CD81	-1.31276	0.189263	0.999866	0.889179	0.630303	-1.02968	0.303159	0.999557	1.06024	0.649635	-1.17122	0.246211	0.999712	0.974709	0.639969	Pembro	CD99	CD81	CD99	CD81	-1.31276	0.189263	0.999866	1.03518	0.697183	-1.02968	0.303159	0.999557	1.19535	0.672131	-1.17122	0.246211	0.999712	1.11526	0.684657	Control
B cells	Monocytes	CD99^PILRA	CD99	PILRA	CD99	PILRA	-1.31276	0.189263	0.999866	0.889179	0.630303	-0.38136	0.702936	0.999557	0.511794	0.313869	-0.847062	0.4461	0.999712	0.700486	0.472086	Pembro	CD99	PILRA	CD99	PILRA	-1.31276	0.189263	0.999866	1.03518	0.697183	-0.38136	0.702936	0.999557	0.621464	0.401639	-0.847062	0.4461	0.999712	0.828322	0.549411	Control
B cells	Monocytes	CD99^PILRB	CD99	PILRB	CD99	PILRB	-1.31276	0.189263	0.999866	0.889179	0.630303	-0.0854748	0.931884	0.999557	0.179964	0.145985	-0.699119	0.560573	0.999712	0.534572	0.388144	Pembro	CD99	PILRB	CD99	PILRB	-1.31276	0.189263	0.999866	1.03518	0.697183	-0.0854748	0.931884	0.999557	0.163977	0.155738	-0.699119	0.560573	0.999712	0.599579	0.42646	Control
B cells	Monocytes	CLEC2D^KLRB1	CLEC2D	KLRB1	CLEC2D	KLRB1	-0.251966	0.801067	0.999866	0.686877	0.527273	0.199415	0.841938	0.999557	0.310199	0.175182	-0.0262754	0.821503	0.999712	0.498538	0.351228	Pembro	CLEC2D	KLRB1	CLEC2D	KLRB1	-0.251966	0.801067	0.999866	0.685489	0.485915	0.199415	0.841938	0.999557	0.464739	0.295082	-0.0262754	0.821503	0.999712	0.575114	0.390499	Control
B cells	Monocytes	COL19A1^ITGA1_ITGB1	COL19A1	ITGB1	COL19A1	ITGA1_ITGB1	0.418853	0.675324	0.999866	0.361585	0.272727	0.510403	0.609769	0.999557	0.910562	0.554745	0.464628	0.642546	0.999712	0.636074	0.413736	Pembro	COL19A1	ITGB1	COL19A1	ITGA1_ITGB1	0.418853	0.675324	0.999866	0.298	0.225352	0.510403	0.609769	0.999557	0.964789	0.590164	0.464628	0.642546	0.999712	0.631394	0.407758	Control
B cells	Monocytes	COL19A1^ITGA2_ITGB1	COL19A1	ITGB1	COL19A1	ITGA2_ITGB1	0.418853	0.675324	0.999866	0.361585	0.272727	0.510403	0.609769	0.999557	0.910562	0.554745	0.464628	0.642546	0.999712	0.636074	0.413736	Pembro	COL19A1	ITGB1	COL19A1	ITGA2_ITGB1	0.418853	0.675324	0.999866	0.298	0.225352	0.510403	0.609769	0.999557	0.964789	0.590164	0.464628	0.642546	0.999712	0.631394	0.407758	Control
B cells	Monocytes	COL9A3^CD44	COL9A3	CD44	COL9A3	CD44	1.11663	0.264152	0.999866	0.351282	0.278788	-0.120709	0.903922	0.999557	1.47062	0.715328	0.497961	0.584037	0.999712	0.91095	0.497058	Pembro	COL9A3	CD44	COL9A3	CD44	1.11663	0.264152	0.999866	0.272335	0.225352	-0.120709	0.903922	0.999557	1.51978	0.737705	0.497961	0.584037	0.999712	0.896057	0.481529	Control
B cells	Monocytes	COL9A3^ITGA1_ITGB1	COL9A3	ITGB1	COL9A3	ITGA1_ITGB1	1.11663	0.264152	0.999866	0.351282	0.278788	0.510403	0.609769	0.999557	0.910562	0.554745	0.813517	0.436961	0.999712	0.630922	0.416766	Pembro	COL9A3	ITGB1	COL9A3	ITGA1_ITGB1	1.11663	0.264152	0.999866	0.272335	0.225352	0.510403	0.609769	0.999557	0.964789	0.590164	0.813517	0.436961	0.999712	0.618562	0.407758	Control
B cells	Monocytes	COL9A3^ITGA2_ITGB1	COL9A3	ITGB1	COL9A3	ITGA2_ITGB1	1.11663	0.264152	0.999866	0.351282	0.278788	0.510403	0.609769	0.999557	0.910562	0.554745	0.813517	0.436961	0.999712	0.630922	0.416766	Pembro	COL9A3	ITGB1	COL9A3	ITGA2_ITGB1	1.11663	0.264152	0.999866	0.272335	0.225352	0.510403	0.609769	0.999557	0.964789	0.590164	0.813517	0.436961	0.999712	0.618562	0.407758	Control
B cells	Monocytes	COL9A3^ITGA3_ITGB1	COL9A3	ITGB1	COL9A3	ITGA3_ITGB1	1.11663	0.264152	0.999866	0.351282	0.278788	0.510403	0.609769	0.999557	0.910562	0.554745	0.813517	0.436961	0.999712	0.630922	0.416766	Pembro	COL9A3	ITGB1	COL9A3	ITGA3_ITGB1	1.11663	0.264152	0.999866	0.272335	0.225352	0.510403	0.609769	0.999557	0.964789	0.590164	0.813517	0.436961	0.999712	0.618562	0.407758	Control
B cells	Monocytes	COL9A3^ITGA9_ITGB1	COL9A3	ITGB1	COL9A3	ITGA9_ITGB1	1.11663	0.264152	0.999866	0.351282	0.278788	0.510403	0.609769	0.999557	0.910562	0.554745	0.813517	0.436961	0.999712	0.630922	0.416766	Pembro	COL9A3	ITGB1	COL9A3	ITGA9_ITGB1	1.11663	0.264152	0.999866	0.272335	0.225352	0.510403	0.609769	0.999557	0.964789	0.590164	0.813517	0.436961	0.999712	0.618562	0.407758	Control
B cells	Monocytes	COPA^CD74	COPA	CD74	COPA	CD74	0.704696	0.480999	0.999866	0.418973	0.375758	-0.126097	0.899655	0.999557	2.89916	0.927007	0.289299	0.690327	0.999712	1.65907	0.651382	Pembro	COPA	CD74	COPA	CD74	0.704696	0.480999	0.999866	0.395536	0.373239	-0.126097	0.899655	0.999557	3.15179	0.942623	0.289299	0.690327	0.999712	1.77367	0.657931	Control
B cells	Monocytes	FABP5^RXRA	FABP5	RXRA	FABP5	RXRA	-0.347731	0.728042	0.999866	0.296814	0.230303	0.329613	0.741693	0.999557	0.196897	0.182482	-0.00905924	0.734867	0.999712	0.246855	0.206392	Pembro	FABP5	RXRA	FABP5	RXRA	-0.347731	0.728042	0.999866	0.42958	0.288732	0.329613	0.741693	0.999557	0.199288	0.163934	-0.00905924	0.734867	0.999712	0.314434	0.226333	Control
B cells	Monocytes	FAM3C^CLEC2D	FAM3C	CLEC2D	FAM3C	CLEC2D	0.55118	0.581511	0.999866	0.467144	0.381818	0.0404374	0.967744	0.999557	0.404945	0.270073	0.295808	0.774627	0.999712	0.436044	0.325946	Pembro	FAM3C	CLEC2D	FAM3C	CLEC2D	0.55118	0.581511	0.999866	0.40751	0.34507	0.0404374	0.967744	0.999557	0.422187	0.286885	0.295808	0.774627	0.999712	0.414848	0.315978	Control
B cells	Monocytes	FAM3C^LAMP1	FAM3C	LAMP1	FAM3C	LAMP1	0.55118	0.581511	0.999866	0.467144	0.381818	0.353601	0.723638	0.999557	0.648173	0.452555	0.45239	0.652574	0.999712	0.557659	0.417186	Pembro	FAM3C	LAMP1	FAM3C	LAMP1	0.55118	0.581511	0.999866	0.40751	0.34507	0.353601	0.723638	0.999557	0.685731	0.459016	0.45239	0.652574	0.999712	0.54662	0.402043	Control
B cells	Monocytes	FCER2^ITGAM_ITGB2	FCER2	ITGB2	FCER2	ITGAM_ITGB2	-1.76513	0.0775414	0.999866	0.126012	0.0848485	-0.373792	0.708559	0.999557	1.06478	0.562044	-1.06946	0.39305	0.999712	0.595396	0.323446	Pembro	FCER2	ITGB2	FCER2	ITGAM_ITGB2	-1.76513	0.0775414	0.999866	0.279913	0.190141	-0.373792	0.708559	0.999557	1.27881	0.688525	-1.06946	0.39305	0.999712	0.77936	0.439333	Control
B cells	Monocytes	FCER2^ITGAV_ITGB3	FCER2	ITGAV	FCER2	ITGAV_ITGB3	-1.76513	0.0775414	0.999866	0.126012	0.0848485	1.01064	0.31219	0.999557	0.126663	0.116788	-0.377247	0.194866	0.999712	0.126337	0.100818	Pembro	FCER2	ITGAV	FCER2	ITGAV_ITGB3	-1.76513	0.0775414	0.999866	0.279913	0.190141	1.01064	0.31219	0.999557	0.0903109	0.0901639	-0.377247	0.194866	0.999712	0.185112	0.140152	Control
B cells	Monocytes	FCER2^ITGAX_ITGB2	FCER2	ITGB2	FCER2	ITGAX_ITGB2	-1.76513	0.0775414	0.999866	0.126012	0.0848485	-0.373792	0.708559	0.999557	1.06478	0.562044	-1.06946	0.39305	0.999712	0.595396	0.323446	Pembro	FCER2	ITGB2	FCER2	ITGAX_ITGB2	-1.76513	0.0775414	0.999866	0.279913	0.190141	-0.373792	0.708559	0.999557	1.27881	0.688525	-1.06946	0.39305	0.999712	0.77936	0.439333	Control
B cells	Monocytes	GNAI2^C5AR1	GNAI2	C5AR1	GNAI2	C5AR1	-0.55017	0.582203	0.999866	1.08904	0.775758	-0.319374	0.749443	0.999557	0.435784	0.29927	-0.434772	0.665823	0.999712	0.762415	0.537514	Pembro	GNAI2	C5AR1	GNAI2	C5AR1	-0.55017	0.582203	0.999866	1.21919	0.823944	-0.319374	0.749443	0.999557	0.504157	0.311475	-0.434772	0.665823	0.999712	0.861672	0.56771	Control
B cells	Monocytes	GNAI2^CXCR3	GNAI2	CXCR3	GNAI2	CXCR3	-0.55017	0.582203	0.999866	1.08904	0.775758	0.106497	0.915188	0.999557	0.502806	0.306569	-0.221837	0.748695	0.999712	0.795926	0.541163	Pembro	GNAI2	CXCR3	GNAI2	CXCR3	-0.55017	0.582203	0.999866	1.21919	0.823944	0.106497	0.915188	0.999557	0.432191	0.278689	-0.221837	0.748695	0.999712	0.825689	0.551316	Control
B cells	Monocytes	GNAI2^F2R	GNAI2	F2R	GNAI2	F2R	-0.55017	0.582203	0.999866	1.08904	0.775758	-0.0892967	0.928846	0.999557	0.380515	0.270073	-0.319733	0.755524	0.999712	0.73478	0.522915	Pembro	GNAI2	F2R	GNAI2	F2R	-0.55017	0.582203	0.999866	1.21919	0.823944	-0.0892967	0.928846	0.999557	0.449436	0.319672	-0.319733	0.755524	0.999712	0.834311	0.571808	Control
B cells	Monocytes	GNAI2^FPR1	GNAI2	FPR1	GNAI2	FPR1	-0.55017	0.582203	0.999866	1.08904	0.775758	-0.318559	0.750061	0.999557	0.280686	0.211679	-0.434365	0.666132	0.999712	0.684866	0.493718	Pembro	GNAI2	FPR1	GNAI2	FPR1	-0.55017	0.582203	0.999866	1.21919	0.823944	-0.318559	0.750061	0.999557	0.311021	0.229508	-0.434365	0.666132	0.999712	0.765104	0.526726	Control
B cells	Monocytes	GNAI2^S1PR1	GNAI2	S1PR1	GNAI2	S1PR1	-0.55017	0.582203	0.999866	1.08904	0.775758	0.582987	0.559902	0.999557	0.326912	0.248175	0.0164083	0.571052	0.999712	0.707978	0.511966	Pembro	GNAI2	S1PR1	GNAI2	S1PR1	-0.55017	0.582203	0.999866	1.21919	0.823944	0.582987	0.559902	0.999557	0.304058	0.221311	0.0164083	0.571052	0.999712	0.761622	0.522628	Control
B cells	Monocytes	GNAI2^S1PR4	GNAI2	S1PR4	GNAI2	S1PR4	-0.55017	0.582203	0.999866	1.08904	0.775758	0.75974	0.44741	0.999557	0.340568	0.262774	0.104785	0.514806	0.999712	0.714806	0.519266	Pembro	GNAI2	S1PR4	GNAI2	S1PR4	-0.55017	0.582203	0.999866	1.21919	0.823944	0.75974	0.44741	0.999557	0.345485	0.278689	0.104785	0.514806	0.999712	0.782336	0.551316	Control
B cells	Monocytes	GRN^TNFRSF1A	GRN	TNFRSF1A	GRN	TNFRSF1A	0.00207592	0.998344	0.999866	0.752745	0.581818	-1.51192	0.130554	0.999557	0.261339	0.240876	-0.754923	0.564449	0.999712	0.507042	0.411347	Pembro	GRN	TNFRSF1A	GRN	TNFRSF1A	0.00207592	0.998344	0.999866	0.773501	0.56338	-1.51192	0.130554	0.999557	0.446146	0.344262	-0.754923	0.564449	0.999712	0.609823	0.453821	Control
B cells	Monocytes	GRN^TNFRSF1B	GRN	TNFRSF1B	GRN	TNFRSF1B	0.00207592	0.998344	0.999866	0.752745	0.581818	-0.255799	0.798106	0.999557	0.612556	0.40146	-0.126861	0.898225	0.999712	0.682651	0.491639	Pembro	GRN	TNFRSF1B	GRN	TNFRSF1B	0.00207592	0.998344	0.999866	0.773501	0.56338	-0.255799	0.798106	0.999557	0.68707	0.45082	-0.126861	0.898225	0.999712	0.730285	0.5071	Control
B cells	Monocytes	HLA-A^APLP2	HLA-A	APLP2	HLA-A	APLP2	0.402703	0.687167	0.999866	3.26309	0.993939	0.233875	0.815082	0.999557	0.64226	0.408759	0.318289	0.751125	0.999712	1.95268	0.701349	Pembro	HLA-A	APLP2	HLA-A	APLP2	0.402703	0.687167	0.999866	3.16981	0.992958	0.233875	0.815082	0.999557	0.638821	0.401639	0.318289	0.751125	0.999712	1.90431	0.697299	Control
B cells	Monocytes	HLA-A^CD8A	HLA-A	CD8A	HLA-A	CD8A	0.402703	0.687167	0.999866	3.26309	0.993939	-0.697629	0.485409	0.999557	0.468802	0.255474	-0.147463	0.586288	0.999712	1.86595	0.624707	Pembro	HLA-A	CD8A	HLA-A	CD8A	0.402703	0.687167	0.999866	3.16981	0.992958	-0.697629	0.485409	0.999557	0.611261	0.327869	-0.147463	0.586288	0.999712	1.89053	0.660413	Control
B cells	Monocytes	HLA-A^CD8B	HLA-A	CD8B	HLA-A	CD8B	0.402703	0.687167	0.999866	3.26309	0.993939	-0.190237	0.849124	0.999557	0.468749	0.284672	0.106233	0.768145	0.999712	1.86592	0.639305	Pembro	HLA-A	CD8B	HLA-A	CD8B	0.402703	0.687167	0.999866	3.16981	0.992958	-0.190237	0.849124	0.999557	0.355448	0.229508	0.106233	0.768145	0.999712	1.76263	0.611233	Control
B cells	Monocytes	HLA-A^LILRB1	HLA-A	LILRB1	HLA-A	LILRB1	0.402703	0.687167	0.999866	3.26309	0.993939	0.125219	0.90035	0.999557	0.258263	0.20438	0.263961	0.793759	0.999712	1.76068	0.599159	Pembro	HLA-A	LILRB1	HLA-A	LILRB1	0.402703	0.687167	0.999866	3.16981	0.992958	0.125219	0.90035	0.999557	0.27885	0.229508	0.263961	0.793759	0.999712	1.72433	0.611233	Control
B cells	Monocytes	HLA-A^LILRB2	HLA-A	LILRB2	HLA-A	LILRB2	0.402703	0.687167	0.999866	3.26309	0.993939	-1.1091	0.267388	0.999557	0.226114	0.189781	-0.353197	0.477278	0.999712	1.7446	0.59186	Pembro	HLA-A	LILRB2	HLA-A	LILRB2	0.402703	0.687167	0.999866	3.16981	0.992958	-1.1091	0.267388	0.999557	0.298607	0.254098	-0.353197	0.477278	0.999712	1.73421	0.623528	Control
B cells	Monocytes	HLA-B^CD3D	HLA-B	CD3D	HLA-B	CD3D	0.102525	0.91834	0.999866	3.9603	1	0.552368	0.580696	0.999557	0.842791	0.459854	0.327447	0.749518	0.999712	2.40155	0.729927	Pembro	HLA-B	CD3D	HLA-B	CD3D	0.102525	0.91834	0.999866	3.92999	1	0.552368	0.580696	0.999557	0.670082	0.360656	0.327447	0.749518	0.999712	2.30003	0.680328	Control
B cells	Monocytes	HLA-B^CD8A	HLA-B	CD8A	HLA-B	CD8A	0.102525	0.91834	0.999866	3.9603	1	-0.697629	0.485409	0.999557	0.468802	0.255474	-0.297552	0.701874	0.999712	2.21455	0.627737	Pembro	HLA-B	CD8A	HLA-B	CD8A	0.102525	0.91834	0.999866	3.92999	1	-0.697629	0.485409	0.999557	0.611261	0.327869	-0.297552	0.701874	0.999712	2.27062	0.663934	Control
B cells	Monocytes	HLA-B^CD8B	HLA-B	CD8B	HLA-B	CD8B	0.102525	0.91834	0.999866	3.9603	1	-0.190237	0.849124	0.999557	0.468749	0.284672	-0.0438558	0.883732	0.999712	2.21452	0.642336	Pembro	HLA-B	CD8B	HLA-B	CD8B	0.102525	0.91834	0.999866	3.92999	1	-0.190237	0.849124	0.999557	0.355448	0.229508	-0.0438558	0.883732	0.999712	2.14272	0.614754	Control
B cells	Monocytes	HLA-B^KLRD1	HLA-B	KLRD1	HLA-B	KLRD1	0.102525	0.91834	0.999866	3.9603	1	-0.408573	0.682853	0.999557	0.376801	0.218978	-0.153024	0.800596	0.999712	2.16855	0.609489	Pembro	HLA-B	KLRD1	HLA-B	KLRD1	0.102525	0.91834	0.999866	3.92999	1	-0.408573	0.682853	0.999557	0.511898	0.295082	-0.153024	0.800596	0.999712	2.22094	0.647541	Control
B cells	Monocytes	HLA-B^LILRB1	HLA-B	LILRB1	HLA-B	LILRB1	0.102525	0.91834	0.999866	3.9603	1	0.125219	0.90035	0.999557	0.258263	0.20438	0.113872	0.909345	0.999712	2.10928	0.60219	Pembro	HLA-B	LILRB1	HLA-B	LILRB1	0.102525	0.91834	0.999866	3.92999	1	0.125219	0.90035	0.999557	0.27885	0.229508	0.113872	0.909345	0.999712	2.10442	0.614754	Control
B cells	Monocytes	HLA-B^LILRB2	HLA-B	LILRB2	HLA-B	LILRB2	0.102525	0.91834	0.999866	3.9603	1	-1.1091	0.267388	0.999557	0.226114	0.189781	-0.503286	0.592864	0.999712	2.09321	0.594891	Pembro	HLA-B	LILRB2	HLA-B	LILRB2	0.102525	0.91834	0.999866	3.92999	1	-1.1091	0.267388	0.999557	0.298607	0.254098	-0.503286	0.592864	0.999712	2.1143	0.627049	Control
B cells	Monocytes	HLA-C^CD8A	HLA-C	CD8A	HLA-C	CD8A	0.557229	0.577371	0.999866	3.16308	1	-0.697629	0.485409	0.999557	0.468802	0.255474	-0.0702002	0.53139	0.999712	1.81594	0.627737	Pembro	HLA-C	CD8A	HLA-C	CD8A	0.557229	0.577371	0.999866	3.03067	0.992958	-0.697629	0.485409	0.999557	0.611261	0.327869	-0.0702002	0.53139	0.999712	1.82097	0.660413	Control
B cells	Monocytes	HLA-C^CD8B	HLA-C	CD8B	HLA-C	CD8B	0.557229	0.577371	0.999866	3.16308	1	-0.190237	0.849124	0.999557	0.468749	0.284672	0.183496	0.713247	0.999712	1.81591	0.642336	Pembro	HLA-C	CD8B	HLA-C	CD8B	0.557229	0.577371	0.999866	3.03067	0.992958	-0.190237	0.849124	0.999557	0.355448	0.229508	0.183496	0.713247	0.999712	1.69306	0.611233	Control
B cells	Monocytes	HLA-C^LILRB1	HLA-C	LILRB1	HLA-C	LILRB1	0.557229	0.577371	0.999866	3.16308	1	0.125219	0.90035	0.999557	0.258263	0.20438	0.341224	0.738861	0.999712	1.71067	0.60219	Pembro	HLA-C	LILRB1	HLA-C	LILRB1	0.557229	0.577371	0.999866	3.03067	0.992958	0.125219	0.90035	0.999557	0.27885	0.229508	0.341224	0.738861	0.999712	1.65476	0.611233	Control
B cells	Monocytes	HLA-C^LILRB2	HLA-C	LILRB2	HLA-C	LILRB2	0.557229	0.577371	0.999866	3.16308	1	-1.1091	0.267388	0.999557	0.226114	0.189781	-0.275934	0.42238	0.999712	1.69459	0.594891	Pembro	HLA-C	LILRB2	HLA-C	LILRB2	0.557229	0.577371	0.999866	3.03067	0.992958	-1.1091	0.267388	0.999557	0.298607	0.254098	-0.275934	0.42238	0.999712	1.66464	0.623528	Control
B cells	Monocytes	HLA-DMA^CD4	HLA-DMA	CD4	HLA-DMA	CD4	-0.287483	0.773743	0.999866	1.52069	0.854545	0.0821338	0.93454	0.999557	0.209344	0.160584	-0.102675	0.854141	0.999712	0.865016	0.507565	Pembro	HLA-DMA	CD4	HLA-DMA	CD4	-0.287483	0.773743	0.999866	1.51571	0.838028	0.0821338	0.93454	0.999557	0.226116	0.196721	-0.102675	0.854141	0.999712	0.870912	0.517375	Control
B cells	Monocytes	HLA-DMB^CD4	HLA-DMB	CD4	HLA-DMB	CD4	-0.272653	0.78512	0.999866	1.01852	0.690909	0.0821338	0.93454	0.999557	0.209344	0.160584	-0.0952598	0.85983	0.999712	0.61393	0.425747	Pembro	HLA-DMB	CD4	HLA-DMB	CD4	-0.272653	0.78512	0.999866	1.11028	0.71831	0.0821338	0.93454	0.999557	0.226116	0.196721	-0.0952598	0.85983	0.999712	0.668199	0.457516	Control
B cells	Monocytes	HLA-DOB^CD4	HLA-DOB	CD4	HLA-DOB	CD4	-0.177853	0.858839	0.999866	0.300726	0.272727	0.0821338	0.93454	0.999557	0.209344	0.160584	-0.0478595	0.896689	0.999712	0.255035	0.216656	Pembro	HLA-DOB	CD4	HLA-DOB	CD4	-0.177853	0.858839	0.999866	0.251042	0.225352	0.0821338	0.93454	0.999557	0.226116	0.196721	-0.0478595	0.896689	0.999712	0.238579	0.211037	Control
B cells	Monocytes	HLA-DPA1^CD4	HLA-DPA1	CD4	HLA-DPA1	CD4	-0.0625726	0.950107	0.999866	2.69335	0.975758	0.0821338	0.93454	0.999557	0.209344	0.160584	0.00978058	0.942324	0.999712	1.45135	0.568171	Pembro	HLA-DPA1	CD4	HLA-DPA1	CD4	-0.0625726	0.950107	0.999866	2.6096	0.971831	0.0821338	0.93454	0.999557	0.226116	0.196721	0.00978058	0.942324	0.999712	1.41786	0.584276	Control
B cells	Monocytes	HLA-DPA1^LAG3	HLA-DPA1	LAG3	HLA-DPA1	LAG3	-0.0625726	0.950107	0.999866	2.69335	0.975758	-0.490112	0.624055	0.999557	0.273246	0.189781	-0.276342	0.787081	0.999712	1.4833	0.582769	Pembro	HLA-DPA1	LAG3	HLA-DPA1	LAG3	-0.0625726	0.950107	0.999866	2.6096	0.971831	-0.490112	0.624055	0.999557	0.298075	0.221311	-0.276342	0.787081	0.999712	1.45384	0.596571	Control
B cells	Monocytes	HLA-DPB1^CD4	HLA-DPB1	CD4	HLA-DPB1	CD4	0.186982	0.851675	0.999866	2.29198	0.939394	0.0821338	0.93454	0.999557	0.209344	0.160584	0.134558	0.893108	0.999712	1.25066	0.549989	Pembro	HLA-DPB1	CD4	HLA-DPB1	CD4	0.186982	0.851675	0.999866	2.22883	0.957746	0.0821338	0.93454	0.999557	0.226116	0.196721	0.134558	0.893108	0.999712	1.22747	0.577234	Control
B cells	Monocytes	HLA-DPB1^LAG3	HLA-DPB1	LAG3	HLA-DPB1	LAG3	0.186982	0.851675	0.999866	2.29198	0.939394	-0.490112	0.624055	0.999557	0.273246	0.189781	-0.151565	0.737865	0.999712	1.28261	0.564587	Pembro	HLA-DPB1	LAG3	HLA-DPB1	LAG3	0.186982	0.851675	0.999866	2.22883	0.957746	-0.490112	0.624055	0.999557	0.298075	0.221311	-0.151565	0.737865	0.999712	1.26345	0.589529	Control
B cells	Monocytes	HLA-DQA1^CD4	HLA-DQA1	CD4	HLA-DQA1	CD4	-0.101335	0.919285	0.999866	1.72158	0.842424	0.0821338	0.93454	0.999557	0.209344	0.160584	-0.00960053	0.926912	0.999712	0.965463	0.501504	Pembro	HLA-DQA1	CD4	HLA-DQA1	CD4	-0.101335	0.919285	0.999866	1.67517	0.816901	0.0821338	0.93454	0.999557	0.226116	0.196721	-0.00960053	0.926912	0.999712	0.950641	0.506811	Control
B cells	Monocytes	HLA-DQA1^LAG3	HLA-DQA1	LAG3	HLA-DQA1	LAG3	-0.101335	0.919285	0.999866	1.72158	0.842424	-0.490112	0.624055	0.999557	0.273246	0.189781	-0.295723	0.77167	0.999712	0.997414	0.516103	Pembro	HLA-DQA1	LAG3	HLA-DQA1	LAG3	-0.101335	0.919285	0.999866	1.67517	0.816901	-0.490112	0.624055	0.999557	0.298075	0.221311	-0.295723	0.77167	0.999712	0.986621	0.519106	Control
B cells	Monocytes	HLA-DQB1^CD4	HLA-DQB1	CD4	HLA-DQB1	CD4	-0.13464	0.892897	0.999866	2.19062	0.957576	0.0821338	0.93454	0.999557	0.209344	0.160584	-0.0262529	0.913719	0.999712	1.19998	0.55908	Pembro	HLA-DQB1	CD4	HLA-DQB1	CD4	-0.13464	0.892897	0.999866	2.08128	0.901408	0.0821338	0.93454	0.999557	0.226116	0.196721	-0.0262529	0.913719	0.999712	1.1537	0.549065	Control
B cells	Monocytes	HLA-DQB1^LAG3	HLA-DQB1	LAG3	HLA-DQB1	LAG3	-0.13464	0.892897	0.999866	2.19062	0.957576	-0.490112	0.624055	0.999557	0.273246	0.189781	-0.312376	0.758476	0.999712	1.23193	0.573678	Pembro	HLA-DQB1	LAG3	HLA-DQB1	LAG3	-0.13464	0.892897	0.999866	2.08128	0.901408	-0.490112	0.624055	0.999557	0.298075	0.221311	-0.312376	0.758476	0.999712	1.18968	0.56136	Control
B cells	Monocytes	HLA-DRA^CD4	HLA-DRA	CD4	HLA-DRA	CD4	0.288368	0.773065	0.999866	3.34203	0.981818	0.0821338	0.93454	0.999557	0.209344	0.160584	0.185251	0.853803	0.999712	1.77568	0.571201	Pembro	HLA-DRA	CD4	HLA-DRA	CD4	0.288368	0.773065	0.999866	3.26377	0.985915	0.0821338	0.93454	0.999557	0.226116	0.196721	0.185251	0.853803	0.999712	1.74494	0.591318	Control
B cells	Monocytes	HLA-DRA^LAG3	HLA-DRA	LAG3	HLA-DRA	LAG3	0.288368	0.773065	0.999866	3.34203	0.981818	-0.490112	0.624055	0.999557	0.273246	0.189781	-0.100872	0.69856	0.999712	1.80764	0.5858	Pembro	HLA-DRA	LAG3	HLA-DRA	LAG3	0.288368	0.773065	0.999866	3.26377	0.985915	-0.490112	0.624055	0.999557	0.298075	0.221311	-0.100872	0.69856	0.999712	1.78092	0.603613	Control
B cells	Monocytes	HLA-DRB1^CD4	HLA-DRB1	CD4	HLA-DRB1	CD4	-0.113691	0.909483	0.999866	2.53768	0.963636	0.0821338	0.93454	0.999557	0.209344	0.160584	-0.0157786	0.922012	0.999712	1.37351	0.56211	Pembro	HLA-DRB1	CD4	HLA-DRB1	CD4	-0.113691	0.909483	0.999866	2.5794	0.964789	0.0821338	0.93454	0.999557	0.226116	0.196721	-0.0157786	0.922012	0.999712	1.40276	0.580755	Control
B cells	Monocytes	HLA-DRB1^LAG3	HLA-DRB1	LAG3	HLA-DRB1	LAG3	-0.113691	0.909483	0.999866	2.53768	0.963636	-0.490112	0.624055	0.999557	0.273246	0.189781	-0.301901	0.766769	0.999712	1.40546	0.576709	Pembro	HLA-DRB1	LAG3	HLA-DRB1	LAG3	-0.113691	0.909483	0.999866	2.5794	0.964789	-0.490112	0.624055	0.999557	0.298075	0.221311	-0.301901	0.766769	0.999712	1.43874	0.59305	Control
B cells	Monocytes	HLA-DRB5^CD4	HLA-DRB5	CD4	HLA-DRB5	CD4	-0.130173	0.896429	0.999866	1.75857	0.909091	0.0821338	0.93454	0.999557	0.209344	0.160584	-0.0240198	0.915485	0.999712	0.983956	0.534837	Pembro	HLA-DRB5	CD4	HLA-DRB5	CD4	-0.130173	0.896429	0.999866	1.66894	0.830986	0.0821338	0.93454	0.999557	0.226116	0.196721	-0.0240198	0.915485	0.999712	0.947527	0.513854	Control
B cells	Monocytes	HLA-DRB5^LAG3	HLA-DRB5	LAG3	HLA-DRB5	LAG3	-0.130173	0.896429	0.999866	1.75857	0.909091	-0.490112	0.624055	0.999557	0.273246	0.189781	-0.310142	0.760242	0.999712	1.01591	0.549436	Pembro	HLA-DRB5	LAG3	HLA-DRB5	LAG3	-0.130173	0.896429	0.999866	1.66894	0.830986	-0.490112	0.624055	0.999557	0.298075	0.221311	-0.310142	0.760242	0.999712	0.983506	0.526149	Control
B cells	Monocytes	HLA-E^CD8A	HLA-E	CD8A	HLA-E	CD8A	0.162895	0.870601	0.999866	2.39566	0.981818	-0.697629	0.485409	0.999557	0.468802	0.255474	-0.267367	0.678005	0.999712	1.43223	0.618646	Pembro	HLA-E	CD8A	HLA-E	CD8A	0.162895	0.870601	0.999866	2.35804	0.985915	-0.697629	0.485409	0.999557	0.611261	0.327869	-0.267367	0.678005	0.999712	1.48465	0.656892	Control
B cells	Monocytes	HLA-E^CD8B	HLA-E	CD8B	HLA-E	CD8B	0.162895	0.870601	0.999866	2.39566	0.981818	-0.190237	0.849124	0.999557	0.468749	0.284672	-0.0136706	0.859862	0.999712	1.4322	0.633245	Pembro	HLA-E	CD8B	HLA-E	CD8B	0.162895	0.870601	0.999866	2.35804	0.985915	-0.190237	0.849124	0.999557	0.355448	0.229508	-0.0136706	0.859862	0.999712	1.35674	0.607712	Control
B cells	Monocytes	HLA-E^KLRC1_KLRD1	HLA-E	KLRD1	HLA-E	KLRC1_KLRD1	0.162895	0.870601	0.999866	2.39566	0.981818	-0.408573	0.682853	0.999557	0.376801	0.218978	-0.122839	0.776727	0.999712	1.38623	0.600398	Pembro	HLA-E	KLRD1	HLA-E	KLRC1_KLRD1	0.162895	0.870601	0.999866	2.35804	0.985915	-0.408573	0.682853	0.999557	0.511898	0.295082	-0.122839	0.776727	0.999712	1.43497	0.640499	Control
B cells	Monocytes	HLA-E^KLRC2_KLRD1	HLA-E	KLRD1	HLA-E	KLRC2_KLRD1	0.162895	0.870601	0.999866	2.39566	0.981818	-0.408573	0.682853	0.999557	0.376801	0.218978	-0.122839	0.776727	0.999712	1.38623	0.600398	Pembro	HLA-E	KLRD1	HLA-E	KLRC2_KLRD1	0.162895	0.870601	0.999866	2.35804	0.985915	-0.408573	0.682853	0.999557	0.511898	0.295082	-0.122839	0.776727	0.999712	1.43497	0.640499	Control
B cells	Monocytes	HLA-E^KLRC3_KLRD1	HLA-E	KLRD1	HLA-E	KLRC3_KLRD1	0.162895	0.870601	0.999866	2.39566	0.981818	-0.408573	0.682853	0.999557	0.376801	0.218978	-0.122839	0.776727	0.999712	1.38623	0.600398	Pembro	HLA-E	KLRD1	HLA-E	KLRC3_KLRD1	0.162895	0.870601	0.999866	2.35804	0.985915	-0.408573	0.682853	0.999557	0.511898	0.295082	-0.122839	0.776727	0.999712	1.43497	0.640499	Control
B cells	Monocytes	HLA-E^KLRK1	HLA-E	KLRK1	HLA-E	KLRK1	0.162895	0.870601	0.999866	2.39566	0.981818	0.400494	0.688793	0.999557	0.435276	0.284672	0.281695	0.779697	0.999712	1.41547	0.633245	Pembro	HLA-E	KLRK1	HLA-E	KLRK1	0.162895	0.870601	0.999866	2.35804	0.985915	0.400494	0.688793	0.999557	0.436322	0.295082	0.281695	0.779697	0.999712	1.39718	0.640499	Control
B cells	Monocytes	HLA-F^CD8A	HLA-F	CD8A	HLA-F	CD8A	0.117007	0.906855	0.999866	0.926466	0.666667	-0.697629	0.485409	0.999557	0.468802	0.255474	-0.290311	0.696132	0.999712	0.697634	0.461071	Pembro	HLA-F	CD8A	HLA-F	CD8A	0.117007	0.906855	0.999866	0.909248	0.640845	-0.697629	0.485409	0.999557	0.611261	0.327869	-0.290311	0.696132	0.999712	0.760255	0.484357	Control
B cells	Monocytes	HLA-F^CD8B	HLA-F	CD8B	HLA-F	CD8B	0.117007	0.906855	0.999866	0.926466	0.666667	-0.190237	0.849124	0.999557	0.468749	0.284672	-0.036615	0.877989	0.999712	0.697607	0.475669	Pembro	HLA-F	CD8B	HLA-F	CD8B	0.117007	0.906855	0.999866	0.909248	0.640845	-0.190237	0.849124	0.999557	0.355448	0.229508	-0.036615	0.877989	0.999712	0.632348	0.435177	Control
B cells	Monocytes	HLA-F^LILRB1	HLA-F	LILRB1	HLA-F	LILRB1	0.117007	0.906855	0.999866	0.926466	0.666667	0.125219	0.90035	0.999557	0.258263	0.20438	0.121113	0.903603	0.999712	0.592364	0.435523	Pembro	HLA-F	LILRB1	HLA-F	LILRB1	0.117007	0.906855	0.999866	0.909248	0.640845	0.125219	0.90035	0.999557	0.27885	0.229508	0.121113	0.903603	0.999712	0.594049	0.435177	Control
B cells	Monocytes	HLA-F^LILRB2	HLA-F	LILRB2	HLA-F	LILRB2	0.117007	0.906855	0.999866	0.926466	0.666667	-1.1091	0.267388	0.999557	0.226114	0.189781	-0.496045	0.587121	0.999712	0.57629	0.428224	Pembro	HLA-F	LILRB2	HLA-F	LILRB2	0.117007	0.906855	0.999866	0.909248	0.640845	-1.1091	0.267388	0.999557	0.298607	0.254098	-0.496045	0.587121	0.999712	0.603927	0.447472	Control
B cells	Monocytes	HMGB1^CXCR4	HMGB1	CXCR4	HMGB1	CXCR4	-0.242847	0.808124	0.999866	2.19454	0.969697	-0.780067	0.435352	0.999557	1.14705	0.605839	-0.511457	0.621738	0.999712	1.67079	0.787768	Pembro	HMGB1	CXCR4	HMGB1	CXCR4	-0.242847	0.808124	0.999866	2.17601	0.950704	-0.780067	0.435352	0.999557	1.23759	0.614754	-0.511457	0.621738	0.999712	1.7068	0.782729	Control
B cells	Monocytes	HMGB1^THBD	HMGB1	THBD	HMGB1	THBD	-0.242847	0.808124	0.999866	2.19454	0.969697	1.142	0.253456	0.999557	0.184261	0.131387	0.449574	0.53079	0.999712	1.1894	0.550542	Pembro	HMGB1	THBD	HMGB1	THBD	-0.242847	0.808124	0.999866	2.17601	0.950704	1.142	0.253456	0.999557	0.190495	0.139344	0.449574	0.53079	0.999712	1.18325	0.545024	Control
B cells	Monocytes	HMGB1^TLR2	HMGB1	TLR2	HMGB1	TLR2	-0.242847	0.808124	0.999866	2.19454	0.969697	-0.0133822	0.989323	0.999557	0.241259	0.19708	-0.128115	0.898723	0.999712	1.2179	0.583389	Pembro	HMGB1	TLR2	HMGB1	TLR2	-0.242847	0.808124	0.999866	2.17601	0.950704	-0.0133822	0.989323	0.999557	0.235048	0.213115	-0.128115	0.898723	0.999712	1.20553	0.581909	Control
B cells	Monocytes	ICAM1^IL2RA	ICAM1	IL2RA	ICAM1	IL2RA	2.34802	0.0188736	0.999866	0.181401	0.151515	0.453555	0.650149	0.999557	0.177939	0.116788	1.40079	0.334511	0.999712	0.17967	0.134152	Pembro	ICAM1	IL2RA	ICAM1	IL2RA	2.34802	0.0188736	0.999866	0.113996	0.0985915	0.453555	0.650149	0.999557	0.19678	0.139344	1.40079	0.334511	0.999712	0.155388	0.118968	Control
B cells	Monocytes	ICAM1^IL2RG	ICAM1	IL2RG	ICAM1	IL2RG	2.34802	0.0188736	0.999866	0.181401	0.151515	-0.483612	0.628662	0.999557	0.962113	0.518248	0.932203	0.323768	0.999712	0.571757	0.334882	Pembro	ICAM1	IL2RG	ICAM1	IL2RG	2.34802	0.0188736	0.999866	0.113996	0.0985915	-0.483612	0.628662	0.999557	1.00501	0.532787	0.932203	0.323768	0.999712	0.559501	0.315689	Control
B cells	Monocytes	ICAM1^ITGAL_ITGB2	ICAM1	ITGB2	ICAM1	ITGAL_ITGB2	2.34802	0.0188736	0.999866	0.181401	0.151515	-0.373792	0.708559	0.999557	1.06478	0.562044	0.987113	0.363716	0.999712	0.62309	0.356779	Pembro	ICAM1	ITGB2	ICAM1	ITGAL_ITGB2	2.34802	0.0188736	0.999866	0.113996	0.0985915	-0.373792	0.708559	0.999557	1.27881	0.688525	0.987113	0.363716	0.999712	0.696401	0.393558	Control
B cells	Monocytes	ICAM1^ITGAM_ITGB2	ICAM1	ITGB2	ICAM1	ITGAM_ITGB2	2.34802	0.0188736	0.999866	0.181401	0.151515	-0.373792	0.708559	0.999557	1.06478	0.562044	0.987113	0.363716	0.999712	0.62309	0.356779	Pembro	ICAM1	ITGB2	ICAM1	ITGAM_ITGB2	2.34802	0.0188736	0.999866	0.113996	0.0985915	-0.373792	0.708559	0.999557	1.27881	0.688525	0.987113	0.363716	0.999712	0.696401	0.393558	Control
B cells	Monocytes	ICAM1^ITGAX_ITGB2	ICAM1	ITGB2	ICAM1	ITGAX_ITGB2	2.34802	0.0188736	0.999866	0.181401	0.151515	-0.373792	0.708559	0.999557	1.06478	0.562044	0.987113	0.363716	0.999712	0.62309	0.356779	Pembro	ICAM1	ITGB2	ICAM1	ITGAX_ITGB2	2.34802	0.0188736	0.999866	0.113996	0.0985915	-0.373792	0.708559	0.999557	1.27881	0.688525	0.987113	0.363716	0.999712	0.696401	0.393558	Control
B cells	Monocytes	ICAM1^SPN	ICAM1	SPN	ICAM1	SPN	2.34802	0.0188736	0.999866	0.181401	0.151515	0.347634	0.728115	0.999557	0.332286	0.270073	1.34783	0.373494	0.999712	0.256844	0.210794	Pembro	ICAM1	SPN	ICAM1	SPN	2.34802	0.0188736	0.999866	0.113996	0.0985915	0.347634	0.728115	0.999557	0.358271	0.295082	1.34783	0.373494	0.999712	0.236133	0.196837	Control
B cells	Monocytes	ICAM2^ITGAL_ITGB2	ICAM2	ITGB2	ICAM2	ITGAL_ITGB2	0.644317	0.51937	0.999866	0.285061	0.260606	-0.373792	0.708559	0.999557	1.06478	0.562044	0.135262	0.613964	0.999712	0.67492	0.411325	Pembro	ICAM2	ITGB2	ICAM2	ITGAL_ITGB2	0.644317	0.51937	0.999866	0.234986	0.204225	-0.373792	0.708559	0.999557	1.27881	0.688525	0.135262	0.613964	0.999712	0.756896	0.446375	Control
B cells	Monocytes	ICAM2^ITGAM_ITGB2	ICAM2	ITGB2	ICAM2	ITGAM_ITGB2	0.644317	0.51937	0.999866	0.285061	0.260606	-0.373792	0.708559	0.999557	1.06478	0.562044	0.135262	0.613964	0.999712	0.67492	0.411325	Pembro	ICAM2	ITGB2	ICAM2	ITGAM_ITGB2	0.644317	0.51937	0.999866	0.234986	0.204225	-0.373792	0.708559	0.999557	1.27881	0.688525	0.135262	0.613964	0.999712	0.756896	0.446375	Control
B cells	Monocytes	ICAM3^ITGAL	ICAM3	ITGAL	ICAM3	ITGAL	0.215816	0.829131	0.999866	0.507034	0.436364	-0.8196	0.412444	0.999557	0.312095	0.226277	-0.301892	0.620788	0.999712	0.409565	0.331321	Pembro	ICAM3	ITGAL	ICAM3	ITGAL	0.215816	0.829131	0.999866	0.433433	0.366197	-0.8196	0.412444	0.999557	0.308029	0.237705	-0.301892	0.620788	0.999712	0.370731	0.301951	Control
B cells	Monocytes	IL16^CD4	IL16	CD4	IL16	CD4	-0.103764	0.917357	0.999866	0.717965	0.551515	0.0821338	0.93454	0.999557	0.209344	0.160584	-0.0108151	0.925948	0.999712	0.463655	0.35605	Pembro	IL16	CD4	IL16	CD4	-0.103764	0.917357	0.999866	0.696248	0.528169	0.0821338	0.93454	0.999557	0.226116	0.196721	-0.0108151	0.925948	0.999712	0.461182	0.362445	Control
B cells	Monocytes	IL16^CD9	IL16	CD9	IL16	CD9	-0.103764	0.917357	0.999866	0.717965	0.551515	-0.34122			0.365342	0.255474	-0.222492	0.917357	0.999866	0.541654	0.403495	Pembro	IL16	CD9	IL16	CD9	-0.103764	0.917357	0.999866	0.696248	0.528169	-0.34122			0.371389	0.221311	-0.222492	0.917357	0.999866	0.533818	0.37474	Control
B cells	Monocytes	LCK^CD8A_CD8B	LCK	CD8B	LCK	CD8A_CD8B	-0.60763	0.543433	0.999866	0.278848	0.248485	-0.190237	0.849124	0.999557	0.468749	0.284672	-0.398934	0.696278	0.999712	0.373798	0.266578	Pembro	LCK	CD8B	LCK	CD8A_CD8B	-0.60763	0.543433	0.999866	0.299362	0.260563	-0.190237	0.849124	0.999557	0.355448	0.229508	-0.398934	0.696278	0.999712	0.327405	0.245036	Control
B cells	Monocytes	LGALS1^CD69	LGALS1	CD69	LGALS1	CD69	-0.599986	0.548516	0.999866	0.841603	0.472727	0.0481535	0.961594	0.999557	0.296232	0.211679	-0.275916	0.755055	0.999712	0.568918	0.342203	Pembro	LGALS1	CD69	LGALS1	CD69	-0.599986	0.548516	0.999866	0.779966	0.408451	0.0481535	0.961594	0.999557	0.360752	0.245902	-0.275916	0.755055	0.999712	0.570359	0.327176	Control
B cells	Monocytes	LGALS1^ITGB1	LGALS1	ITGB1	LGALS1	ITGB1	-0.599986	0.548516	0.999866	0.841603	0.472727	0.510403	0.609769	0.999557	0.910562	0.554745	-0.0447912	0.579142	0.999712	0.876083	0.513736	Pembro	LGALS1	ITGB1	LGALS1	ITGB1	-0.599986	0.548516	0.999866	0.779966	0.408451	0.510403	0.609769	0.999557	0.964789	0.590164	-0.0447912	0.579142	0.999712	0.872378	0.499307	Control
B cells	Monocytes	LGALS1^PTPRC	LGALS1	PTPRC	LGALS1	PTPRC	-0.599986	0.548516	0.999866	0.841603	0.472727	-0.777247	0.437013	0.999557	1.40792	0.678832	-0.688616	0.492765	0.999712	1.12476	0.57578	Pembro	LGALS1	PTPRC	LGALS1	PTPRC	-0.599986	0.548516	0.999866	0.779966	0.408451	-0.777247	0.437013	0.999557	1.66175	0.737705	-0.688616	0.492765	0.999712	1.22086	0.573078	Control
B cells	Monocytes	LGALS3^ENG	LGALS3	ENG	LGALS3	ENG	0.571953	0.567354	0.999866	0.180551	0.151515	0.486799	0.626401	0.999557	0.374042	0.255474	0.529376	0.596877	0.999712	0.277296	0.203495	Pembro	LGALS3	ENG	LGALS3	ENG	0.571953	0.567354	0.999866	0.11608	0.0985915	0.486799	0.626401	0.999557	0.37723	0.286885	0.529376	0.596877	0.999712	0.246655	0.192738	Control
B cells	Monocytes	LGALS3^LAG3	LGALS3	LAG3	LGALS3	LAG3	0.571953	0.567354	0.999866	0.180551	0.151515	-0.490112	0.624055	0.999557	0.273246	0.189781	0.0409208	0.595704	0.999712	0.226898	0.170648	Pembro	LGALS3	LAG3	LGALS3	LAG3	0.571953	0.567354	0.999866	0.11608	0.0985915	-0.490112	0.624055	0.999557	0.298075	0.221311	0.0409208	0.595704	0.999712	0.207078	0.159952	Control
B cells	Monocytes	LGALS9^CD44	LGALS9	CD44	LGALS9	CD44	0.782873	0.433702	0.999866	0.175962	0.169697	-0.120709	0.903922	0.999557	1.47062	0.715328	0.331082	0.668812	0.999712	0.82329	0.442513	Pembro	LGALS9	CD44	LGALS9	CD44	0.782873	0.433702	0.999866	0.115461	0.105634	-0.120709	0.903922	0.999557	1.51978	0.737705	0.331082	0.668812	0.999712	0.81762	0.421669	Control
B cells	Monocytes	LGALS9^CD47	LGALS9	CD47	LGALS9	CD47	0.782873	0.433702	0.999866	0.175962	0.169697	-0.258852	0.795749	0.999557	0.465184	0.364964	0.26201	0.614725	0.999712	0.320573	0.26733	Pembro	LGALS9	CD47	LGALS9	CD47	0.782873	0.433702	0.999866	0.115461	0.105634	-0.258852	0.795749	0.999557	0.469807	0.377049	0.26201	0.614725	0.999712	0.292634	0.241341	Control
B cells	Monocytes	LGALS9^LRP1	LGALS9	LRP1	LGALS9	LRP1	0.782873	0.433702	0.999866	0.175962	0.169697	0.182758	0.854988	0.999557	0.399739	0.226277	0.482816	0.644345	0.999712	0.287851	0.197987	Pembro	LGALS9	LRP1	LGALS9	LRP1	0.782873	0.433702	0.999866	0.115461	0.105634	0.182758	0.854988	0.999557	0.420093	0.262295	0.482816	0.644345	0.999712	0.267777	0.183964	Control
B cells	Monocytes	LGALS9^PTPRC	LGALS9	PTPRC	LGALS9	PTPRC	0.782873	0.433702	0.999866	0.175962	0.169697	-0.777247	0.437013	0.999557	1.40792	0.678832	0.00281335	0.435357	0.999712	0.791941	0.424265	Pembro	LGALS9	PTPRC	LGALS9	PTPRC	0.782873	0.433702	0.999866	0.115461	0.105634	-0.777247	0.437013	0.999557	1.66175	0.737705	0.00281335	0.435357	0.999712	0.888604	0.421669	Control
B cells	Monocytes	LMAN1^MCFD2	LMAN1	MCFD2	LMAN1	MCFD2	-1.03997	0.298354	0.999866	0.33445	0.321212	-0.765532	0.443955	0.999557	0.13782	0.124088	-0.90275	0.371155	0.999712	0.236135	0.22265	Pembro	LMAN1	MCFD2	LMAN1	MCFD2	-1.03997	0.298354	0.999866	0.42091	0.366197	-0.765532	0.443955	0.999557	0.267531	0.245902	-0.90275	0.371155	0.999712	0.34422	0.306049	Control
B cells	Monocytes	LRPAP1^LRP1	LRPAP1	LRP1	LRPAP1	LRP1	-0.0671204	0.946486	0.999866	0.401975	0.369697	0.182758	0.854988	0.999557	0.399739	0.226277	0.057819	0.900737	0.999712	0.400857	0.297987	Pembro	LRPAP1	LRP1	LRPAP1	LRP1	-0.0671204	0.946486	0.999866	0.388098	0.352113	0.182758	0.854988	0.999557	0.420093	0.262295	0.057819	0.900737	0.999712	0.404095	0.307204	Control
B cells	Monocytes	LRPAP1^SORL1	LRPAP1	SORL1	LRPAP1	SORL1	-0.0671204	0.946486	0.999866	0.401975	0.369697	-0.968384	0.332852	0.999557	0.489573	0.343066	-0.517752	0.639669	0.999712	0.445774	0.356381	Pembro	LRPAP1	SORL1	LRPAP1	SORL1	-0.0671204	0.946486	0.999866	0.388098	0.352113	-0.968384	0.332852	0.999557	0.620595	0.442623	-0.517752	0.639669	0.999712	0.504346	0.397368	Control
B cells	Monocytes	LTB^TNFRSF1A	LTB	TNFRSF1A	LTB	TNFRSF1A	0.696653	0.48602	0.999866	1.12395	0.612121	-1.51192	0.130554	0.999557	0.261339	0.240876	-0.407634	0.308287	0.999712	0.692646	0.426499	Pembro	LTB	TNFRSF1A	LTB	TNFRSF1A	0.696653	0.48602	0.999866	1.01137	0.584507	-1.51192	0.130554	0.999557	0.446146	0.344262	-0.407634	0.308287	0.999712	0.728757	0.464385	Control
B cells	Monocytes	MAML2^NOTCH1	MAML2	NOTCH1	MAML2	NOTCH1	0.41418	0.678742	0.999866	0.286603	0.254545	-0.00328245	0.997381	0.999557	0.155229	0.131387	0.205449	0.838062	0.999712	0.220916	0.192966	Pembro	MAML2	NOTCH1	MAML2	NOTCH1	0.41418	0.678742	0.999866	0.289473	0.260563	-0.00328245	0.997381	0.999557	0.177224	0.155738	0.205449	0.838062	0.999712	0.233349	0.208151	Control
B cells	Monocytes	MAML2^NOTCH2	MAML2	NOTCH2	MAML2	NOTCH2	0.41418	0.678742	0.999866	0.286603	0.254545	-0.277707	0.781237	0.999557	0.252685	0.20438	0.0682365	0.72999	0.999712	0.269644	0.229463	Pembro	MAML2	NOTCH2	MAML2	NOTCH2	0.41418	0.678742	0.999866	0.289473	0.260563	-0.277707	0.781237	0.999557	0.29849	0.245902	0.0682365	0.72999	0.999712	0.293982	0.253233	Control
B cells	Monocytes	MFNG^NOTCH1	MFNG	NOTCH1	MFNG	NOTCH1	0.964393	0.334849	0.999866	0.349466	0.309091	-0.00328245	0.997381	0.999557	0.155229	0.131387	0.480555	0.666115	0.999712	0.252348	0.220239	Pembro	MFNG	NOTCH1	MFNG	NOTCH1	0.964393	0.334849	0.999866	0.275481	0.267606	-0.00328245	0.997381	0.999557	0.177224	0.155738	0.480555	0.666115	0.999712	0.226353	0.211672	Control
B cells	Monocytes	MFNG^NOTCH2	MFNG	NOTCH2	MFNG	NOTCH2	0.964393	0.334849	0.999866	0.349466	0.309091	-0.277707	0.781237	0.999557	0.252685	0.20438	0.343343	0.558043	0.999712	0.301076	0.256735	Pembro	MFNG	NOTCH2	MFNG	NOTCH2	0.964393	0.334849	0.999866	0.275481	0.267606	-0.277707	0.781237	0.999557	0.29849	0.245902	0.343343	0.558043	0.999712	0.286985	0.256754	Control
B cells	Monocytes	MIF^CD44_CD74	MIF	CD44	MIF	CD44_CD74	-0.0633776	0.949466	0.999866	1.55112	0.866667	-0.120709	0.903922	0.999557	1.47062	0.715328	-0.0920432	0.926694	0.999712	1.51087	0.790998	Pembro	MIF	CD44	MIF	CD44_CD74	-0.0633776	0.949466	0.999866	1.69146	0.964789	-0.120709	0.903922	0.999557	1.51978	0.737705	-0.0920432	0.926694	0.999712	1.60562	0.851247	Control
B cells	Monocytes	MIF^CD74_CXCR2	MIF	CD74	MIF	CD74_CXCR2	-0.0633776	0.949466	0.999866	1.55112	0.866667	-0.126097	0.899655	0.999557	2.89916	0.927007	-0.0947374	0.92456	0.999712	2.22514	0.896837	Pembro	MIF	CD74	MIF	CD74_CXCR2	-0.0633776	0.949466	0.999866	1.69146	0.964789	-0.126097	0.899655	0.999557	3.15179	0.942623	-0.0947374	0.92456	0.999712	2.42163	0.953706	Control
B cells	Monocytes	MIF^CD74_CXCR4	MIF	CD74	MIF	CD74_CXCR4	-0.0633776	0.949466	0.999866	1.55112	0.866667	-0.126097	0.899655	0.999557	2.89916	0.927007	-0.0947374	0.92456	0.999712	2.22514	0.896837	Pembro	MIF	CD74	MIF	CD74_CXCR4	-0.0633776	0.949466	0.999866	1.69146	0.964789	-0.126097	0.899655	0.999557	3.15179	0.942623	-0.0947374	0.92456	0.999712	2.42163	0.953706	Control
B cells	Monocytes	MIF^TNFRSF14	MIF	TNFRSF14	MIF	TNFRSF14	-0.0633776	0.949466	0.999866	1.55112	0.866667	-0.0893287	0.928821	0.999557	0.401942	0.350365	-0.0763531	0.939143	0.999712	0.976528	0.608516	Pembro	MIF	TNFRSF14	MIF	TNFRSF14	-0.0633776	0.949466	0.999866	1.69146	0.964789	-0.0893287	0.928821	0.999557	0.4293	0.352459	-0.0763531	0.939143	0.999712	1.06038	0.658624	Control
B cells	Monocytes	NAMPT^ITGA5_ITGB1	NAMPT	ITGA5	NAMPT	ITGA5_ITGB1	-0.789909	0.429581	0.999866	0.167188	0.175758	-0.18355	0.854366	0.999557	0.190478	0.167883	-0.48673	0.641974	0.999712	0.178833	0.17182	Pembro	NAMPT	ITGA5	NAMPT	ITGA5_ITGB1	-0.789909	0.429581	0.999866	0.192478	0.176056	-0.18355	0.854366	0.999557	0.242747	0.221311	-0.48673	0.641974	0.999712	0.217613	0.198684	Control
B cells	Monocytes	PKM^CD44	PKM	CD44	PKM	CD44	-1.97954	0.0477551	0.999866	0.888956	0.630303	-0.120709	0.903922	0.999557	1.47062	0.715328	-1.05013	0.475838	0.999712	1.17979	0.672816	Pembro	PKM	CD44	PKM	CD44	-1.97954	0.0477551	0.999866	1.23093	0.739437	-0.120709	0.903922	0.999557	1.51978	0.737705	-1.05013	0.475838	0.999712	1.37535	0.738571	Control
B cells	Monocytes	PSAP^LRP1	PSAP	LRP1	PSAP	LRP1	-0.646316	0.518075	0.999866	1.12022	0.757576	0.182758	0.854988	0.999557	0.399739	0.226277	-0.231779	0.686531	0.999712	0.759982	0.491927	Pembro	PSAP	LRP1	PSAP	LRP1	-0.646316	0.518075	0.999866	1.20277	0.774648	0.182758	0.854988	0.999557	0.420093	0.262295	-0.231779	0.686531	0.999712	0.81143	0.518471	Control
B cells	Monocytes	PSEN1^CD44	PSEN1	CD44	PSEN1	CD44	0.541108	0.588433	0.999866	0.185446	0.175758	-0.120709	0.903922	0.999557	1.47062	0.715328	0.2102	0.746177	0.999712	0.828032	0.445543	Pembro	PSEN1	CD44	PSEN1	CD44	0.541108	0.588433	0.999866	0.150633	0.140845	-0.120709	0.903922	0.999557	1.51978	0.737705	0.2102	0.746177	0.999712	0.835206	0.439275	Control
B cells	Monocytes	PSEN1^NOTCH1	PSEN1	NOTCH1	PSEN1	NOTCH1	0.541108	0.588433	0.999866	0.185446	0.175758	-0.00328245	0.997381	0.999557	0.155229	0.131387	0.268913	0.792907	0.999712	0.170338	0.153572	Pembro	PSEN1	NOTCH1	PSEN1	NOTCH1	0.541108	0.588433	0.999866	0.150633	0.140845	-0.00328245	0.997381	0.999557	0.177224	0.155738	0.268913	0.792907	0.999712	0.163929	0.148291	Control
B cells	Monocytes	PSEN1^NOTCH2	PSEN1	NOTCH2	PSEN1	NOTCH2	0.541108	0.588433	0.999866	0.185446	0.175758	-0.277707	0.781237	0.999557	0.252685	0.20438	0.131701	0.684835	0.999712	0.219066	0.190069	Pembro	PSEN1	NOTCH2	PSEN1	NOTCH2	0.541108	0.588433	0.999866	0.150633	0.140845	-0.277707	0.781237	0.999557	0.29849	0.245902	0.131701	0.684835	0.999712	0.224562	0.193373	Control
B cells	Monocytes	PTDSS1^JMJD6	PTDSS1	JMJD6	PTDSS1	JMJD6	0.351744	0.72503	0.999866	0.399569	0.357576	0.652904	0.513818	0.999557	0.279719	0.20438	0.502324	0.619424	0.999712	0.339644	0.280978	Pembro	PTDSS1	JMJD6	PTDSS1	JMJD6	0.351744	0.72503	0.999866	0.358313	0.309859	0.652904	0.513818	0.999557	0.201161	0.172131	0.502324	0.619424	0.999712	0.279737	0.240995	Control
B cells	Monocytes	RPS19^C5AR1	RPS19	C5AR1	RPS19	C5AR1	-0.232436	0.816199	0.999866	3.81718	0.993939	-0.319374	0.749443	0.999557	0.435784	0.29927	-0.275905	0.782821	0.999712	2.12648	0.646605	Pembro	RPS19	C5AR1	RPS19	C5AR1	-0.232436	0.816199	0.999866	3.91682	1	-0.319374	0.749443	0.999557	0.504157	0.311475	-0.275905	0.782821	0.999712	2.21049	0.655738	Control
B cells	Monocytes	SELPLG^ITGB2	SELPLG	ITGB2	SELPLG	ITGB2	1.53364	0.125118	0.999866	0.102751	0.0969697	-0.373792	0.708559	0.999557	1.06478	0.562044	0.579924	0.416838	0.999712	0.583765	0.329507	Pembro	SELPLG	ITGB2	SELPLG	ITGB2	1.53364	0.125118	0.999866	0.0708898	0.0704225	-0.373792	0.708559	0.999557	1.27881	0.688525	0.579924	0.416838	0.999712	0.674848	0.379474	Control
B cells	Monocytes	SEMA7A^ITGA1_ITGB1	SEMA7A	ITGB1	SEMA7A	ITGA1_ITGB1	-1.04789	0.294691	0.999866	0.335019	0.266667	0.510403	0.609769	0.999557	0.910562	0.554745	-0.268741	0.45223	0.999712	0.622791	0.410706	Pembro	SEMA7A	ITGB1	SEMA7A	ITGA1_ITGB1	-1.04789	0.294691	0.999866	0.431896	0.323944	0.510403	0.609769	0.999557	0.964789	0.590164	-0.268741	0.45223	0.999712	0.698342	0.457054	Control
B cells	Monocytes	SEMA7A^PLXNC1	SEMA7A	PLXNC1	SEMA7A	PLXNC1	-1.04789	0.294691	0.999866	0.335019	0.266667	-0.70641	0.479933	0.999557	0.252616	0.19708	-0.877148	0.387312	0.999712	0.293817	0.231873	Pembro	SEMA7A	PLXNC1	SEMA7A	PLXNC1	-1.04789	0.294691	0.999866	0.431896	0.323944	-0.70641	0.479933	0.999557	0.239357	0.196721	-0.877148	0.387312	0.999712	0.335626	0.260332	Control
B cells	Monocytes	SPTAN1^PTPRA	SPTAN1	PTPRA	SPTAN1	PTPRA	0.462104	0.644007	0.999866	0.376448	0.345455	-0.777659	0.43677	0.999557	0.465696	0.364964	-0.157778	0.540388	0.999712	0.421072	0.355209	Pembro	SPTAN1	PTPRA	SPTAN1	PTPRA	0.462104	0.644007	0.999866	0.407989	0.359155	-0.777659	0.43677	0.999557	0.462005	0.344262	-0.157778	0.540388	0.999712	0.434997	0.351709	Control
B cells	Monocytes	TGFB1^ACVR1_TGFBR1_TGFBR2	TGFB1	TGFBR1	TGFB1	ACVR1_TGFBR1_TGFBR2	-0.936868	0.348827	0.999866	0.934066	0.672727	-0.106818	0.914933	0.999557	0.172298	0.153285	-0.521843	0.63188	0.999712	0.553182	0.413006	Pembro	TGFB1	TGFBR1	TGFB1	ACVR1_TGFBR1_TGFBR2	-0.936868	0.348827	0.999866	1.06187	0.746479	-0.106818	0.914933	0.999557	0.213127	0.180328	-0.521843	0.63188	0.999712	0.637499	0.463403	Control
B cells	Monocytes	TGFB1^ACVR1_TGFBR2	TGFB1	TGFBR2	TGFB1	ACVR1_TGFBR2	-0.936868	0.348827	0.999866	0.934066	0.672727	0.117833	0.9062	0.999557	0.449825	0.335766	-0.409517	0.627513	0.999712	0.691946	0.504247	Pembro	TGFB1	TGFBR2	TGFB1	ACVR1_TGFBR2	-0.936868	0.348827	0.999866	1.06187	0.746479	0.117833	0.9062	0.999557	0.464974	0.360656	-0.409517	0.627513	0.999712	0.763423	0.553567	Control
B cells	Monocytes	TGFB1^ACVR1B_TGFBR2	TGFB1	TGFBR2	TGFB1	ACVR1B_TGFBR2	-0.936868	0.348827	0.999866	0.934066	0.672727	0.117833	0.9062	0.999557	0.449825	0.335766	-0.409517	0.627513	0.999712	0.691946	0.504247	Pembro	TGFB1	TGFBR2	TGFB1	ACVR1B_TGFBR2	-0.936868	0.348827	0.999866	1.06187	0.746479	0.117833	0.9062	0.999557	0.464974	0.360656	-0.409517	0.627513	0.999712	0.763423	0.553567	Control
B cells	Monocytes	TGFB1^CXCR4	TGFB1	CXCR4	TGFB1	CXCR4	-0.936868	0.348827	0.999866	0.934066	0.672727	-0.780067	0.435352	0.999557	1.14705	0.605839	-0.858467	0.392089	0.999712	1.04056	0.639283	Pembro	TGFB1	CXCR4	TGFB1	CXCR4	-0.936868	0.348827	0.999866	1.06187	0.746479	-0.780067	0.435352	0.999557	1.23759	0.614754	-0.858467	0.392089	0.999712	1.14973	0.680616	Control
B cells	Monocytes	TGFB1^ENG	TGFB1	ENG	TGFB1	ENG	-0.936868	0.348827	0.999866	0.934066	0.672727	0.486799	0.626401	0.999557	0.374042	0.255474	-0.225035	0.487614	0.999712	0.654054	0.464101	Pembro	TGFB1	ENG	TGFB1	ENG	-0.936868	0.348827	0.999866	1.06187	0.746479	0.486799	0.626401	0.999557	0.37723	0.286885	-0.225035	0.487614	0.999712	0.719551	0.516682	Control
B cells	Monocytes	TGFB1^ITGB1	TGFB1	ITGB1	TGFB1	ITGB1	-0.936868	0.348827	0.999866	0.934066	0.672727	0.510403	0.609769	0.999557	0.910562	0.554745	-0.213232	0.479298	0.999712	0.922314	0.613736	Pembro	TGFB1	ITGB1	TGFB1	ITGB1	-0.936868	0.348827	0.999866	1.06187	0.746479	0.510403	0.609769	0.999557	0.964789	0.590164	-0.213232	0.479298	0.999712	1.01333	0.668321	Control
B cells	Monocytes	TGFB1^LPP	TGFB1	LPP	TGFB1	LPP	-0.936868	0.348827	0.999866	0.934066	0.672727	0.153261	0.878192	0.999557	0.241141	0.19708	-0.391803	0.613509	0.999712	0.587604	0.434904	Pembro	TGFB1	LPP	TGFB1	LPP	-0.936868	0.348827	0.999866	1.06187	0.746479	0.153261	0.878192	0.999557	0.232041	0.204918	-0.391803	0.613509	0.999712	0.646956	0.475698	Control
B cells	Monocytes	TGFB1^TGFBR1_TGFBR2	TGFB1	TGFBR1	TGFB1	TGFBR1_TGFBR2	-0.936868	0.348827	0.999866	0.934066	0.672727	-0.106818	0.914933	0.999557	0.172298	0.153285	-0.521843	0.63188	0.999712	0.553182	0.413006	Pembro	TGFB1	TGFBR1	TGFB1	TGFBR1_TGFBR2	-0.936868	0.348827	0.999866	1.06187	0.746479	-0.106818	0.914933	0.999557	0.213127	0.180328	-0.521843	0.63188	0.999712	0.637499	0.463403	Control
B cells	Monocytes	TGFB1^TGFBR3	TGFB1	TGFBR3	TGFB1	TGFBR3	-0.936868	0.348827	0.999866	0.934066	0.672727	-0.362635	0.716878	0.999557	0.21611	0.160584	-0.649751	0.532852	0.999712	0.575088	0.416656	Pembro	TGFB1	TGFBR3	TGFB1	TGFBR3	-0.936868	0.348827	0.999866	1.06187	0.746479	-0.362635	0.716878	0.999557	0.217639	0.163934	-0.649751	0.532852	0.999712	0.639755	0.455207	Control
B cells	Monocytes	TGS1^RXRA	TGS1	RXRA	TGS1	RXRA	-0.0408606	0.967407	0.999866	0.239883	0.224242	0.329613	0.741693	0.999557	0.196897	0.182482	0.144376	0.85455	0.999712	0.21839	0.203362	Pembro	TGS1	RXRA	TGS1	RXRA	-0.0408606	0.967407	0.999866	0.223553	0.204225	0.329613	0.741693	0.999557	0.199288	0.163934	0.144376	0.85455	0.999712	0.211421	0.18408	Control
B cells	Monocytes	TNF^NOTCH1	TNF	NOTCH1	TNF	NOTCH1	-0.766329	0.443481	0.999866	0.38533	0.248485	-0.00328245	0.997381	0.999557	0.155229	0.131387	-0.384806	0.720431	0.999712	0.27028	0.189936	Pembro	TNF	NOTCH1	TNF	NOTCH1	-0.766329	0.443481	0.999866	0.374518	0.239437	-0.00328245	0.997381	0.999557	0.177224	0.155738	-0.384806	0.720431	0.999712	0.275871	0.197587	Control
B cells	Monocytes	TNF^TNFRSF1A	TNF	TNFRSF1A	TNF	TNFRSF1A	-0.766329	0.443481	0.999866	0.38533	0.248485	-1.51192	0.130554	0.999557	0.261339	0.240876	-1.13913	0.287017	0.999712	0.323335	0.24468	Pembro	TNF	TNFRSF1A	TNF	TNFRSF1A	-0.766329	0.443481	0.999866	0.374518	0.239437	-1.51192	0.130554	0.999557	0.446146	0.344262	-1.13913	0.287017	0.999712	0.410332	0.291849	Control
B cells	Monocytes	TNF^TNFRSF1B	TNF	TNFRSF1B	TNF	TNFRSF1B	-0.766329	0.443481	0.999866	0.38533	0.248485	-0.255799	0.798106	0.999557	0.612556	0.40146	-0.511064	0.620793	0.999712	0.498943	0.324972	Pembro	TNF	TNFRSF1B	TNF	TNFRSF1B	-0.766329	0.443481	0.999866	0.374518	0.239437	-0.255799	0.798106	0.999557	0.68707	0.45082	-0.511064	0.620793	0.999712	0.530794	0.345128	Control
B cells	Monocytes	TNF^TRADD	TNF	TRADD	TNF	TRADD	-0.766329	0.443481	0.999866	0.38533	0.248485	0.43497	0.663584	0.999557	0.3226	0.262774	-0.165679	0.553532	0.999712	0.353965	0.255629	Pembro	TNF	TRADD	TNF	TRADD	-0.766329	0.443481	0.999866	0.374518	0.239437	0.43497	0.663584	0.999557	0.258838	0.221311	-0.165679	0.553532	0.999712	0.316678	0.230374	Control
B cells	Monocytes	TNF^VSIR	TNF	VSIR	TNF	VSIR	-0.766329	0.443481	0.999866	0.38533	0.248485	-0.082521	0.934232	0.999557	0.304362	0.240876	-0.424425	0.688857	0.999712	0.344846	0.24468	Pembro	TNF	VSIR	TNF	VSIR	-0.766329	0.443481	0.999866	0.374518	0.239437	-0.082521	0.934232	0.999557	0.420103	0.327869	-0.424425	0.688857	0.999712	0.39731	0.283653	Control
B cells	Monocytes	TNFSF9^HLA-DPA1	TNFSF9	HLA-DPA1	TNFSF9	HLA-DPA1	-1.19655	0.231483	0.999866	0.12761	0.109091	0.467143	0.640398	0.999557	1.38553	0.613139	-0.364702	0.435941	0.999712	0.756573	0.361115	Pembro	TNFSF9	HLA-DPA1	TNFSF9	HLA-DPA1	-1.19655	0.231483	0.999866	0.162212	0.112676	0.467143	0.640398	0.999557	1.46409	0.655738	-0.364702	0.435941	0.999712	0.813152	0.384207	Control
B cells	Monocytes	TOR2A^ATP5F1B	TOR2A	ATP5F1B	TOR2A	ATP5F1B	-0.0468898	0.962601	0.999866	0.114273	0.109091	0.135561	0.892168	0.999557	1.04205	0.635036	0.0443357	0.927385	0.999712	0.57816	0.372064	Pembro	TOR2A	ATP5F1B	TOR2A	ATP5F1B	-0.0468898	0.962601	0.999866	0.142879	0.126761	0.135561	0.892168	0.999557	0.96675	0.622951	0.0443357	0.927385	0.999712	0.554815	0.374856	Control
B cells	Monocytes	VEGFB^NRP1	VEGFB	NRP1	VEGFB	NRP1	-0.0898612	0.928398	0.999866	0.808438	0.593939	1.38412	0.166322	0.999557	0.218874	0.167883	0.647128	0.54736	0.999712	0.513656	0.380911	Pembro	VEGFB	NRP1	VEGFB	NRP1	-0.0898612	0.928398	0.999866	0.844842	0.626761	1.38412	0.166322	0.999557	0.172162	0.122951	0.647128	0.54736	0.999712	0.508502	0.374856	Control
B cells	Monocytes	VIM^CD44	VIM	CD44	VIM	CD44	-0.229627	0.818382	0.999866	1.64424	0.781818	-0.120709	0.903922	0.999557	1.47062	0.715328	-0.175168	0.861152	0.999712	1.55743	0.748573	Pembro	VIM	CD44	VIM	CD44	-0.229627	0.818382	0.999866	1.66693	0.78169	-0.120709	0.903922	0.999557	1.51978	0.737705	-0.175168	0.861152	0.999712	1.59336	0.759698	Control
B cells	Monocytes	YBX1^NOTCH1	YBX1	NOTCH1	YBX1	NOTCH1	-0.356587	0.721401	0.999866	1.84433	0.939394	-0.00328245	0.997381	0.999557	0.155229	0.131387	-0.179935	0.859391	0.999712	0.999778	0.53539	Pembro	YBX1	NOTCH1	YBX1	NOTCH1	-0.356587	0.721401	0.999866	1.85881	0.950704	-0.00328245	0.997381	0.999557	0.177224	0.155738	-0.179935	0.859391	0.999712	1.01802	0.553221	Control
B cells	NK	ACTR2^ADRB2	ACTR2	ADRB2	ACTR2	ADRB2	-0.70444	0.481159	0.999866	0.994387	0.715152	0.00099408	0.999207	0.999983	0.333054	0.2338	-0.351723	0.740183	0.999925	0.663721	0.474476	Pembro	ACTR2	ADRB2	ACTR2	ADRB2	-0.70444	0.481159	0.999866	1.05776	0.739437	0.00099408	0.999207	0.999983	0.341667	0.239929	-0.351723	0.740183	0.999925	0.699712	0.489683	Control
B cells	NK	ACTR2^LDLR	ACTR2	LDLR	ACTR2	LDLR	-0.70444	0.481159	0.999866	0.994387	0.715152	-0.024299	0.980614	0.999983	0.0225857	0.0184094	-0.364369	0.730887	0.999925	0.508487	0.36678	Pembro	ACTR2	LDLR	ACTR2	LDLR	-0.70444	0.481159	0.999866	1.05776	0.739437	-0.024299	0.980614	0.999983	0.0274781	0.023019	-0.364369	0.730887	0.999925	0.542618	0.381228	Control
B cells	NK	ADAM10^CADM1	ADAM10	CADM1	ADAM10	CADM1	0.341283	0.73289	0.999866	0.309572	0.30303	-0.579126	0.562504	0.999983	0.0813148	0.0563328	-0.118921	0.647697	0.999925	0.195443	0.179682	Pembro	ADAM10	CADM1	ADAM10	CADM1	0.341283	0.73289	0.999866	0.258906	0.239437	-0.579126	0.562504	0.999983	0.087485	0.0628597	-0.118921	0.647697	0.999925	0.173196	0.151148	Control
B cells	NK	ADAM10^CD44	ADAM10	CD44	ADAM10	CD44	0.341283	0.73289	0.999866	0.309572	0.30303	-0.0885557	0.929435	0.999983	1.23601	0.693299	0.126364	0.831163	0.999925	0.77279	0.498165	Pembro	ADAM10	CD44	ADAM10	CD44	0.341283	0.73289	0.999866	0.258906	0.239437	-0.0885557	0.929435	0.999983	1.24124	0.697211	0.126364	0.831163	0.999925	0.750071	0.468324	Control
B cells	NK	ADAM10^NOTCH1	ADAM10	NOTCH1	ADAM10	NOTCH1	0.341283	0.73289	0.999866	0.309572	0.30303	-0.930959	0.351875	0.999983	0.107787	0.0850515	-0.294838	0.542383	0.999925	0.20868	0.194041	Pembro	ADAM10	NOTCH1	ADAM10	NOTCH1	0.341283	0.73289	0.999866	0.258906	0.239437	-0.930959	0.351875	0.999983	0.121023	0.0951749	-0.294838	0.542383	0.999925	0.189964	0.167306	Control
B cells	NK	ADAM10^NOTCH2	ADAM10	NOTCH2	ADAM10	NOTCH2	0.341283	0.73289	0.999866	0.309572	0.30303	-0.00427932	0.996586	0.999983	0.130758	0.101988	0.168502	0.864738	0.999925	0.220165	0.202509	Pembro	ADAM10	NOTCH2	ADAM10	NOTCH2	0.341283	0.73289	0.999866	0.258906	0.239437	-0.00427932	0.996586	0.999983	0.137969	0.10934	0.168502	0.864738	0.999925	0.198438	0.174389	Control
B cells	NK	ADAM10^TSPAN14	ADAM10	TSPAN14	ADAM10	TSPAN14	0.341283	0.73289	0.999866	0.309572	0.30303	-0.537396	0.590994	0.999983	0.337807	0.251473	-0.0980562	0.661942	0.999925	0.32369	0.277252	Pembro	ADAM10	TSPAN14	ADAM10	TSPAN14	0.341283	0.73289	0.999866	0.258906	0.239437	-0.537396	0.590994	0.999983	0.361515	0.26649	-0.0980562	0.661942	0.999925	0.31021	0.252963	Control
B cells	NK	ADAM10^TSPAN17	ADAM10	TSPAN17	ADAM10	TSPAN17	0.341283	0.73289	0.999866	0.309572	0.30303	0.0163354	0.986967	0.999983	0.112665	0.0887334	0.178809	0.859929	0.999925	0.211118	0.195882	Pembro	ADAM10	TSPAN17	ADAM10	TSPAN17	0.341283	0.73289	0.999866	0.258906	0.239437	0.0163354	0.986967	0.999983	0.1145	0.0907481	0.178809	0.859929	0.999925	0.186703	0.165092	Control
B cells	NK	ADAM10^TSPAN5	ADAM10	TSPAN5	ADAM10	TSPAN5	0.341283	0.73289	0.999866	0.309572	0.30303	-0.269064	0.78788	0.999983	0.113123	0.0876289	0.0361097	0.760385	0.999925	0.211348	0.19533	Pembro	ADAM10	TSPAN5	ADAM10	TSPAN5	0.341283	0.73289	0.999866	0.258906	0.239437	-0.269064	0.78788	0.999983	0.127211	0.1027	0.0361097	0.760385	0.999925	0.193058	0.171068	Control
B cells	NK	ADAM17^ITGA5	ADAM17	ITGA5	ADAM17	ITGA5	-1.3367	0.181322	0.999866	0.208671	0.181818	-1.05468	0.291573	0.999983	0.250909	0.178571	-1.19569	0.236448	0.999925	0.22979	0.180195	Pembro	ADAM17	ITGA5	ADAM17	ITGA5	-1.3367	0.181322	0.999866	0.306858	0.28169	-1.05468	0.291573	0.999983	0.268362	0.189907	-1.19569	0.236448	0.999925	0.28761	0.235799	Control
B cells	NK	ADAM17^ITGB1	ADAM17	ITGB1	ADAM17	ITGB1	-1.3367	0.181322	0.999866	0.208671	0.181818	-0.343437	0.73127	0.999983	0.891596	0.557806	-0.840066	0.456296	0.999925	0.550133	0.369812	Pembro	ADAM17	ITGB1	ADAM17	ITGB1	-1.3367	0.181322	0.999866	0.306858	0.28169	-0.343437	0.73127	0.999983	1.00869	0.614431	-0.840066	0.456296	0.999925	0.657775	0.448061	Control
B cells	NK	ADAM17^NOTCH1	ADAM17	NOTCH1	ADAM17	NOTCH1	-1.3367	0.181322	0.999866	0.208671	0.181818	-0.930959	0.351875	0.999983	0.107787	0.0850515	-1.13383	0.266599	0.999925	0.158229	0.133435	Pembro	ADAM17	NOTCH1	ADAM17	NOTCH1	-1.3367	0.181322	0.999866	0.306858	0.28169	-0.930959	0.351875	0.999983	0.121023	0.0951749	-1.13383	0.266599	0.999925	0.21394	0.188432	Control
B cells	NK	ADAM17^RHBDF2	ADAM17	RHBDF2	ADAM17	RHBDF2	-1.3367	0.181322	0.999866	0.208671	0.181818	-0.445539	0.65593	0.999983	0.232964	0.171944	-0.891117	0.418626	0.999925	0.220817	0.176881	Pembro	ADAM17	RHBDF2	ADAM17	RHBDF2	-1.3367	0.181322	0.999866	0.306858	0.28169	-0.445539	0.65593	0.999983	0.207733	0.153165	-0.891117	0.418626	0.999925	0.257296	0.217428	Control
B cells	NK	ADAM28^ITGA4	ADAM28	ITGA4	ADAM28	ITGA4	-0.248271	0.803925	0.999866	0.957831	0.660606	0.433554	0.664612	0.999983	0.675033	0.450295	0.0926417	0.734269	0.999925	0.816432	0.55545	Pembro	ADAM28	ITGA4	ADAM28	ITGA4	-0.248271	0.803925	0.999866	0.881065	0.605634	0.433554	0.664612	0.999983	0.647698	0.439575	0.0926417	0.734269	0.999925	0.764381	0.522604	Control
B cells	NK	AFDN^EPHB6	AFDN	EPHB6	AFDN	EPHB6	1.03917	0.298727	0.999866	0.258412	0.248485	0.0878824	0.92997	0.999983	0.0349115	0.0283505	0.563524	0.614349	0.999925	0.146662	0.138418	Pembro	AFDN	EPHB6	AFDN	EPHB6	1.03917	0.298727	0.999866	0.15384	0.15493	0.0878824	0.92997	0.999983	0.0362393	0.0296591	0.563524	0.614349	0.999925	0.0950398	0.0922944	Control
B cells	NK	ALCAM^CD6	ALCAM	CD6	ALCAM	CD6	-0.281204	0.778554	0.999866	0.145656	0.151515	-0.333928	0.738434	0.999983	0.251921	0.178203	-0.307566	0.758494	0.999925	0.198789	0.164859	Pembro	ALCAM	CD6	ALCAM	CD6	-0.281204	0.778554	0.999866	0.158327	0.15493	-0.333928	0.738434	0.999983	0.242826	0.169987	-0.307566	0.758494	0.999925	0.200576	0.162458	Control
B cells	NK	APP^AGER	APP	AGER	APP	AGER	-0.49714	0.61909	0.999866	0.26103	0.224242	1.15525	0.247989	0.999983	0.032037	0.0243004	0.329054	0.43354	0.999925	0.146534	0.124271	Pembro	APP	AGER	APP	AGER	-0.49714	0.61909	0.999866	0.247911	0.21831	1.15525	0.247989	0.999983	0.0227686	0.0181496	0.329054	0.43354	0.999925	0.13534	0.11823	Control
B cells	NK	APP^CD74	APP	CD74	APP	CD74	-0.49714	0.61909	0.999866	0.26103	0.224242	0.393187	0.694182	0.999983	2.10987	0.900957	-0.0519767	0.656636	0.999925	1.18545	0.5626	Pembro	APP	CD74	APP	CD74	-0.49714	0.61909	0.999866	0.247911	0.21831	0.393187	0.694182	0.999983	2.02351	0.892873	-0.0519767	0.656636	0.999925	1.13571	0.555591	Control
B cells	NK	APP^LRP10	APP	LRP10	APP	LRP10	-0.49714	0.61909	0.999866	0.26103	0.224242	0.754966	0.450269	0.999983	0.735113	0.505155	0.128913	0.53468	0.999925	0.498072	0.364699	Pembro	APP	LRP10	APP	LRP10	-0.49714	0.61909	0.999866	0.247911	0.21831	0.754966	0.450269	0.999983	0.712533	0.497123	0.128913	0.53468	0.999925	0.480222	0.357716	Control
B cells	NK	APP^NCSTN	APP	NCSTN	APP	NCSTN	-0.49714	0.61909	0.999866	0.26103	0.224242	0.0766775	0.93888	0.999983	0.157842	0.123343	-0.210231	0.778985	0.999925	0.209436	0.173793	Pembro	APP	NCSTN	APP	NCSTN	-0.49714	0.61909	0.999866	0.247911	0.21831	0.0766775	0.93888	0.999983	0.161778	0.12749	-0.210231	0.778985	0.999925	0.204844	0.1729	Control
B cells	NK	APP^NOTCH2	APP	NOTCH2	APP	NOTCH2	-0.49714	0.61909	0.999866	0.26103	0.224242	-0.00427932	0.996586	0.999983	0.130758	0.101988	-0.25071	0.807838	0.999925	0.195894	0.163115	Pembro	APP	NOTCH2	APP	NOTCH2	-0.49714	0.61909	0.999866	0.247911	0.21831	-0.00427932	0.996586	0.999983	0.137969	0.10934	-0.25071	0.807838	0.999925	0.19294	0.163825	Control
B cells	NK	APP^PTGER2	APP	PTGER2	APP	PTGER2	-0.49714	0.61909	0.999866	0.26103	0.224242	0.645742	0.518446	0.999983	0.296335	0.212813	0.0743011	0.568768	0.999925	0.278682	0.218528	Pembro	APP	PTGER2	APP	PTGER2	-0.49714	0.61909	0.999866	0.247911	0.21831	0.645742	0.518446	0.999983	0.28846	0.205401	0.0743011	0.568768	0.999925	0.268185	0.211855	Control
B cells	NK	ARF1^PLD2	ARF1	PLD2	ARF1	PLD2	-0.575029	0.565272	0.999866	0.904547	0.666667	-0.0606394	0.951646	0.999983	0.0303767	0.0243004	-0.317834	0.758459	0.999925	0.467462	0.345484	Pembro	ARF1	PLD2	ARF1	PLD2	-0.575029	0.565272	0.999866	0.933243	0.669014	-0.0606394	0.951646	0.999983	0.0309106	0.0243471	-0.317834	0.758459	0.999925	0.482077	0.346681	Control
B cells	NK	ARF6^SMAP1	ARF6	SMAP1	ARF6	SMAP1	0.361718	0.717563	0.999866	1.26016	0.8	-0.306696	0.759075	0.999983	0.41486	0.302651	0.0275111	0.738319	0.999925	0.837511	0.551325	Pembro	ARF6	SMAP1	ARF6	SMAP1	0.361718	0.717563	0.999866	1.17599	0.767606	-0.306696	0.759075	0.999983	0.410215	0.298362	0.0275111	0.738319	0.999925	0.793104	0.532984	Control
B cells	NK	ARPC5^ADRB2	ARPC5	ADRB2	ARPC5	ADRB2	0.189259	0.84989	0.999866	0.896709	0.666667	0.00099408	0.999207	0.999983	0.333054	0.2338	0.0951263	0.924548	0.999925	0.614881	0.450233	Pembro	ARPC5	ADRB2	ARPC5	ADRB2	0.189259	0.84989	0.999866	0.818556	0.605634	0.00099408	0.999207	0.999983	0.341667	0.239929	0.0951263	0.924548	0.999925	0.580112	0.422781	Control
B cells	NK	ARPC5^LDLR	ARPC5	LDLR	ARPC5	LDLR	0.189259	0.84989	0.999866	0.896709	0.666667	-0.024299	0.980614	0.999983	0.0225857	0.0184094	0.0824798	0.915252	0.999925	0.459647	0.342538	Pembro	ARPC5	LDLR	ARPC5	LDLR	0.189259	0.84989	0.999866	0.818556	0.605634	-0.024299	0.980614	0.999983	0.0274781	0.023019	0.0824798	0.915252	0.999925	0.423017	0.314326	Control
B cells	NK	B2M^KIR2DL1	B2M	KIR2DL1	B2M	KIR2DL1	0.74525	0.45612	0.999866	4.52164	0.993939	-0.0864441	0.931113	0.999983	0.238222	0.146907	0.329403	0.693617	0.999925	2.37993	0.570423	Pembro	B2M	KIR2DL1	B2M	KIR2DL1	0.74525	0.45612	0.999866	4.42578	1	-0.0864441	0.931113	0.999983	0.235855	0.146525	0.329403	0.693617	0.999925	2.33082	0.573263	Control
B cells	NK	B2M^KIR2DL3	B2M	KIR2DL3	B2M	KIR2DL3	0.74525	0.45612	0.999866	4.52164	0.993939	0.430806	0.66661	0.999983	0.345961	0.203976	0.588028	0.561365	0.999925	2.4338	0.598958	Pembro	B2M	KIR2DL3	B2M	KIR2DL3	0.74525	0.45612	0.999866	4.42578	1	0.430806	0.66661	0.999983	0.318209	0.193448	0.588028	0.561365	0.999925	2.37199	0.596724	Control
B cells	NK	B2M^KIR3DL1	B2M	KIR3DL1	B2M	KIR3DL1	0.74525	0.45612	0.999866	4.52164	0.993939	0.073232	0.941622	0.999983	0.533585	0.289028	0.409241	0.698871	0.999925	2.52761	0.641484	Pembro	B2M	KIR3DL1	B2M	KIR3DL1	0.74525	0.45612	0.999866	4.42578	1	0.073232	0.941622	0.999983	0.482284	0.267818	0.409241	0.698871	0.999925	2.45403	0.633909	Control
B cells	NK	B2M^KLRC1	B2M	KLRC1	B2M	KLRC1	0.74525	0.45612	0.999866	4.52164	0.993939	-0.0563584	0.955056	0.999983	0.784597	0.388071	0.344446	0.705588	0.999925	2.65312	0.691005	Pembro	B2M	KLRC1	B2M	KLRC1	0.74525	0.45612	0.999866	4.42578	1	-0.0563584	0.955056	0.999983	0.849404	0.395308	0.344446	0.705588	0.999925	2.63759	0.697654	Control
B cells	NK	B2M^KLRC2	B2M	KLRC2	B2M	KLRC2	0.74525	0.45612	0.999866	4.52164	0.993939	0.702514	0.482359	0.999983	0.829408	0.448085	0.723882	0.46924	0.999925	2.67552	0.721012	Pembro	B2M	KLRC2	B2M	KLRC2	0.74525	0.45612	0.999866	4.42578	1	0.702514	0.482359	0.999983	0.886131	0.479858	0.723882	0.46924	0.999925	2.65595	0.739929	Control
B cells	NK	B2M^KLRD1	B2M	KLRD1	B2M	KLRD1	0.74525	0.45612	0.999866	4.52164	0.993939	0.037808	0.969841	0.999983	1.85593	0.868189	0.391529	0.712981	0.999925	3.18878	0.931064	Pembro	B2M	KLRD1	B2M	KLRD1	0.74525	0.45612	0.999866	4.42578	1	0.037808	0.969841	0.999983	1.82455	0.862771	0.391529	0.712981	0.999925	3.12516	0.931386	Control
B cells	NK	BAG6^NCR3	BAG6	NCR3	BAG6	NCR3	-1.06514	0.286811	0.999866	0.28937	0.266667	0.0751334			0.197134	0.139543	-0.495005	0.286811	0.999866	0.243252	0.203105	Pembro	BAG6	NCR3	BAG6	NCR3	-1.06514	0.286811	0.999866	0.397171	0.352113	0.0751334			0.266728	0.184595	-0.495005	0.286811	0.999866	0.331949	0.268354	Control
B cells	NK	BSG^SLC16A1	BSG	SLC16A1	BSG	SLC16A1	-0.841763	0.399921	0.999866	0.460542	0.381818	0.327532	0.743266	0.999983	0.0214402	0.0165685	-0.257115	0.571593	0.999925	0.240991	0.199193	Pembro	BSG	SLC16A1	BSG	SLC16A1	-0.841763	0.399921	0.999866	0.527971	0.457746	0.327532	0.743266	0.999983	0.0222919	0.0172643	-0.257115	0.571593	0.999925	0.275132	0.237505	Control
B cells	NK	BSG^SLC16A7	BSG	SLC16A7	BSG	SLC16A7	-0.841763	0.399921	0.999866	0.460542	0.381818	-0.481767	0.629972	0.999983	0.169821	0.130339	-0.661765	0.514946	0.999925	0.315181	0.256078	Pembro	BSG	SLC16A7	BSG	SLC16A7	-0.841763	0.399921	0.999866	0.527971	0.457746	-0.481767	0.629972	0.999983	0.192703	0.152722	-0.661765	0.514946	0.999925	0.360337	0.305234	Control
B cells	NK	CALM1^FAS	CALM1	FAS	CALM1	FAS	0.799033	0.424271	0.999866	1.33978	0.830303	0.741383	0.458461	0.999983	0.0983412	0.0769514	0.770208	0.441366	0.999925	0.71906	0.453627	Pembro	CALM1	FAS	CALM1	FAS	0.799033	0.424271	0.999866	1.20678	0.795775	0.741383	0.458461	0.999983	0.0944746	0.0743692	0.770208	0.441366	0.999925	0.650629	0.435072	Control
B cells	NK	CALM1^KCNQ5	CALM1	KCNQ5	CALM1	KCNQ5	0.799033	0.424271	0.999866	1.33978	0.830303	-0.406699	0.684229	0.999983	0.0160435	0.0139912	0.196167	0.55425	0.999925	0.677911	0.422147	Pembro	CALM1	KCNQ5	CALM1	KCNQ5	0.799033	0.424271	0.999866	1.20678	0.795775	-0.406699	0.684229	0.999983	0.0226472	0.0199203	0.196167	0.55425	0.999925	0.614715	0.407847	Control
B cells	NK	CALM1^PTPRA	CALM1	PTPRA	CALM1	PTPRA	0.799033	0.424271	0.999866	1.33978	0.830303	-0.155832	0.876166	0.999983	0.577594	0.403903	0.321601	0.650218	0.999925	0.958686	0.617103	Pembro	CALM1	PTPRA	CALM1	PTPRA	0.799033	0.424271	0.999866	1.20678	0.795775	-0.155832	0.876166	0.999983	0.580509	0.408588	0.321601	0.650218	0.999925	0.893646	0.602181	Control
B cells	NK	CALM3^KCNQ5	CALM3	KCNQ5	CALM3	KCNQ5	-1.09028	0.275591	0.999866	0.318178	0.30303	-0.406699	0.684229	0.999983	0.0160435	0.0139912	-0.748488	0.47991	0.999925	0.167111	0.158511	Pembro	CALM3	KCNQ5	CALM3	KCNQ5	-1.09028	0.275591	0.999866	0.404066	0.338028	-0.406699	0.684229	0.999983	0.0226472	0.0199203	-0.748488	0.47991	0.999925	0.213356	0.178974	Control
B cells	NK	CALR^ITGAV	CALR	ITGAV	CALR	ITGAV	-0.674783	0.499814	0.999866	1.01176	0.678788	-0.243019	0.807991	0.999983	0.050797	0.0412371	-0.458901	0.653902	0.999925	0.531278	0.360012	Pembro	CALR	ITGAV	CALR	ITGAV	-0.674783	0.499814	0.999866	1.00835	0.640845	-0.243019	0.807991	0.999983	0.0516451	0.0411687	-0.458901	0.653902	0.999925	0.529997	0.341007	Control
B cells	NK	CCL5^CCR1	CCL5	CCR1	CCL5	CCR1	1.03692	0.299771	0.999866	0.298058	0.157576	-0.132001	0.894983	0.999983	0.0351339	0.0298233	0.452462	0.597377	0.999925	0.166596	0.0936995	Pembro	CCL5	CCR1	CCL5	CCR1	1.03692	0.299771	0.999866	0.186628	0.119718	-0.132001	0.894983	0.999983	0.0509759	0.0429394	0.452462	0.597377	0.999925	0.118802	0.0813288	Control
B cells	NK	CCL5^CCR5	CCL5	CCR5	CCL5	CCR5	1.03692	0.299771	0.999866	0.298058	0.157576	0.61844	0.536286	0.999983	0.0358763	0.0290869	0.827682	0.418028	0.999925	0.166967	0.0933313	Pembro	CCL5	CCR5	CCL5	CCR5	1.03692	0.299771	0.999866	0.186628	0.119718	0.61844	0.536286	0.999983	0.0341688	0.0270031	0.827682	0.418028	0.999925	0.110398	0.0733607	Control
B cells	NK	CCL5^CCRL2	CCL5	CCRL2	CCL5	CCRL2	1.03692	0.299771	0.999866	0.298058	0.157576	0.00168852	0.998653	0.999983	0.0667621	0.0533873	0.519307	0.649212	0.999925	0.18241	0.105482	Pembro	CCL5	CCRL2	CCL5	CCRL2	1.03692	0.299771	0.999866	0.186628	0.119718	0.00168852	0.998653	0.999983	0.0805313	0.0659584	0.519307	0.649212	0.999925	0.13358	0.0928383	Control
B cells	NK	CCL5^CXCR3	CCL5	CXCR3	CCL5	CXCR3	1.03692	0.299771	0.999866	0.298058	0.157576	0.0257735	0.979438	0.999983	1.0343	0.586156	0.531349	0.639604	0.999925	0.666179	0.371866	Pembro	CCL5	CXCR3	CCL5	CXCR3	1.03692	0.299771	0.999866	0.186628	0.119718	0.0257735	0.979438	0.999983	1.0493	0.594511	0.531349	0.639604	0.999925	0.617964	0.357115	Control
B cells	NK	CD22^PTPRC	CD22	PTPRC	CD22	PTPRC	0.355583	0.722153	0.999866	0.425488	0.345455	-0.30401	0.76112	0.999983	2.67687	0.987482	0.0257862	0.741636	0.999925	1.55118	0.666468	Pembro	CD22	PTPRC	CD22	PTPRC	0.355583	0.722153	0.999866	0.429964	0.330986	-0.30401	0.76112	0.999983	2.66753	0.990261	0.0257862	0.741636	0.999925	1.54874	0.660624	Control
B cells	NK	CD47^SIRPG	CD47	SIRPG	CD47	SIRPG	-0.0349508	0.972119	0.999866	0.935708	0.69697	0.436552	0.662436	0.999983	0.0265016	0.0206186	0.200801	0.817278	0.999925	0.481105	0.358794	Pembro	CD47	SIRPG	CD47	SIRPG	-0.0349508	0.972119	0.999866	0.854831	0.633803	0.436552	0.662436	0.999983	0.0279088	0.0239044	0.200801	0.817278	0.999925	0.44137	0.328854	Control
B cells	NK	CD48^CD2	CD48	CD2	CD48	CD2	0.714886	0.47468	0.999866	1.05787	0.739394	-0.25851	0.796014	0.999983	0.741931	0.421944	0.228188	0.635347	0.999925	0.899899	0.580669	Pembro	CD48	CD2	CD48	CD2	0.714886	0.47468	0.999866	0.969158	0.676056	-0.25851	0.796014	0.999983	0.803311	0.459053	0.228188	0.635347	0.999925	0.886235	0.567555	Control
B cells	NK	CD48^CD244	CD48	CD244	CD48	CD244	0.714886	0.47468	0.999866	1.05787	0.739394	-0.355232	0.722416	0.999983	0.374008	0.271723	0.179827	0.598548	0.999925	0.715938	0.505559	Pembro	CD48	CD244	CD48	CD244	0.714886	0.47468	0.999866	0.969158	0.676056	-0.355232	0.722416	0.999983	0.401412	0.299247	0.179827	0.598548	0.999925	0.685285	0.487652	Control
B cells	NK	CD55^ADGRE5	CD55	ADGRE5	CD55	ADGRE5	-0.289744	0.772012	0.999866	0.769402	0.587879	0.455946	0.648429	0.999983	0.757799	0.497423	0.0831011	0.710221	0.999925	0.763601	0.542651	Pembro	CD55	ADGRE5	CD55	ADGRE5	-0.289744	0.772012	0.999866	0.77596	0.56338	0.455946	0.648429	0.999983	0.715506	0.4834	0.0831011	0.710221	0.999925	0.745733	0.52339	Control
B cells	NK	CD58^CD2	CD58	CD2	CD58	CD2	-0.240084	0.810265	0.999866	0.198052	0.187879	-0.25851	0.796014	0.999983	0.741931	0.421944	-0.249297	0.803139	0.999925	0.469992	0.304911	Pembro	CD58	CD2	CD58	CD2	-0.240084	0.810265	0.999866	0.205564	0.190141	-0.25851	0.796014	0.999983	0.803311	0.459053	-0.249297	0.803139	0.999925	0.504438	0.324597	Control
B cells	NK	CD59^CD2	CD59	CD2	CD59	CD2	-0.486872	0.626349	0.999866	0.205229	0.206061	-0.25851	0.796014	0.999983	0.741931	0.421944	-0.372691	0.711181	0.999925	0.47358	0.314002	Pembro	CD59	CD2	CD59	CD2	-0.486872	0.626349	0.999866	0.22598	0.211268	-0.25851	0.796014	0.999983	0.803311	0.459053	-0.372691	0.711181	0.999925	0.514646	0.33516	Control
B cells	NK	CD70^CD27	CD70	CD27	CD70	CD27	-0.515664	0.606089	0.999866	0.283598	0.242424	0.0519899	0.958537	0.999983	0.0813617	0.0614875	-0.231837	0.782313	0.999925	0.18248	0.151956	Pembro	CD70	CD27	CD70	CD27	-0.515664	0.606089	0.999866	0.300783	0.239437	0.0519899	0.958537	0.999983	0.0885663	0.0655157	-0.231837	0.782313	0.999925	0.194675	0.152476	Control
B cells	NK	CD99^CD81	CD99	CD81	CD99	CD81	-1.31276	0.189263	0.999866	0.889179	0.630303	0.407064	0.683961	0.999983	1.58344	0.846465	-0.45285	0.436612	0.999925	1.23631	0.738384	Pembro	CD99	CD81	CD99	CD81	-1.31276	0.189263	0.999866	1.03518	0.697183	0.407064	0.683961	0.999983	1.60052	0.855246	-0.45285	0.436612	0.999925	1.31785	0.776214	Control
B cells	NK	CD99^CD99L2	CD99	CD99L2	CD99	CD99L2	-1.31276	0.189263	0.999866	0.889179	0.630303	0.668631	0.503731	0.999983	0.0658973	0.052651	-0.322066	0.346497	0.999925	0.477538	0.341477	Pembro	CD99	CD99L2	CD99	CD99L2	-1.31276	0.189263	0.999866	1.03518	0.697183	0.668631	0.503731	0.999983	0.0569939	0.0464807	-0.322066	0.346497	0.999925	0.546087	0.371832	Control
B cells	NK	CD99^PILRB	CD99	PILRB	CD99	PILRB	-1.31276	0.189263	0.999866	0.889179	0.630303	0.448267	0.653961	0.999983	0.322957	0.234168	-0.432248	0.421612	0.999925	0.606068	0.432235	Pembro	CD99	PILRB	CD99	PILRB	-1.31276	0.189263	0.999866	1.03518	0.697183	0.448267	0.653961	0.999983	0.342302	0.254095	-0.432248	0.421612	0.999925	0.688741	0.475639	Control
B cells	NK	CLEC2B^KLRF1	CLEC2B	KLRF1	CLEC2B	KLRF1	-1.05555	0.291173	0.999866	0.249056	0.2	-0.299169	0.764811	0.999983	0.856664	0.516937	-0.67736	0.527992	0.999925	0.55286	0.358468	Pembro	CLEC2B	KLRF1	CLEC2B	KLRF1	-1.05555	0.291173	0.999866	0.295722	0.21831	-0.299169	0.764811	0.999983	0.836897	0.505976	-0.67736	0.527992	0.999925	0.56631	0.362143	Control
B cells	NK	CLEC2D^KLRB1	CLEC2D	KLRB1	CLEC2D	KLRB1	-0.251966	0.801067	0.999866	0.686877	0.527273	0.0257718	0.979439	0.999983	1.91176	0.819956	-0.113097	0.890253	0.999925	1.29932	0.673614	Pembro	CLEC2D	KLRB1	CLEC2D	KLRB1	-0.251966	0.801067	0.999866	0.685489	0.485915	0.0257718	0.979439	0.999983	2.02092	0.851704	-0.113097	0.890253	0.999925	1.3532	0.66881	Control
B cells	NK	COL19A1^ITGA1_ITGB1	COL19A1	ITGA1	COL19A1	ITGA1_ITGB1	0.418853	0.675324	0.999866	0.361585	0.272727	0.328903	0.742229	0.999983	0.18436	0.132916	0.373878	0.708776	0.999925	0.272973	0.202822	Pembro	COL19A1	ITGA1	COL19A1	ITGA1_ITGB1	0.418853	0.675324	0.999866	0.298	0.225352	0.328903	0.742229	0.999983	0.233205	0.171757	0.373878	0.708776	0.999925	0.265603	0.198555	Control
B cells	NK	COL19A1^ITGA2_ITGB1	COL19A1	ITGB1	COL19A1	ITGA2_ITGB1	0.418853	0.675324	0.999866	0.361585	0.272727	-0.343437	0.73127	0.999983	0.891596	0.557806	0.037708	0.703297	0.999925	0.626591	0.415266	Pembro	COL19A1	ITGB1	COL19A1	ITGA2_ITGB1	0.418853	0.675324	0.999866	0.298	0.225352	-0.343437	0.73127	0.999983	1.00869	0.614431	0.037708	0.703297	0.999925	0.653346	0.419892	Control
B cells	NK	COL9A3^CD44	COL9A3	CD44	COL9A3	CD44	1.11663	0.264152	0.999866	0.351282	0.278788	-0.0885557	0.929435	0.999983	1.23601	0.693299	0.514037	0.596794	0.999925	0.793645	0.486043	Pembro	COL9A3	CD44	COL9A3	CD44	1.11663	0.264152	0.999866	0.272335	0.225352	-0.0885557	0.929435	0.999983	1.24124	0.697211	0.514037	0.596794	0.999925	0.756786	0.461282	Control
B cells	NK	COL9A3^ITGA1_ITGB1	COL9A3	ITGA1	COL9A3	ITGA1_ITGB1	1.11663	0.264152	0.999866	0.351282	0.278788	0.328903	0.742229	0.999983	0.18436	0.132916	0.722767	0.503191	0.999925	0.267821	0.205852	Pembro	COL9A3	ITGA1	COL9A3	ITGA1_ITGB1	1.11663	0.264152	0.999866	0.272335	0.225352	0.328903	0.742229	0.999983	0.233205	0.171757	0.722767	0.503191	0.999925	0.25277	0.198555	Control
B cells	NK	COL9A3^ITGA2_ITGB1	COL9A3	ITGB1	COL9A3	ITGA2_ITGB1	1.11663	0.264152	0.999866	0.351282	0.278788	-0.343437	0.73127	0.999983	0.891596	0.557806	0.386597	0.497711	0.999925	0.621439	0.418297	Pembro	COL9A3	ITGB1	COL9A3	ITGA2_ITGB1	1.11663	0.264152	0.999866	0.272335	0.225352	-0.343437	0.73127	0.999983	1.00869	0.614431	0.386597	0.497711	0.999925	0.640513	0.419892	Control
B cells	NK	COL9A3^ITGA3_ITGB1	COL9A3	ITGB1	COL9A3	ITGA3_ITGB1	1.11663	0.264152	0.999866	0.351282	0.278788	-0.343437	0.73127	0.999983	0.891596	0.557806	0.386597	0.497711	0.999925	0.621439	0.418297	Pembro	COL9A3	ITGB1	COL9A3	ITGA3_ITGB1	1.11663	0.264152	0.999866	0.272335	0.225352	-0.343437	0.73127	0.999983	1.00869	0.614431	0.386597	0.497711	0.999925	0.640513	0.419892	Control
B cells	NK	COL9A3^ITGA9_ITGB1	COL9A3	ITGB1	COL9A3	ITGA9_ITGB1	1.11663	0.264152	0.999866	0.351282	0.278788	-0.343437	0.73127	0.999983	0.891596	0.557806	0.386597	0.497711	0.999925	0.621439	0.418297	Pembro	COL9A3	ITGB1	COL9A3	ITGA9_ITGB1	1.11663	0.264152	0.999866	0.272335	0.225352	-0.343437	0.73127	0.999983	1.00869	0.614431	0.386597	0.497711	0.999925	0.640513	0.419892	Control
B cells	NK	COPA^CD74	COPA	CD74	COPA	CD74	0.704696	0.480999	0.999866	0.418973	0.375758	0.393187	0.694182	0.999983	2.10987	0.900957	0.548941	0.58759	0.999925	1.26442	0.638357	Pembro	COPA	CD74	COPA	CD74	0.704696	0.480999	0.999866	0.395536	0.373239	0.393187	0.694182	0.999983	2.02351	0.892873	0.548941	0.58759	0.999925	1.20952	0.633056	Control
B cells	NK	CXCL16^CXCR6	CXCL16	CXCR6	CXCL16	CXCR6	1.05578	0.291071	0.999866	0.184535	0.163636	0.200493	0.841095	0.999983	0.333299	0.196981	0.628134	0.566083	0.999925	0.258917	0.180309	Pembro	CXCL16	CXCR6	CXCL16	CXCR6	1.05578	0.291071	0.999866	0.141143	0.126761	0.200493	0.841095	0.999983	0.405249	0.242585	0.628134	0.566083	0.999925	0.273196	0.184673	Control
B cells	NK	FABP5^RXRA	FABP5	RXRA	FABP5	RXRA	-0.347731	0.728042	0.999866	0.296814	0.230303	0.321066	0.74816	0.999983	0.111541	0.0876289	-0.0133326	0.738101	0.999925	0.204177	0.158966	Pembro	FABP5	RXRA	FABP5	RXRA	-0.347731	0.728042	0.999866	0.42958	0.288732	0.321066	0.74816	0.999983	0.121246	0.0982736	-0.0133326	0.738101	0.999925	0.275413	0.193503	Control
B cells	NK	FAM3C^ADGRG5	FAM3C	ADGRG5	FAM3C	ADGRG5	0.55118	0.581511	0.999866	0.467144	0.381818	0.563896	0.572825	0.999983	0.119405	0.0905744	0.557538	0.577168	0.999925	0.293275	0.236196	Pembro	FAM3C	ADGRG5	FAM3C	ADGRG5	0.55118	0.581511	0.999866	0.40751	0.34507	0.563896	0.572825	0.999983	0.10857	0.0832227	0.557538	0.577168	0.999925	0.25804	0.214147	Control
B cells	NK	FAM3C^CLEC2D	FAM3C	CLEC2D	FAM3C	CLEC2D	0.55118	0.581511	0.999866	0.467144	0.381818	-0.348422	0.727524	0.999983	0.451339	0.314433	0.101379	0.654517	0.999925	0.459242	0.348126	Pembro	FAM3C	CLEC2D	FAM3C	CLEC2D	0.55118	0.581511	0.999866	0.40751	0.34507	-0.348422	0.727524	0.999983	0.445018	0.314298	0.101379	0.654517	0.999925	0.426264	0.329684	Control
B cells	NK	FAM3C^KIR2DL3	FAM3C	KIR2DL3	FAM3C	KIR2DL3	0.55118	0.581511	0.999866	0.467144	0.381818	0.430806	0.66661	0.999983	0.345961	0.203976	0.490993	0.62406	0.999925	0.406553	0.292897	Pembro	FAM3C	KIR2DL3	FAM3C	KIR2DL3	0.55118	0.581511	0.999866	0.40751	0.34507	0.430806	0.66661	0.999983	0.318209	0.193448	0.490993	0.62406	0.999925	0.36286	0.269259	Control
B cells	NK	FAM3C^LAMP1	FAM3C	LAMP1	FAM3C	LAMP1	0.55118	0.581511	0.999866	0.467144	0.381818	0.229423	0.81854	0.999983	0.713775	0.494845	0.390301	0.700025	0.999925	0.59046	0.438332	Pembro	FAM3C	LAMP1	FAM3C	LAMP1	0.55118	0.581511	0.999866	0.40751	0.34507	0.229423	0.81854	0.999983	0.660227	0.45861	0.390301	0.700025	0.999925	0.533868	0.40184	Control
B cells	NK	FCER2^ITGAM_ITGB2	FCER2	ITGAM	FCER2	ITGAM_ITGB2	-1.76513	0.0775414	0.999866	0.126012	0.0848485	0.209485	0.834069	0.999983	0.0454706	0.0357143	-0.777824	0.455805	0.999925	0.0857411	0.0602814	Pembro	FCER2	ITGAM	FCER2	ITGAM_ITGB2	-1.76513	0.0775414	0.999866	0.279913	0.190141	0.209485	0.834069	0.999983	0.0500417	0.0402833	-0.777824	0.455805	0.999925	0.164977	0.115212	Control
B cells	NK	FCER2^ITGAV_ITGB3	FCER2	ITGAV	FCER2	ITGAV_ITGB3	-1.76513	0.0775414	0.999866	0.126012	0.0848485	-0.243019	0.807991	0.999983	0.050797	0.0412371	-1.00408	0.442766	0.999925	0.0884043	0.0630428	Pembro	FCER2	ITGAV	FCER2	ITGAV_ITGB3	-1.76513	0.0775414	0.999866	0.279913	0.190141	-0.243019	0.807991	0.999983	0.0516451	0.0411687	-1.00408	0.442766	0.999925	0.165779	0.115655	Control
B cells	NK	FCER2^ITGAX_ITGB2	FCER2	ITGAX	FCER2	ITGAX_ITGB2	-1.76513	0.0775414	0.999866	0.126012	0.0848485	-0.192174	0.847606	0.999983	0.0520187	0.0401325	-0.978653	0.462574	0.999925	0.0890152	0.0624905	Pembro	FCER2	ITGAX	FCER2	ITGAX_ITGB2	-1.76513	0.0775414	0.999866	0.279913	0.190141	-0.192174	0.847606	0.999983	0.0716548	0.0540062	-0.978653	0.462574	0.999925	0.175784	0.122074	Control
B cells	NK	GNAI2^ADCY7	GNAI2	ADCY7	GNAI2	ADCY7	-0.55017	0.582203	0.999866	1.08904	0.775758	0.0618471	0.950685	0.999983	0.271256	0.202504	-0.244162	0.766444	0.999925	0.680151	0.489131	Pembro	GNAI2	ADCY7	GNAI2	ADCY7	-0.55017	0.582203	0.999866	1.21919	0.823944	0.0618471	0.950685	0.999983	0.252228	0.19212	-0.244162	0.766444	0.999925	0.735707	0.508032	Control
B cells	NK	GNAI2^ADCY9	GNAI2	ADCY9	GNAI2	ADCY9	-0.55017	0.582203	0.999866	1.08904	0.775758	0.52491	0.599645	0.999983	0.0565696	0.044919	-0.0126298	0.590924	0.999925	0.572807	0.410338	Pembro	GNAI2	ADCY9	GNAI2	ADCY9	-0.55017	0.582203	0.999866	1.21919	0.823944	0.52491	0.599645	0.999983	0.0478906	0.0380699	-0.0126298	0.590924	0.999925	0.633539	0.431007	Control
B cells	NK	GNAI2^CCR5	GNAI2	CCR5	GNAI2	CCR5	-0.55017	0.582203	0.999866	1.08904	0.775758	0.61844	0.536286	0.999983	0.0358763	0.0290869	0.0341347	0.559244	0.999925	0.562461	0.402422	Pembro	GNAI2	CCR5	GNAI2	CCR5	-0.55017	0.582203	0.999866	1.21919	0.823944	0.61844	0.536286	0.999983	0.0341688	0.0270031	0.0341347	0.559244	0.999925	0.626678	0.425473	Control
B cells	NK	GNAI2^CXCR2	GNAI2	CXCR2	GNAI2	CXCR2	-0.55017	0.582203	0.999866	1.08904	0.775758	-0.266292	0.790014	0.999983	0.0392509	0.0287187	-0.408231	0.686108	0.999925	0.564148	0.402238	Pembro	GNAI2	CXCR2	GNAI2	CXCR2	-0.55017	0.582203	0.999866	1.21919	0.823944	-0.266292	0.790014	0.999983	0.0482556	0.0349712	-0.408231	0.686108	0.999925	0.633721	0.429457	Control
B cells	NK	GNAI2^CXCR3	GNAI2	CXCR3	GNAI2	CXCR3	-0.55017	0.582203	0.999866	1.08904	0.775758	0.0257735	0.979438	0.999983	1.0343	0.586156	-0.262198	0.78082	0.999925	1.06167	0.680957	Pembro	GNAI2	CXCR3	GNAI2	CXCR3	-0.55017	0.582203	0.999866	1.21919	0.823944	0.0257735	0.979438	0.999983	1.0493	0.594511	-0.262198	0.78082	0.999925	1.13424	0.709227	Control
B cells	NK	GNAI2^F2R	GNAI2	F2R	GNAI2	F2R	-0.55017	0.582203	0.999866	1.08904	0.775758	0.170424	0.864676	0.999983	0.704358	0.454713	-0.189873	0.72344	0.999925	0.896701	0.615235	Pembro	GNAI2	F2R	GNAI2	F2R	-0.55017	0.582203	0.999866	1.21919	0.823944	0.170424	0.864676	0.999983	0.677783	0.442674	-0.189873	0.72344	0.999925	0.948485	0.633309	Control
B cells	NK	GNAI2^IGF1R	GNAI2	IGF1R	GNAI2	IGF1R	-0.55017	0.582203	0.999866	1.08904	0.775758	0.574154	0.565864	0.999983	0.0916073	0.0714286	0.0119919	0.574033	0.999925	0.590326	0.423593	Pembro	GNAI2	IGF1R	GNAI2	IGF1R	-0.55017	0.582203	0.999866	1.21919	0.823944	0.574154	0.565864	0.999983	0.0869478	0.0690571	0.0119919	0.574033	0.999925	0.653067	0.4465	Control
B cells	NK	GNAI2^S1PR1	GNAI2	S1PR1	GNAI2	S1PR1	-0.55017	0.582203	0.999866	1.08904	0.775758	-0.206587	0.836333	0.999983	0.526592	0.332474	-0.378378	0.709268	0.999925	0.807819	0.554116	Pembro	GNAI2	S1PR1	GNAI2	S1PR1	-0.55017	0.582203	0.999866	1.21919	0.823944	-0.206587	0.836333	0.999983	0.481656	0.300133	-0.378378	0.709268	0.999925	0.850421	0.562038	Control
B cells	NK	GNAI2^S1PR4	GNAI2	S1PR4	GNAI2	S1PR4	-0.55017	0.582203	0.999866	1.08904	0.775758	0.00172976	0.99862	0.999983	0.609822	0.427467	-0.27422	0.790411	0.999925	0.849433	0.601612	Pembro	GNAI2	S1PR4	GNAI2	S1PR4	-0.55017	0.582203	0.999866	1.21919	0.823944	0.00172976	0.99862	0.999983	0.609746	0.430279	-0.27422	0.790411	0.999925	0.914466	0.627111	Control
B cells	NK	GNAI2^S1PR5	GNAI2	S1PR5	GNAI2	S1PR5	-0.55017	0.582203	0.999866	1.08904	0.775758	0.140646	0.88815	0.999983	0.626824	0.399853	-0.204762	0.735176	0.999925	0.857934	0.587805	Pembro	GNAI2	S1PR5	GNAI2	S1PR5	-0.55017	0.582203	0.999866	1.21919	0.823944	0.140646	0.88815	0.999983	0.545319	0.354139	-0.204762	0.735176	0.999925	0.882253	0.589041	Control
B cells	NK	GNAS^ADCY7	GNAS	ADCY7	GNAS	ADCY7	-0.439192	0.660523	0.999866	1.89482	0.933333	0.0618471	0.950685	0.999983	0.271256	0.202504	-0.188672	0.805604	0.999925	1.08304	0.567919	Pembro	GNAS	ADCY7	GNAS	ADCY7	-0.439192	0.660523	0.999866	2.03482	0.978873	0.0618471	0.950685	0.999983	0.252228	0.19212	-0.188672	0.805604	0.999925	1.14352	0.585497	Control
B cells	NK	GNAS^ADCY9	GNAS	ADCY9	GNAS	ADCY9	-0.439192	0.660523	0.999866	1.89482	0.933333	0.52491	0.599645	0.999983	0.0565696	0.044919	0.0428594	0.630084	0.999925	0.975695	0.489126	Pembro	GNAS	ADCY9	GNAS	ADCY9	-0.439192	0.660523	0.999866	2.03482	0.978873	0.52491	0.599645	0.999983	0.0478906	0.0380699	0.0428594	0.630084	0.999925	1.04135	0.508472	Control
B cells	NK	GNAS^ADRB2	GNAS	ADRB2	GNAS	ADRB2	-0.439192	0.660523	0.999866	1.89482	0.933333	0.00099408	0.999207	0.999983	0.333054	0.2338	-0.219099	0.829865	0.999925	1.11394	0.583567	Pembro	GNAS	ADRB2	GNAS	ADRB2	-0.439192	0.660523	0.999866	2.03482	0.978873	0.00099408	0.999207	0.999983	0.341667	0.239929	-0.219099	0.829865	0.999925	1.18824	0.609401	Control
B cells	NK	GNAS^PTGDR	GNAS	PTGDR	GNAS	PTGDR	-0.439192	0.660523	0.999866	1.89482	0.933333	-0.175612	0.860598	0.999983	0.519242	0.357143	-0.307402	0.760561	0.999925	1.20703	0.645238	Pembro	GNAS	PTGDR	GNAS	PTGDR	-0.439192	0.660523	0.999866	2.03482	0.978873	-0.175612	0.860598	0.999983	0.552677	0.384683	-0.307402	0.760561	0.999925	1.29375	0.681778	Control
B cells	NK	GPI^AMFR	GPI	AMFR	GPI	AMFR	0.1926	0.847272	0.999866	0.487973	0.430303	0.796831	0.425549	0.999983	0.165873	0.129602	0.494715	0.636411	0.999925	0.326923	0.279953	Pembro	GPI	AMFR	GPI	AMFR	0.1926	0.847272	0.999866	0.474356	0.408451	0.796831	0.425549	0.999983	0.149203	0.119965	0.494715	0.636411	0.999925	0.311779	0.264208	Control
B cells	NK	GRN^TNFRSF1A	GRN	TNFRSF1A	GRN	TNFRSF1A	0.00207592	0.998344	0.999866	0.752745	0.581818	-0.0399832	0.968107	0.999983	0.533251	0.380339	-0.0189536	0.983225	0.999925	0.642998	0.481078	Pembro	GRN	TNFRSF1A	GRN	TNFRSF1A	0.00207592	0.998344	0.999866	0.773501	0.56338	-0.0399832	0.968107	0.999983	0.533369	0.379371	-0.0189536	0.983225	0.999925	0.653435	0.471376	Control
B cells	NK	GRN^TNFRSF1B	GRN	TNFRSF1B	GRN	TNFRSF1B	0.00207592	0.998344	0.999866	0.752745	0.581818	-0.813198	0.416105	0.999983	0.492869	0.339838	-0.405561	0.707224	0.999925	0.622807	0.460828	Pembro	GRN	TNFRSF1B	GRN	TNFRSF1B	0.00207592	0.998344	0.999866	0.773501	0.56338	-0.813198	0.416105	0.999983	0.498695	0.344843	-0.405561	0.707224	0.999925	0.636098	0.454112	Control
B cells	NK	GSTO1^RYR1	GSTO1	RYR1	GSTO1	RYR1	0.597915	0.549897	0.999866	0.343689	0.30303	0.215704	0.829218	0.999983	0.0200121	0.0165685	0.406809	0.689558	0.999925	0.181851	0.159799	Pembro	GSTO1	RYR1	GSTO1	RYR1	0.597915	0.549897	0.999866	0.32558	0.288732	0.215704	0.829218	0.999983	0.0190804	0.0154936	0.406809	0.689558	0.999925	0.17233	0.152113	Control
B cells	NK	GSTP1^TRAF2	GSTP1	TRAF2	GSTP1	TRAF2	0.235167	0.814079	0.999866	1.35929	0.775758	0.494203	0.621163	0.999983	0.118188	0.0931517	0.364685	0.717621	0.999925	0.738737	0.434455	Pembro	GSTP1	TRAF2	GSTP1	TRAF2	0.235167	0.814079	0.999866	1.32418	0.767606	0.494203	0.621163	0.999983	0.0991476	0.0787959	0.364685	0.717621	0.999925	0.711662	0.423201	Control
B cells	NK	HLA-A^APLP2	HLA-A	APLP2	HLA-A	APLP2	0.402703	0.687167	0.999866	3.26309	0.993939	0.385546	0.699833	0.999983	0.242978	0.180044	0.394125	0.6935	0.999925	1.75303	0.586992	Pembro	HLA-A	APLP2	HLA-A	APLP2	0.402703	0.687167	0.999866	3.16981	0.992958	0.385546	0.699833	0.999983	0.241891	0.183267	0.394125	0.6935	0.999925	1.70585	0.588112	Control
B cells	NK	HLA-A^CD8A	HLA-A	CD8A	HLA-A	CD8A	0.402703	0.687167	0.999866	3.26309	0.993939	-0.330238	0.74122	0.999983	0.483403	0.268041	0.0362325	0.714194	0.999925	1.87325	0.63099	Pembro	HLA-A	CD8A	HLA-A	CD8A	0.402703	0.687167	0.999866	3.16981	0.992958	-0.330238	0.74122	0.999983	0.427193	0.235502	0.0362325	0.714194	0.999925	1.7985	0.61423	Control
B cells	NK	HLA-A^CD8B	HLA-A	CD8B	HLA-A	CD8B	0.402703	0.687167	0.999866	3.26309	0.993939	-0.754294	0.450673	0.999983	0.0435929	0.0305596	-0.175796	0.56892	0.999925	1.65334	0.51225	Pembro	HLA-A	CD8B	HLA-A	CD8B	0.402703	0.687167	0.999866	3.16981	0.992958	-0.754294	0.450673	0.999983	0.040566	0.0287738	-0.175796	0.56892	0.999925	1.60519	0.510866	Control
B cells	NK	HLA-A^KIR2DL1	HLA-A	KIR2DL1	HLA-A	KIR2DL1	0.402703	0.687167	0.999866	3.26309	0.993939	-0.0864441	0.931113	0.999983	0.238222	0.146907	0.158129	0.80914	0.999925	1.75066	0.570423	Pembro	HLA-A	KIR2DL1	HLA-A	KIR2DL1	0.402703	0.687167	0.999866	3.16981	0.992958	-0.0864441	0.931113	0.999983	0.235855	0.146525	0.158129	0.80914	0.999925	1.70283	0.569741	Control
B cells	NK	HLA-A^KIR2DL3	HLA-A	KIR2DL3	HLA-A	KIR2DL3	0.402703	0.687167	0.999866	3.26309	0.993939	0.430806	0.66661	0.999983	0.345961	0.203976	0.416754	0.676888	0.999925	1.80453	0.598958	Pembro	HLA-A	KIR2DL3	HLA-A	KIR2DL3	0.402703	0.687167	0.999866	3.16981	0.992958	0.430806	0.66661	0.999983	0.318209	0.193448	0.416754	0.676888	0.999925	1.74401	0.593203	Control
B cells	NK	HLA-A^KIR3DL1	HLA-A	KIR3DL1	HLA-A	KIR3DL1	0.402703	0.687167	0.999866	3.26309	0.993939	0.073232	0.941622	0.999983	0.533585	0.289028	0.237967	0.814394	0.999925	1.89834	0.641484	Pembro	HLA-A	KIR3DL1	HLA-A	KIR3DL1	0.402703	0.687167	0.999866	3.16981	0.992958	0.073232	0.941622	0.999983	0.482284	0.267818	0.237967	0.814394	0.999925	1.82604	0.630388	Control
B cells	NK	HLA-A^KIR3DL2	HLA-A	KIR3DL2	HLA-A	KIR3DL2	0.402703	0.687167	0.999866	3.26309	0.993939	-0.103541	0.917533	0.999983	0.374708	0.233063	0.149581	0.80235	0.999925	1.8189	0.613501	Pembro	HLA-A	KIR3DL2	HLA-A	KIR3DL2	0.402703	0.687167	0.999866	3.16981	0.992958	-0.103541	0.917533	0.999983	0.382995	0.244356	0.149581	0.80235	0.999925	1.7764	0.618657	Control
B cells	NK	HLA-A^LILRB1	HLA-A	LILRB1	HLA-A	LILRB1	0.402703	0.687167	0.999866	3.26309	0.993939	-0.382547	0.702056	0.999983	0.0584534	0.0441826	0.0100778	0.694611	0.999925	1.66077	0.519061	Pembro	HLA-A	LILRB1	HLA-A	LILRB1	0.402703	0.687167	0.999866	3.16981	0.992958	-0.382547	0.702056	0.999983	0.0688324	0.0500221	0.0100778	0.694611	0.999925	1.61932	0.52149	Control
B cells	NK	HLA-B^CD3D	HLA-B	CD3D	HLA-B	CD3D	0.102525	0.91834	0.999866	3.9603	1	-0.57984	0.562023	0.999983	0.103985	0.0673785	-0.238657	0.740181	0.999925	2.03214	0.533689	Pembro	HLA-B	CD3D	HLA-B	CD3D	0.102525	0.91834	0.999866	3.92999	1	-0.57984	0.562023	0.999983	0.0993646	0.061089	-0.238657	0.740181	0.999925	2.01468	0.530544	Control
B cells	NK	HLA-B^CD8A	HLA-B	CD8A	HLA-B	CD8A	0.102525	0.91834	0.999866	3.9603	1	-0.330238	0.74122	0.999983	0.483403	0.268041	-0.113856	0.82978	0.999925	2.22185	0.634021	Pembro	HLA-B	CD8A	HLA-B	CD8A	0.102525	0.91834	0.999866	3.92999	1	-0.330238	0.74122	0.999983	0.427193	0.235502	-0.113856	0.82978	0.999925	2.17859	0.617751	Control
B cells	NK	HLA-B^CD8B	HLA-B	CD8B	HLA-B	CD8B	0.102525	0.91834	0.999866	3.9603	1	-0.754294	0.450673	0.999983	0.0435929	0.0305596	-0.325885	0.684506	0.999925	2.00195	0.51528	Pembro	HLA-B	CD8B	HLA-B	CD8B	0.102525	0.91834	0.999866	3.92999	1	-0.754294	0.450673	0.999983	0.040566	0.0287738	-0.325885	0.684506	0.999925	1.98528	0.514387	Control
B cells	NK	HLA-B^KIR2DL3	HLA-B	KIR2DL3	HLA-B	KIR2DL3	0.102525	0.91834	0.999866	3.9603	1	0.430806	0.66661	0.999983	0.345961	0.203976	0.266665	0.792475	0.999925	2.15313	0.601988	Pembro	HLA-B	KIR2DL3	HLA-B	KIR2DL3	0.102525	0.91834	0.999866	3.92999	1	0.430806	0.66661	0.999983	0.318209	0.193448	0.266665	0.792475	0.999925	2.1241	0.596724	Control
B cells	NK	HLA-B^KIR3DL1	HLA-B	KIR3DL1	HLA-B	KIR3DL1	0.102525	0.91834	0.999866	3.9603	1	0.073232	0.941622	0.999983	0.533585	0.289028	0.0878785	0.929981	0.999925	2.24694	0.644514	Pembro	HLA-B	KIR3DL1	HLA-B	KIR3DL1	0.102525	0.91834	0.999866	3.92999	1	0.073232	0.941622	0.999983	0.482284	0.267818	0.0878785	0.929981	0.999925	2.20614	0.633909	Control
B cells	NK	HLA-B^KIR3DL2	HLA-B	KIR3DL2	HLA-B	KIR3DL2	0.102525	0.91834	0.999866	3.9603	1	-0.103541	0.917533	0.999983	0.374708	0.233063	-0.000508221	0.917937	0.999925	2.1675	0.616532	Pembro	HLA-B	KIR3DL2	HLA-B	KIR3DL2	0.102525	0.91834	0.999866	3.92999	1	-0.103541	0.917533	0.999983	0.382995	0.244356	-0.000508221	0.917937	0.999925	2.15649	0.622178	Control
B cells	NK	HLA-B^KLRD1	HLA-B	KLRD1	HLA-B	KLRD1	0.102525	0.91834	0.999866	3.9603	1	0.037808	0.969841	0.999983	1.85593	0.868189	0.0701665	0.94409	0.999925	2.90811	0.934094	Pembro	HLA-B	KLRD1	HLA-B	KLRD1	0.102525	0.91834	0.999866	3.92999	1	0.037808	0.969841	0.999983	1.82455	0.862771	0.0701665	0.94409	0.999925	2.87727	0.931386	Control
B cells	NK	HLA-B^LILRB1	HLA-B	LILRB1	HLA-B	LILRB1	0.102525	0.91834	0.999866	3.9603	1	-0.382547	0.702056	0.999983	0.0584534	0.0441826	-0.140011	0.810198	0.999925	2.00938	0.522091	Pembro	HLA-B	LILRB1	HLA-B	LILRB1	0.102525	0.91834	0.999866	3.92999	1	-0.382547	0.702056	0.999983	0.0688324	0.0500221	-0.140011	0.810198	0.999925	1.99941	0.525011	Control
B cells	NK	HLA-C^CD8A	HLA-C	CD8A	HLA-C	CD8A	0.557229	0.577371	0.999866	3.16308	1	-0.330238	0.74122	0.999983	0.483403	0.268041	0.113496	0.659296	0.999925	1.82324	0.634021	Pembro	HLA-C	CD8A	HLA-C	CD8A	0.557229	0.577371	0.999866	3.03067	0.992958	-0.330238	0.74122	0.999983	0.427193	0.235502	0.113496	0.659296	0.999925	1.72893	0.61423	Control
B cells	NK	HLA-C^CD8B	HLA-C	CD8B	HLA-C	CD8B	0.557229	0.577371	0.999866	3.16308	1	-0.754294	0.450673	0.999983	0.0435929	0.0305596	-0.0985325	0.514022	0.999925	1.60333	0.51528	Pembro	HLA-C	CD8B	HLA-C	CD8B	0.557229	0.577371	0.999866	3.03067	0.992958	-0.754294	0.450673	0.999983	0.040566	0.0287738	-0.0985325	0.514022	0.999925	1.53562	0.510866	Control
B cells	NK	HLA-C^KIR2DL1	HLA-C	KIR2DL1	HLA-C	KIR2DL1	0.557229	0.577371	0.999866	3.16308	1	-0.0864441	0.931113	0.999983	0.238222	0.146907	0.235392	0.754242	0.999925	1.70065	0.573454	Pembro	HLA-C	KIR2DL1	HLA-C	KIR2DL1	0.557229	0.577371	0.999866	3.03067	0.992958	-0.0864441	0.931113	0.999983	0.235855	0.146525	0.235392	0.754242	0.999925	1.63326	0.569741	Control
B cells	NK	HLA-C^KIR2DL3	HLA-C	KIR2DL3	HLA-C	KIR2DL3	0.557229	0.577371	0.999866	3.16308	1	0.430806	0.66661	0.999983	0.345961	0.203976	0.494017	0.62199	0.999925	1.75452	0.601988	Pembro	HLA-C	KIR2DL3	HLA-C	KIR2DL3	0.557229	0.577371	0.999866	3.03067	0.992958	0.430806	0.66661	0.999983	0.318209	0.193448	0.494017	0.62199	0.999925	1.67444	0.593203	Control
B cells	NK	HLA-C^KIR3DL1	HLA-C	KIR3DL1	HLA-C	KIR3DL1	0.557229	0.577371	0.999866	3.16308	1	0.073232	0.941622	0.999983	0.533585	0.289028	0.315231	0.759496	0.999925	1.84833	0.644514	Pembro	HLA-C	KIR3DL1	HLA-C	KIR3DL1	0.557229	0.577371	0.999866	3.03067	0.992958	0.073232	0.941622	0.999983	0.482284	0.267818	0.315231	0.759496	0.999925	1.75648	0.630388	Control
B cells	NK	HLA-C^LILRB1	HLA-C	LILRB1	HLA-C	LILRB1	0.557229	0.577371	0.999866	3.16308	1	-0.382547	0.702056	0.999983	0.0584534	0.0441826	0.0873409	0.639713	0.999925	1.61076	0.522091	Pembro	HLA-C	LILRB1	HLA-C	LILRB1	0.557229	0.577371	0.999866	3.03067	0.992958	-0.382547	0.702056	0.999983	0.0688324	0.0500221	0.0873409	0.639713	0.999925	1.54975	0.52149	Control
B cells	NK	HLA-DPA1^LAG3	HLA-DPA1	LAG3	HLA-DPA1	LAG3	-0.0625726	0.950107	0.999866	2.69335	0.975758	0.421109	0.673675	0.999983	0.112621	0.0798969	0.179268	0.811891	0.999925	1.40299	0.527827	Pembro	HLA-DPA1	LAG3	HLA-DPA1	LAG3	-0.0625726	0.950107	0.999866	2.6096	0.971831	0.421109	0.673675	0.999983	0.106151	0.0752545	0.179268	0.811891	0.999925	1.35787	0.523543	Control
B cells	NK	HLA-DPB1^LAG3	HLA-DPB1	LAG3	HLA-DPB1	LAG3	0.186982	0.851675	0.999866	2.29198	0.939394	0.421109	0.673675	0.999983	0.112621	0.0798969	0.304046	0.762675	0.999925	1.2023	0.509645	Pembro	HLA-DPB1	LAG3	HLA-DPB1	LAG3	0.186982	0.851675	0.999866	2.22883	0.957746	0.421109	0.673675	0.999983	0.106151	0.0752545	0.304046	0.762675	0.999925	1.16749	0.516501	Control
B cells	NK	HLA-DQA1^LAG3	HLA-DQA1	LAG3	HLA-DQA1	LAG3	-0.101335	0.919285	0.999866	1.72158	0.842424	0.421109	0.673675	0.999983	0.112621	0.0798969	0.159887	0.79648	0.999925	0.917102	0.461161	Pembro	HLA-DQA1	LAG3	HLA-DQA1	LAG3	-0.101335	0.919285	0.999866	1.67517	0.816901	0.421109	0.673675	0.999983	0.106151	0.0752545	0.159887	0.79648	0.999925	0.890658	0.446078	Control
B cells	NK	HLA-DQB1^LAG3	HLA-DQB1	LAG3	HLA-DQB1	LAG3	-0.13464	0.892897	0.999866	2.19062	0.957576	0.421109	0.673675	0.999983	0.112621	0.0798969	0.143235	0.783286	0.999925	1.15162	0.518736	Pembro	HLA-DQB1	LAG3	HLA-DQB1	LAG3	-0.13464	0.892897	0.999866	2.08128	0.901408	0.421109	0.673675	0.999983	0.106151	0.0752545	0.143235	0.783286	0.999925	1.09371	0.488331	Control
B cells	NK	HLA-DRA^LAG3	HLA-DRA	LAG3	HLA-DRA	LAG3	0.288368	0.773065	0.999866	3.34203	0.981818	0.421109	0.673675	0.999983	0.112621	0.0798969	0.354739	0.72337	0.999925	1.72732	0.530858	Pembro	HLA-DRA	LAG3	HLA-DRA	LAG3	0.288368	0.773065	0.999866	3.26377	0.985915	0.421109	0.673675	0.999983	0.106151	0.0752545	0.354739	0.72337	0.999925	1.68496	0.530585	Control
B cells	NK	HLA-DRB1^LAG3	HLA-DRB1	LAG3	HLA-DRB1	LAG3	-0.113691	0.909483	0.999866	2.53768	0.963636	0.421109	0.673675	0.999983	0.112621	0.0798969	0.153709	0.791579	0.999925	1.32515	0.521767	Pembro	HLA-DRB1	LAG3	HLA-DRB1	LAG3	-0.113691	0.909483	0.999866	2.5794	0.964789	0.421109	0.673675	0.999983	0.106151	0.0752545	0.153709	0.791579	0.999925	1.34278	0.520022	Control
B cells	NK	HLA-DRB5^LAG3	HLA-DRB5	LAG3	HLA-DRB5	LAG3	-0.130173	0.896429	0.999866	1.75857	0.909091	0.421109	0.673675	0.999983	0.112621	0.0798969	0.145468	0.785052	0.999925	0.935594	0.494494	Pembro	HLA-DRB5	LAG3	HLA-DRB5	LAG3	-0.130173	0.896429	0.999866	1.66894	0.830986	0.421109	0.673675	0.999983	0.106151	0.0752545	0.145468	0.785052	0.999925	0.887544	0.45312	Control
B cells	NK	HLA-E^CD8A	HLA-E	CD8A	HLA-E	CD8A	0.162895	0.870601	0.999866	2.39566	0.981818	-0.330238	0.74122	0.999983	0.483403	0.268041	-0.0836711	0.805911	0.999925	1.43953	0.62493	Pembro	HLA-E	CD8A	HLA-E	CD8A	0.162895	0.870601	0.999866	2.35804	0.985915	-0.330238	0.74122	0.999983	0.427193	0.235502	-0.0836711	0.805911	0.999925	1.39262	0.610709	Control
B cells	NK	HLA-E^CD8B	HLA-E	CD8B	HLA-E	CD8B	0.162895	0.870601	0.999866	2.39566	0.981818	-0.754294	0.450673	0.999983	0.0435929	0.0305596	-0.295699	0.660637	0.999925	1.21962	0.506189	Pembro	HLA-E	CD8B	HLA-E	CD8B	0.162895	0.870601	0.999866	2.35804	0.985915	-0.754294	0.450673	0.999983	0.040566	0.0287738	-0.295699	0.660637	0.999925	1.1993	0.507345	Control
B cells	NK	HLA-E^KIR3DL1	HLA-E	KIR3DL1	HLA-E	KIR3DL1	0.162895	0.870601	0.999866	2.39566	0.981818	0.073232	0.941622	0.999983	0.533585	0.289028	0.118064	0.906111	0.999925	1.46462	0.635423	Pembro	HLA-E	KIR3DL1	HLA-E	KIR3DL1	0.162895	0.870601	0.999866	2.35804	0.985915	0.073232	0.941622	0.999983	0.482284	0.267818	0.118064	0.906111	0.999925	1.42016	0.626867	Control
B cells	NK	HLA-E^KLRC1_KLRD1	HLA-E	KLRD1	HLA-E	KLRC1_KLRD1	0.162895	0.870601	0.999866	2.39566	0.981818	0.037808	0.969841	0.999983	1.85593	0.868189	0.100352	0.920221	0.999925	2.12579	0.925003	Pembro	HLA-E	KLRD1	HLA-E	KLRC1_KLRD1	0.162895	0.870601	0.999866	2.35804	0.985915	0.037808	0.969841	0.999983	1.82455	0.862771	0.100352	0.920221	0.999925	2.09129	0.924343	Control
B cells	NK	HLA-E^KLRC2_KLRD1	HLA-E	KLRD1	HLA-E	KLRC2_KLRD1	0.162895	0.870601	0.999866	2.39566	0.981818	0.037808	0.969841	0.999983	1.85593	0.868189	0.100352	0.920221	0.999925	2.12579	0.925003	Pembro	HLA-E	KLRD1	HLA-E	KLRC2_KLRD1	0.162895	0.870601	0.999866	2.35804	0.985915	0.037808	0.969841	0.999983	1.82455	0.862771	0.100352	0.920221	0.999925	2.09129	0.924343	Control
B cells	NK	HLA-E^KLRC3_KLRD1	HLA-E	KLRD1	HLA-E	KLRC3_KLRD1	0.162895	0.870601	0.999866	2.39566	0.981818	0.037808	0.969841	0.999983	1.85593	0.868189	0.100352	0.920221	0.999925	2.12579	0.925003	Pembro	HLA-E	KLRD1	HLA-E	KLRC3_KLRD1	0.162895	0.870601	0.999866	2.35804	0.985915	0.037808	0.969841	0.999983	1.82455	0.862771	0.100352	0.920221	0.999925	2.09129	0.924343	Control
B cells	NK	HLA-E^KLRK1	HLA-E	KLRK1	HLA-E	KLRK1	0.162895	0.870601	0.999866	2.39566	0.981818	-0.0567521	0.954743	0.999983	1.60187	0.805228	0.0530717	0.912672	0.999925	1.99876	0.893523	Pembro	HLA-E	KLRK1	HLA-E	KLRK1	0.162895	0.870601	0.999866	2.35804	0.985915	-0.0567521	0.954743	0.999983	1.70581	0.822931	0.0530717	0.912672	0.999925	2.03193	0.904423	Control
B cells	NK	HLA-F^CD8A	HLA-F	CD8A	HLA-F	CD8A	0.117007	0.906855	0.999866	0.926466	0.666667	-0.330238	0.74122	0.999983	0.483403	0.268041	-0.106616	0.824038	0.999925	0.704934	0.467354	Pembro	HLA-F	CD8A	HLA-F	CD8A	0.117007	0.906855	0.999866	0.909248	0.640845	-0.330238	0.74122	0.999983	0.427193	0.235502	-0.106616	0.824038	0.999925	0.66822	0.438174	Control
B cells	NK	HLA-F^CD8B	HLA-F	CD8B	HLA-F	CD8B	0.117007	0.906855	0.999866	0.926466	0.666667	-0.754294	0.450673	0.999983	0.0435929	0.0305596	-0.318644	0.678764	0.999925	0.485029	0.348613	Pembro	HLA-F	CD8B	HLA-F	CD8B	0.117007	0.906855	0.999866	0.909248	0.640845	-0.754294	0.450673	0.999983	0.040566	0.0287738	-0.318644	0.678764	0.999925	0.474907	0.334809	Control
B cells	NK	HLA-F^KIR3DL1	HLA-F	KIR3DL1	HLA-F	KIR3DL1	0.117007	0.906855	0.999866	0.926466	0.666667	0.073232	0.941622	0.999983	0.533585	0.289028	0.0951193	0.924238	0.999925	0.730025	0.477847	Pembro	HLA-F	KIR3DL1	HLA-F	KIR3DL1	0.117007	0.906855	0.999866	0.909248	0.640845	0.073232	0.941622	0.999983	0.482284	0.267818	0.0951193	0.924238	0.999925	0.695766	0.454331	Control
B cells	NK	HLA-F^KIR3DL2	HLA-F	KIR3DL2	HLA-F	KIR3DL2	0.117007	0.906855	0.999866	0.926466	0.666667	-0.103541	0.917533	0.999983	0.374708	0.233063	0.00673259	0.912194	0.999925	0.650587	0.449865	Pembro	HLA-F	KIR3DL2	HLA-F	KIR3DL2	0.117007	0.906855	0.999866	0.909248	0.640845	-0.103541	0.917533	0.999983	0.382995	0.244356	0.00673259	0.912194	0.999925	0.646121	0.4426	Control
B cells	NK	HLA-F^LILRB1	HLA-F	LILRB1	HLA-F	LILRB1	0.117007	0.906855	0.999866	0.926466	0.666667	-0.382547	0.702056	0.999983	0.0584534	0.0441826	-0.13277	0.804455	0.999925	0.492459	0.355425	Pembro	HLA-F	LILRB1	HLA-F	LILRB1	0.117007	0.906855	0.999866	0.909248	0.640845	-0.382547	0.702056	0.999983	0.0688324	0.0500221	-0.13277	0.804455	0.999925	0.48904	0.345434	Control
B cells	NK	HMGB1^AGER	HMGB1	AGER	HMGB1	AGER	-0.242847	0.808124	0.999866	2.19454	0.969697	1.15525	0.247989	0.999983	0.032037	0.0243004	0.4562	0.528056	0.999925	1.11329	0.496999	Pembro	HMGB1	AGER	HMGB1	AGER	-0.242847	0.808124	0.999866	2.17601	0.950704	1.15525	0.247989	0.999983	0.0227686	0.0181496	0.4562	0.528056	0.999925	1.09939	0.484427	Control
B cells	NK	HMGB1^CXCR4	HMGB1	CXCR4	HMGB1	CXCR4	-0.242847	0.808124	0.999866	2.19454	0.969697	-0.30401	0.76112	0.999983	2.17394	0.865243	-0.273429	0.784622	0.999925	2.18424	0.91747	Pembro	HMGB1	CXCR4	HMGB1	CXCR4	-0.242847	0.808124	0.999866	2.17601	0.950704	-0.30401	0.76112	0.999983	2.07981	0.855246	-0.273429	0.784622	0.999925	2.12791	0.902975	Control
B cells	NK	HMGB1^HAVCR2	HMGB1	HAVCR2	HMGB1	HAVCR2	-0.242847	0.808124	0.999866	2.19454	0.969697	0.320757	0.748395	0.999983	0.243923	0.175258	0.038955	0.778259	0.999925	1.21923	0.572477	Pembro	HMGB1	HAVCR2	HMGB1	HAVCR2	-0.242847	0.808124	0.999866	2.17601	0.950704	0.320757	0.748395	0.999983	0.237599	0.170429	0.038955	0.778259	0.999925	1.20681	0.560567	Control
B cells	NK	HSPA8^ADRB2	HSPA8	ADRB2	HSPA8	ADRB2	0.282643	0.777451	0.999866	1.55936	0.854545	0.00099408	0.999207	0.999983	0.333054	0.2338	0.141818	0.888329	0.999925	0.946209	0.544173	Pembro	HSPA8	ADRB2	HSPA8	ADRB2	0.282643	0.777451	0.999866	1.52219	0.866197	0.00099408	0.999207	0.999983	0.341667	0.239929	0.141818	0.888329	0.999925	0.931927	0.553063	Control
B cells	NK	HSPA8^LDLR	HSPA8	LDLR	HSPA8	LDLR	0.282643	0.777451	0.999866	1.55936	0.854545	-0.024299	0.980614	0.999983	0.0225857	0.0184094	0.129172	0.879032	0.999925	0.790975	0.436477	Pembro	HSPA8	LDLR	HSPA8	LDLR	0.282643	0.777451	0.999866	1.52219	0.866197	-0.024299	0.980614	0.999983	0.0274781	0.023019	0.129172	0.879032	0.999925	0.774833	0.444608	Control
B cells	NK	ICAM1^IL2RG	ICAM1	IL2RG	ICAM1	IL2RG	2.34802	0.0188736	0.999866	0.181401	0.151515	0.418854	0.675323	0.999983	2.02378	0.923049	1.38344	0.347098	0.999925	1.10259	0.537282	Pembro	ICAM1	IL2RG	ICAM1	IL2RG	2.34802	0.0188736	0.999866	0.113996	0.0985915	0.418854	0.675323	0.999983	2.01783	0.927402	1.38344	0.347098	0.999925	1.06591	0.512997	Control
B cells	NK	ICAM1^ITGAL_ITGB2	ICAM1	ITGB2	ICAM1	ITGAL_ITGB2	2.34802	0.0188736	0.999866	0.181401	0.151515	0.308729	0.757528	0.999983	1.15077	0.664948	1.32837	0.388201	0.999925	0.666084	0.408232	Pembro	ICAM1	ITGB2	ICAM1	ITGAL_ITGB2	2.34802	0.0188736	0.999866	0.113996	0.0985915	0.308729	0.757528	0.999983	1.17997	0.678176	1.32837	0.388201	0.999925	0.646984	0.388384	Control
B cells	NK	ICAM1^ITGAM_ITGB2	ICAM1	ITGAM	ICAM1	ITGAM_ITGB2	2.34802	0.0188736	0.999866	0.181401	0.151515	0.209485	0.834069	0.999983	0.0454706	0.0357143	1.27875	0.426472	0.999925	0.113436	0.0936147	Pembro	ICAM1	ITGAM	ICAM1	ITGAM_ITGB2	2.34802	0.0188736	0.999866	0.113996	0.0985915	0.209485	0.834069	0.999983	0.0500417	0.0402833	1.27875	0.426472	0.999925	0.0820187	0.0694374	Control
B cells	NK	ICAM1^ITGAX_ITGB2	ICAM1	ITGAX	ICAM1	ITGAX_ITGB2	2.34802	0.0188736	0.999866	0.181401	0.151515	-0.192174	0.847606	0.999983	0.0520187	0.0401325	1.07792	0.43324	0.999925	0.11671	0.0958238	Pembro	ICAM1	ITGAX	ICAM1	ITGAX_ITGB2	2.34802	0.0188736	0.999866	0.113996	0.0985915	-0.192174	0.847606	0.999983	0.0716548	0.0540062	1.07792	0.43324	0.999925	0.0928252	0.0762989	Control
B cells	NK	ICAM1^SPN	ICAM1	SPN	ICAM1	SPN	2.34802	0.0188736	0.999866	0.181401	0.151515	0.0537531	0.957132	0.999983	0.739416	0.490059	1.20089	0.488003	0.999925	0.460409	0.320787	Pembro	ICAM1	SPN	ICAM1	SPN	2.34802	0.0188736	0.999866	0.113996	0.0985915	0.0537531	0.957132	0.999983	0.723297	0.493581	1.20089	0.488003	0.999925	0.418646	0.296086	Control
B cells	NK	ICAM2^ITGAL_ITGB2	ICAM2	ITGB2	ICAM2	ITGAL_ITGB2	0.644317	0.51937	0.999866	0.285061	0.260606	0.308729	0.757528	0.999983	1.15077	0.664948	0.476523	0.638449	0.999925	0.717914	0.462777	Pembro	ICAM2	ITGB2	ICAM2	ITGAL_ITGB2	0.644317	0.51937	0.999866	0.234986	0.204225	0.308729	0.757528	0.999983	1.17997	0.678176	0.476523	0.638449	0.999925	0.707479	0.441201	Control
B cells	NK	ICAM2^ITGAM_ITGB2	ICAM2	ITGAM	ICAM2	ITGAM_ITGB2	0.644317	0.51937	0.999866	0.285061	0.260606	0.209485	0.834069	0.999983	0.0454706	0.0357143	0.426901	0.67672	0.999925	0.165266	0.14816	Pembro	ICAM2	ITGAM	ICAM2	ITGAM_ITGB2	0.644317	0.51937	0.999866	0.234986	0.204225	0.209485	0.834069	0.999983	0.0500417	0.0402833	0.426901	0.67672	0.999925	0.142514	0.122254	Control
B cells	NK	ICAM3^ITGAL	ICAM3	ITGAL	ICAM3	ITGAL	0.215816	0.829131	0.999866	0.507034	0.436364	0.531862	0.594822	0.999983	0.47934	0.339102	0.373839	0.711976	0.999925	0.493187	0.387733	Pembro	ICAM3	ITGAL	ICAM3	ITGAL	0.215816	0.829131	0.999866	0.433433	0.366197	0.531862	0.594822	0.999983	0.486052	0.346614	0.373839	0.711976	0.999925	0.459743	0.356405	Control
B cells	NK	IL16^CCR5	IL16	CCR5	IL16	CCR5	-0.103764	0.917357	0.999866	0.717965	0.551515	0.61844	0.536286	0.999983	0.0358763	0.0290869	0.257338	0.726821	0.999925	0.376921	0.290301	Pembro	IL16	CCR5	IL16	CCR5	-0.103764	0.917357	0.999866	0.696248	0.528169	0.61844	0.536286	0.999983	0.0341688	0.0270031	0.257338	0.726821	0.999925	0.365208	0.277586	Control
B cells	NK	IL16^CD9	IL16	CD9	IL16	CD9	-0.103764	0.917357	0.999866	0.717965	0.551515	-0.142385	0.886776	0.999983	0.181561	0.125184	-0.123074	0.902066	0.999925	0.449763	0.33835	Pembro	IL16	CD9	IL16	CD9	-0.103764	0.917357	0.999866	0.696248	0.528169	-0.142385	0.886776	0.999983	0.273033	0.188136	-0.123074	0.902066	0.999925	0.48464	0.358153	Control
B cells	NK	IL16^KCNA3	IL16	KCNA3	IL16	KCNA3	-0.103764	0.917357	0.999866	0.717965	0.551515	0.812202	0.416676	0.999983	0.0729157	0.056701	0.354219	0.667016	0.999925	0.39544	0.304108	Pembro	IL16	KCNA3	IL16	KCNA3	-0.103764	0.917357	0.999866	0.696248	0.528169	0.812202	0.416676	0.999983	0.0623576	0.0509075	0.354219	0.667016	0.999925	0.379303	0.289538	Control
B cells	NK	IRAK4^TLR6	IRAK4	TLR6	IRAK4	TLR6	-0.773111	0.439457	0.999866	0.144855	0.151515	-0.296891	0.76655	0.999983	0.0266539	0.0228277	-0.535001	0.603003	0.999925	0.0857543	0.0871714	Pembro	IRAK4	TLR6	IRAK4	TLR6	-0.773111	0.439457	0.999866	0.183468	0.161972	-0.296891	0.76655	0.999983	0.0302221	0.0247897	-0.535001	0.603003	0.999925	0.106845	0.0933808	Control
B cells	NK	ITGB2^CD226	ITGB2	CD226	ITGB2	CD226	1.08951	0.27593	0.999866	0.244364	0.224242	0.679972	0.496522	0.999983	0.113566	0.0872607	0.88474	0.386226	0.999925	0.178965	0.155752	Pembro	ITGB2	CD226	ITGB2	CD226	1.08951	0.27593	0.999866	0.183124	0.161972	0.679972	0.496522	0.999983	0.107269	0.0801239	0.88474	0.386226	0.999925	0.145197	0.121048	Control
B cells	NK	LCK^CD8A_CD8B	LCK	CD8A	LCK	CD8A_CD8B	-0.60763	0.543433	0.999866	0.278848	0.248485	-0.330238	0.74122	0.999983	0.483403	0.268041	-0.468934	0.642326	0.999925	0.381125	0.258263	Pembro	LCK	CD8A	LCK	CD8A_CD8B	-0.60763	0.543433	0.999866	0.299362	0.260563	-0.330238	0.74122	0.999983	0.427193	0.235502	-0.468934	0.642326	0.999925	0.363277	0.248033	Control
B cells	NK	LGALS1^CD69	LGALS1	CD69	LGALS1	CD69	-0.599986	0.548516	0.999866	0.841603	0.472727	-0.286425	0.774553	0.999983	0.636301	0.408321	-0.443205	0.661534	0.999925	0.738952	0.440524	Pembro	LGALS1	CD69	LGALS1	CD69	-0.599986	0.548516	0.999866	0.779966	0.408451	-0.286425	0.774553	0.999983	0.637611	0.410359	-0.443205	0.661534	0.999925	0.708789	0.409405	Control
B cells	NK	LGALS1^ITGB1	LGALS1	ITGB1	LGALS1	ITGB1	-0.599986	0.548516	0.999866	0.841603	0.472727	-0.343437	0.73127	0.999983	0.891596	0.557806	-0.471711	0.639893	0.999925	0.8666	0.515266	Pembro	LGALS1	ITGB1	LGALS1	ITGB1	-0.599986	0.548516	0.999866	0.779966	0.408451	-0.343437	0.73127	0.999983	1.00869	0.614431	-0.471711	0.639893	0.999925	0.894329	0.511441	Control
B cells	NK	LGALS1^PTPRC	LGALS1	PTPRC	LGALS1	PTPRC	-0.599986	0.548516	0.999866	0.841603	0.472727	-0.30401	0.76112	0.999983	2.67687	0.987482	-0.451998	0.654818	0.999925	1.75924	0.730104	Pembro	LGALS1	PTPRC	LGALS1	PTPRC	-0.599986	0.548516	0.999866	0.779966	0.408451	-0.30401	0.76112	0.999983	2.66753	0.990261	-0.451998	0.654818	0.999925	1.72375	0.699356	Control
B cells	NK	LGALS3^ENG	LGALS3	ENG	LGALS3	ENG	0.571953	0.567354	0.999866	0.180551	0.151515	0.268012	0.78869	0.999983	0.224671	0.169367	0.419983	0.678022	0.999925	0.202611	0.160441	Pembro	LGALS3	ENG	LGALS3	ENG	0.571953	0.567354	0.999866	0.11608	0.0985915	0.268012	0.78869	0.999983	0.202854	0.150509	0.419983	0.678022	0.999925	0.159467	0.12455	Control
B cells	NK	LGALS3^LAG3	LGALS3	LAG3	LGALS3	LAG3	0.571953	0.567354	0.999866	0.180551	0.151515	0.421109	0.673675	0.999983	0.112621	0.0798969	0.496531	0.620515	0.999925	0.146586	0.115706	Pembro	LGALS3	LAG3	LGALS3	LAG3	0.571953	0.567354	0.999866	0.11608	0.0985915	0.421109	0.673675	0.999983	0.106151	0.0752545	0.496531	0.620515	0.999925	0.111116	0.086923	Control
B cells	NK	LGALS9^CD44	LGALS9	CD44	LGALS9	CD44	0.782873	0.433702	0.999866	0.175962	0.169697	-0.0885557	0.929435	0.999983	1.23601	0.693299	0.347159	0.681568	0.999925	0.705985	0.431498	Pembro	LGALS9	CD44	LGALS9	CD44	0.782873	0.433702	0.999866	0.115461	0.105634	-0.0885557	0.929435	0.999983	1.24124	0.697211	0.347159	0.681568	0.999925	0.678349	0.401422	Control
B cells	NK	LGALS9^CD47	LGALS9	CD47	LGALS9	CD47	0.782873	0.433702	0.999866	0.175962	0.169697	-0.133726	0.893619	0.999983	0.678261	0.463549	0.324573	0.66366	0.999925	0.427111	0.316623	Pembro	LGALS9	CD47	LGALS9	CD47	0.782873	0.433702	0.999866	0.115461	0.105634	-0.133726	0.893619	0.999983	0.671094	0.467021	0.324573	0.66366	0.999925	0.393278	0.286327	Control
B cells	NK	LGALS9^HAVCR2	LGALS9	HAVCR2	LGALS9	HAVCR2	0.782873	0.433702	0.999866	0.175962	0.169697	0.320757	0.748395	0.999983	0.243923	0.175258	0.551815	0.591048	0.999925	0.209942	0.172477	Pembro	LGALS9	HAVCR2	LGALS9	HAVCR2	0.782873	0.433702	0.999866	0.115461	0.105634	0.320757	0.748395	0.999983	0.237599	0.170429	0.551815	0.591048	0.999925	0.17653	0.138032	Control
B cells	NK	LGALS9^PTPRC	LGALS9	PTPRC	LGALS9	PTPRC	0.782873	0.433702	0.999866	0.175962	0.169697	-0.30401	0.76112	0.999983	2.67687	0.987482	0.239431	0.597411	0.999925	1.42642	0.578589	Pembro	LGALS9	PTPRC	LGALS9	PTPRC	0.782873	0.433702	0.999866	0.115461	0.105634	-0.30401	0.76112	0.999983	2.66753	0.990261	0.239431	0.597411	0.999925	1.39149	0.547947	Control
B cells	NK	LGALS9^SLC1A5	LGALS9	SLC1A5	LGALS9	SLC1A5	0.782873	0.433702	0.999866	0.175962	0.169697	-1.01933	0.308045	0.999983	0.0806268	0.0636966	-0.11823	0.370873	0.999925	0.128294	0.116697	Pembro	LGALS9	SLC1A5	LGALS9	SLC1A5	0.782873	0.433702	0.999866	0.115461	0.105634	-1.01933	0.308045	0.999983	0.0955371	0.0748119	-0.11823	0.370873	0.999925	0.105499	0.0902228	Control
B cells	NK	LMAN1^MCFD2	LMAN1	MCFD2	LMAN1	MCFD2	-1.03997	0.298354	0.999866	0.33445	0.321212	-0.5777	0.563467	0.999983	0.101643	0.0806333	-0.808834	0.430911	0.999925	0.218047	0.200923	Pembro	LMAN1	MCFD2	LMAN1	MCFD2	-1.03997	0.298354	0.999866	0.42091	0.366197	-0.5777	0.563467	0.999983	0.115784	0.0907481	-0.808834	0.430911	0.999925	0.268347	0.228473	Control
B cells	NK	LRPAP1^LDLR	LRPAP1	LDLR	LRPAP1	LDLR	-0.0671204	0.946486	0.999866	0.401975	0.369697	-0.024299	0.980614	0.999983	0.0225857	0.0184094	-0.0457097	0.96355	0.999925	0.212281	0.194053	Pembro	LRPAP1	LDLR	LRPAP1	LDLR	-0.0671204	0.946486	0.999866	0.388098	0.352113	-0.024299	0.980614	0.999983	0.0274781	0.023019	-0.0457097	0.96355	0.999925	0.207788	0.187566	Control
B cells	NK	LRPAP1^LRP8	LRPAP1	LRP8	LRPAP1	LRP8	-0.0671204	0.946486	0.999866	0.401975	0.369697	0.321463	0.74786	0.999983	0.0292711	0.0231959	0.127171	0.847173	0.999925	0.215623	0.196446	Pembro	LRPAP1	LRP8	LRPAP1	LRP8	-0.0671204	0.946486	0.999866	0.388098	0.352113	0.321463	0.74786	0.999983	0.0277031	0.023019	0.127171	0.847173	0.999925	0.2079	0.187566	Control
B cells	NK	LRPAP1^SORL1	LRPAP1	SORL1	LRPAP1	SORL1	-0.0671204	0.946486	0.999866	0.401975	0.369697	-0.429708	0.667408	0.999983	0.828495	0.515096	-0.248414	0.806947	0.999925	0.615235	0.442396	Pembro	LRPAP1	SORL1	LRPAP1	SORL1	-0.0671204	0.946486	0.999866	0.388098	0.352113	-0.429708	0.667408	0.999983	0.774055	0.473661	-0.248414	0.806947	0.999925	0.581076	0.412887	Control
B cells	NK	LRPAP1^VLDLR	LRPAP1	VLDLR	LRPAP1	VLDLR	-0.0671204	0.946486	0.999866	0.401975	0.369697	0.992575	0.320917	0.999983	0.0203588	0.0154639	0.462727	0.633702	0.999925	0.211167	0.19258	Pembro	LRPAP1	VLDLR	LRPAP1	VLDLR	-0.0671204	0.946486	0.999866	0.388098	0.352113	0.992575	0.320917	0.999983	0.0144967	0.0115095	0.462727	0.633702	0.999925	0.201297	0.181811	Control
B cells	NK	LTB^CD40	LTB	CD40	LTB	CD40	0.696653	0.48602	0.999866	1.12395	0.612121	-0.705082	0.480759	0.999983	0.0574706	0.0438144	-0.00421436	0.48339	0.999925	0.590712	0.327968	Pembro	LTB	CD40	LTB	CD40	0.696653	0.48602	0.999866	1.01137	0.584507	-0.705082	0.480759	0.999983	0.0612599	0.0473661	-0.00421436	0.48339	0.999925	0.536314	0.315937	Control
B cells	NK	LTB^TNFRSF1A	LTB	TNFRSF1A	LTB	TNFRSF1A	0.696653	0.48602	0.999866	1.12395	0.612121	-0.0399832	0.968107	0.999983	0.533251	0.380339	0.328335	0.727063	0.999925	0.828602	0.49623	Pembro	LTB	TNFRSF1A	LTB	TNFRSF1A	0.696653	0.48602	0.999866	1.01137	0.584507	-0.0399832	0.968107	0.999983	0.533369	0.379371	0.328335	0.727063	0.999925	0.772368	0.481939	Control
B cells	NK	MAML2^NOTCH1	MAML2	NOTCH1	MAML2	NOTCH1	0.41418	0.678742	0.999866	0.286603	0.254545	-0.930959	0.351875	0.999983	0.107787	0.0850515	-0.258389	0.515308	0.999925	0.197195	0.169799	Pembro	MAML2	NOTCH1	MAML2	NOTCH1	0.41418	0.678742	0.999866	0.289473	0.260563	-0.930959	0.351875	0.999983	0.121023	0.0951749	-0.258389	0.515308	0.999925	0.205248	0.177869	Control
B cells	NK	MAML2^NOTCH2	MAML2	NOTCH2	MAML2	NOTCH2	0.41418	0.678742	0.999866	0.286603	0.254545	-0.00427932	0.996586	0.999983	0.130758	0.101988	0.204951	0.837664	0.999925	0.208681	0.178267	Pembro	MAML2	NOTCH2	MAML2	NOTCH2	0.41418	0.678742	0.999866	0.289473	0.260563	-0.00427932	0.996586	0.999983	0.137969	0.10934	0.204951	0.837664	0.999925	0.213721	0.184952	Control
B cells	NK	MFNG^NOTCH1	MFNG	NOTCH1	MFNG	NOTCH1	0.964393	0.334849	0.999866	0.349466	0.309091	-0.930959	0.351875	0.999983	0.107787	0.0850515	0.016717	0.343362	0.999925	0.228627	0.197071	Pembro	MFNG	NOTCH1	MFNG	NOTCH1	0.964393	0.334849	0.999866	0.275481	0.267606	-0.930959	0.351875	0.999983	0.121023	0.0951749	0.016717	0.343362	0.999925	0.198252	0.18139	Control
B cells	NK	MFNG^NOTCH2	MFNG	NOTCH2	MFNG	NOTCH2	0.964393	0.334849	0.999866	0.349466	0.309091	-0.00427932	0.996586	0.999983	0.130758	0.101988	0.480057	0.665717	0.999925	0.240112	0.20554	Pembro	MFNG	NOTCH2	MFNG	NOTCH2	0.964393	0.334849	0.999866	0.275481	0.267606	-0.00427932	0.996586	0.999983	0.137969	0.10934	0.480057	0.665717	0.999925	0.206725	0.188473	Control
B cells	NK	MIF^CD44_CD74	MIF	CD44	MIF	CD44_CD74	-0.0633776	0.949466	0.999866	1.55112	0.866667	-0.0885557	0.929435	0.999983	1.23601	0.693299	-0.0759666	0.93945	0.999925	1.39356	0.779983	Pembro	MIF	CD44	MIF	CD44_CD74	-0.0633776	0.949466	0.999866	1.69146	0.964789	-0.0885557	0.929435	0.999983	1.24124	0.697211	-0.0759666	0.93945	0.999925	1.46635	0.831	Control
B cells	NK	MIF^CD74_CXCR2	MIF	CXCR2	MIF	CD74_CXCR2	-0.0633776	0.949466	0.999866	1.55112	0.866667	-0.266292	0.790014	0.999983	0.0392509	0.0287187	-0.164835	0.86974	0.999925	0.795183	0.447693	Pembro	MIF	CXCR2	MIF	CD74_CXCR2	-0.0633776	0.949466	0.999866	1.69146	0.964789	-0.266292	0.790014	0.999983	0.0482556	0.0349712	-0.164835	0.86974	0.999925	0.869858	0.49988	Control
B cells	NK	MIF^CD74_CXCR4	MIF	CXCR4	MIF	CD74_CXCR4	-0.0633776	0.949466	0.999866	1.55112	0.866667	-0.30401	0.76112	0.999983	2.17394	0.865243	-0.183694	0.855293	0.999925	1.86253	0.865955	Pembro	MIF	CXCR4	MIF	CD74_CXCR4	-0.0633776	0.949466	0.999866	1.69146	0.964789	-0.30401	0.76112	0.999983	2.07981	0.855246	-0.183694	0.855293	0.999925	1.88564	0.910017	Control
B cells	NK	MIF^TNFRSF14	MIF	TNFRSF14	MIF	TNFRSF14	-0.0633776	0.949466	0.999866	1.55112	0.866667	-0.45351	0.650182	0.999983	0.603052	0.415685	-0.258444	0.799824	0.999925	1.07708	0.641176	Pembro	MIF	TNFRSF14	MIF	TNFRSF14	-0.0633776	0.949466	0.999866	1.69146	0.964789	-0.45351	0.650182	0.999983	0.594226	0.418769	-0.258444	0.799824	0.999925	1.14284	0.691779	Control
B cells	NK	NAMPT^ITGA5_ITGB1	NAMPT	ITGB1	NAMPT	ITGA5_ITGB1	-0.789909	0.429581	0.999866	0.167188	0.175758	-0.343437	0.73127	0.999983	0.891596	0.557806	-0.566673	0.580425	0.999925	0.529392	0.366782	Pembro	NAMPT	ITGB1	NAMPT	ITGA5_ITGB1	-0.789909	0.429581	0.999866	0.192478	0.176056	-0.343437	0.73127	0.999983	1.00869	0.614431	-0.566673	0.580425	0.999925	0.600585	0.395244	Control
B cells	NK	PDAP1^PDGFRB	PDAP1	PDGFRB	PDAP1	PDGFRB	-0.81484	0.415164	0.999866	0.402961	0.387879	-1.02493	0.305396	0.999983	0.018499	0.0147275	-0.919885	0.36028	0.999925	0.21073	0.201303	Pembro	PDAP1	PDGFRB	PDAP1	PDGFRB	-0.81484	0.415164	0.999866	0.475597	0.394366	-1.02493	0.305396	0.999983	0.0263553	0.0208057	-0.919885	0.36028	0.999925	0.250976	0.207586	Control
B cells	NK	PKM^CD44	PKM	CD44	PKM	CD44	-1.97954	0.0477551	0.999866	0.888956	0.630303	-0.0885557	0.929435	0.999983	1.23601	0.693299	-1.03405	0.488595	0.999925	1.06248	0.661801	Pembro	PKM	CD44	PKM	CD44	-1.97954	0.0477551	0.999866	1.23093	0.739437	-0.0885557	0.929435	0.999983	1.24124	0.697211	-1.03405	0.488595	0.999925	1.23608	0.718324	Control
B cells	NK	PSEN1^CD44	PSEN1	CD44	PSEN1	CD44	0.541108	0.588433	0.999866	0.185446	0.175758	-0.0885557	0.929435	0.999983	1.23601	0.693299	0.226276	0.758934	0.999925	0.710727	0.434528	Pembro	PSEN1	CD44	PSEN1	CD44	0.541108	0.588433	0.999866	0.150633	0.140845	-0.0885557	0.929435	0.999983	1.24124	0.697211	0.226276	0.758934	0.999925	0.695935	0.419028	Control
B cells	NK	PSEN1^NCSTN	PSEN1	NCSTN	PSEN1	NCSTN	0.541108	0.588433	0.999866	0.185446	0.175758	0.0766775	0.93888	0.999983	0.157842	0.123343	0.308893	0.763657	0.999925	0.171644	0.14955	Pembro	PSEN1	NCSTN	PSEN1	NCSTN	0.541108	0.588433	0.999866	0.150633	0.140845	0.0766775	0.93888	0.999983	0.161778	0.12749	0.308893	0.763657	0.999925	0.156205	0.134168	Control
B cells	NK	PSEN1^NOTCH1	PSEN1	NOTCH1	PSEN1	NOTCH1	0.541108	0.588433	0.999866	0.185446	0.175758	-0.930959	0.351875	0.999983	0.107787	0.0850515	-0.194925	0.470154	0.999925	0.146617	0.130405	Pembro	PSEN1	NOTCH1	PSEN1	NOTCH1	0.541108	0.588433	0.999866	0.150633	0.140845	-0.930959	0.351875	0.999983	0.121023	0.0951749	-0.194925	0.470154	0.999925	0.135828	0.11801	Control
B cells	NK	PSEN1^NOTCH2	PSEN1	NOTCH2	PSEN1	NOTCH2	0.541108	0.588433	0.999866	0.185446	0.175758	-0.00427932	0.996586	0.999983	0.130758	0.101988	0.268415	0.792509	0.999925	0.158102	0.138873	Pembro	PSEN1	NOTCH2	PSEN1	NOTCH2	0.541108	0.588433	0.999866	0.150633	0.140845	-0.00427932	0.996586	0.999983	0.137969	0.10934	0.268415	0.792509	0.999925	0.144301	0.125093	Control
B cells	NK	PTDSS1^JMJD6	PTDSS1	JMJD6	PTDSS1	JMJD6	0.351744	0.72503	0.999866	0.399569	0.357576	-0.370162	0.711261	0.999983	0.239427	0.178571	-0.00920915	0.718146	0.999925	0.319498	0.268074	Pembro	PTDSS1	JMJD6	PTDSS1	JMJD6	0.351744	0.72503	0.999866	0.358313	0.309859	-0.370162	0.711261	0.999983	0.242828	0.181939	-0.00920915	0.718146	0.999925	0.300571	0.245899	Control
B cells	NK	RTN4^RTN4R	RTN4	RTN4R	RTN4	RTN4R	-0.463208	0.643215	0.999866	0.41106	0.406061	0.668623	0.503736	0.999983	0.0206466	0.0162003	0.102708	0.573475	0.999925	0.215853	0.21113	Pembro	RTN4	RTN4R	RTN4	RTN4R	-0.463208	0.643215	0.999866	0.423464	0.373239	0.668623	0.503736	0.999983	0.0165988	0.0141656	0.102708	0.573475	0.999925	0.220031	0.193702	Control
B cells	NK	S100A4^CCR5	S100A4	CCR5	S100A4	CCR5	-0.35862	0.719879	0.999866	0.87392	0.466667	0.61844	0.536286	0.999983	0.0358763	0.0290869	0.12991	0.628082	0.999925	0.454898	0.247877	Pembro	S100A4	CCR5	S100A4	CCR5	-0.35862	0.719879	0.999866	0.947529	0.492958	0.61844	0.536286	0.999983	0.0341688	0.0270031	0.12991	0.628082	0.999925	0.490849	0.25998	Control
B cells	NK	SELL^MADCAM1	SELL	MADCAM1	SELL	MADCAM1	-0.879741	0.379	0.999866	0.912775	0.581818	-0.447995	0.654157	0.999983	0.0150391	0.0121502	-0.663868	0.516578	0.999925	0.463907	0.296984	Pembro	SELL	MADCAM1	SELL	MADCAM1	-0.879741	0.379	0.999866	0.984224	0.598592	-0.447995	0.654157	0.999983	0.019228	0.0150509	-0.663868	0.516578	0.999925	0.501726	0.306821	Control
B cells	NK	SELPLG^ITGAM	SELPLG	ITGAM	SELPLG	ITGAM	1.53364	0.125118	0.999866	0.102751	0.0969697	0.209485	0.834069	0.999983	0.0454706	0.0357143	0.871563	0.479594	0.999925	0.0741106	0.066342	Pembro	SELPLG	ITGAM	SELPLG	ITGAM	1.53364	0.125118	0.999866	0.0708898	0.0704225	0.209485	0.834069	0.999983	0.0500417	0.0402833	0.871563	0.479594	0.999925	0.0604658	0.0553529	Control
B cells	NK	SELPLG^ITGB2	SELPLG	ITGB2	SELPLG	ITGB2	1.53364	0.125118	0.999866	0.102751	0.0969697	0.308729	0.757528	0.999983	1.15077	0.664948	0.921185	0.441323	0.999925	0.626759	0.380959	Pembro	SELPLG	ITGB2	SELPLG	ITGB2	1.53364	0.125118	0.999866	0.0708898	0.0704225	0.308729	0.757528	0.999983	1.17997	0.678176	0.921185	0.441323	0.999925	0.625431	0.374299	Control
B cells	NK	SELPLG^SELL	SELPLG	SELL	SELPLG	SELL	1.53364	0.125118	0.999866	0.102751	0.0969697	-0.333329	0.738886	0.999983	0.109869	0.0695876	0.600156	0.432002	0.999925	0.10631	0.0832787	Pembro	SELPLG	SELL	SELPLG	SELL	1.53364	0.125118	0.999866	0.0708898	0.0704225	-0.333329	0.738886	0.999983	0.103392	0.0628597	0.600156	0.432002	0.999925	0.0871408	0.0666411	Control
B cells	NK	SEMA4D^CD72	SEMA4D	CD72	SEMA4D	CD72	0.530233	0.59595	0.999866	0.416323	0.363636	-0.905997	0.364938	0.999983	0.0371182	0.0287187	-0.187882	0.480444	0.999925	0.226721	0.196178	Pembro	SEMA4D	CD72	SEMA4D	CD72	0.530233	0.59595	0.999866	0.329334	0.28169	-0.905997	0.364938	0.999983	0.0495544	0.0402833	-0.187882	0.480444	0.999925	0.189444	0.160987	Control
B cells	NK	SEMA7A^ITGA1_ITGB1	SEMA7A	ITGA1	SEMA7A	ITGA1_ITGB1	-1.04789	0.294691	0.999866	0.335019	0.266667	0.328903	0.742229	0.999983	0.18436	0.132916	-0.359491	0.51846	0.999925	0.259689	0.199791	Pembro	SEMA7A	ITGA1	SEMA7A	ITGA1_ITGB1	-1.04789	0.294691	0.999866	0.431896	0.323944	0.328903	0.742229	0.999983	0.233205	0.171757	-0.359491	0.51846	0.999925	0.33255	0.247851	Control
B cells	NK	SEMA7A^PLXNC1	SEMA7A	PLXNC1	SEMA7A	PLXNC1	-1.04789	0.294691	0.999866	0.335019	0.266667	-0.349669	0.726587	0.999983	0.0745448	0.0596465	-0.698777	0.510639	0.999925	0.204782	0.163157	Pembro	SEMA7A	PLXNC1	SEMA7A	PLXNC1	-1.04789	0.294691	0.999866	0.431896	0.323944	-0.349669	0.726587	0.999983	0.0992324	0.0792386	-0.698777	0.510639	0.999925	0.265564	0.201591	Control
B cells	NK	SPTAN1^PTPRA	SPTAN1	PTPRA	SPTAN1	PTPRA	0.462104	0.644007	0.999866	0.376448	0.345455	-0.155832	0.876166	0.999983	0.577594	0.403903	0.153136	0.760086	0.999925	0.477021	0.374679	Pembro	SPTAN1	PTPRA	SPTAN1	PTPRA	0.462104	0.644007	0.999866	0.407989	0.359155	-0.155832	0.876166	0.999983	0.580509	0.408588	0.153136	0.760086	0.999925	0.494249	0.383871	Control
B cells	NK	TCTN1^TMEM67	TCTN1	TMEM67	TCTN1	TMEM67	-0.298671	0.765191	0.999866	0.234644	0.212121	-0.914912	0.360238	0.999983	0.0157012	0.0125184	-0.606791	0.562715	0.999925	0.125173	0.11232	Pembro	TCTN1	TMEM67	TCTN1	TMEM67	-0.298671	0.765191	0.999866	0.229667	0.197183	-0.914912	0.360238	0.999983	0.020869	0.0168216	-0.606791	0.562715	0.999925	0.125268	0.107002	Control
B cells	NK	TGFB1^ACVR1_TGFBR1_TGFBR2	TGFB1	TGFBR2	TGFB1	ACVR1_TGFBR1_TGFBR2	-0.936868	0.348827	0.999866	0.934066	0.672727	-0.108496	0.913603	0.999983	0.618746	0.424153	-0.522682	0.631215	0.999925	0.776406	0.54844	Pembro	TGFB1	TGFBR2	TGFB1	ACVR1_TGFBR1_TGFBR2	-0.936868	0.348827	0.999866	1.06187	0.746479	-0.108496	0.913603	0.999983	0.64706	0.44533	-0.522682	0.631215	0.999925	0.854466	0.595904	Control
B cells	NK	TGFB1^ACVR1_TGFBR2	TGFB1	TGFBR2	TGFB1	ACVR1_TGFBR2	-0.936868	0.348827	0.999866	0.934066	0.672727	-0.108496	0.913603	0.999983	0.618746	0.424153	-0.522682	0.631215	0.999925	0.776406	0.54844	Pembro	TGFB1	TGFBR2	TGFB1	ACVR1_TGFBR2	-0.936868	0.348827	0.999866	1.06187	0.746479	-0.108496	0.913603	0.999983	0.64706	0.44533	-0.522682	0.631215	0.999925	0.854466	0.595904	Control
B cells	NK	TGFB1^ACVR1B_TGFBR2	TGFB1	TGFBR2	TGFB1	ACVR1B_TGFBR2	-0.936868	0.348827	0.999866	0.934066	0.672727	-0.108496	0.913603	0.999983	0.618746	0.424153	-0.522682	0.631215	0.999925	0.776406	0.54844	Pembro	TGFB1	TGFBR2	TGFB1	ACVR1B_TGFBR2	-0.936868	0.348827	0.999866	1.06187	0.746479	-0.108496	0.913603	0.999983	0.64706	0.44533	-0.522682	0.631215	0.999925	0.854466	0.595904	Control
B cells	NK	TGFB1^CXCR4	TGFB1	CXCR4	TGFB1	CXCR4	-0.936868	0.348827	0.999866	0.934066	0.672727	-0.30401	0.76112	0.999983	2.17394	0.865243	-0.620439	0.554973	0.999925	1.554	0.768985	Pembro	TGFB1	CXCR4	TGFB1	CXCR4	-0.936868	0.348827	0.999866	1.06187	0.746479	-0.30401	0.76112	0.999983	2.07981	0.855246	-0.620439	0.554973	0.999925	1.57084	0.800862	Control
B cells	NK	TGFB1^ENG	TGFB1	ENG	TGFB1	ENG	-0.936868	0.348827	0.999866	0.934066	0.672727	0.268012	0.78869	0.999983	0.224671	0.169367	-0.334428	0.568758	0.999925	0.579368	0.421047	Pembro	TGFB1	ENG	TGFB1	ENG	-0.936868	0.348827	0.999866	1.06187	0.746479	0.268012	0.78869	0.999983	0.202854	0.150509	-0.334428	0.568758	0.999925	0.632363	0.448494	Control
B cells	NK	TGFB1^ITGB1	TGFB1	ITGB1	TGFB1	ITGB1	-0.936868	0.348827	0.999866	0.934066	0.672727	-0.343437	0.73127	0.999983	0.891596	0.557806	-0.640152	0.540048	0.999925	0.912831	0.615266	Pembro	TGFB1	ITGB1	TGFB1	ITGB1	-0.936868	0.348827	0.999866	1.06187	0.746479	-0.343437	0.73127	0.999983	1.00869	0.614431	-0.640152	0.540048	0.999925	1.03528	0.680455	Control
B cells	NK	TGFB1^LPP	TGFB1	LPP	TGFB1	LPP	-0.936868	0.348827	0.999866	0.934066	0.672727	0.265805	0.79039	0.999983	0.206697	0.159057	-0.335532	0.569608	0.999925	0.570382	0.415892	Pembro	TGFB1	LPP	TGFB1	LPP	-0.936868	0.348827	0.999866	1.06187	0.746479	0.265805	0.79039	0.999983	0.212079	0.163789	-0.335532	0.569608	0.999925	0.636975	0.455134	Control
B cells	NK	TGFB1^TGFBR1_TGFBR2	TGFB1	TGFBR2	TGFB1	TGFBR1_TGFBR2	-0.936868	0.348827	0.999866	0.934066	0.672727	-0.108496	0.913603	0.999983	0.618746	0.424153	-0.522682	0.631215	0.999925	0.776406	0.54844	Pembro	TGFB1	TGFBR2	TGFB1	TGFBR1_TGFBR2	-0.936868	0.348827	0.999866	1.06187	0.746479	-0.108496	0.913603	0.999983	0.64706	0.44533	-0.522682	0.631215	0.999925	0.854466	0.595904	Control
B cells	NK	TGFB1^TGFBR3	TGFB1	TGFBR3	TGFB1	TGFBR3	-0.936868	0.348827	0.999866	0.934066	0.672727	0.19126	0.848322	0.999983	0.586707	0.371502	-0.372804	0.598574	0.999925	0.760387	0.522115	Pembro	TGFB1	TGFBR3	TGFB1	TGFBR3	-0.936868	0.348827	0.999866	1.06187	0.746479	0.19126	0.848322	0.999983	0.568635	0.362107	-0.372804	0.598574	0.999925	0.815253	0.554293	Control
B cells	NK	TGS1^RXRA	TGS1	RXRA	TGS1	RXRA	-0.0408606	0.967407	0.999866	0.239883	0.224242	0.321066	0.74816	0.999983	0.111541	0.0876289	0.140103	0.857784	0.999925	0.175712	0.155936	Pembro	TGS1	RXRA	TGS1	RXRA	-0.0408606	0.967407	0.999866	0.223553	0.204225	0.321066	0.74816	0.999983	0.121246	0.0982736	0.140103	0.857784	0.999925	0.1724	0.151249	Control
B cells	NK	TNF^FAS	TNF	FAS	TNF	FAS	-0.766329	0.443481	0.999866	0.38533	0.248485	0.741383	0.458461	0.999983	0.0983412	0.0769514	-0.0124728	0.450971	0.999925	0.241836	0.162718	Pembro	TNF	FAS	TNF	FAS	-0.766329	0.443481	0.999866	0.374518	0.239437	0.741383	0.458461	0.999983	0.0944746	0.0743692	-0.0124728	0.450971	0.999925	0.234496	0.156903	Control
B cells	NK	TNF^ICOS	TNF	ICOS	TNF	ICOS	-0.766329	0.443481	0.999866	0.38533	0.248485	-0.279312	0.780005	0.999983	0.0339172	0.0268778	-0.52282	0.611743	0.999925	0.209624	0.137681	Pembro	TNF	ICOS	TNF	ICOS	-0.766329	0.443481	0.999866	0.374518	0.239437	-0.279312	0.780005	0.999983	0.0429437	0.0371846	-0.52282	0.611743	0.999925	0.208731	0.138311	Control
B cells	NK	TNF^NOTCH1	TNF	NOTCH1	TNF	NOTCH1	-0.766329	0.443481	0.999866	0.38533	0.248485	-0.930959	0.351875	0.999983	0.107787	0.0850515	-0.848644	0.397678	0.999925	0.246559	0.166768	Pembro	TNF	NOTCH1	TNF	NOTCH1	-0.766329	0.443481	0.999866	0.374518	0.239437	-0.930959	0.351875	0.999983	0.121023	0.0951749	-0.848644	0.397678	0.999925	0.24777	0.167306	Control
B cells	NK	TNF^SEMA4C	TNF	SEMA4C	TNF	SEMA4C	-0.766329	0.443481	0.999866	0.38533	0.248485	-0.0431521	0.96558	0.999983	0.0677274	0.0493373	-0.40474	0.704531	0.999925	0.226529	0.148911	Pembro	TNF	SEMA4C	TNF	SEMA4C	-0.766329	0.443481	0.999866	0.374518	0.239437	-0.0431521	0.96558	0.999983	0.0660599	0.0513502	-0.40474	0.704531	0.999925	0.220289	0.145393	Control
B cells	NK	TNF^TNFRSF1A	TNF	TNFRSF1A	TNF	TNFRSF1A	-0.766329	0.443481	0.999866	0.38533	0.248485	-0.0399832	0.968107	0.999983	0.533251	0.380339	-0.403156	0.705794	0.999925	0.459291	0.314412	Pembro	TNF	TNFRSF1A	TNF	TNFRSF1A	-0.766329	0.443481	0.999866	0.374518	0.239437	-0.0399832	0.968107	0.999983	0.533369	0.379371	-0.403156	0.705794	0.999925	0.453944	0.309404	Control
B cells	NK	TNF^TNFRSF1B	TNF	TNFRSF1B	TNF	TNFRSF1B	-0.766329	0.443481	0.999866	0.38533	0.248485	-0.813198	0.416105	0.999983	0.492869	0.339838	-0.789763	0.429793	0.999925	0.4391	0.294161	Pembro	TNF	TNFRSF1B	TNF	TNFRSF1B	-0.766329	0.443481	0.999866	0.374518	0.239437	-0.813198	0.416105	0.999983	0.498695	0.344843	-0.789763	0.429793	0.999925	0.436607	0.29214	Control
B cells	NK	TNF^TRADD	TNF	TRADD	TNF	TRADD	-0.766329	0.443481	0.999866	0.38533	0.248485	-0.0939174	0.925175	0.999983	0.220561	0.170839	-0.430123	0.684328	0.999925	0.302945	0.209662	Pembro	TNF	TRADD	TNF	TRADD	-0.766329	0.443481	0.999866	0.374518	0.239437	-0.0939174	0.925175	0.999983	0.224307	0.174413	-0.430123	0.684328	0.999925	0.299413	0.206925	Control
B cells	NK	TNF^TRAF2	TNF	TRAF2	TNF	TRAF2	-0.766329	0.443481	0.999866	0.38533	0.248485	0.494203	0.621163	0.999983	0.118188	0.0931517	-0.136063	0.532322	0.999925	0.251759	0.170818	Pembro	TNF	TRAF2	TNF	TRAF2	-0.766329	0.443481	0.999866	0.374518	0.239437	0.494203	0.621163	0.999983	0.0991476	0.0787959	-0.136063	0.532322	0.999925	0.236833	0.159116	Control
B cells	NK	TNF^VSIR	TNF	VSIR	TNF	VSIR	-0.766329	0.443481	0.999866	0.38533	0.248485	0.224672	0.822234	0.999983	0.237271	0.177467	-0.270828	0.632858	0.999925	0.311301	0.212976	Pembro	TNF	VSIR	TNF	VSIR	-0.766329	0.443481	0.999866	0.374518	0.239437	0.224672	0.822234	0.999983	0.255392	0.197875	-0.270828	0.632858	0.999925	0.314955	0.218656	Control
B cells	NK	TNFSF12^TNFRSF12A	TNFSF12	TNFRSF12A	TNFSF12	TNFRSF12A	0.553301	0.580057	0.999866	0.343417	0.321212	1.66083	0.0967481	0.999983	0.0401588	0.0316642	1.10706	0.338403	0.999925	0.191788	0.176438	Pembro	TNFSF12	TNFRSF12A	TNFSF12	TNFRSF12A	0.553301	0.580057	0.999866	0.249397	0.21831	1.66083	0.0967481	0.999983	0.0247438	0.019035	1.10706	0.338403	0.999925	0.137071	0.118672	Control
B cells	NK	TNFSF12^TNFRSF25	TNFSF12	TNFRSF25	TNFSF12	TNFRSF25	0.553301	0.580057	0.999866	0.343417	0.321212	0.227804	0.819799	0.999983	0.0874476	0.0640648	0.390553	0.699928	0.999925	0.215432	0.192638	Pembro	TNFSF12	TNFRSF25	TNFSF12	TNFRSF25	0.553301	0.580057	0.999866	0.249397	0.21831	0.227804	0.819799	0.999983	0.077303	0.0566622	0.390553	0.699928	0.999925	0.16335	0.137486	Control
B cells	NK	TNFSF9^ADGRG5	TNFSF9	ADGRG5	TNFSF9	ADGRG5	-1.19655	0.231483	0.999866	0.12761	0.109091	0.563896	0.572825	0.999983	0.119405	0.0905744	-0.316326	0.402154	0.999925	0.123508	0.0998326	Pembro	TNFSF9	ADGRG5	TNFSF9	ADGRG5	-1.19655	0.231483	0.999866	0.162212	0.112676	0.563896	0.572825	0.999983	0.10857	0.0832227	-0.316326	0.402154	0.999925	0.135391	0.0979494	Control
B cells	NK	TNFSF9^HLA-DPA1	TNFSF9	HLA-DPA1	TNFSF9	HLA-DPA1	-1.19655	0.231483	0.999866	0.12761	0.109091	-0.0678685	0.94589	0.999983	0.415048	0.285714	-0.632208	0.588687	0.999925	0.271329	0.197403	Pembro	TNFSF9	HLA-DPA1	TNFSF9	HLA-DPA1	-1.19655	0.231483	0.999866	0.162212	0.112676	-0.0678685	0.94589	0.999983	0.467689	0.324037	-0.632208	0.588687	0.999925	0.31495	0.218357	Control
B cells	NK	TNFSF9^TNFRSF9	TNFSF9	TNFRSF9	TNFSF9	TNFRSF9	-1.19655	0.231483	0.999866	0.12761	0.109091	0.107912	0.914066	0.999983	0.0238944	0.0173049	-0.544317	0.572774	0.999925	0.0757522	0.0631979	Pembro	TNFSF9	TNFRSF9	TNFSF9	TNFRSF9	-1.19655	0.231483	0.999866	0.162212	0.112676	0.107912	0.914066	0.999983	0.017935	0.0132802	-0.544317	0.572774	0.999925	0.0900736	0.0629781	Control
B cells	NK	TNFSF9^TRAF2	TNFSF9	TRAF2	TNFSF9	TRAF2	-1.19655	0.231483	0.999866	0.12761	0.109091	0.494203	0.621163	0.999983	0.118188	0.0931517	-0.351172	0.426323	0.999925	0.122899	0.101121	Pembro	TNFSF9	TRAF2	TNFSF9	TRAF2	-1.19655	0.231483	0.999866	0.162212	0.112676	0.494203	0.621163	0.999983	0.0991476	0.0787959	-0.351172	0.426323	0.999925	0.13068	0.095736	Control
B cells	NK	TOR2A^ATP5F1B	TOR2A	ATP5F1B	TOR2A	ATP5F1B	-0.0468898	0.962601	0.999866	0.114273	0.109091	-0.38506	0.700193	0.999983	1.08263	0.684094	-0.215975	0.831397	0.999925	0.598454	0.396593	Pembro	TOR2A	ATP5F1B	TOR2A	ATP5F1B	-0.0468898	0.962601	0.999866	0.142879	0.126761	-0.38506	0.700193	0.999983	1.09241	0.690128	-0.215975	0.831397	0.999925	0.617644	0.408444	Control
B cells	NK	VASP^CXCR2	VASP	CXCR2	VASP	CXCR2	0.193338	0.846694	0.999866	0.573903	0.460606	-0.266292	0.790014	0.999983	0.0392509	0.0287187	-0.0364769	0.818354	0.999925	0.306577	0.244662	Pembro	VASP	CXCR2	VASP	CXCR2	0.193338	0.846694	0.999866	0.501077	0.387324	-0.266292	0.790014	0.999983	0.0482556	0.0349712	-0.0364769	0.818354	0.999925	0.274666	0.211148	Control
B cells	NK	VEGFB^ADRB2	VEGFB	ADRB2	VEGFB	ADRB2	-0.0898612	0.928398	0.999866	0.808438	0.593939	0.00099408	0.999207	0.999983	0.333054	0.2338	-0.0444335	0.963802	0.999925	0.570746	0.41387	Pembro	VEGFB	ADRB2	VEGFB	ADRB2	-0.0898612	0.928398	0.999866	0.844842	0.626761	0.00099408	0.999207	0.999983	0.341667	0.239929	-0.0444335	0.963802	0.999925	0.593254	0.433345	Control
B cells	NK	VIM^CD44	VIM	CD44	VIM	CD44	-0.229627	0.818382	0.999866	1.64424	0.781818	-0.0885557	0.929435	0.999983	1.23601	0.693299	-0.159091	0.873908	0.999925	1.44012	0.737559	Pembro	VIM	CD44	VIM	CD44	-0.229627	0.818382	0.999866	1.66693	0.78169	-0.0885557	0.929435	0.999983	1.24124	0.697211	-0.159091	0.873908	0.999925	1.45408	0.739451	Control
B cells	NK	YBX1^NOTCH1	YBX1	NOTCH1	YBX1	NOTCH1	-0.356587	0.721401	0.999866	1.84433	0.939394	-0.930959	0.351875	0.999983	0.107787	0.0850515	-0.643773	0.536638	0.999925	0.976057	0.512223	Pembro	YBX1	NOTCH1	YBX1	NOTCH1	-0.356587	0.721401	0.999866	1.85881	0.950704	-0.930959	0.351875	0.999983	0.121023	0.0951749	-0.643773	0.536638	0.999925	0.989918	0.52294	Control
[truncated: 8,041 more rows]
