# Supplementary material for: Functionally Characterizing the Renal Cell Carcinoma Tumor-Immune Microenvironment via Patient-Derived Ex Vivo Models
Source: Cancer Res Commun. 2026 Feb 26;6(2):402–20. doi: 10.1158/2767-9764.CRC-25-0447 (PMC13138221; doi:10.1158/2767-9764.CRC-25-0447)
Supplement: Supplementary Table S19 — Cell-cell interaction changes in VEGFRi vs Control according to Liana+ [file crc-25-0447_supplementary_table_s19_suppst19.xlsx]

## Sheet: Table S19
Supplementary Table S19: Cell-cell interaction changes in VEGFRi vs Control according to Liana+
source	target	interaction	ligand.Axi	receptor.Axi	ligand_complex.Axi	receptor_complex.Axi	ligand_stat.Axi	ligand_pvalue.Axi	ligand_padj.Axi	ligand_expr.Axi	ligand_props.Axi	receptor_stat.Axi	receptor_pvalue.Axi	receptor_padj.Axi	receptor_expr.Axi	receptor_props.Axi	interaction_stat.Axi	interaction_pvalue.Axi	interaction_padj.Axi	interaction_expr.Axi	interaction_props.Axi	condition.Axi	ligand.Control	receptor.Control	ligand_complex.Control	receptor_complex.Control	ligand_stat.Control	ligand_pvalue.Control	ligand_padj.Control	ligand_expr.Control	ligand_props.Control	receptor_stat.Control	receptor_pvalue.Control	receptor_padj.Control	receptor_expr.Control	receptor_props.Control	interaction_stat.Control	interaction_pvalue.Control	interaction_padj.Control	interaction_expr.Control	interaction_props.Control	condition.Control
B cells	B cells	ADAM10^CD44	ADAM10	CD44	ADAM10	CD44	0.368939	0.712173	0.999563	0.265183	0.22	-1.42581	0.153923	0.999563	1.02803	0.69	-0.528436	0.433048	0.999563	0.646607	0.455	Axi	ADAM10	CD44	ADAM10	CD44	0.368939	0.712173	0.999563	0.258906	0.239437	-1.42581	0.153923	0.999563	1.15523	0.739437	-0.528436	0.433048	0.999563	0.707066	0.489437	Control
B cells	B cells	ADAM10^NOTCH2	ADAM10	NOTCH2	ADAM10	NOTCH2	0.368939	0.712173	0.999563	0.265183	0.22	1.00102	0.316819	0.999563	0.369475	0.3	0.684977	0.514496	0.999563	0.317329	0.26	Axi	ADAM10	NOTCH2	ADAM10	NOTCH2	0.368939	0.712173	0.999563	0.258906	0.239437	1.00102	0.316819	0.999563	0.294102	0.274648	0.684977	0.514496	0.999563	0.276504	0.257042	Control
B cells	B cells	ADAM10^TSPAN14	ADAM10	TSPAN14	ADAM10	TSPAN14	0.368939	0.712173	0.999563	0.265183	0.22	0.521016	0.602356	0.999563	0.217316	0.2	0.444977	0.657265	0.999563	0.241249	0.21	Axi	ADAM10	TSPAN14	ADAM10	TSPAN14	0.368939	0.712173	0.999563	0.258906	0.239437	0.521016	0.602356	0.999563	0.177579	0.169014	0.444977	0.657265	0.999563	0.218242	0.204225	Control
B cells	B cells	ADAM17^ITGB1	ADAM17	ITGB1	ADAM17	ITGB1	-0.959946	0.337082	0.999563	0.197028	0.17	-0.541998	0.58782	0.999563	0.687126	0.46	-0.750972	0.462451	0.999563	0.442077	0.315	Axi	ADAM17	ITGB1	ADAM17	ITGB1	-0.959946	0.337082	0.999563	0.306858	0.28169	-0.541998	0.58782	0.999563	0.722009	0.464789	-0.750972	0.462451	0.999563	0.514433	0.373239	Control
B cells	B cells	ADAM17^RHBDF2	ADAM17	RHBDF2	ADAM17	RHBDF2	-0.959946	0.337082	0.999563	0.197028	0.17	-1.24551	0.212946	0.999563	0.225501	0.18	-1.10273	0.275014	0.999563	0.211265	0.175	Axi	ADAM17	RHBDF2	ADAM17	RHBDF2	-0.959946	0.337082	0.999563	0.306858	0.28169	-1.24551	0.212946	0.999563	0.388969	0.316901	-1.10273	0.275014	0.999563	0.347913	0.299296	Control
B cells	B cells	ADAM28^ITGA4	ADAM28	ITGA4	ADAM28	ITGA4	-1.02983	0.303092	0.999563	0.757348	0.58	1.14151	0.253658	0.999563	0.499741	0.38	0.0558418	0.278375	0.999563	0.628544	0.48	Axi	ADAM28	ITGA4	ADAM28	ITGA4	-1.02983	0.303092	0.999563	0.881065	0.605634	1.14151	0.253658	0.999563	0.455985	0.394366	0.0558418	0.278375	0.999563	0.668525	0.5	Control
B cells	B cells	AFDN^EPHB6	AFDN	EPHB6	AFDN	EPHB6	0.151745	0.879388	0.999563	0.163772	0.14	-2.2791	0.0226612	0.999563	0.110623	0.11	-1.06368	0.451025	0.999563	0.137197	0.125	Axi	AFDN	EPHB6	AFDN	EPHB6	0.151745	0.879388	0.999563	0.15384	0.15493	-2.2791	0.0226612	0.999563	0.260754	0.225352	-1.06368	0.451025	0.999563	0.207297	0.190141	Control
B cells	B cells	APP^CD74	APP	CD74	APP	CD74	0.0202434	0.983849	0.999563	0.281674	0.24	-2.70849	0.0067591	0.999563	3.96059	1	-1.34412	0.495304	0.999563	2.12113	0.62	Axi	APP	CD74	APP	CD74	0.0202434	0.983849	0.999563	0.247911	0.21831	-2.70849	0.0067591	0.999563	4.60438	1	-1.34412	0.495304	0.999563	2.42614	0.609155	Control
B cells	B cells	APP^LRP10	APP	LRP10	APP	LRP10	0.0202434	0.983849	0.999563	0.281674	0.24	-0.0312708	0.975054	0.999563	0.558988	0.45	-0.00551369	0.979451	0.999563	0.420331	0.345	Axi	APP	LRP10	APP	LRP10	0.0202434	0.983849	0.999563	0.247911	0.21831	-0.0312708	0.975054	0.999563	0.557469	0.443662	-0.00551369	0.979451	0.999563	0.40269	0.330986	Control
B cells	B cells	APP^NOTCH2	APP	NOTCH2	APP	NOTCH2	0.0202434	0.983849	0.999563	0.281674	0.24	1.00102	0.316819	0.999563	0.369475	0.3	0.51063	0.650334	0.999563	0.325574	0.27	Axi	APP	NOTCH2	APP	NOTCH2	0.0202434	0.983849	0.999563	0.247911	0.21831	1.00102	0.316819	0.999563	0.294102	0.274648	0.51063	0.650334	0.999563	0.271006	0.246479	Control
B cells	B cells	ARF6^SMAP1	ARF6	SMAP1	ARF6	SMAP1	0.244425	0.806902	0.999563	1.2148	0.79	-0.118732	0.905488	0.999563	0.298312	0.25	0.0628463	0.856195	0.999563	0.756558	0.52	Axi	ARF6	SMAP1	ARF6	SMAP1	0.244425	0.806902	0.999563	1.17599	0.767606	-0.118732	0.905488	0.999563	0.289755	0.260563	0.0628463	0.856195	0.999563	0.732874	0.514085	Control
B cells	B cells	CALM1^KCNN4	CALM1	KCNN4	CALM1	KCNN4	2.10933	0.0349158	0.999563	1.58118	0.91	-1.65773	0.0973718	0.999563	0.114082	0.12	0.225801	0.0661438	0.999563	0.84763	0.515	Axi	CALM1	KCNN4	CALM1	KCNN4	2.10933	0.0349158	0.999563	1.20678	0.795775	-1.65773	0.0973718	0.999563	0.235896	0.211268	0.225801	0.0661438	0.999563	0.721339	0.503521	Control
B cells	B cells	CALM1^PTPRA	CALM1	PTPRA	CALM1	PTPRA	2.10933	0.0349158	0.999563	1.58118	0.91	-0.388521	0.69763	0.999563	0.303152	0.27	0.860406	0.366273	0.999563	0.942166	0.59	Axi	CALM1	PTPRA	CALM1	PTPRA	2.10933	0.0349158	0.999563	1.20678	0.795775	-0.388521	0.69763	0.999563	0.347506	0.309859	0.860406	0.366273	0.999563	0.777144	0.552817	Control
B cells	B cells	CCL5^CXCR3	CCL5	CXCR3	CCL5	CXCR3	-0.500187	0.616943	0.999563	0.181127	0.14	-1.94122	0.0522314	0.999563	0.148602	0.12	-1.2207	0.334587	0.999563	0.164864	0.13	Axi	CCL5	CXCR3	CCL5	CXCR3	-0.500187	0.616943	0.999563	0.186628	0.119718	-1.94122	0.0522314	0.999563	0.311882	0.211268	-1.2207	0.334587	0.999563	0.249255	0.165493	Control
B cells	B cells	CD22^PTPRC	CD22	PTPRC	CD22	PTPRC	-0.446971	0.654896	0.999563	0.272742	0.22	0.0188227	0.984983	0.999563	1.56721	0.86	-0.214074	0.819939	0.999563	0.919978	0.54	Axi	CD22	PTPRC	CD22	PTPRC	-0.446971	0.654896	0.999563	0.429964	0.330986	0.0188227	0.984983	0.999563	1.51813	0.84507	-0.214074	0.819939	0.999563	0.974049	0.588028	Control
B cells	B cells	CD48^CD2	CD48	CD2	CD48	CD2	-0.398744	0.690082	0.999563	0.922489	0.66	-2.01787	0.0436044	0.999563	0.0660919	0.06	-1.20831	0.366843	0.999563	0.494291	0.36	Axi	CD48	CD2	CD48	CD2	-0.398744	0.690082	0.999563	0.969158	0.676056	-2.01787	0.0436044	0.999563	0.13921	0.0985915	-1.20831	0.366843	0.999563	0.554184	0.387324	Control
B cells	B cells	CD55^ADGRE5	CD55	ADGRE5	CD55	ADGRE5	0.0513123	0.959077	0.999563	0.764614	0.57	-0.733053	0.463526	0.999563	0.293343	0.26	-0.34087	0.711301	0.999563	0.528978	0.415	Axi	CD55	ADGRE5	CD55	ADGRE5	0.0513123	0.959077	0.999563	0.77596	0.56338	-0.733053	0.463526	0.999563	0.353206	0.302817	-0.34087	0.711301	0.999563	0.564583	0.433099	Control
B cells	B cells	CD58^CD2	CD58	CD2	CD58	CD2	-0.850974	0.394784	0.999563	0.144501	0.15	-2.01787	0.0436044	0.999563	0.0660919	0.06	-1.43442	0.219194	0.999563	0.105296	0.105	Axi	CD58	CD2	CD58	CD2	-0.850974	0.394784	0.999563	0.205564	0.190141	-2.01787	0.0436044	0.999563	0.13921	0.0985915	-1.43442	0.219194	0.999563	0.172387	0.144366	Control
B cells	B cells	CD59^CD2	CD59	CD2	CD59	CD2	-0.577257	0.563766	0.999563	0.231106	0.19	-2.01787	0.0436044	0.999563	0.0660919	0.06	-1.29757	0.303685	0.999563	0.148599	0.125	Axi	CD59	CD2	CD59	CD2	-0.577257	0.563766	0.999563	0.22598	0.211268	-2.01787	0.0436044	0.999563	0.13921	0.0985915	-1.29757	0.303685	0.999563	0.182595	0.15493	Control
B cells	B cells	CD70^CD27	CD70	CD27	CD70	CD27	-0.829714	0.406701	0.999563	0.241514	0.17	-2.47304	0.0133968	0.999563	0.531238	0.38	-1.65138	0.210049	0.999563	0.386376	0.275	Axi	CD70	CD27	CD70	CD27	-0.829714	0.406701	0.999563	0.300783	0.239437	-2.47304	0.0133968	0.999563	0.738782	0.485915	-1.65138	0.210049	0.999563	0.519783	0.362676	Control
B cells	B cells	CD70^TNFRSF13B	CD70	TNFRSF13B	CD70	TNFRSF13B	-0.829714	0.406701	0.999563	0.241514	0.17	-1.46174	0.143812	0.999563	0.494817	0.36	-1.14573	0.275256	0.999563	0.368165	0.265	Axi	CD70	TNFRSF13B	CD70	TNFRSF13B	-0.829714	0.406701	0.999563	0.300783	0.239437	-1.46174	0.143812	0.999563	0.628067	0.43662	-1.14573	0.275256	0.999563	0.464425	0.338028	Control
B cells	B cells	CD99^CD81	CD99	CD81	CD99	CD81	-0.830583	0.406209	0.999563	1.02557	0.74	-0.276358	0.782273	0.999563	1.12127	0.72	-0.55347	0.594241	0.999563	1.07342	0.73	Axi	CD99	CD81	CD99	CD81	-0.830583	0.406209	0.999563	1.03518	0.697183	-0.276358	0.782273	0.999563	1.28321	0.823944	-0.55347	0.594241	0.999563	1.15919	0.760563	Control
B cells	B cells	COL19A1^ITGA1_ITGB1	COL19A1	ITGB1	COL19A1	ITGA1_ITGB1	-1.6725	0.0944263	0.999563	0.118185	0.1	-0.541998	0.58782	0.999563	0.687126	0.46	-1.10725	0.341123	0.999563	0.402656	0.28	Axi	COL19A1	ITGB1	COL19A1	ITGA1_ITGB1	-1.6725	0.0944263	0.999563	0.298	0.225352	-0.541998	0.58782	0.999563	0.722009	0.464789	-1.10725	0.341123	0.999563	0.510004	0.34507	Control
B cells	B cells	COL19A1^ITGA2_ITGB1	COL19A1	ITGB1	COL19A1	ITGA2_ITGB1	-1.6725	0.0944263	0.999563	0.118185	0.1	-0.541998	0.58782	0.999563	0.687126	0.46	-1.10725	0.341123	0.999563	0.402656	0.28	Axi	COL19A1	ITGB1	COL19A1	ITGA2_ITGB1	-1.6725	0.0944263	0.999563	0.298	0.225352	-0.541998	0.58782	0.999563	0.722009	0.464789	-1.10725	0.341123	0.999563	0.510004	0.34507	Control
B cells	B cells	COL9A3^CD44	COL9A3	CD44	COL9A3	CD44	0.0715691	0.942945	0.999563	0.243256	0.17	-1.42581	0.153923	0.999563	1.02803	0.69	-0.677121	0.548434	0.999563	0.635643	0.43	Axi	COL9A3	CD44	COL9A3	CD44	0.0715691	0.942945	0.999563	0.272335	0.225352	-1.42581	0.153923	0.999563	1.15523	0.739437	-0.677121	0.548434	0.999563	0.713781	0.482394	Control
B cells	B cells	COL9A3^ITGA1_ITGB1	COL9A3	ITGB1	COL9A3	ITGA1_ITGB1	0.0715691	0.942945	0.999563	0.243256	0.17	-0.541998	0.58782	0.999563	0.687126	0.46	-0.235214	0.765382	0.999563	0.465191	0.315	Axi	COL9A3	ITGB1	COL9A3	ITGA1_ITGB1	0.0715691	0.942945	0.999563	0.272335	0.225352	-0.541998	0.58782	0.999563	0.722009	0.464789	-0.235214	0.765382	0.999563	0.497172	0.34507	Control
B cells	B cells	COL9A3^ITGA2_ITGB1	COL9A3	ITGB1	COL9A3	ITGA2_ITGB1	0.0715691	0.942945	0.999563	0.243256	0.17	-0.541998	0.58782	0.999563	0.687126	0.46	-0.235214	0.765382	0.999563	0.465191	0.315	Axi	COL9A3	ITGB1	COL9A3	ITGA2_ITGB1	0.0715691	0.942945	0.999563	0.272335	0.225352	-0.541998	0.58782	0.999563	0.722009	0.464789	-0.235214	0.765382	0.999563	0.497172	0.34507	Control
B cells	B cells	COL9A3^ITGA3_ITGB1	COL9A3	ITGB1	COL9A3	ITGA3_ITGB1	0.0715691	0.942945	0.999563	0.243256	0.17	-0.541998	0.58782	0.999563	0.687126	0.46	-0.235214	0.765382	0.999563	0.465191	0.315	Axi	COL9A3	ITGB1	COL9A3	ITGA3_ITGB1	0.0715691	0.942945	0.999563	0.272335	0.225352	-0.541998	0.58782	0.999563	0.722009	0.464789	-0.235214	0.765382	0.999563	0.497172	0.34507	Control
B cells	B cells	COL9A3^ITGA9_ITGB1	COL9A3	ITGB1	COL9A3	ITGA9_ITGB1	0.0715691	0.942945	0.999563	0.243256	0.17	-0.541998	0.58782	0.999563	0.687126	0.46	-0.235214	0.765382	0.999563	0.465191	0.315	Axi	COL9A3	ITGB1	COL9A3	ITGA9_ITGB1	0.0715691	0.942945	0.999563	0.272335	0.225352	-0.541998	0.58782	0.999563	0.722009	0.464789	-0.235214	0.765382	0.999563	0.497172	0.34507	Control
B cells	B cells	COPA^CD74	COPA	CD74	COPA	CD74	-0.0903245	0.928029	0.999563	0.350552	0.33	-2.70849	0.0067591	0.999563	3.96059	1	-1.39941	0.467394	0.999563	2.15557	0.665	Axi	COPA	CD74	COPA	CD74	-0.0903245	0.928029	0.999563	0.395536	0.373239	-2.70849	0.0067591	0.999563	4.60438	1	-1.39941	0.467394	0.999563	2.49996	0.68662	Control
B cells	B cells	FAM3C^CLEC2D	FAM3C	CLEC2D	FAM3C	CLEC2D	-1.15579	0.247768	0.999563	0.312209	0.28	-0.507757	0.611624	0.999563	0.588376	0.42	-0.831772	0.429696	0.999563	0.450292	0.35	Axi	FAM3C	CLEC2D	FAM3C	CLEC2D	-1.15579	0.247768	0.999563	0.40751	0.34507	-0.507757	0.611624	0.999563	0.685489	0.485915	-0.831772	0.429696	0.999563	0.546499	0.415493	Control
B cells	B cells	FAM3C^LAMP1	FAM3C	LAMP1	FAM3C	LAMP1	-1.15579	0.247768	0.999563	0.312209	0.28	-0.314983	0.752775	0.999563	0.399028	0.33	-0.735385	0.500271	0.999563	0.355618	0.305	Axi	FAM3C	LAMP1	FAM3C	LAMP1	-1.15579	0.247768	0.999563	0.40751	0.34507	-0.314983	0.752775	0.999563	0.445442	0.394366	-0.735385	0.500271	0.999563	0.426476	0.369718	Control
B cells	B cells	GNAI2^CNR1	GNAI2	CNR1	GNAI2	CNR1	0.0210051	0.983242	0.999563	1.13918	0.75	-0.0682378	0.945596	0.999563	0.277818	0.24	-0.0236164	0.964419	0.999563	0.708501	0.495	Axi	GNAI2	CNR1	GNAI2	CNR1	0.0210051	0.983242	0.999563	1.21919	0.823944	-0.0682378	0.945596	0.999563	0.266934	0.232394	-0.0236164	0.964419	0.999563	0.74306	0.528169	Control
B cells	B cells	GNAI2^CXCR3	GNAI2	CXCR3	GNAI2	CXCR3	0.0210051	0.983242	0.999563	1.13918	0.75	-1.94122	0.0522314	0.999563	0.148602	0.12	-0.960108	0.517737	0.999563	0.643893	0.435	Axi	GNAI2	CXCR3	GNAI2	CXCR3	0.0210051	0.983242	0.999563	1.21919	0.823944	-1.94122	0.0522314	0.999563	0.311882	0.211268	-0.960108	0.517737	0.999563	0.765534	0.517606	Control
B cells	B cells	GNAI2^S1PR1	GNAI2	S1PR1	GNAI2	S1PR1	0.0210051	0.983242	0.999563	1.13918	0.75	1.17219	0.241121	0.999563	1.04237	0.65	0.596597	0.612182	0.999563	1.09078	0.7	Axi	GNAI2	S1PR1	GNAI2	S1PR1	0.0210051	0.983242	0.999563	1.21919	0.823944	1.17219	0.241121	0.999563	0.961076	0.65493	0.596597	0.612182	0.999563	1.09013	0.739437	Control
B cells	B cells	GNAI2^S1PR4	GNAI2	S1PR4	GNAI2	S1PR4	0.0210051	0.983242	0.999563	1.13918	0.75	1.26736	0.205026	0.999563	0.675585	0.54	0.644183	0.594134	0.999563	0.907384	0.645	Axi	GNAI2	S1PR4	GNAI2	S1PR4	0.0210051	0.983242	0.999563	1.21919	0.823944	1.26736	0.205026	0.999563	0.498071	0.422535	0.644183	0.594134	0.999563	0.858629	0.623239	Control
B cells	B cells	GPI^AMFR	GPI	AMFR	GPI	AMFR	0.161075	0.872034	0.999563	0.450958	0.38	1.23509	0.216797	0.999563	0.46023	0.38	0.698083	0.544415	0.999563	0.455594	0.38	Axi	GPI	AMFR	GPI	AMFR	0.161075	0.872034	0.999563	0.474356	0.408451	1.23509	0.216797	0.999563	0.358077	0.309859	0.698083	0.544415	0.999563	0.416216	0.359155	Control
B cells	B cells	GRN^TNFRSF1B	GRN	TNFRSF1B	GRN	TNFRSF1B	0.191365	0.848239	0.999563	0.770021	0.57	0.925452	0.354731	0.999563	0.231259	0.2	0.558409	0.601485	0.999563	0.50064	0.385	Axi	GRN	TNFRSF1B	GRN	TNFRSF1B	0.191365	0.848239	0.999563	0.773501	0.56338	0.925452	0.354731	0.999563	0.236393	0.211268	0.558409	0.601485	0.999563	0.504947	0.387324	Control
B cells	B cells	HLA-A^APLP2	HLA-A	APLP2	HLA-A	APLP2	0.236196	0.813281	0.999563	3.22224	1	0.437735	0.661579	0.999563	0.285966	0.25	0.336965	0.73743	0.999563	1.7541	0.625	Axi	HLA-A	APLP2	HLA-A	APLP2	0.236196	0.813281	0.999563	3.16981	0.992958	0.437735	0.661579	0.999563	0.254272	0.211268	0.336965	0.73743	0.999563	1.71204	0.602113	Control
B cells	B cells	HLA-A^LILRB1	HLA-A	LILRB1	HLA-A	LILRB1	0.236196	0.813281	0.999563	3.22224	1	-0.397136	0.691267	0.999563	0.19002	0.15	-0.0804699	0.752274	0.999563	1.70613	0.575	Axi	HLA-A	LILRB1	HLA-A	LILRB1	0.236196	0.813281	0.999563	3.16981	0.992958	-0.397136	0.691267	0.999563	0.240001	0.204225	-0.0804699	0.752274	0.999563	1.7049	0.598592	Control
B cells	B cells	HLA-B^CD3D	HLA-B	CD3D	HLA-B	CD3D	-0.00335477	0.997323	0.999563	3.90521	1	-0.577875	0.563349	0.999563	0.0675488	0.04	-0.290615	0.780336	0.999563	1.98638	0.52	Axi	HLA-B	CD3D	HLA-B	CD3D	-0.00335477	0.997323	0.999563	3.92999	1	-0.577875	0.563349	0.999563	0.123861	0.0915493	-0.290615	0.780336	0.999563	2.02692	0.545775	Control
B cells	B cells	HLA-B^LILRB1	HLA-B	LILRB1	HLA-B	LILRB1	-0.00335477	0.997323	0.999563	3.90521	1	-0.397136	0.691267	0.999563	0.19002	0.15	-0.200245	0.844295	0.999563	2.04762	0.575	Axi	HLA-B	LILRB1	HLA-B	LILRB1	-0.00335477	0.997323	0.999563	3.92999	1	-0.397136	0.691267	0.999563	0.240001	0.204225	-0.200245	0.844295	0.999563	2.08499	0.602113	Control
B cells	B cells	HLA-C^LILRB1	HLA-C	LILRB1	HLA-C	LILRB1	0.18703	0.851637	0.999563	3.1066	1	-0.397136	0.691267	0.999563	0.19002	0.15	-0.105053	0.771452	0.999563	1.64831	0.575	Axi	HLA-C	LILRB1	HLA-C	LILRB1	0.18703	0.851637	0.999563	3.03067	0.992958	-0.397136	0.691267	0.999563	0.240001	0.204225	-0.105053	0.771452	0.999563	1.63534	0.598592	Control
B cells	B cells	HLA-F^LILRB1	HLA-F	LILRB1	HLA-F	LILRB1	-1.22741	0.219669	0.999563	0.5903	0.46	-0.397136	0.691267	0.999563	0.19002	0.15	-0.812272	0.455468	0.999563	0.39016	0.305	Axi	HLA-F	LILRB1	HLA-F	LILRB1	-1.22741	0.219669	0.999563	0.909248	0.640845	-0.397136	0.691267	0.999563	0.240001	0.204225	-0.812272	0.455468	0.999563	0.574624	0.422535	Control
B cells	B cells	HMGB1^CXCR4	HMGB1	CXCR4	HMGB1	CXCR4	-0.0450033	0.964105	0.999563	2.21151	0.97	3.30708	0.000942751	0.482421	3.21494	0.98	1.63104	0.482524	0.740992	2.71322	0.975	Axi	HMGB1	CXCR4	HMGB1	CXCR4	-0.0450033	0.964105	0.999563	2.17601	0.950704	3.30708	0.000942751	0.482421	2.41088	0.929577	1.63104	0.482524	0.740992	2.29345	0.940141	Control
B cells	B cells	HMGB1^TLR9	HMGB1	TLR9	HMGB1	TLR9	-0.0450033	0.964105	0.999563	2.21151	0.97	-1.97276	0.0485232	0.999563	0.12803	0.13	-1.00888	0.506314	0.999563	1.16977	0.55	Axi	HMGB1	TLR9	HMGB1	TLR9	-0.0450033	0.964105	0.999563	2.17601	0.950704	-1.97276	0.0485232	0.999563	0.25425	0.232394	-1.00888	0.506314	0.999563	1.21513	0.591549	Control
B cells	B cells	ICAM2^ITGAL_ITGB2	ICAM2	ITGB2	ICAM2	ITGAL_ITGB2	-0.64993	0.515737	0.999563	0.19722	0.18	-1.04818	0.294554	0.999563	0.108059	0.1	-0.849057	0.405146	0.999563	0.152639	0.14	Axi	ICAM2	ITGB2	ICAM2	ITGAL_ITGB2	-0.64993	0.515737	0.999563	0.234986	0.204225	-1.04818	0.294554	0.999563	0.183124	0.161972	-0.849057	0.405146	0.999563	0.209055	0.183099	Control
B cells	B cells	ICAM2^ITGAM_ITGB2	ICAM2	ITGB2	ICAM2	ITGAM_ITGB2	-0.64993	0.515737	0.999563	0.19722	0.18	-1.04818	0.294554	0.999563	0.108059	0.1	-0.849057	0.405146	0.999563	0.152639	0.14	Axi	ICAM2	ITGB2	ICAM2	ITGAM_ITGB2	-0.64993	0.515737	0.999563	0.234986	0.204225	-1.04818	0.294554	0.999563	0.183124	0.161972	-0.849057	0.405146	0.999563	0.209055	0.183099	Control
B cells	B cells	IL16^KCNA3	IL16	KCNA3	IL16	KCNA3	0.602194	0.547045	0.999563	0.840912	0.63	0.392706	0.694537	0.999563	0.16516	0.14	0.49745	0.620791	0.999563	0.503036	0.385	Axi	IL16	KCNA3	IL16	KCNA3	0.602194	0.547045	0.999563	0.696248	0.528169	0.392706	0.694537	0.999563	0.143078	0.126761	0.49745	0.620791	0.999563	0.419663	0.327465	Control
B cells	B cells	LGALS1^CD69	LGALS1	CD69	LGALS1	CD69	-2.57203	0.0101103	0.999563	0.501461	0.33	0.472574	0.636517	0.999563	0.673899	0.41	-1.04973	0.323314	0.999563	0.58768	0.37	Axi	LGALS1	CD69	LGALS1	CD69	-2.57203	0.0101103	0.999563	0.779966	0.408451	0.472574	0.636517	0.999563	0.749828	0.43662	-1.04973	0.323314	0.999563	0.764897	0.422535	Control
B cells	B cells	LGALS1^ITGB1	LGALS1	ITGB1	LGALS1	ITGB1	-2.57203	0.0101103	0.999563	0.501461	0.33	-0.541998	0.58782	0.999563	0.687126	0.46	-1.55702	0.298965	0.999563	0.594293	0.395	Axi	LGALS1	ITGB1	LGALS1	ITGB1	-2.57203	0.0101103	0.999563	0.779966	0.408451	-0.541998	0.58782	0.999563	0.722009	0.464789	-1.55702	0.298965	0.999563	0.750988	0.43662	Control
B cells	B cells	LGALS1^PTPRC	LGALS1	PTPRC	LGALS1	PTPRC	-2.57203	0.0101103	0.999563	0.501461	0.33	0.0188227	0.984983	0.999563	1.56721	0.86	-1.27661	0.497546	0.999563	1.03434	0.595	Axi	LGALS1	PTPRC	LGALS1	PTPRC	-2.57203	0.0101103	0.999563	0.779966	0.408451	0.0188227	0.984983	0.999563	1.51813	0.84507	-1.27661	0.497546	0.999563	1.14905	0.626761	Control
B cells	B cells	LRPAP1^SORL1	LRPAP1	SORL1	LRPAP1	SORL1	1.03703	0.299722	0.999563	0.47718	0.42	-0.0690568	0.944944	0.999563	0.194356	0.15	0.483987	0.622333	0.999563	0.335768	0.285	Axi	LRPAP1	SORL1	LRPAP1	SORL1	1.03703	0.299722	0.999563	0.388098	0.352113	-0.0690568	0.944944	0.999563	0.184663	0.15493	0.483987	0.622333	0.999563	0.28638	0.253521	Control
B cells	B cells	LTB^CD40	LTB	CD40	LTB	CD40	-0.48236	0.62955	0.999563	0.708786	0.42	0.181769	0.855764	0.999563	0.849786	0.62	-0.150296	0.742657	0.999563	0.779286	0.52	Axi	LTB	CD40	LTB	CD40	-0.48236	0.62955	0.999563	1.01137	0.584507	0.181769	0.855764	0.999563	0.844716	0.570423	-0.150296	0.742657	0.999563	0.928042	0.577465	Control
B cells	B cells	LY86^CD180	LY86	CD180	LY86	CD180	-0.68801	0.491447	0.999563	0.487655	0.4	-0.162432	0.870965	0.999563	0.260456	0.23	-0.425221	0.681206	0.999563	0.374056	0.315	Axi	LY86	CD180	LY86	CD180	-0.68801	0.491447	0.999563	0.587078	0.43662	-0.162432	0.870965	0.999563	0.320103	0.274648	-0.425221	0.681206	0.999563	0.45359	0.355634	Control
B cells	B cells	MAML2^NOTCH2	MAML2	NOTCH2	MAML2	NOTCH2	0.466065	0.641169	0.999563	0.309822	0.25	1.00102	0.316819	0.999563	0.369475	0.3	0.73354	0.478994	0.999563	0.339649	0.275	Axi	MAML2	NOTCH2	MAML2	NOTCH2	0.466065	0.641169	0.999563	0.289473	0.260563	1.00102	0.316819	0.999563	0.294102	0.274648	0.73354	0.478994	0.999563	0.291788	0.267606	Control
B cells	B cells	MFNG^NOTCH2	MFNG	NOTCH2	MFNG	NOTCH2	0.649544	0.515987	0.999563	0.285794	0.24	1.00102	0.316819	0.999563	0.369475	0.3	0.82528	0.416403	0.999563	0.327635	0.27	Axi	MFNG	NOTCH2	MFNG	NOTCH2	0.649544	0.515987	0.999563	0.275481	0.267606	1.00102	0.316819	0.999563	0.294102	0.274648	0.82528	0.416403	0.999563	0.284791	0.271127	Control
B cells	B cells	MIF^CD44_CD74	MIF	CD44	MIF	CD44_CD74	-0.186296	0.852213	0.999563	1.54182	0.89	-1.42581	0.153923	0.999563	1.02803	0.69	-0.806053	0.503068	0.999563	1.28492	0.79	Axi	MIF	CD44	MIF	CD44_CD74	-0.186296	0.852213	0.999563	1.69146	0.964789	-1.42581	0.153923	0.999563	1.15523	0.739437	-0.806053	0.503068	0.999563	1.42334	0.852113	Control
B cells	B cells	MIF^CD74_CXCR2	MIF	CD74	MIF	CD74_CXCR2	-0.186296	0.852213	0.999563	1.54182	0.89	-2.70849	0.0067591	0.999563	3.96059	1	-1.44739	0.429486	0.999563	2.75121	0.945	Axi	MIF	CD74	MIF	CD74_CXCR2	-0.186296	0.852213	0.999563	1.69146	0.964789	-2.70849	0.0067591	0.999563	4.60438	1	-1.44739	0.429486	0.999563	3.14792	0.982394	Control
B cells	B cells	MIF^CD74_CXCR4	MIF	CD74	MIF	CD74_CXCR4	-0.186296	0.852213	0.999563	1.54182	0.89	-2.70849	0.0067591	0.999563	3.96059	1	-1.44739	0.429486	0.999563	2.75121	0.945	Axi	MIF	CD74	MIF	CD74_CXCR4	-0.186296	0.852213	0.999563	1.69146	0.964789	-2.70849	0.0067591	0.999563	4.60438	1	-1.44739	0.429486	0.999563	3.14792	0.982394	Control
B cells	B cells	MIF^TNFRSF14	MIF	TNFRSF14	MIF	TNFRSF14	-0.186296	0.852213	0.999563	1.54182	0.89	-0.519455	0.603443	0.999563	0.375589	0.29	-0.352876	0.727828	0.999563	0.958703	0.59	Axi	MIF	TNFRSF14	MIF	TNFRSF14	-0.186296	0.852213	0.999563	1.69146	0.964789	-0.519455	0.603443	0.999563	0.460347	0.359155	-0.352876	0.727828	0.999563	1.0759	0.661972	Control
B cells	B cells	PKM^CD44	PKM	CD44	PKM	CD44	-1.74248	0.0814238	0.999563	0.941586	0.68	-1.42581	0.153923	0.999563	1.02803	0.69	-1.58415	0.117673	0.999563	0.984808	0.685	Axi	PKM	CD44	PKM	CD44	-1.74248	0.0814238	0.999563	1.23093	0.739437	-1.42581	0.153923	0.999563	1.15523	0.739437	-1.58415	0.117673	0.999563	1.19308	0.739437	Control
B cells	B cells	SEMA4D^CD72	SEMA4D	CD72	SEMA4D	CD72	-1.10947	0.267226	0.999563	0.22449	0.19	-3.01654	0.00255677	0.719355	0.0830489	0.08	-2.06301	0.134891	0.859459	0.15377	0.135	Axi	SEMA4D	CD72	SEMA4D	CD72	-1.10947	0.267226	0.999563	0.329334	0.28169	-3.01654	0.00255677	0.719355	0.287645	0.21831	-2.06301	0.134891	0.859459	0.30849	0.25	Control
B cells	B cells	SEMA7A^ITGA1_ITGB1	SEMA7A	ITGB1	SEMA7A	ITGA1_ITGB1	-3.51155	0.000445501	0.426166	0.115056	0.1	-0.541998	0.58782	0.999563	0.687126	0.46	-2.02677	0.294133	0.712865	0.401091	0.28	Axi	SEMA7A	ITGB1	SEMA7A	ITGA1_ITGB1	-3.51155	0.000445501	0.426166	0.431896	0.323944	-0.541998	0.58782	0.999563	0.722009	0.464789	-2.02677	0.294133	0.712865	0.576952	0.394366	Control
B cells	B cells	SPTAN1^PTPRA	SPTAN1	PTPRA	SPTAN1	PTPRA	-0.708244	0.478794	0.999563	0.335032	0.29	-0.388521	0.69763	0.999563	0.303152	0.27	-0.548382	0.588212	0.999563	0.319092	0.28	Axi	SPTAN1	PTPRA	SPTAN1	PTPRA	-0.708244	0.478794	0.999563	0.407989	0.359155	-0.388521	0.69763	0.999563	0.347506	0.309859	-0.548382	0.588212	0.999563	0.377747	0.334507	Control
B cells	B cells	ST6GAL1^CD22	ST6GAL1	CD22	ST6GAL1	CD22	0.644699	0.519122	0.999563	0.624035	0.48	-0.446971	0.654896	0.999563	0.272742	0.22	0.0988641	0.587009	0.999563	0.448389	0.35	Axi	ST6GAL1	CD22	ST6GAL1	CD22	0.644699	0.519122	0.999563	0.600283	0.521127	-0.446971	0.654896	0.999563	0.429964	0.330986	0.0988641	0.587009	0.999563	0.515123	0.426056	Control
B cells	B cells	TGFB1^ACVR1_TGFBR1_TGFBR2	TGFB1	TGFBR2	TGFB1	ACVR1_TGFBR1_TGFBR2	-0.186002	0.852444	0.999563	1.0834	0.74	0.000569441	0.999546	0.999563	0.885679	0.58	-0.0927161	0.925995	0.999563	0.984539	0.66	Axi	TGFB1	TGFBR2	TGFB1	ACVR1_TGFBR1_TGFBR2	-0.186002	0.852444	0.999563	1.06187	0.746479	0.000569441	0.999546	0.999563	0.887179	0.605634	-0.0927161	0.925995	0.999563	0.974525	0.676056	Control
B cells	B cells	TGFB1^ACVR1_TGFBR2	TGFB1	TGFBR2	TGFB1	ACVR1_TGFBR2	-0.186002	0.852444	0.999563	1.0834	0.74	0.000569441	0.999546	0.999563	0.885679	0.58	-0.0927161	0.925995	0.999563	0.984539	0.66	Axi	TGFB1	TGFBR2	TGFB1	ACVR1_TGFBR2	-0.186002	0.852444	0.999563	1.06187	0.746479	0.000569441	0.999546	0.999563	0.887179	0.605634	-0.0927161	0.925995	0.999563	0.974525	0.676056	Control
B cells	B cells	TGFB1^ACVR1B_TGFBR2	TGFB1	TGFBR2	TGFB1	ACVR1B_TGFBR2	-0.186002	0.852444	0.999563	1.0834	0.74	0.000569441	0.999546	0.999563	0.885679	0.58	-0.0927161	0.925995	0.999563	0.984539	0.66	Axi	TGFB1	TGFBR2	TGFB1	ACVR1B_TGFBR2	-0.186002	0.852444	0.999563	1.06187	0.746479	0.000569441	0.999546	0.999563	0.887179	0.605634	-0.0927161	0.925995	0.999563	0.974525	0.676056	Control
B cells	B cells	TGFB1^CXCR4	TGFB1	CXCR4	TGFB1	CXCR4	-0.186002	0.852444	0.999563	1.0834	0.74	3.30708	0.000942751	0.482421	3.21494	0.98	1.56054	0.426693	0.740992	2.14917	0.86	Axi	TGFB1	CXCR4	TGFB1	CXCR4	-0.186002	0.852444	0.999563	1.06187	0.746479	3.30708	0.000942751	0.482421	2.41088	0.929577	1.56054	0.426693	0.740992	1.73638	0.838028	Control
B cells	B cells	TGFB1^ITGB1	TGFB1	ITGB1	TGFB1	ITGB1	-0.186002	0.852444	0.999563	1.0834	0.74	-0.541998	0.58782	0.999563	0.687126	0.46	-0.364	0.720132	0.999563	0.885263	0.6	Axi	TGFB1	ITGB1	TGFB1	ITGB1	-0.186002	0.852444	0.999563	1.06187	0.746479	-0.541998	0.58782	0.999563	0.722009	0.464789	-0.364	0.720132	0.999563	0.89194	0.605634	Control
B cells	B cells	TGFB1^LPP	TGFB1	LPP	TGFB1	LPP	-0.186002	0.852444	0.999563	1.0834	0.74	-1.04458	0.296218	0.999563	0.127946	0.11	-0.61529	0.574331	0.999563	0.605673	0.425	Axi	TGFB1	LPP	TGFB1	LPP	-0.186002	0.852444	0.999563	1.06187	0.746479	-1.04458	0.296218	0.999563	0.195592	0.161972	-0.61529	0.574331	0.999563	0.628732	0.454225	Control
B cells	B cells	TGFB1^TGFBR1_TGFBR2	TGFB1	TGFBR2	TGFB1	TGFBR1_TGFBR2	-0.186002	0.852444	0.999563	1.0834	0.74	0.000569441	0.999546	0.999563	0.885679	0.58	-0.0927161	0.925995	0.999563	0.984539	0.66	Axi	TGFB1	TGFBR2	TGFB1	TGFBR1_TGFBR2	-0.186002	0.852444	0.999563	1.06187	0.746479	0.000569441	0.999546	0.999563	0.887179	0.605634	-0.0927161	0.925995	0.999563	0.974525	0.676056	Control
B cells	B cells	TNF^TNFRSF1B	TNF	TNFRSF1B	TNF	TNFRSF1B	0.681538	0.495531	0.999563	0.391659	0.22	0.925452	0.354731	0.999563	0.231259	0.2	0.803495	0.425131	0.999563	0.311459	0.21	Axi	TNF	TNFRSF1B	TNF	TNFRSF1B	0.681538	0.495531	0.999563	0.374518	0.239437	0.925452	0.354731	0.999563	0.236393	0.211268	0.803495	0.425131	0.999563	0.305456	0.225352	Control
B cells	B cells	TNF^TRADD	TNF	TRADD	TNF	TRADD	0.681538	0.495531	0.999563	0.391659	0.22	0.747651	0.454671	0.999563	0.285972	0.26	0.714594	0.475101	0.999563	0.338816	0.24	Axi	TNF	TRADD	TNF	TRADD	0.681538	0.495531	0.999563	0.374518	0.239437	0.747651	0.454671	0.999563	0.255532	0.246479	0.714594	0.475101	0.999563	0.315025	0.242958	Control
B cells	B cells	TNF^VSIR	TNF	VSIR	TNF	VSIR	0.681538	0.495531	0.999563	0.391659	0.22	0.600958	0.547868	0.999563	0.197829	0.16	0.641248	0.5217	0.999563	0.294744	0.19	Axi	TNF	VSIR	TNF	VSIR	0.681538	0.495531	0.999563	0.374518	0.239437	0.600958	0.547868	0.999563	0.176474	0.161972	0.641248	0.5217	0.999563	0.275496	0.200704	Control
B cells	B cells	TNFSF9^FCRL1	TNFSF9	FCRL1	TNFSF9	FCRL1	-0.17875	0.858134	0.999563	0.171728	0.11	-2.25371	0.0242147	0.999563	0.154745	0.14	-1.21623	0.441174	0.999563	0.163236	0.125	Axi	TNFSF9	FCRL1	TNFSF9	FCRL1	-0.17875	0.858134	0.999563	0.162212	0.112676	-2.25371	0.0242147	0.999563	0.380676	0.323944	-1.21623	0.441174	0.999563	0.271444	0.21831	Control
B cells	B cells	TNFSF9^HLA-DPA1	TNFSF9	HLA-DPA1	TNFSF9	HLA-DPA1	-0.17875	0.858134	0.999563	0.171728	0.11	-2.26921	0.0232557	0.999563	2.04197	0.94	-1.22398	0.440695	0.999563	1.10685	0.525	Axi	TNFSF9	HLA-DPA1	TNFSF9	HLA-DPA1	-0.17875	0.858134	0.999563	0.162212	0.112676	-2.26921	0.0232557	0.999563	2.6096	0.971831	-1.22398	0.440695	0.999563	1.3859	0.542254	Control
B cells	B cells	VIM^CD44	VIM	CD44	VIM	CD44	-0.40587	0.684838	0.999563	1.65737	0.78	-1.42581	0.153923	0.999563	1.02803	0.69	-0.91584	0.419381	0.999563	1.3427	0.735	Axi	VIM	CD44	VIM	CD44	-0.40587	0.684838	0.999563	1.66693	0.78169	-1.42581	0.153923	0.999563	1.15523	0.739437	-0.91584	0.419381	0.999563	1.41108	0.760563	Control
B cells	CD4	ACTR2^ADRB2	ACTR2	ADRB2	ACTR2	ADRB2	-0.399754	0.689338	0.999563	0.887437	0.63	0.623119	0.533206	0.927038	0.218841	0.166343	0.111683	0.611272	0.963301	0.553139	0.398172	Axi	ACTR2	ADRB2	ACTR2	ADRB2	-0.399754	0.689338	0.999563	1.05776	0.739437	0.623119	0.533206	0.927038	0.182393	0.138308	0.111683	0.611272	0.963301	0.620075	0.438872	Control
B cells	CD4	ACTR2^LDLR	ACTR2	LDLR	ACTR2	LDLR	-0.399754	0.689338	0.999563	0.887437	0.63	-1.71099	0.0870831	0.596622	0.0299565	0.0271581	-1.05537	0.388211	0.798092	0.458697	0.328579	Axi	ACTR2	LDLR	ACTR2	LDLR	-0.399754	0.689338	0.999563	1.05776	0.739437	-1.71099	0.0870831	0.596622	0.0571643	0.0513308	-1.05537	0.388211	0.798092	0.557461	0.395384	Control
B cells	CD4	ADAM10^CADM1	ADAM10	CADM1	ADAM10	CADM1	0.368939	0.712173	0.999563	0.265183	0.22	0.462324	0.643849	0.956141	0.0598909	0.0475267	0.415631	0.678011	0.977852	0.162537	0.133763	Axi	ADAM10	CADM1	ADAM10	CADM1	0.368939	0.712173	0.999563	0.258906	0.239437	0.462324	0.643849	0.956141	0.0554033	0.043251	0.415631	0.678011	0.977852	0.157155	0.141344	Control
B cells	CD4	ADAM10^CD44	ADAM10	CD44	ADAM10	CD44	0.368939	0.712173	0.999563	0.265183	0.22	-2.88354	0.00393232	0.140085	1.47044	0.856935	-1.2573	0.358053	0.569824	0.867813	0.538468	Axi	ADAM10	CD44	ADAM10	CD44	0.368939	0.712173	0.999563	0.258906	0.239437	-2.88354	0.00393232	0.140085	1.64898	0.89924	-1.2573	0.358053	0.569824	0.953944	0.569338	Control
B cells	CD4	ADAM10^IL6R	ADAM10	IL6R	ADAM10	IL6R	0.368939	0.712173	0.999563	0.265183	0.22	-2.32744	0.0199417	0.329101	0.108918	0.0989331	-0.979252	0.366058	0.664332	0.187051	0.159467	Axi	ADAM10	IL6R	ADAM10	IL6R	0.368939	0.712173	0.999563	0.258906	0.239437	-2.32744	0.0199417	0.329101	0.158853	0.138308	-0.979252	0.366058	0.664332	0.208879	0.188872	Control
B cells	CD4	ADAM10^NOTCH1	ADAM10	NOTCH1	ADAM10	NOTCH1	0.368939	0.712173	0.999563	0.265183	0.22	-0.475688	0.634296	0.954804	0.0772757	0.0698351	-0.0533748	0.673235	0.977183	0.171229	0.144918	Axi	ADAM10	NOTCH1	ADAM10	NOTCH1	0.368939	0.712173	0.999563	0.258906	0.239437	-0.475688	0.634296	0.954804	0.0782444	0.0703422	-0.0533748	0.673235	0.977183	0.168575	0.154889	Control
B cells	CD4	ADAM10^NOTCH2	ADAM10	NOTCH2	ADAM10	NOTCH2	0.368939	0.712173	0.999563	0.265183	0.22	-0.0716015	0.942919	0.996251	0.109736	0.102328	0.148669	0.827546	0.997907	0.187459	0.161164	Axi	ADAM10	NOTCH2	ADAM10	NOTCH2	0.368939	0.712173	0.999563	0.258906	0.239437	-0.0716015	0.942919	0.996251	0.104306	0.0936312	0.148669	0.827546	0.997907	0.181606	0.166534	Control
B cells	CD4	ADAM10^TSPAN14	ADAM10	TSPAN14	ADAM10	TSPAN14	0.368939	0.712173	0.999563	0.265183	0.22	-1.68409	0.0921647	0.607638	0.385477	0.320563	-0.657575	0.402169	0.803601	0.32533	0.270281	Axi	ADAM10	TSPAN14	ADAM10	TSPAN14	0.368939	0.712173	0.999563	0.258906	0.239437	-1.68409	0.0921647	0.607638	0.426932	0.347909	-0.657575	0.402169	0.803601	0.342919	0.293673	Control
B cells	CD4	ADAM10^TSPAN17	ADAM10	TSPAN17	ADAM10	TSPAN17	0.368939	0.712173	0.999563	0.265183	0.22	-1.18779	0.234916	0.796251	0.140087	0.126576	-0.409426	0.473545	0.897907	0.202635	0.173288	Axi	ADAM10	TSPAN17	ADAM10	TSPAN17	0.368939	0.712173	0.999563	0.258906	0.239437	-1.18779	0.234916	0.796251	0.165042	0.144487	-0.409426	0.473545	0.897907	0.211974	0.191962	Control
B cells	CD4	ADAM10^TSPAN5	ADAM10	TSPAN5	ADAM10	TSPAN5	0.368939	0.712173	0.999563	0.265183	0.22	0.253005	0.800265	0.984479	0.156842	0.138215	0.310972	0.756219	0.992021	0.211012	0.179108	Axi	ADAM10	TSPAN5	ADAM10	TSPAN5	0.368939	0.712173	0.999563	0.258906	0.239437	0.253005	0.800265	0.984479	0.142172	0.122624	0.310972	0.756219	0.992021	0.200539	0.18103	Control
B cells	CD4	ADAM17^IL6R	ADAM17	IL6R	ADAM17	IL6R	-0.959946	0.337082	0.999563	0.197028	0.17	-2.32744	0.0199417	0.329101	0.108918	0.0989331	-1.64369	0.178512	0.664332	0.152973	0.134467	Axi	ADAM17	IL6R	ADAM17	IL6R	-0.959946	0.337082	0.999563	0.306858	0.28169	-2.32744	0.0199417	0.329101	0.158853	0.138308	-1.64369	0.178512	0.664332	0.232855	0.209999	Control
B cells	CD4	ADAM17^ITGA5	ADAM17	ITGA5	ADAM17	ITGA5	-0.959946	0.337082	0.999563	0.197028	0.17	-0.0522749	0.95831	0.998569	0.243455	0.206111	-0.50611	0.647696	0.999066	0.220242	0.188055	Axi	ADAM17	ITGA5	ADAM17	ITGA5	-0.959946	0.337082	0.999563	0.306858	0.28169	-0.0522749	0.95831	0.998569	0.236439	0.202471	-0.50611	0.647696	0.999066	0.271648	0.242081	Control
B cells	CD4	ADAM17^ITGB1	ADAM17	ITGB1	ADAM17	ITGB1	-0.959946	0.337082	0.999563	0.197028	0.17	-1.41985	0.155652	0.706646	1.11404	0.714355	-1.1899	0.246367	0.853104	0.655533	0.442177	Axi	ADAM17	ITGB1	ADAM17	ITGB1	-0.959946	0.337082	0.999563	0.306858	0.28169	-1.41985	0.155652	0.706646	1.15744	0.706749	-1.1899	0.246367	0.853104	0.732148	0.49422	Control
B cells	CD4	ADAM17^NOTCH1	ADAM17	NOTCH1	ADAM17	NOTCH1	-0.959946	0.337082	0.999563	0.197028	0.17	-0.475688	0.634296	0.954804	0.0772757	0.0698351	-0.717817	0.485689	0.977183	0.137152	0.119918	Axi	ADAM17	NOTCH1	ADAM17	NOTCH1	-0.959946	0.337082	0.999563	0.306858	0.28169	-0.475688	0.634296	0.954804	0.0782444	0.0703422	-0.717817	0.485689	0.977183	0.192551	0.176016	Control
B cells	CD4	ADAM17^RHBDF2	ADAM17	RHBDF2	ADAM17	RHBDF2	-0.959946	0.337082	0.999563	0.197028	0.17	-0.899007	0.368649	0.870285	0.11903	0.103783	-0.929477	0.352866	0.934924	0.158029	0.136891	Axi	ADAM17	RHBDF2	ADAM17	RHBDF2	-0.959946	0.337082	0.999563	0.306858	0.28169	-0.899007	0.368649	0.870285	0.144185	0.127852	-0.929477	0.352866	0.934924	0.225521	0.204771	Control
B cells	CD4	ADAM28^ITGA4	ADAM28	ITGA4	ADAM28	ITGA4	-1.02983	0.303092	0.999563	0.757348	0.58	-2.19028	0.0285037	0.401547	0.643776	0.469932	-1.61005	0.165798	0.700555	0.700562	0.524966	Axi	ADAM28	ITGA4	ADAM28	ITGA4	-1.02983	0.303092	0.999563	0.881065	0.605634	-2.19028	0.0285037	0.401547	0.787206	0.529468	-1.61005	0.165798	0.700555	0.834136	0.567551	Control
B cells	CD4	AFDN^EPHB6	AFDN	EPHB6	AFDN	EPHB6	0.151745	0.879388	0.999563	0.163772	0.14	-0.52877	0.596965	0.945772	0.121658	0.105723	-0.188512	0.738176	0.972667	0.142715	0.122861	Axi	AFDN	EPHB6	AFDN	EPHB6	0.151745	0.879388	0.999563	0.15384	0.15493	-0.52877	0.596965	0.945772	0.108687	0.085076	-0.188512	0.738176	0.972667	0.131264	0.120003	Control
B cells	CD4	ALCAM^CD6	ALCAM	CD6	ALCAM	CD6	-0.645625	0.518522	0.999563	0.135176	0.13	-3.39359	0.000689823	0.0482692	1.02876	0.686227	-2.01961	0.259606	0.523916	0.581967	0.408113	Axi	ALCAM	CD6	ALCAM	CD6	-0.645625	0.518522	0.999563	0.158327	0.15493	-3.39359	0.000689823	0.0482692	1.20194	0.737643	-2.01961	0.259606	0.523916	0.680132	0.446286	Control
B cells	CD4	APP^AGER	APP	AGER	APP	AGER	0.0202434	0.983849	0.999563	0.281674	0.24	-0.881182	0.378219	0.87556	0.0230616	0.0218235	-0.430469	0.681034	0.937562	0.152368	0.130912	Axi	APP	AGER	APP	AGER	0.0202434	0.983849	0.999563	0.247911	0.21831	-0.881182	0.378219	0.87556	0.0295938	0.0256654	-0.430469	0.681034	0.937562	0.138752	0.121988	Control
B cells	CD4	APP^CD74	APP	CD74	APP	CD74	0.0202434	0.983849	0.999563	0.281674	0.24	-1.82444	0.0680856	0.555702	1.17626	0.691077	-0.902098	0.525967	0.777632	0.728966	0.465538	Axi	APP	CD74	APP	CD74	0.0202434	0.983849	0.999563	0.247911	0.21831	-1.82444	0.0680856	0.555702	1.75633	0.85076	-0.902098	0.525967	0.777632	1.00212	0.534535	Control
B cells	CD4	APP^LRP10	APP	LRP10	APP	LRP10	0.0202434	0.983849	0.999563	0.281674	0.24	-1.64065	0.10087	0.626096	0.616496	0.485451	-0.810204	0.542359	0.812829	0.449085	0.362726	Axi	APP	LRP10	APP	LRP10	0.0202434	0.983849	0.999563	0.247911	0.21831	-1.64065	0.10087	0.626096	0.672627	0.514734	-0.810204	0.542359	0.812829	0.460269	0.366522	Control
B cells	CD4	APP^NCSTN	APP	NCSTN	APP	NCSTN	0.0202434	0.983849	0.999563	0.281674	0.24	1.52098	0.128265	0.672753	0.183335	0.166828	0.770611	0.556057	0.836158	0.232504	0.203414	Axi	APP	NCSTN	APP	NCSTN	0.0202434	0.983849	0.999563	0.247911	0.21831	1.52098	0.128265	0.672753	0.151455	0.13308	0.770611	0.556057	0.836158	0.199683	0.175695	Control
B cells	CD4	APP^NOTCH2	APP	NOTCH2	APP	NOTCH2	0.0202434	0.983849	0.999563	0.281674	0.24	-0.0716015	0.942919	0.996251	0.109736	0.102328	-0.025679	0.963384	0.997907	0.195705	0.171164	Axi	APP	NOTCH2	APP	NOTCH2	0.0202434	0.983849	0.999563	0.247911	0.21831	-0.0716015	0.942919	0.996251	0.104306	0.0936312	-0.025679	0.963384	0.997907	0.176109	0.155971	Control
B cells	CD4	APP^PTGER2	APP	PTGER2	APP	PTGER2	0.0202434	0.983849	0.999563	0.281674	0.24	-0.76511	0.444206	0.899342	0.169729	0.14355	-0.372433	0.714028	0.949452	0.225701	0.191775	Axi	APP	PTGER2	APP	PTGER2	0.0202434	0.983849	0.999563	0.247911	0.21831	-0.76511	0.444206	0.899342	0.173403	0.147338	-0.372433	0.714028	0.949452	0.210657	0.182824	Control
B cells	CD4	ARF1^PLD2	ARF1	PLD2	ARF1	PLD2	-0.567898	0.570104	0.999563	0.935508	0.67	-0.943359	0.345497	0.857735	0.0423749	0.0373424	-0.755629	0.457801	0.928649	0.488941	0.353671	Axi	ARF1	PLD2	ARF1	PLD2	-0.567898	0.570104	0.999563	0.933243	0.669014	-0.943359	0.345497	0.857735	0.0506874	0.0456274	-0.755629	0.457801	0.928649	0.491965	0.357321	Control
B cells	CD4	ARF6^SMAP1	ARF6	SMAP1	ARF6	SMAP1	0.244425	0.806902	0.999563	1.2148	0.79	0.243111	0.807919	0.9857	0.4482	0.370514	0.243768	0.807411	0.992632	0.831502	0.580257	Axi	ARF6	SMAP1	ARF6	SMAP1	0.244425	0.806902	0.999563	1.17599	0.767606	0.243111	0.807919	0.9857	0.421629	0.343156	0.243768	0.807411	0.992632	0.798811	0.555381	Control
B cells	CD4	ARPC5^ADRB2	ARPC5	ADRB2	ARPC5	ADRB2	0.110389	0.912101	0.999563	0.856499	0.66	0.623119	0.533206	0.927038	0.218841	0.166343	0.366754	0.722653	0.963301	0.53767	0.413172	Axi	ARPC5	ADRB2	ARPC5	ADRB2	0.110389	0.912101	0.999563	0.818556	0.605634	0.623119	0.533206	0.927038	0.182393	0.138308	0.366754	0.722653	0.963301	0.500475	0.371971	Control
B cells	CD4	ARPC5^LDLR	ARPC5	LDLR	ARPC5	LDLR	0.110389	0.912101	0.999563	0.856499	0.66	-1.71099	0.0870831	0.596622	0.0299565	0.0271581	-0.8003	0.499592	0.798092	0.443228	0.343579	Axi	ARPC5	LDLR	ARPC5	LDLR	0.110389	0.912101	0.999563	0.818556	0.605634	-1.71099	0.0870831	0.596622	0.0571643	0.0513308	-0.8003	0.499592	0.798092	0.43786	0.328482	Control
B cells	CD4	B2M^KLRD1	B2M	KLRD1	B2M	KLRD1	0.292717	0.769738	0.999563	4.45241	1	-0.105889			0.106767	0.071775	0.0934139	0.769738	0.999563	2.27959	0.535887	Axi	B2M	KLRD1	B2M	KLRD1	0.292717	0.769738	0.999563	4.42578	1	-0.105889			0.111318	0.0731939	0.0934139	0.769738	0.999563	2.26855	0.536597	Control
B cells	CD4	BSG^SLC16A1	BSG	SLC16A1	BSG	SLC16A1	-0.531021	0.595404	0.999563	0.480245	0.4	-0.387467	0.698411	0.963528	0.0595562	0.0552861	-0.459244	0.646907	0.981545	0.269901	0.227643	Axi	BSG	SLC16A1	BSG	SLC16A1	-0.531021	0.595404	0.999563	0.527971	0.457746	-0.387467	0.698411	0.963528	0.0622128	0.0541825	-0.459244	0.646907	0.981545	0.295092	0.255964	Control
B cells	CD4	BSG^SLC16A7	BSG	SLC16A7	BSG	SLC16A7	-0.531021	0.595404	0.999563	0.480245	0.4	-1.78343	0.0745161	0.568386	0.16018	0.14452	-1.15723	0.33496	0.783974	0.320212	0.27226	Axi	BSG	SLC16A7	BSG	SLC16A7	-0.531021	0.595404	0.999563	0.527971	0.457746	-1.78343	0.0745161	0.568386	0.19066	0.163973	-1.15723	0.33496	0.783974	0.359315	0.31086	Control
B cells	CD4	CALM1^FAS	CALM1	FAS	CALM1	FAS	2.10933	0.0349158	0.999563	1.58118	0.91	-2.90371	0.00368769	0.133931	0.280187	0.241998	-0.397189	0.0193018	0.566747	0.930683	0.575999	Axi	CALM1	FAS	CALM1	FAS	2.10933	0.0349158	0.999563	1.20678	0.795775	-2.90371	0.00368769	0.133931	0.377997	0.307985	-0.397189	0.0193018	0.566747	0.79239	0.55188	Control
B cells	CD4	CALM1^KCNN4	CALM1	KCNN4	CALM1	KCNN4	2.10933	0.0349158	0.999563	1.58118	0.91	-0.96607	0.334009	0.850293	0.0524806	0.0509214	0.571632	0.184462	0.924928	0.81683	0.480461	Axi	CALM1	KCNN4	CALM1	KCNN4	2.10933	0.0349158	0.999563	1.20678	0.795775	-0.96607	0.334009	0.850293	0.0611606	0.0570342	0.571632	0.184462	0.924928	0.633972	0.426404	Control
B cells	CD4	CALM1^KCNQ1	CALM1	KCNQ1	CALM1	KCNQ1	2.10933	0.0349158	0.999563	1.58118	0.91	-3.93831	8.20571e-05	0.0106099	0.0238393	0.0223084	-0.914489	0.0174989	0.505086	0.802509	0.466154	Axi	CALM1	KCNQ1	CALM1	KCNQ1	2.10933	0.0349158	0.999563	1.20678	0.795775	-3.93831	8.20571e-05	0.0106099	0.0541272	0.0527567	-0.914489	0.0174989	0.505086	0.630455	0.424266	Control
B cells	CD4	CALM1^PTPRA	CALM1	PTPRA	CALM1	PTPRA	2.10933	0.0349158	0.999563	1.58118	0.91	1.27199	0.203377	0.762419	0.510747	0.405917	1.69066	0.119146	0.880991	1.04596	0.657958	Axi	CALM1	PTPRA	CALM1	PTPRA	2.10933	0.0349158	0.999563	1.20678	0.795775	1.27199	0.203377	0.762419	0.458607	0.369772	1.69066	0.119146	0.880991	0.832695	0.582773	Control
B cells	CD4	CALM1^VIPR1	CALM1	VIPR1	CALM1	VIPR1	2.10933	0.0349158	0.999563	1.58118	0.91	-0.756409	0.449404	0.902524	0.0240869	0.0237633	0.676462	0.24216	0.951044	0.802633	0.466882	Axi	CALM1	VIPR1	CALM1	VIPR1	2.10933	0.0349158	0.999563	1.20678	0.795775	-0.756409	0.449404	0.902524	0.0250405	0.0247148	0.676462	0.24216	0.951044	0.615912	0.410245	Control
B cells	CD4	CALM3^KCNQ1	CALM3	KCNQ1	CALM3	KCNQ1	0.00602018	0.995197	0.999563	0.451641	0.37	-3.93831	8.20571e-05	0.0106099	0.0238393	0.0223084	-1.96615	0.497639	0.505086	0.23774	0.196154	Axi	CALM3	KCNQ1	CALM3	KCNQ1	0.00602018	0.995197	0.999563	0.404066	0.338028	-3.93831	8.20571e-05	0.0106099	0.0541272	0.0527567	-1.96615	0.497639	0.505086	0.229096	0.195392	Control
B cells	CD4	CALR^ITGA3	CALR	ITGA3	CALR	ITGA3	-3.28265	0.00102836	0.482421	0.590712	0.44	-1.81069	0.070189	0.558354	0.0189196	0.0184287	-2.54667	0.0356087	0.520387	0.304816	0.229214	Axi	CALR	ITGA3	CALR	ITGA3	-3.28265	0.00102836	0.482421	1.00835	0.640845	-1.81069	0.070189	0.558354	0.0318261	0.0285171	-2.54667	0.0356087	0.520387	0.520087	0.334681	Control
B cells	CD4	CALR^ITGAV	CALR	ITGAV	CALR	ITGAV	-3.28265	0.00102836	0.482421	0.590712	0.44	0.356418	0.721527	0.969129	0.0581085	0.0548012	-1.46312	0.361278	0.725775	0.32441	0.247401	Axi	CALR	ITGAV	CALR	ITGAV	-3.28265	0.00102836	0.482421	1.00835	0.640845	0.356418	0.721527	0.969129	0.0531568	0.0484791	-1.46312	0.361278	0.725775	0.530753	0.344662	Control
B cells	CD4	CCL5^CCR4	CCL5	CCR4	CCL5	CCR4	-0.500187	0.616943	0.999563	0.181127	0.14	-1.65154	0.0986279	0.6184	0.187419	0.155189	-1.07586	0.357786	0.808981	0.184273	0.147595	Axi	CCL5	CCR4	CCL5	CCR4	-0.500187	0.616943	0.999563	0.186628	0.119718	-1.65154	0.0986279	0.6184	0.228625	0.182034	-1.07586	0.357786	0.808981	0.207627	0.150876	Control
B cells	CD4	CCL5^CCR5	CCL5	CCR5	CCL5	CCR5	-0.500187	0.616943	0.999563	0.181127	0.14	-3.82421	0.00013119	0.0143434	0.175406	0.141125	-2.1622	0.308537	0.506953	0.178266	0.140563	Axi	CCL5	CCR5	CCL5	CCR5	-0.500187	0.616943	0.999563	0.186628	0.119718	-3.82421	0.00013119	0.0143434	0.300989	0.235741	-2.1622	0.308537	0.506953	0.243809	0.17773	Control
B cells	CD4	CCL5^CCRL2	CCL5	CCRL2	CCL5	CCRL2	-0.500187	0.616943	0.999563	0.181127	0.14	0.410017	0.681793	0.958653	0.0334977	0.0315228	-0.0450852	0.649368	0.979108	0.107312	0.0857614	Axi	CCL5	CCRL2	CCL5	CCRL2	-0.500187	0.616943	0.999563	0.186628	0.119718	0.410017	0.681793	0.958653	0.0304665	0.0275665	-0.0450852	0.649368	0.979108	0.108547	0.0736424	Control
B cells	CD4	CCL5^CXCR3	CCL5	CXCR3	CCL5	CXCR3	-0.500187	0.616943	0.999563	0.181127	0.14	-0.14046	0.888296	0.994161	1.1362	0.64161	-0.320324	0.75262	0.996862	0.658662	0.390805	Axi	CCL5	CXCR3	CCL5	CXCR3	-0.500187	0.616943	0.999563	0.186628	0.119718	-0.14046	0.888296	0.994161	1.15799	0.655894	-0.320324	0.75262	0.996862	0.672307	0.387806	Control
B cells	CD4	CCL5^DPP4	CCL5	DPP4	CCL5	DPP4	-0.500187	0.616943	0.999563	0.181127	0.14	-2.67421	0.00749046	0.199543	0.16327	0.140155	-1.5872	0.312217	0.599553	0.172198	0.140078	Axi	CCL5	DPP4	CCL5	DPP4	-0.500187	0.616943	0.999563	0.186628	0.119718	-2.67421	0.00749046	0.199543	0.232806	0.188688	-1.5872	0.312217	0.599553	0.209717	0.154203	Control
B cells	CD4	CCL5^SDC4	CCL5	SDC4	CCL5	SDC4	-0.500187	0.616943	0.999563	0.181127	0.14	-0.758276	0.448285	0.902096	0.0418167	0.0378274	-0.629232	0.532614	0.95083	0.111472	0.0889137	Axi	CCL5	SDC4	CCL5	SDC4	-0.500187	0.616943	0.999563	0.186628	0.119718	-0.758276	0.448285	0.902096	0.0479123	0.0442015	-0.629232	0.532614	0.95083	0.11727	0.0819599	Control
B cells	CD4	CD22^PTPRC	CD22	PTPRC	CD22	PTPRC	-0.446971	0.654896	0.999563	0.272742	0.22	-2.71403	0.00664702	0.188253	2.31973	0.981571	-1.5805	0.330771	0.593908	1.29623	0.600786	Axi	CD22	PTPRC	CD22	PTPRC	-0.446971	0.654896	0.999563	0.429964	0.330986	-2.71403	0.00664702	0.188253	2.58618	0.989544	-1.5805	0.330771	0.593908	1.50807	0.660265	Control
B cells	CD4	CD47^SIRPG	CD47	SIRPG	CD47	SIRPG	1.574	0.115486	0.999563	1.186	0.82	-0.491678	0.622947	0.952144	0.0648114	0.0562561	0.541163	0.369217	0.975854	0.625407	0.438128	Axi	CD47	SIRPG	CD47	SIRPG	1.574	0.115486	0.999563	0.854831	0.633803	-0.491678	0.622947	0.952144	0.0779325	0.0636882	0.541163	0.369217	0.975854	0.466382	0.348746	Control
B cells	CD4	CD48^CD2	CD48	CD2	CD48	CD2	-0.398744	0.690082	0.999563	0.922489	0.66	-1.37294	0.169772	0.726249	2.12972	0.951988	-0.88584	0.429927	0.862906	1.5261	0.805994	Axi	CD48	CD2	CD48	CD2	-0.398744	0.690082	0.999563	0.969158	0.676056	-1.37294	0.169772	0.726249	2.25317	0.973384	-0.88584	0.429927	0.862906	1.61117	0.82472	Control
B cells	CD4	CD55^ADGRE5	CD55	ADGRE5	CD55	ADGRE5	0.0513123	0.959077	0.999563	0.764614	0.57	-2.43457	0.0149093	0.284007	0.325183	0.272066	-1.19163	0.486993	0.641785	0.544898	0.421033	Axi	CD55	ADGRE5	CD55	ADGRE5	0.0513123	0.959077	0.999563	0.77596	0.56338	-2.43457	0.0149093	0.284007	0.38834	0.309886	-1.19163	0.486993	0.641785	0.58215	0.436633	Control
B cells	CD4	CD58^CD2	CD58	CD2	CD58	CD2	-0.850974	0.394784	0.999563	0.144501	0.15	-1.37294	0.169772	0.726249	2.12972	0.951988	-1.11196	0.282278	0.862906	1.13711	0.550994	Axi	CD58	CD2	CD58	CD2	-0.850974	0.394784	0.999563	0.205564	0.190141	-1.37294	0.169772	0.726249	2.25317	0.973384	-1.11196	0.282278	0.862906	1.22937	0.581762	Control
B cells	CD4	CD59^CD2	CD59	CD2	CD59	CD2	-0.577257	0.563766	0.999563	0.231106	0.19	-1.37294	0.169772	0.726249	2.12972	0.951988	-0.975097	0.366769	0.862906	1.18041	0.570994	Axi	CD59	CD2	CD59	CD2	-0.577257	0.563766	0.999563	0.22598	0.211268	-1.37294	0.169772	0.726249	2.25317	0.973384	-0.975097	0.366769	0.862906	1.23958	0.592326	Control
B cells	CD4	CD70^CD27	CD70	CD27	CD70	CD27	-0.829714	0.406701	0.999563	0.241514	0.17	-0.825668	0.408993	0.886228	0.307235	0.206596	-0.827691	0.407847	0.942896	0.274375	0.188298	Axi	CD70	CD27	CD70	CD27	-0.829714	0.406701	0.999563	0.300783	0.239437	-0.825668	0.408993	0.886228	0.436743	0.280894	-0.827691	0.407847	0.942896	0.368763	0.260165	Control
B cells	CD4	CD72^CD5	CD72	CD5	CD72	CD5	-3.01654	0.00255677	0.719355	0.0830489	0.08	-2.04487	0.0408673	0.448565	0.695996	0.510184	-2.53071	0.021712	0.58396	0.389523	0.295092	Axi	CD72	CD5	CD72	CD5	-3.01654	0.00255677	0.719355	0.287645	0.21831	-2.04487	0.0408673	0.448565	0.893251	0.604563	-2.53071	0.021712	0.58396	0.590448	0.411436	Control
B cells	CD4	CD86^CD28	CD86	CD28	CD86	CD28	1.10103	0.270882	0.999563	0.244533	0.2	0.143801	0.885657	0.993957	0.550766	0.42386	0.622417	0.57827	0.99676	0.39765	0.31193	Axi	CD86	CD28	CD86	CD28	1.10103	0.270882	0.999563	0.199395	0.169014	0.143801	0.885657	0.993957	0.52347	0.404468	0.622417	0.57827	0.99676	0.361432	0.286741	Control
B cells	CD4	CD86^CTLA4	CD86	CTLA4	CD86	CTLA4	1.10103	0.270882	0.999563	0.244533	0.2	-0.0842873	0.932828	0.995527	0.474889	0.330262	0.508373	0.601855	0.997545	0.359711	0.265131	Axi	CD86	CTLA4	CD86	CTLA4	1.10103	0.270882	0.999563	0.199395	0.169014	-0.0842873	0.932828	0.995527	0.494467	0.339829	0.508373	0.601855	0.997545	0.346931	0.254421	Control
B cells	CD4	CD99^CD81	CD99	CD81	CD99	CD81	-0.830583	0.406209	0.999563	1.02557	0.74	-0.24925	0.803167	0.984757	1.29369	0.799709	-0.539916	0.604688	0.99216	1.15963	0.769855	Axi	CD99	CD81	CD99	CD81	-0.830583	0.406209	0.999563	1.03518	0.697183	-0.24925	0.803167	0.984757	1.29781	0.797529	-0.539916	0.604688	0.99216	1.1665	0.747356	Control
B cells	CD4	CD99^CD99L2	CD99	CD99L2	CD99	CD99L2	-0.830583	0.406209	0.999563	1.02557	0.74	1.31635	0.188056	0.748876	0.0686051	0.0645005	0.242884	0.297133	0.874219	0.547087	0.40225	Axi	CD99	CD99L2	CD99	CD99L2	-0.830583	0.406209	0.999563	1.03518	0.697183	1.31635	0.188056	0.748876	0.051269	0.0470532	0.242884	0.297133	0.874219	0.543225	0.372118	Control
B cells	CD4	CD99^PILRB	CD99	PILRB	CD99	PILRB	-0.830583	0.406209	0.999563	1.02557	0.74	-0.407607	0.683562	0.959891	0.0969411	0.085354	-0.619095	0.544886	0.979727	0.561254	0.412677	Axi	CD99	PILRB	CD99	PILRB	-0.830583	0.406209	0.999563	1.03518	0.697183	-0.407607	0.683562	0.959891	0.104477	0.0879278	-0.619095	0.544886	0.979727	0.569829	0.392555	Control
B cells	CD4	CKLF^CCR4	CKLF	CCR4	CKLF	CCR4	0.123531	0.901687	0.999563	0.326541	0.26	-1.65154	0.0986279	0.6184	0.187419	0.155189	-0.764006	0.500157	0.808981	0.25698	0.207595	Axi	CKLF	CCR4	CKLF	CCR4	0.123531	0.901687	0.999563	0.327883	0.274648	-1.65154	0.0986279	0.6184	0.228625	0.182034	-0.764006	0.500157	0.808981	0.278254	0.228341	Control
B cells	CD4	CLEC2D^KLRB1	CLEC2D	KLRB1	CLEC2D	KLRB1	-0.507757	0.611624	0.999563	0.588376	0.42	-1.13661	0.255699	0.811119	0.287041	0.203686	-0.822186	0.433662	0.905341	0.437709	0.311843	Axi	CLEC2D	KLRB1	CLEC2D	KLRB1	-0.507757	0.611624	0.999563	0.685489	0.485915	-1.13661	0.255699	0.811119	0.34005	0.220532	-0.822186	0.433662	0.905341	0.512769	0.353224	Control
B cells	CD4	COL19A1^ITGA1_ITGB1	COL19A1	ITGB1	COL19A1	ITGA1_ITGB1	-1.6725	0.0944263	0.999563	0.118185	0.1	-1.41985	0.155652	0.706646	1.11404	0.714355	-1.54617	0.125039	0.853104	0.616112	0.407177	Axi	COL19A1	ITGB1	COL19A1	ITGA1_ITGB1	-1.6725	0.0944263	0.999563	0.298	0.225352	-1.41985	0.155652	0.706646	1.15744	0.706749	-1.54617	0.125039	0.853104	0.727719	0.466051	Control
B cells	CD4	COL19A1^ITGA2_ITGB1	COL19A1	ITGA2	COL19A1	ITGA2_ITGB1	-1.6725	0.0944263	0.999563	0.118185	0.1	-1.12032	0.262577	0.815868	0.022464	0.0203686	-1.39641	0.178501	0.907716	0.0703247	0.0601843	Axi	COL19A1	ITGA2	COL19A1	ITGA2_ITGB1	-1.6725	0.0944263	0.999563	0.298	0.225352	-1.12032	0.262577	0.815868	0.0312876	0.0275665	-1.39641	0.178501	0.907716	0.164644	0.126459	Control
B cells	CD4	COL9A3^CD44	COL9A3	CD44	COL9A3	CD44	0.0715691	0.942945	0.999563	0.243256	0.17	-2.88354	0.00393232	0.140085	1.47044	0.856935	-1.40599	0.473439	0.569824	0.856849	0.513468	Axi	COL9A3	CD44	COL9A3	CD44	0.0715691	0.942945	0.999563	0.272335	0.225352	-2.88354	0.00393232	0.140085	1.64898	0.89924	-1.40599	0.473439	0.569824	0.960658	0.562296	Control
B cells	CD4	COL9A3^ITGA1_ITGB1	COL9A3	ITGB1	COL9A3	ITGA1_ITGB1	0.0715691	0.942945	0.999563	0.243256	0.17	-1.41985	0.155652	0.706646	1.11404	0.714355	-0.67414	0.549298	0.853104	0.678647	0.442177	Axi	COL9A3	ITGB1	COL9A3	ITGA1_ITGB1	0.0715691	0.942945	0.999563	0.272335	0.225352	-1.41985	0.155652	0.706646	1.15744	0.706749	-0.67414	0.549298	0.853104	0.714887	0.466051	Control
B cells	CD4	COL9A3^ITGA2_ITGB1	COL9A3	ITGA2	COL9A3	ITGA2_ITGB1	0.0715691	0.942945	0.999563	0.243256	0.17	-1.12032	0.262577	0.815868	0.022464	0.0203686	-0.524377	0.602761	0.907716	0.13286	0.0951843	Axi	COL9A3	ITGA2	COL9A3	ITGA2_ITGB1	0.0715691	0.942945	0.999563	0.272335	0.225352	-1.12032	0.262577	0.815868	0.0312876	0.0275665	-0.524377	0.602761	0.907716	0.151811	0.126459	Control
B cells	CD4	COL9A3^ITGA3_ITGB1	COL9A3	ITGB1	COL9A3	ITGA3_ITGB1	0.0715691	0.942945	0.999563	0.243256	0.17	-1.41985	0.155652	0.706646	1.11404	0.714355	-0.67414	0.549298	0.853104	0.678647	0.442177	Axi	COL9A3	ITGB1	COL9A3	ITGA3_ITGB1	0.0715691	0.942945	0.999563	0.272335	0.225352	-1.41985	0.155652	0.706646	1.15744	0.706749	-0.67414	0.549298	0.853104	0.714887	0.466051	Control
B cells	CD4	COL9A3^ITGA9_ITGB1	COL9A3	ITGB1	COL9A3	ITGA9_ITGB1	0.0715691	0.942945	0.999563	0.243256	0.17	-1.41985	0.155652	0.706646	1.11404	0.714355	-0.67414	0.549298	0.853104	0.678647	0.442177	Axi	COL9A3	ITGB1	COL9A3	ITGA9_ITGB1	0.0715691	0.942945	0.999563	0.272335	0.225352	-1.41985	0.155652	0.706646	1.15744	0.706749	-0.67414	0.549298	0.853104	0.714887	0.466051	Control
B cells	CD4	COPA^CD74	COPA	CD74	COPA	CD74	-0.0903245	0.928029	0.999563	0.350552	0.33	-1.82444	0.0680856	0.555702	1.17626	0.691077	-0.957382	0.498057	0.777632	0.763405	0.510538	Axi	COPA	CD74	COPA	CD74	-0.0903245	0.928029	0.999563	0.395536	0.373239	-1.82444	0.0680856	0.555702	1.75633	0.85076	-0.957382	0.498057	0.777632	1.07593	0.612	Control
B cells	CD4	FABP5^RXRA	FABP5	RXRA	FABP5	RXRA	-1.27724	0.201519	0.999563	0.244204	0.2	0.116511	0.907247	0.994924	0.056008	0.0504365	-0.580363	0.554383	0.997243	0.150106	0.125218	Axi	FABP5	RXRA	FABP5	RXRA	-1.27724	0.201519	0.999563	0.42958	0.288732	0.116511	0.907247	0.994924	0.0534638	0.0480038	-0.580363	0.554383	0.997243	0.241522	0.168368	Control
B cells	CD4	FAM3C^ADGRG5	FAM3C	ADGRG5	FAM3C	ADGRG5	-1.15579	0.247768	0.999563	0.312209	0.28	0.104902	0.916453	0.994924	0.0237713	0.0208535	-0.525443	0.582111	0.997243	0.16799	0.150427	Axi	FAM3C	ADGRG5	FAM3C	ADGRG5	-1.15579	0.247768	0.999563	0.40751	0.34507	0.104902	0.916453	0.994924	0.0268895	0.0223384	-0.525443	0.582111	0.997243	0.2172	0.183704	Control
B cells	CD4	FAM3C^CLEC2D	FAM3C	CLEC2D	FAM3C	CLEC2D	-1.15579	0.247768	0.999563	0.312209	0.28	-1.11672	0.264116	0.817086	0.876599	0.624151	-1.13625	0.255942	0.908324	0.594404	0.452076	Axi	FAM3C	CLEC2D	FAM3C	CLEC2D	-1.15579	0.247768	0.999563	0.40751	0.34507	-1.11672	0.264116	0.817086	0.972374	0.662072	-1.13625	0.255942	0.908324	0.689942	0.503571	Control
B cells	CD4	FAM3C^LAMP1	FAM3C	LAMP1	FAM3C	LAMP1	-1.15579	0.247768	0.999563	0.312209	0.28	0.10347	0.91759	0.994924	0.589573	0.473812	-0.526159	0.582679	0.997243	0.450891	0.376906	Axi	FAM3C	LAMP1	FAM3C	LAMP1	-1.15579	0.247768	0.999563	0.40751	0.34507	0.10347	0.91759	0.994924	0.572542	0.463403	-0.526159	0.582679	0.997243	0.490026	0.404237	Control
B cells	CD4	FAM3C^PDCD1	FAM3C	PDCD1	FAM3C	PDCD1	-1.15579	0.247768	0.999563	0.312209	0.28	-0.69716	0.485702	0.916583	0.146705	0.114452	-0.926474	0.366735	0.958073	0.229457	0.197226	Axi	FAM3C	PDCD1	FAM3C	PDCD1	-1.15579	0.247768	0.999563	0.40751	0.34507	-0.69716	0.485702	0.916583	0.191665	0.149715	-0.926474	0.366735	0.958073	0.299587	0.247393	Control
B cells	CD4	GNAI2^ADCY7	GNAI2	ADCY7	GNAI2	ADCY7	0.0210051	0.983242	0.999563	1.13918	0.75	-0.994165	0.320142	0.8447	0.151037	0.134336	-0.48658	0.651692	0.922131	0.645111	0.442168	Axi	GNAI2	ADCY7	GNAI2	ADCY7	0.0210051	0.983242	0.999563	1.21919	0.823944	-0.994165	0.320142	0.8447	0.172147	0.149715	-0.48658	0.651692	0.922131	0.695667	0.486829	Control
B cells	CD4	GNAI2^ADCY9	GNAI2	ADCY9	GNAI2	ADCY9	0.0210051	0.983242	0.999563	1.13918	0.75	-1.2223	0.221596	0.783387	0.0295736	0.028128	-0.600645	0.602419	0.891475	0.584379	0.389064	Axi	GNAI2	ADCY9	GNAI2	ADCY9	0.0210051	0.983242	0.999563	1.21919	0.823944	-1.2223	0.221596	0.783387	0.0382854	0.0356464	-0.600645	0.602419	0.891475	0.628736	0.429795	Control
B cells	CD4	GNAI2^CCR5	GNAI2	CCR5	GNAI2	CCR5	0.0210051	0.983242	0.999563	1.13918	0.75	-3.82421	0.00013119	0.0143434	0.175406	0.141125	-1.9016	0.491686	0.506953	0.657295	0.445563	Axi	GNAI2	CCR5	GNAI2	CCR5	0.0210051	0.983242	0.999563	1.21919	0.823944	-3.82421	0.00013119	0.0143434	0.300989	0.235741	-1.9016	0.491686	0.506953	0.760088	0.529843	Control
B cells	CD4	GNAI2^CXCR3	GNAI2	CXCR3	GNAI2	CXCR3	0.0210051	0.983242	0.999563	1.13918	0.75	-0.14046	0.888296	0.994161	1.1362	0.64161	-0.0597276	0.935769	0.996862	1.13769	0.695805	Axi	GNAI2	CXCR3	GNAI2	CXCR3	0.0210051	0.983242	0.999563	1.21919	0.823944	-0.14046	0.888296	0.994161	1.15799	0.655894	-0.0597276	0.935769	0.996862	1.18859	0.739919	Control
B cells	CD4	GNAI2^F2R	GNAI2	F2R	GNAI2	F2R	0.0210051	0.983242	0.999563	1.13918	0.75	-1.43194	0.152161	0.704181	0.468087	0.363725	-0.705467	0.567701	0.851872	0.803636	0.556862	Axi	GNAI2	F2R	GNAI2	F2R	0.0210051	0.983242	0.999563	1.21919	0.823944	-1.43194	0.152161	0.704181	0.56158	0.423004	-0.705467	0.567701	0.851872	0.890383	0.623474	Control
B cells	CD4	GNAI2^IGF1R	GNAI2	IGF1R	GNAI2	IGF1R	0.0210051	0.983242	0.999563	1.13918	0.75	-0.594541	0.552151		0.0121827	0.0116392	-0.286768	0.767696	0.999563	0.575683	0.38082	Axi	GNAI2	IGF1R	GNAI2	IGF1R	0.0210051	0.983242	0.999563	1.21919	0.823944	-0.594541	0.552151		0.0151669	0.0142586	-0.286768	0.767696	0.999563	0.617177	0.419101	Control
B cells	CD4	GNAI2^S1PR1	GNAI2	S1PR1	GNAI2	S1PR1	0.0210051	0.983242	0.999563	1.13918	0.75	0.681128	0.495791	0.919608	1.06555	0.628516	0.351067	0.739516	0.959586	1.10237	0.689258	Axi	GNAI2	S1PR1	GNAI2	S1PR1	0.0210051	0.983242	0.999563	1.21919	0.823944	0.681128	0.495791	0.919608	0.935511	0.572719	0.351067	0.739516	0.959586	1.07735	0.698331	Control
B cells	CD4	GNAI2^S1PR4	GNAI2	S1PR4	GNAI2	S1PR4	0.0210051	0.983242	0.999563	1.13918	0.75	1.40823	0.159062	0.713678	1.16261	0.733754	0.714619	0.571152	0.856621	1.1509	0.741877	Axi	GNAI2	S1PR4	GNAI2	S1PR4	0.0210051	0.983242	0.999563	1.21919	0.823944	1.40823	0.159062	0.713678	1.04639	0.694867	0.714619	0.571152	0.856621	1.13279	0.759405	Control
B cells	CD4	GNAI2^S1PR5	GNAI2	S1PR5	GNAI2	S1PR5	0.0210051	0.983242	0.999563	1.13918	0.75	0.235988	0.813442	0.986705	0.106028	0.0809893	0.128497	0.898342	0.993134	0.622606	0.415495	Axi	GNAI2	S1PR5	GNAI2	S1PR5	0.0210051	0.983242	0.999563	1.21919	0.823944	0.235988	0.813442	0.986705	0.102145	0.0779468	0.128497	0.898342	0.993134	0.660666	0.450945	Control
B cells	CD4	GNAS^ADCY7	GNAS	ADCY7	GNAS	ADCY7	-1.48379	0.137864	0.999563	1.69532	0.9	-0.994165	0.320142	0.8447	0.151037	0.134336	-1.23898	0.229003	0.922131	0.923181	0.517168	Axi	GNAS	ADCY7	GNAS	ADCY7	-1.48379	0.137864	0.999563	2.03482	0.978873	-0.994165	0.320142	0.8447	0.172147	0.149715	-1.23898	0.229003	0.922131	1.10348	0.564294	Control
B cells	CD4	GNAS^ADCY9	GNAS	ADCY9	GNAS	ADCY9	-1.48379	0.137864	0.999563	1.69532	0.9	-1.2223	0.221596	0.783387	0.0295736	0.028128	-1.35304	0.17973	0.891475	0.862449	0.464064	Axi	GNAS	ADCY9	GNAS	ADCY9	-1.48379	0.137864	0.999563	2.03482	0.978873	-1.2223	0.221596	0.783387	0.0382854	0.0356464	-1.35304	0.17973	0.891475	1.03655	0.50726	Control
B cells	CD4	GNAS^ADRB2	GNAS	ADRB2	GNAS	ADRB2	-1.48379	0.137864	0.999563	1.69532	0.9	0.623119	0.533206	0.927038	0.218841	0.166343	-0.430337	0.335535	0.963301	0.957083	0.533172	Axi	GNAS	ADRB2	GNAS	ADRB2	-1.48379	0.137864	0.999563	2.03482	0.978873	0.623119	0.533206	0.927038	0.182393	0.138308	-0.430337	0.335535	0.963301	1.10861	0.558591	Control
B cells	CD4	GNAS^PTGDR	GNAS	PTGDR	GNAS	PTGDR	-1.48379	0.137864	0.999563	1.69532	0.9	0.248449	0.803787	0.984757	0.090357	0.0751697	-0.617673	0.470825	0.99216	0.892841	0.487585	Axi	GNAS	PTGDR	GNAS	PTGDR	-1.48379	0.137864	0.999563	2.03482	0.978873	0.248449	0.803787	0.984757	0.0816668	0.0684411	-0.617673	0.470825	0.99216	1.05824	0.523657	Control
B cells	CD4	GNAS^VIPR1	GNAS	VIPR1	GNAS	VIPR1	-1.48379	0.137864	0.999563	1.69532	0.9	-0.756409	0.449404	0.902524	0.0240869	0.0237633	-1.1201	0.293634	0.951044	0.859706	0.461882	Axi	GNAS	VIPR1	GNAS	VIPR1	-1.48379	0.137864	0.999563	2.03482	0.978873	-0.756409	0.449404	0.902524	0.0250405	0.0247148	-1.1201	0.293634	0.951044	1.02993	0.501794	Control
B cells	CD4	GPI^AMFR	GPI	AMFR	GPI	AMFR	0.161075	0.872034	0.999563	0.450958	0.38	1.67372	0.0941852	0.61028	0.230394	0.20805	0.917399	0.48311	0.804921	0.340676	0.294025	Axi	GPI	AMFR	GPI	AMFR	0.161075	0.872034	0.999563	0.474356	0.408451	1.67372	0.0941852	0.61028	0.186615	0.16635	0.917399	0.48311	0.804921	0.330485	0.2874	Control
B cells	CD4	GRN^TNFRSF1A	GRN	TNFRSF1A	GRN	TNFRSF1A	0.191365	0.848239	0.999563	0.770021	0.57	0.135554	0.892174	0.994399	0.342032	0.28419	0.16346	0.870207	0.996981	0.556027	0.427095	Axi	GRN	TNFRSF1A	GRN	TNFRSF1A	0.191365	0.848239	0.999563	0.773501	0.56338	0.135554	0.892174	0.994399	0.33079	0.270437	0.16346	0.870207	0.996981	0.552145	0.416909	Control
B cells	CD4	GRN^TNFRSF1B	GRN	TNFRSF1B	GRN	TNFRSF1B	0.191365	0.848239	0.999563	0.770021	0.57	-1.72574	0.0843944	0.589527	0.482892	0.384093	-0.767187	0.466317	0.794545	0.626457	0.477047	Axi	GRN	TNFRSF1B	GRN	TNFRSF1B	0.191365	0.848239	0.999563	0.773501	0.56338	-1.72574	0.0843944	0.589527	0.5933	0.43346	-0.767187	0.466317	0.794545	0.6834	0.49842	Control
B cells	CD4	GSTO1^RYR1	GSTO1	RYR1	GSTO1	RYR1	-0.576027	0.564597	0.999563	0.268195	0.24	-1.37838	0.168085	0.72542	0.0550646	0.0484966	-0.977205	0.366341	0.862492	0.16163	0.144248	Axi	GSTO1	RYR1	GSTO1	RYR1	-0.576027	0.564597	0.999563	0.32558	0.288732	-1.37838	0.168085	0.72542	0.0983508	0.0869772	-0.977205	0.366341	0.862492	0.211965	0.187855	Control
B cells	CD4	GSTP1^TRAF2	GSTP1	TRAF2	GSTP1	TRAF2	0.446336	0.655354	0.999563	1.41472	0.79	-1.37016	0.170638	0.726249	0.0755243	0.0703201	-0.461911	0.412996	0.862906	0.745123	0.43016	Axi	GSTP1	TRAF2	GSTP1	TRAF2	0.446336	0.655354	0.999563	1.32418	0.767606	-1.37016	0.170638	0.726249	0.0952985	0.0879278	-0.461911	0.412996	0.862906	0.709738	0.427767	Control
B cells	CD4	HLA-A^APLP2	HLA-A	APLP2	HLA-A	APLP2	0.236196	0.813281	0.999563	3.22224	1	3.24836	0.00116072	0.0669389	0.336102	0.281765	1.74228	0.407221	0.533251	1.77917	0.640883	Axi	HLA-A	APLP2	HLA-A	APLP2	0.236196	0.813281	0.999563	3.16981	0.992958	3.24836	0.00116072	0.0669389	0.220996	0.190589	1.74228	0.407221	0.533251	1.6954	0.591774	Control
B cells	CD4	HLA-A^CD8A	HLA-A	CD8A	HLA-A	CD8A	0.236196	0.813281	0.999563	3.22224	1	-0.737364	0.460901	0.90592	0.0947045	0.0601358	-0.250584	0.637091	0.952742	1.65847	0.530068	Axi	HLA-A	CD8A	HLA-A	CD8A	0.236196	0.813281	0.999563	3.16981	0.992958	-0.737364	0.460901	0.90592	0.109924	0.0670152	-0.250584	0.637091	0.952742	1.63986	0.529986	Control
B cells	CD4	HLA-A^CD8B	HLA-A	CD8B	HLA-A	CD8B	0.236196	0.813281	0.999563	3.22224	1	-1.74269	0.0813869	0.585008	0.0473089	0.0324927	-0.753249	0.447334	0.792286	1.63477	0.516246	Axi	HLA-A	CD8B	HLA-A	CD8B	0.236196	0.813281	0.999563	3.16981	0.992958	-1.74269	0.0813869	0.585008	0.0547576	0.0323194	-0.753249	0.447334	0.792286	1.61228	0.512639	Control
B cells	CD4	HLA-A^KIR3DL2	HLA-A	KIR3DL2	HLA-A	KIR3DL2	0.236196	0.813281	0.999563	3.22224	1	-0.309901	0.756636	0.976721	0.0685108	0.0518914	-0.0368525	0.784958	0.988142	1.64537	0.525946	Axi	HLA-A	KIR3DL2	HLA-A	KIR3DL2	0.236196	0.813281	0.999563	3.16981	0.992958	-0.309901	0.756636	0.976721	0.0711231	0.0546578	-0.0368525	0.784958	0.988142	1.62046	0.523808	Control
B cells	CD4	HLA-B^CD3D	HLA-B	CD3D	HLA-B	CD3D	-0.00335477	0.997323	0.999563	3.90521	1	-1.46135	0.14392	0.695159	1.66316	0.891368	-0.732352	0.570621	0.847361	2.78419	0.945684	Axi	HLA-B	CD3D	HLA-B	CD3D	-0.00335477	0.997323	0.999563	3.92999	1	-1.46135	0.14392	0.695159	1.84446	0.932034	-0.732352	0.570621	0.847361	2.88722	0.966017	Control
B cells	CD4	HLA-B^CD8A	HLA-B	CD8A	HLA-B	CD8A	-0.00335477	0.997323	0.999563	3.90521	1	-0.737364	0.460901	0.90592	0.0947045	0.0601358	-0.37036	0.729112	0.952742	1.99996	0.530068	Axi	HLA-B	CD8A	HLA-B	CD8A	-0.00335477	0.997323	0.999563	3.92999	1	-0.737364	0.460901	0.90592	0.109924	0.0670152	-0.37036	0.729112	0.952742	2.01996	0.533508	Control
B cells	CD4	HLA-B^CD8B	HLA-B	CD8B	HLA-B	CD8B	-0.00335477	0.997323	0.999563	3.90521	1	-1.74269	0.0813869	0.585008	0.0473089	0.0324927	-0.873025	0.539355	0.792286	1.97626	0.516246	Axi	HLA-B	CD8B	HLA-B	CD8B	-0.00335477	0.997323	0.999563	3.92999	1	-1.74269	0.0813869	0.585008	0.0547576	0.0323194	-0.873025	0.539355	0.792286	1.99237	0.51616	Control
B cells	CD4	HLA-B^KIR3DL2	HLA-B	KIR3DL2	HLA-B	KIR3DL2	-0.00335477	0.997323	0.999563	3.90521	1	-0.309901	0.756636	0.976721	0.0685108	0.0518914	-0.156628	0.87698	0.988142	1.98686	0.525946	Axi	HLA-B	KIR3DL2	HLA-B	KIR3DL2	-0.00335477	0.997323	0.999563	3.92999	1	-0.309901	0.756636	0.976721	0.0711231	0.0546578	-0.156628	0.87698	0.988142	2.00055	0.527329	Control
B cells	CD4	HLA-B^KLRD1	HLA-B	KLRD1	HLA-B	KLRD1	-0.00335477	0.997323	0.999563	3.90521	1	-0.105889			0.106767	0.071775	-0.0546219	0.997323	0.999563	2.00599	0.535887	Axi	HLA-B	KLRD1	HLA-B	KLRD1	-0.00335477	0.997323	0.999563	3.92999	1	-0.105889			0.111318	0.0731939	-0.0546219	0.997323	0.999563	2.02065	0.536597	Control
B cells	CD4	HLA-C^CD8A	HLA-C	CD8A	HLA-C	CD8A	0.18703	0.851637	0.999563	3.1066	1	-0.737364	0.460901	0.90592	0.0947045	0.0601358	-0.275167	0.656269	0.952742	1.60065	0.530068	Axi	HLA-C	CD8A	HLA-C	CD8A	0.18703	0.851637	0.999563	3.03067	0.992958	-0.737364	0.460901	0.90592	0.109924	0.0670152	-0.275167	0.656269	0.952742	1.5703	0.529986	Control
B cells	CD4	HLA-C^CD8B	HLA-C	CD8B	HLA-C	CD8B	0.18703	0.851637	0.999563	3.1066	1	-1.74269	0.0813869	0.585008	0.0473089	0.0324927	-0.777833	0.466512	0.792286	1.57696	0.516246	Axi	HLA-C	CD8B	HLA-C	CD8B	0.18703	0.851637	0.999563	3.03067	0.992958	-1.74269	0.0813869	0.585008	0.0547576	0.0323194	-0.777833	0.466512	0.792286	1.54272	0.512639	Control
B cells	CD4	HLA-DMA^CD4	HLA-DMA	CD4	HLA-DMA	CD4	-1.12637	0.260008	0.999563	1.18923	0.73	-2.56243	0.0103942	0.23717	0.514034	0.409311	-1.8444	0.135201	0.618366	0.851634	0.569656	Axi	HLA-DMA	CD4	HLA-DMA	CD4	-1.12637	0.260008	0.999563	1.51571	0.838028	-2.56243	0.0103942	0.23717	0.616061	0.472909	-1.8444	0.135201	0.618366	1.06588	0.655468	Control
B cells	CD4	HLA-DMB^CD4	HLA-DMB	CD4	HLA-DMB	CD4	-0.503696	0.614475	0.999563	0.980401	0.68	-2.56243	0.0103942	0.23717	0.514034	0.409311	-1.53306	0.312435	0.618366	0.747217	0.544656	Axi	HLA-DMB	CD4	HLA-DMB	CD4	-0.503696	0.614475	0.999563	1.11028	0.71831	-2.56243	0.0103942	0.23717	0.616061	0.472909	-1.53306	0.312435	0.618366	0.863171	0.595609	Control
B cells	CD4	HLA-DOB^CD4	HLA-DOB	CD4	HLA-DOB	CD4	-2.28347	0.0224027	0.999563	0.11622	0.11	-2.56243	0.0103942	0.23717	0.514034	0.409311	-2.42295	0.0163985	0.618366	0.315127	0.259656	Axi	HLA-DOB	CD4	HLA-DOB	CD4	-2.28347	0.0224027	0.999563	0.251042	0.225352	-2.56243	0.0103942	0.23717	0.616061	0.472909	-2.42295	0.0163985	0.618366	0.433551	0.34913	Control
B cells	CD4	HLA-DPA1^CD4	HLA-DPA1	CD4	HLA-DPA1	CD4	-2.26921	0.0232557	0.999563	2.04197	0.94	-2.56243	0.0103942	0.23717	0.514034	0.409311	-2.41582	0.016825	0.618366	1.278	0.674656	Axi	HLA-DPA1	CD4	HLA-DPA1	CD4	-2.26921	0.0232557	0.999563	2.6096	0.971831	-2.56243	0.0103942	0.23717	0.616061	0.472909	-2.41582	0.016825	0.618366	1.61283	0.72237	Control
B cells	CD4	HLA-DPA1^LAG3	HLA-DPA1	LAG3	HLA-DPA1	LAG3	-2.26921	0.0232557	0.999563	2.04197	0.94	-1.2249			0.168544	0.120272	-1.74706	0.0232557	0.999563	1.10526	0.530136	Axi	HLA-DPA1	LAG3	HLA-DPA1	LAG3	-2.26921	0.0232557	0.999563	2.6096	0.971831	-1.2249			0.268918	0.182985	-1.74706	0.0232557	0.999563	1.43926	0.577408	Control
B cells	CD4	HLA-DPB1^CD4	HLA-DPB1	CD4	HLA-DPB1	CD4	-2.63502	0.00841315	0.999563	1.52743	0.83	-2.56243	0.0103942	0.23717	0.514034	0.409311	-2.59873	0.0094037	0.618366	1.02073	0.619656	Axi	HLA-DPB1	CD4	HLA-DPB1	CD4	-2.63502	0.00841315	0.999563	2.22883	0.957746	-2.56243	0.0103942	0.23717	0.616061	0.472909	-2.59873	0.0094037	0.618366	1.42245	0.715328	Control
B cells	CD4	HLA-DPB1^LAG3	HLA-DPB1	LAG3	HLA-DPB1	LAG3	-2.63502	0.00841315	0.999563	1.52743	0.83	-1.2249			0.168544	0.120272	-1.92996	0.00841315	0.999563	0.847989	0.475136	Axi	HLA-DPB1	LAG3	HLA-DPB1	LAG3	-2.63502	0.00841315	0.999563	2.22883	0.957746	-1.2249			0.268918	0.182985	-1.92996	0.00841315	0.999563	1.24887	0.570366	Control
B cells	CD4	HLA-DQA1^CD4	HLA-DQA1	CD4	HLA-DQA1	CD4	-2.36731	0.017918	0.999563	1.248	0.76	-2.56243	0.0103942	0.23717	0.514034	0.409311	-2.46487	0.0141561	0.618366	0.881016	0.584656	Axi	HLA-DQA1	CD4	HLA-DQA1	CD4	-2.36731	0.017918	0.999563	1.67517	0.816901	-2.56243	0.0103942	0.23717	0.616061	0.472909	-2.46487	0.0141561	0.618366	1.14561	0.644905	Control
B cells	CD4	HLA-DQA1^LAG3	HLA-DQA1	LAG3	HLA-DQA1	LAG3	-2.36731	0.017918	0.999563	1.248	0.76	-1.2249			0.168544	0.120272	-1.7961	0.017918	0.999563	0.708271	0.440136	Axi	HLA-DQA1	LAG3	HLA-DQA1	LAG3	-2.36731	0.017918	0.999563	1.67517	0.816901	-1.2249			0.268918	0.182985	-1.7961	0.017918	0.999563	0.972042	0.499943	Control
B cells	CD4	HLA-DQB1^CD4	HLA-DQB1	CD4	HLA-DQB1	CD4	-2.08089	0.037444	0.999563	1.56055	0.85	-2.56243	0.0103942	0.23717	0.514034	0.409311	-2.32166	0.0239191	0.618366	1.03729	0.629656	Axi	HLA-DQB1	CD4	HLA-DQB1	CD4	-2.08089	0.037444	0.999563	2.08128	0.901408	-2.56243	0.0103942	0.23717	0.616061	0.472909	-2.32166	0.0239191	0.618366	1.34867	0.687159	Control
B cells	CD4	HLA-DQB1^LAG3	HLA-DQB1	LAG3	HLA-DQB1	LAG3	-2.08089	0.037444	0.999563	1.56055	0.85	-1.2249			0.168544	0.120272	-1.6529	0.037444	0.999563	0.864545	0.485136	Axi	HLA-DQB1	LAG3	HLA-DQB1	LAG3	-2.08089	0.037444	0.999563	2.08128	0.901408	-1.2249			0.268918	0.182985	-1.6529	0.037444	0.999563	1.1751	0.542197	Control
B cells	CD4	HLA-DRA^CD4	HLA-DRA	CD4	HLA-DRA	CD4	-2.2497	0.0244678	0.999563	2.58407	0.97	-2.56243	0.0103942	0.23717	0.514034	0.409311	-2.40607	0.017431	0.618366	1.54905	0.689656	Axi	HLA-DRA	CD4	HLA-DRA	CD4	-2.2497	0.0244678	0.999563	3.26377	0.985915	-2.56243	0.0103942	0.23717	0.616061	0.472909	-2.40607	0.017431	0.618366	1.93991	0.729412	Control
B cells	CD4	HLA-DRA^LAG3	HLA-DRA	LAG3	HLA-DRA	LAG3	-2.2497	0.0244678	0.999563	2.58407	0.97	-1.2249			0.168544	0.120272	-1.7373	0.0244678	0.999563	1.37631	0.545136	Axi	HLA-DRA	LAG3	HLA-DRA	LAG3	-2.2497	0.0244678	0.999563	3.26377	0.985915	-1.2249			0.268918	0.182985	-1.7373	0.0244678	0.999563	1.76634	0.58445	Control
B cells	CD4	HLA-DRB1^CD4	HLA-DRB1	CD4	HLA-DRB1	CD4	-2.27175	0.0231014	0.999563	1.9952	0.93	-2.56243	0.0103942	0.23717	0.514034	0.409311	-2.41709	0.0167478	0.618366	1.25462	0.669656	Axi	HLA-DRB1	CD4	HLA-DRB1	CD4	-2.27175	0.0231014	0.999563	2.5794	0.964789	-2.56243	0.0103942	0.23717	0.616061	0.472909	-2.41709	0.0167478	0.618366	1.59773	0.718849	Control
B cells	CD4	HLA-DRB1^LAG3	HLA-DRB1	LAG3	HLA-DRB1	LAG3	-2.27175	0.0231014	0.999563	1.9952	0.93	-1.2249			0.168544	0.120272	-1.74833	0.0231014	0.999563	1.08187	0.525136	Axi	HLA-DRB1	LAG3	HLA-DRB1	LAG3	-2.27175	0.0231014	0.999563	2.5794	0.964789	-1.2249			0.268918	0.182985	-1.74833	0.0231014	0.999563	1.42416	0.573887	Control
B cells	CD4	HLA-DRB5^CD4	HLA-DRB5	CD4	HLA-DRB5	CD4	-2.42026	0.0155093	0.999563	1.26508	0.81	-2.56243	0.0103942	0.23717	0.514034	0.409311	-2.49135	0.0129518	0.618366	0.889557	0.609656	Axi	HLA-DRB5	CD4	HLA-DRB5	CD4	-2.42026	0.0155093	0.999563	1.66894	0.830986	-2.56243	0.0103942	0.23717	0.616061	0.472909	-2.49135	0.0129518	0.618366	1.1425	0.651947	Control
B cells	CD4	HLA-DRB5^LAG3	HLA-DRB5	LAG3	HLA-DRB5	LAG3	-2.42026	0.0155093	0.999563	1.26508	0.81	-1.2249			0.168544	0.120272	-1.82258	0.0155093	0.999563	0.716812	0.465136	Axi	HLA-DRB5	LAG3	HLA-DRB5	LAG3	-2.42026	0.0155093	0.999563	1.66894	0.830986	-1.2249			0.268918	0.182985	-1.82258	0.0155093	0.999563	0.968928	0.506985	Control
B cells	CD4	HLA-E^CD8A	HLA-E	CD8A	HLA-E	CD8A	-0.632647	0.526964	0.999563	2.16046	0.95	-0.737364	0.460901	0.90592	0.0947045	0.0601358	-0.685006	0.493932	0.952742	1.12758	0.505068	Axi	HLA-E	CD8A	HLA-E	CD8A	-0.632647	0.526964	0.999563	2.35804	0.985915	-0.737364	0.460901	0.90592	0.109924	0.0670152	-0.685006	0.493932	0.952742	1.23398	0.526465	Control
B cells	CD4	HLA-E^CD8B	HLA-E	CD8B	HLA-E	CD8B	-0.632647	0.526964	0.999563	2.16046	0.95	-1.74269	0.0813869	0.585008	0.0473089	0.0324927	-1.18767	0.304175	0.792286	1.10389	0.491246	Axi	HLA-E	CD8B	HLA-E	CD8B	-0.632647	0.526964	0.999563	2.35804	0.985915	-1.74269	0.0813869	0.585008	0.0547576	0.0323194	-1.18767	0.304175	0.792286	1.2064	0.509117	Control
B cells	CD4	HLA-E^KLRC1_KLRD1	HLA-E	KLRD1	HLA-E	KLRC1_KLRD1	-0.632647	0.526964	0.999563	2.16046	0.95	-0.105889			0.106767	0.071775	-0.369268	0.526964	0.999563	1.13361	0.510887	Axi	HLA-E	KLRD1	HLA-E	KLRC1_KLRD1	-0.632647	0.526964	0.999563	2.35804	0.985915	-0.105889			0.111318	0.0731939	-0.369268	0.526964	0.999563	1.23468	0.529555	Control
B cells	CD4	HLA-E^KLRC2_KLRD1	HLA-E	KLRD1	HLA-E	KLRC2_KLRD1	-0.632647	0.526964	0.999563	2.16046	0.95	-0.105889			0.106767	0.071775	-0.369268	0.526964	0.999563	1.13361	0.510887	Axi	HLA-E	KLRD1	HLA-E	KLRC2_KLRD1	-0.632647	0.526964	0.999563	2.35804	0.985915	-0.105889			0.111318	0.0731939	-0.369268	0.526964	0.999563	1.23468	0.529555	Control
B cells	CD4	HLA-E^KLRC3_KLRD1	HLA-E	KLRD1	HLA-E	KLRC3_KLRD1	-0.632647	0.526964	0.999563	2.16046	0.95	-0.105889			0.106767	0.071775	-0.369268	0.526964	0.999563	1.13361	0.510887	Axi	HLA-E	KLRD1	HLA-E	KLRC3_KLRD1	-0.632647	0.526964	0.999563	2.35804	0.985915	-0.105889			0.111318	0.0731939	-0.369268	0.526964	0.999563	1.23468	0.529555	Control
B cells	CD4	HLA-E^KLRK1	HLA-E	KLRK1	HLA-E	KLRK1	-0.632647	0.526964	0.999563	2.16046	0.95	-0.795709	0.426201	0.892815	0.112694	0.0790495	-0.714178	0.476583	0.946189	1.13658	0.514525	Axi	HLA-E	KLRK1	HLA-E	KLRK1	-0.632647	0.526964	0.999563	2.35804	0.985915	-0.795709	0.426201	0.892815	0.147179	0.0955323	-0.714178	0.476583	0.946189	1.25261	0.540724	Control
B cells	CD4	HLA-F^CD8A	HLA-F	CD8A	HLA-F	CD8A	-1.22741	0.219669	0.999563	0.5903	0.46	-0.737364	0.460901	0.90592	0.0947045	0.0601358	-0.982386	0.340285	0.952742	0.342502	0.260068	Axi	HLA-F	CD8A	HLA-F	CD8A	-1.22741	0.219669	0.999563	0.909248	0.640845	-0.737364	0.460901	0.90592	0.109924	0.0670152	-0.982386	0.340285	0.952742	0.509586	0.35393	Control
B cells	CD4	HLA-F^CD8B	HLA-F	CD8B	HLA-F	CD8B	-1.22741	0.219669	0.999563	0.5903	0.46	-1.74269	0.0813869	0.585008	0.0473089	0.0324927	-1.48505	0.150528	0.792286	0.318805	0.246246	Axi	HLA-F	CD8B	HLA-F	CD8B	-1.22741	0.219669	0.999563	0.909248	0.640845	-1.74269	0.0813869	0.585008	0.0547576	0.0323194	-1.48505	0.150528	0.792286	0.482003	0.336582	Control
B cells	CD4	HLA-F^KIR3DL2	HLA-F	KIR3DL2	HLA-F	KIR3DL2	-1.22741	0.219669	0.999563	0.5903	0.46	-0.309901	0.756636	0.976721	0.0685108	0.0518914	-0.768654	0.488153	0.988142	0.329406	0.255946	Axi	HLA-F	KIR3DL2	HLA-F	KIR3DL2	-1.22741	0.219669	0.999563	0.909248	0.640845	-0.309901	0.756636	0.976721	0.0711231	0.0546578	-0.768654	0.488153	0.988142	0.490185	0.347751	Control
B cells	CD4	HMGB1^AGER	HMGB1	AGER	HMGB1	AGER	-0.0450033	0.964105	0.999563	2.21151	0.97	-0.881182	0.378219	0.87556	0.0230616	0.0218235	-0.463093	0.671162	0.937562	1.11728	0.495912	Axi	HMGB1	AGER	HMGB1	AGER	-0.0450033	0.964105	0.999563	2.17601	0.950704	-0.881182	0.378219	0.87556	0.0295938	0.0256654	-0.463093	0.671162	0.937562	1.1028	0.488185	Control
B cells	CD4	HMGB1^CXCR4	HMGB1	CXCR4	HMGB1	CXCR4	-0.0450033	0.964105	0.999563	2.21151	0.97	0.815923	0.414544	0.888209	2.58103	0.962173	0.38546	0.689324	0.943886	2.39627	0.966086	Axi	HMGB1	CXCR4	HMGB1	CXCR4	-0.0450033	0.964105	0.999563	2.17601	0.950704	0.815923	0.414544	0.888209	2.44111	0.939163	0.38546	0.689324	0.943886	2.30856	0.944934	Control
B cells	CD4	HMGB1^HAVCR2	HMGB1	HAVCR2	HMGB1	HAVCR2	-0.0450033	0.964105	0.999563	2.21151	0.97	0.0295483			0.0530619	0.0378274	-0.00772751	0.964105	0.999563	1.13228	0.503914	Axi	HMGB1	HAVCR2	HMGB1	HAVCR2	-0.0450033	0.964105	0.999563	2.17601	0.950704	0.0295483			0.038486	0.0294677	-0.00772751	0.964105	0.999563	1.10725	0.490086	Control
B cells	CD4	HSPA8^ADRB2	HSPA8	ADRB2	HSPA8	ADRB2	-1.09274	0.274507	0.999563	1.40213	0.84	0.623119	0.533206	0.927038	0.218841	0.166343	-0.234812	0.403856	0.963301	0.810486	0.503172	Axi	HSPA8	ADRB2	HSPA8	ADRB2	-1.09274	0.274507	0.999563	1.52219	0.866197	0.623119	0.533206	0.927038	0.182393	0.138308	-0.234812	0.403856	0.963301	0.85229	0.502253	Control
B cells	CD4	HSPA8^LDLR	HSPA8	LDLR	HSPA8	LDLR	-1.09274	0.274507	0.999563	1.40213	0.84	-1.71099	0.0870831	0.596622	0.0299565	0.0271581	-1.40187	0.180795	0.798092	0.716044	0.433579	Axi	HSPA8	LDLR	HSPA8	LDLR	-1.09274	0.274507	0.999563	1.52219	0.866197	-1.71099	0.0870831	0.596622	0.0571643	0.0513308	-1.40187	0.180795	0.798092	0.789676	0.458764	Control
B cells	CD4	ICAM2^ITGAL_ITGB2	ICAM2	ITGB2	ICAM2	ITGAL_ITGB2	-0.64993	0.515737	0.999563	0.19722	0.18	-3.07073	0.00213536	0.0970221	0.651361	0.491756	-1.86033	0.258936	0.548293	0.424291	0.335878	Axi	ICAM2	ITGB2	ICAM2	ITGAL_ITGB2	-0.64993	0.515737	0.999563	0.234986	0.204225	-3.07073	0.00213536	0.0970221	0.937197	0.64116	-1.86033	0.258936	0.548293	0.586091	0.422693	Control
B cells	CD4	ICAM2^ITGAM_ITGB2	ICAM2	ITGB2	ICAM2	ITGAM_ITGB2	-0.64993	0.515737	0.999563	0.19722	0.18	-3.07073	0.00213536	0.0970221	0.651361	0.491756	-1.86033	0.258936	0.548293	0.424291	0.335878	Axi	ICAM2	ITGB2	ICAM2	ITGAM_ITGB2	-0.64993	0.515737	0.999563	0.234986	0.204225	-3.07073	0.00213536	0.0970221	0.937197	0.64116	-1.86033	0.258936	0.548293	0.586091	0.422693	Control
B cells	CD4	ICAM3^ITGAL	ICAM3	ITGAL	ICAM3	ITGAL	0.0873766	0.930372	0.999563	0.476635	0.4	-3.40618	0.00065879	0.0465243	0.284063	0.237148	-1.6594	0.465515	0.523044	0.380349	0.318574	Axi	ICAM3	ITGAL	ICAM3	ITGAL	0.0873766	0.930372	0.999563	0.433433	0.366197	-3.40618	0.00065879	0.0465243	0.47869	0.373574	-1.6594	0.465515	0.523044	0.456062	0.369886	Control
B cells	CD4	IL16^CCR5	IL16	CCR5	IL16	CCR5	0.602194	0.547045	0.999563	0.840912	0.63	-3.82421	0.00013119	0.0143434	0.175406	0.141125	-1.61101	0.273588	0.506953	0.508159	0.385563	Axi	IL16	CCR5	IL16	CCR5	0.602194	0.547045	0.999563	0.696248	0.528169	-3.82421	0.00013119	0.0143434	0.300989	0.235741	-1.61101	0.273588	0.506953	0.498618	0.381955	Control
B cells	CD4	IL16^CD4	IL16	CD4	IL16	CD4	0.602194	0.547045	0.999563	0.840912	0.63	-2.56243	0.0103942	0.23717	0.514034	0.409311	-0.980118	0.278719	0.618366	0.677473	0.519656	Axi	IL16	CD4	IL16	CD4	0.602194	0.547045	0.999563	0.696248	0.528169	-2.56243	0.0103942	0.23717	0.616061	0.472909	-0.980118	0.278719	0.618366	0.656154	0.500539	Control
B cells	CD4	IL16^CD9	IL16	CD9	IL16	CD9	0.602194	0.547045	0.999563	0.840912	0.63	-2.17636	0.0295281	0.40433	0.022238	0.0198836	-0.787084	0.288286	0.701947	0.431575	0.324942	Axi	IL16	CD9	IL16	CD9	0.602194	0.547045	0.999563	0.696248	0.528169	-2.17636	0.0295281	0.40433	0.0463867	0.0370722	-0.787084	0.288286	0.701947	0.371317	0.282621	Control
B cells	CD4	IL16^KCNA3	IL16	KCNA3	IL16	KCNA3	0.602194	0.547045	0.999563	0.840912	0.63	1.0495	0.293948	0.833534	0.324362	0.273036	0.825847	0.420496	0.916548	0.582637	0.451518	Axi	IL16	KCNA3	IL16	KCNA3	0.602194	0.547045	0.999563	0.696248	0.528169	1.0495	0.293948	0.833534	0.27455	0.23384	0.825847	0.420496	0.916548	0.485399	0.381005	Control
B cells	CD4	IRAK4^TLR6	IRAK4	TLR6	IRAK4	TLR6	1.33253	0.182687	0.999563	0.255843	0.21	0.0385707	0.969233		0.0165172	0.014549	0.685548	0.57596	0.999563	0.13618	0.112274	Axi	IRAK4	TLR6	IRAK4	TLR6	1.33253	0.182687	0.999563	0.183468	0.161972	0.0385707	0.969233		0.0164497	0.0152091	0.685548	0.57596	0.999563	0.0999589	0.0885905	Control
B cells	CD4	ITGB2^CD226	ITGB2	CD226	ITGB2	CD226	-1.04818	0.294554	0.999563	0.108059	0.1	-1.43779	0.150494	0.703027	0.168654	0.147915	-1.24299	0.222524	0.851295	0.138356	0.123957	Axi	ITGB2	CD226	ITGB2	CD226	-1.04818	0.294554	0.999563	0.183124	0.161972	-1.43779	0.150494	0.703027	0.184486	0.159696	-1.24299	0.222524	0.851295	0.183805	0.160834	Control
B cells	CD4	LCK^CD8A_CD8B	LCK	CD8A	LCK	CD8A_CD8B	-3.04804	0.00230343	0.688581	0.0759791	0.07	-0.737364	0.460901	0.90592	0.0947045	0.0601358	-1.8927	0.231602	0.797251	0.0853418	0.0650679	Axi	LCK	CD8A	LCK	CD8A_CD8B	-3.04804	0.00230343	0.688581	0.299362	0.260563	-0.737364	0.460901	0.90592	0.109924	0.0670152	-1.8927	0.231602	0.797251	0.204643	0.163789	Control
B cells	CD4	LGALS1^CD69	LGALS1	CD69	LGALS1	CD69	-2.57203	0.0101103	0.999563	0.501461	0.33	2.09244	0.0363992	0.424025	0.742316	0.5	-0.239797	0.0232547	0.711794	0.621888	0.415	Axi	LGALS1	CD69	LGALS1	CD69	-2.57203	0.0101103	0.999563	0.779966	0.408451	2.09244	0.0363992	0.424025	0.538812	0.384981	-0.239797	0.0232547	0.711794	0.659389	0.396716	Control
B cells	CD4	LGALS1^ITGB1	LGALS1	ITGB1	LGALS1	ITGB1	-2.57203	0.0101103	0.999563	0.501461	0.33	-1.41985	0.155652	0.706646	1.11404	0.714355	-1.99594	0.0828811	0.853104	0.807749	0.522177	Axi	LGALS1	ITGB1	LGALS1	ITGB1	-2.57203	0.0101103	0.999563	0.779966	0.408451	-1.41985	0.155652	0.706646	1.15744	0.706749	-1.99594	0.0828811	0.853104	0.968702	0.5576	Control
B cells	CD4	LGALS1^PTPRC	LGALS1	PTPRC	LGALS1	PTPRC	-2.57203	0.0101103	0.999563	0.501461	0.33	-2.71403	0.00664702	0.188253	2.31973	0.981571	-2.64303	0.00837867	0.593908	1.41059	0.655786	Axi	LGALS1	PTPRC	LGALS1	PTPRC	-2.57203	0.0101103	0.999563	0.779966	0.408451	-2.71403	0.00664702	0.188253	2.58618	0.989544	-2.64303	0.00837867	0.593908	1.68307	0.698997	Control
B cells	CD4	LGALS8^ITGA3	LGALS8	ITGA3	LGALS8	ITGA3	-0.137539	0.890605	0.999563	0.187763	0.17	-1.81069	0.070189	0.558354	0.0189196	0.0184287	-0.974114	0.480397	0.778959	0.103341	0.0942144	Axi	LGALS8	ITGA3	LGALS8	ITGA3	-0.137539	0.890605	0.999563	0.199713	0.190141	-1.81069	0.070189	0.558354	0.0318261	0.0285171	-0.974114	0.480397	0.778959	0.11577	0.109329	Control
B cells	CD4	LMAN1^MCFD2	LMAN1	MCFD2	LMAN1	MCFD2	0.43248	0.665393	0.999563	0.539813	0.44	0.241454	0.809203	0.9857	0.143112	0.128031	0.336967	0.737298	0.992632	0.341463	0.284016	Axi	LMAN1	MCFD2	LMAN1	MCFD2	0.43248	0.665393	0.999563	0.42091	0.366197	0.241454	0.809203	0.9857	0.13287	0.120722	0.336967	0.737298	0.992632	0.27689	0.24346	Control
B cells	CD4	LRPAP1^LDLR	LRPAP1	LDLR	LRPAP1	LDLR	1.03703	0.299722	0.999563	0.47718	0.42	-1.71099	0.0870831	0.596622	0.0299565	0.0271581	-0.33698	0.193402	0.798092	0.253568	0.223579	Axi	LRPAP1	LDLR	LRPAP1	LDLR	1.03703	0.299722	0.999563	0.388098	0.352113	-1.71099	0.0870831	0.596622	0.0571643	0.0513308	-0.33698	0.193402	0.798092	0.222631	0.201722	Control
B cells	CD4	LRPAP1^LRP8	LRPAP1	LRP8	LRPAP1	LRP8	1.03703	0.299722	0.999563	0.47718	0.42	-1.56718	0.117072	0.648469	0.0472442	0.0436469	-0.265076	0.208397	0.824016	0.262212	0.231823	Axi	LRPAP1	LRP8	LRPAP1	LRP8	1.03703	0.299722	0.999563	0.388098	0.352113	-1.56718	0.117072	0.648469	0.0584346	0.0551331	-0.265076	0.208397	0.824016	0.223266	0.203623	Control
B cells	CD4	LRPAP1^SORL1	LRPAP1	SORL1	LRPAP1	SORL1	1.03703	0.299722	0.999563	0.47718	0.42	-1.83848	0.0659921	0.548652	0.432976	0.345781	-0.400724	0.182857	0.774107	0.455078	0.38289	Axi	LRPAP1	SORL1	LRPAP1	SORL1	1.03703	0.299722	0.999563	0.388098	0.352113	-1.83848	0.0659921	0.548652	0.543092	0.400665	-0.400724	0.182857	0.774107	0.465595	0.376389	Control
B cells	CD4	LTB^CD40	LTB	CD40	LTB	CD40	-0.48236	0.62955	0.999563	0.708786	0.42	0.0247498	0.980255	0.998569	0.0179196	0.0164888	-0.228805	0.804902	0.999066	0.363353	0.218244	Axi	LTB	CD40	LTB	CD40	-0.48236	0.62955	0.999563	1.01137	0.584507	0.0247498	0.980255	0.998569	0.0184719	0.0171103	-0.228805	0.804902	0.999066	0.51492	0.300809	Control
B cells	CD4	LTB^TNFRSF1A	LTB	TNFRSF1A	LTB	TNFRSF1A	-0.48236	0.62955	0.999563	0.708786	0.42	0.135554	0.892174	0.994399	0.342032	0.28419	-0.173403	0.760862	0.996981	0.525409	0.352095	Axi	LTB	TNFRSF1A	LTB	TNFRSF1A	-0.48236	0.62955	0.999563	1.01137	0.584507	0.135554	0.892174	0.994399	0.33079	0.270437	-0.173403	0.760862	0.996981	0.671079	0.427472	Control
B cells	CD4	MAML2^NOTCH1	MAML2	NOTCH1	MAML2	NOTCH1	0.466065	0.641169	0.999563	0.309822	0.25	-0.475688	0.634296	0.954804	0.0772757	0.0698351	-0.00481178	0.637733	0.977183	0.193549	0.159918	Axi	MAML2	NOTCH1	MAML2	NOTCH1	0.466065	0.641169	0.999563	0.289473	0.260563	-0.475688	0.634296	0.954804	0.0782444	0.0703422	-0.00481178	0.637733	0.977183	0.183859	0.165453	Control
B cells	CD4	MAML2^NOTCH2	MAML2	NOTCH2	MAML2	NOTCH2	0.466065	0.641169	0.999563	0.309822	0.25	-0.0716015	0.942919	0.996251	0.109736	0.102328	0.197232	0.792044	0.997907	0.209779	0.176164	Axi	MAML2	NOTCH2	MAML2	NOTCH2	0.466065	0.641169	0.999563	0.289473	0.260563	-0.0716015	0.942919	0.996251	0.104306	0.0936312	0.197232	0.792044	0.997907	0.19689	0.177097	Control
B cells	CD4	MFNG^NOTCH1	MFNG	NOTCH1	MFNG	NOTCH1	0.649544	0.515987	0.999563	0.285794	0.24	-0.475688	0.634296	0.954804	0.0772757	0.0698351	0.0869278	0.575142	0.977183	0.181535	0.154918	Axi	MFNG	NOTCH1	MFNG	NOTCH1	0.649544	0.515987	0.999563	0.275481	0.267606	-0.475688	0.634296	0.954804	0.0782444	0.0703422	0.0869278	0.575142	0.977183	0.176863	0.168974	Control
B cells	CD4	MFNG^NOTCH2	MFNG	NOTCH2	MFNG	NOTCH2	0.649544	0.515987	0.999563	0.285794	0.24	-0.0716015	0.942919	0.996251	0.109736	0.102328	0.288971	0.729453	0.997907	0.197765	0.171164	Axi	MFNG	NOTCH2	MFNG	NOTCH2	0.649544	0.515987	0.999563	0.275481	0.267606	-0.0716015	0.942919	0.996251	0.104306	0.0936312	0.288971	0.729453	0.997907	0.189894	0.180618	Control
B cells	CD4	MIF^CD44_CD74	MIF	CD74	MIF	CD44_CD74	-0.186296	0.852213	0.999563	1.54182	0.89	-1.82444	0.0680856	0.555702	1.17626	0.691077	-1.00537	0.460149	0.777632	1.35904	0.790538	Axi	MIF	CD74	MIF	CD44_CD74	-0.186296	0.852213	0.999563	1.69146	0.964789	-1.82444	0.0680856	0.555702	1.75633	0.85076	-1.00537	0.460149	0.777632	1.7239	0.907775	Control
B cells	CD4	MIF^CD74_CXCR2	MIF	CD74	MIF	CD74_CXCR2	-0.186296	0.852213	0.999563	1.54182	0.89	-1.82444	0.0680856	0.555702	1.17626	0.691077	-1.00537	0.460149	0.777632	1.35904	0.790538	Axi	MIF	CD74	MIF	CD74_CXCR2	-0.186296	0.852213	0.999563	1.69146	0.964789	-1.82444	0.0680856	0.555702	1.75633	0.85076	-1.00537	0.460149	0.777632	1.7239	0.907775	Control
B cells	CD4	MIF^CD74_CXCR4	MIF	CXCR4	MIF	CD74_CXCR4	-0.186296	0.852213	0.999563	1.54182	0.89	0.815923	0.414544	0.888209	2.58103	0.962173	0.314813	0.633378	0.943886	2.06142	0.926086	Axi	MIF	CXCR4	MIF	CD74_CXCR4	-0.186296	0.852213	0.999563	1.69146	0.964789	0.815923	0.414544	0.888209	2.44111	0.939163	0.314813	0.633378	0.943886	2.06629	0.951976	Control
B cells	CD4	MIF^TNFRSF10D	MIF	TNFRSF10D	MIF	TNFRSF10D	-0.186296	0.852213	0.999563	1.54182	0.89	1.63401	0.102256	0.628382	0.0477672	0.0446169	0.723859	0.477234	0.813972	0.794792	0.467308	Axi	MIF	TNFRSF10D	MIF	TNFRSF10D	-0.186296	0.852213	0.999563	1.69146	0.964789	1.63401	0.102256	0.628382	0.0238452	0.0218631	0.723859	0.477234	0.813972	0.857653	0.493326	Control
B cells	CD4	MIF^TNFRSF14	MIF	TNFRSF14	MIF	TNFRSF14	-0.186296	0.852213	0.999563	1.54182	0.89	-2.6256	0.00864968	0.210643	0.413198	0.343841	-1.40595	0.430431	0.605103	0.977507	0.61692	Axi	MIF	TNFRSF14	MIF	TNFRSF14	-0.186296	0.852213	0.999563	1.69146	0.964789	-2.6256	0.00864968	0.210643	0.530459	0.423004	-1.40595	0.430431	0.605103	1.11096	0.693896	Control
B cells	CD4	PKM^CD44	PKM	CD44	PKM	CD44	-1.74248	0.0814238	0.999563	0.941586	0.68	-2.88354	0.00393232	0.140085	1.47044	0.856935	-2.31301	0.0426781	0.569824	1.20601	0.768468	Axi	PKM	CD44	PKM	CD44	-1.74248	0.0814238	0.999563	1.23093	0.739437	-2.88354	0.00393232	0.140085	1.64898	0.89924	-2.31301	0.0426781	0.569824	1.43996	0.819338	Control
B cells	CD4	PTDSS1^JMJD6	PTDSS1	JMJD6	PTDSS1	JMJD6	0.415498	0.677777	0.999563	0.343385	0.31	0.795137	0.426534	0.892815	0.237363	0.205141	0.605318	0.552155	0.946189	0.290374	0.25757	Axi	PTDSS1	JMJD6	PTDSS1	JMJD6	0.415498	0.677777	0.999563	0.358313	0.309859	0.795137	0.426534	0.892815	0.197891	0.169677	0.605318	0.552155	0.946189	0.278102	0.239768	Control
B cells	CD4	RTN4^RTN4R	RTN4	RTN4R	RTN4	RTN4R	-0.0656422	0.947663	0.999563	0.448802	0.38	-2.24679	0.0246533	0.372855	0.0171692	0.0160039	-1.15622	0.486158	0.686209	0.232985	0.198002	Axi	RTN4	RTN4R	RTN4	RTN4R	-0.0656422	0.947663	0.999563	0.423464	0.373239	-2.24679	0.0246533	0.372855	0.0338642	0.0308935	-1.15622	0.486158	0.686209	0.228664	0.202066	Control
B cells	CD4	RTN4^S1PR2	RTN4	S1PR2	RTN4	S1PR2	-0.0656422	0.947663	0.999563	0.448802	0.38	-0.8104	0.417711		0.013964	0.013579	-0.438021	0.682687	0.999563	0.231383	0.19679	Axi	RTN4	S1PR2	RTN4	S1PR2	-0.0656422	0.947663	0.999563	0.423464	0.373239	-0.8104	0.417711		0.0187693	0.0175856	-0.438021	0.682687	0.999563	0.221117	0.195412	Control
B cells	CD4	S100A4^CCR5	S100A4	CCR5	S100A4	CCR5	-1.31744	0.187691	0.999563	0.642107	0.38	-3.82421	0.00013119	0.0143434	0.175406	0.141125	-2.57083	0.0939111	0.506953	0.408756	0.260563	Axi	S100A4	CCR5	S100A4	CCR5	-1.31744	0.187691	0.999563	0.947529	0.492958	-3.82421	0.00013119	0.0143434	0.300989	0.235741	-2.57083	0.0939111	0.506953	0.624259	0.36435	Control
B cells	CD4	S100A4^ERBB3	S100A4	ERBB3	S100A4	ERBB3	-1.31744	0.187691	0.999563	0.642107	0.38	-2.17214	0.029845	0.40488	0.0219302	0.0203686	-1.74479	0.108768	0.702222	0.332018	0.200184	Axi	S100A4	ERBB3	S100A4	ERBB3	-1.31744	0.187691	0.999563	0.947529	0.492958	-2.17214	0.029845	0.40488	0.036687	0.0318441	-1.74479	0.108768	0.702222	0.492108	0.262401	Control
B cells	CD4	SEMA4D^CD72	SEMA4D	CD72	SEMA4D	CD72	-1.10947	0.267226	0.999563	0.22449	0.19	0.089119	0.928987		0.0173543	0.0160039	-0.510177	0.598107	0.999563	0.120922	0.103002	Axi	SEMA4D	CD72	SEMA4D	CD72	-1.10947	0.267226	0.999563	0.329334	0.28169	0.089119	0.928987		0.014876	0.0137833	-0.510177	0.598107	0.999563	0.172105	0.147737	Control
B cells	CD4	SEMA7A^ITGA1_ITGB1	SEMA7A	ITGB1	SEMA7A	ITGA1_ITGB1	-3.51155	0.000445501	0.426166	0.115056	0.1	-1.41985	0.155652	0.706646	1.11404	0.714355	-2.4657	0.0780487	0.566406	0.614547	0.407177	Axi	SEMA7A	ITGB1	SEMA7A	ITGA1_ITGB1	-3.51155	0.000445501	0.426166	0.431896	0.323944	-1.41985	0.155652	0.706646	1.15744	0.706749	-2.4657	0.0780487	0.566406	0.794667	0.515346	Control
B cells	CD4	SEMA7A^PLXNC1	SEMA7A	PLXNC1	SEMA7A	PLXNC1	-3.51155	0.000445501	0.426166	0.115056	0.1	1.30361	0.192365	0.753946	0.0662096	0.0606208	-1.10397	0.0964055	0.590056	0.090633	0.0803104	Axi	SEMA7A	PLXNC1	SEMA7A	PLXNC1	-3.51155	0.000445501	0.426166	0.431896	0.323944	1.30361	0.192365	0.753946	0.0515685	0.0465779	-1.10397	0.0964055	0.590056	0.241732	0.185261	Control
B cells	CD4	SPTAN1^PTPRA	SPTAN1	PTPRA	SPTAN1	PTPRA	-0.708244	0.478794	0.999563	0.335032	0.29	1.27199	0.203377	0.762419	0.510747	0.405917	0.281873	0.341085	0.880991	0.42289	0.347958	Axi	SPTAN1	PTPRA	SPTAN1	PTPRA	-0.708244	0.478794	0.999563	0.407989	0.359155	1.27199	0.203377	0.762419	0.458607	0.369772	0.281873	0.341085	0.880991	0.433298	0.364463	Control
B cells	CD4	TCTN1^TMEM67	TCTN1	TMEM67	TCTN1	TMEM67	-0.918179	0.358525	0.999563	0.174469	0.14	-0.148825	0.881692		0.0167217	0.0155189	-0.533502	0.620108	0.999563	0.0955954	0.0777595	Axi	TCTN1	TMEM67	TCTN1	TMEM67	-0.918179	0.358525	0.999563	0.229667	0.197183	-0.148825	0.881692		0.0153972	0.0137833	-0.533502	0.620108	0.999563	0.122532	0.105483	Control
B cells	CD4	TGFB1^ACVR1_TGFBR1_TGFBR2	TGFB1	TGFBR1	TGFB1	ACVR1_TGFBR1_TGFBR2	-0.186002	0.852444	0.999563	1.0834	0.74	-0.803896	0.421457	0.892815	0.0909085	0.0809893	-0.494949	0.63695	0.946189	0.587154	0.410495	Axi	TGFB1	TGFBR1	TGFB1	ACVR1_TGFBR1_TGFBR2	-0.186002	0.852444	0.999563	1.06187	0.746479	-0.803896	0.421457	0.892815	0.0999908	0.0869772	-0.494949	0.63695	0.946189	0.580931	0.416728	Control
B cells	CD4	TGFB1^ACVR1_TGFBR2	TGFB1	TGFBR2	TGFB1	ACVR1_TGFBR2	-0.186002	0.852444	0.999563	1.0834	0.74	-1.69038	0.0909559	0.605307	0.60993	0.471872	-0.938189	0.4717	0.802435	0.846665	0.605936	Axi	TGFB1	TGFBR2	TGFB1	ACVR1_TGFBR2	-0.186002	0.852444	0.999563	1.06187	0.746479	-1.69038	0.0909559	0.605307	0.666314	0.499049	-0.938189	0.4717	0.802435	0.864093	0.622764	Control
B cells	CD4	TGFB1^ACVR1B_TGFBR2	TGFB1	ACVR1B	TGFB1	ACVR1B_TGFBR2	-0.186002	0.852444	0.999563	1.0834	0.74	0.731323	0.464582	0.907759	0.0356152	0.0334627	0.272661	0.658513	0.953661	0.559508	0.386731	Axi	TGFB1	ACVR1B	TGFB1	ACVR1B_TGFBR2	-0.186002	0.852444	0.999563	1.06187	0.746479	0.731323	0.464582	0.907759	0.030887	0.0275665	0.272661	0.658513	0.953661	0.546379	0.387023	Control
B cells	CD4	TGFB1^CXCR4	TGFB1	CXCR4	TGFB1	CXCR4	-0.186002	0.852444	0.999563	1.0834	0.74	0.815923	0.414544	0.888209	2.58103	0.962173	0.314961	0.633494	0.943886	1.83221	0.851086	Axi	TGFB1	CXCR4	TGFB1	CXCR4	-0.186002	0.852444	0.999563	1.06187	0.746479	0.815923	0.414544	0.888209	2.44111	0.939163	0.314961	0.633494	0.943886	1.75149	0.842821	Control
B cells	CD4	TGFB1^ENG	TGFB1	ENG	TGFB1	ENG	-0.186002	0.852444	0.999563	1.0834	0.74	-1.54646	0.121993	0.656299	0.0522255	0.0470417	-0.866232	0.487218	0.827931	0.567813	0.393521	Axi	TGFB1	ENG	TGFB1	ENG	-0.186002	0.852444	0.999563	1.06187	0.746479	-1.54646	0.121993	0.656299	0.0692473	0.0622624	-0.866232	0.487218	0.827931	0.565559	0.404371	Control
B cells	CD4	TGFB1^ITGB1	TGFB1	ITGB1	TGFB1	ITGB1	-0.186002	0.852444	0.999563	1.0834	0.74	-1.41985	0.155652	0.706646	1.11404	0.714355	-0.802925	0.504048	0.853104	1.09872	0.727177	Axi	TGFB1	ITGB1	TGFB1	ITGB1	-0.186002	0.852444	0.999563	1.06187	0.746479	-1.41985	0.155652	0.706646	1.15744	0.706749	-0.802925	0.504048	0.853104	1.10966	0.726614	Control
B cells	CD4	TGFB1^LPP	TGFB1	LPP	TGFB1	LPP	-0.186002	0.852444	0.999563	1.0834	0.74	-0.201851	0.840033	0.988314	0.112993	0.101358	-0.193926	0.846238	0.993939	0.598196	0.420679	Axi	TGFB1	LPP	TGFB1	LPP	-0.186002	0.852444	0.999563	1.06187	0.746479	-0.201851	0.840033	0.988314	0.118678	0.106939	-0.193926	0.846238	0.993939	0.590275	0.426709	Control
B cells	CD4	TGFB1^TGFBR1_TGFBR2	TGFB1	TGFBR1	TGFB1	TGFBR1_TGFBR2	-0.186002	0.852444	0.999563	1.0834	0.74	-0.803896	0.421457	0.892815	0.0909085	0.0809893	-0.494949	0.63695	0.946189	0.587154	0.410495	Axi	TGFB1	TGFBR1	TGFB1	TGFBR1_TGFBR2	-0.186002	0.852444	0.999563	1.06187	0.746479	-0.803896	0.421457	0.892815	0.0999908	0.0869772	-0.494949	0.63695	0.946189	0.580931	0.416728	Control
B cells	CD4	TGFB1^TGFBR3	TGFB1	TGFBR3	TGFB1	TGFBR3	-0.186002	0.852444	0.999563	1.0834	0.74	0.0413213	0.96704	0.998569	0.28873	0.241998	-0.0723401	0.909742	0.999066	0.686065	0.490999	Axi	TGFB1	TGFBR3	TGFB1	TGFBR3	-0.186002	0.852444	0.999563	1.06187	0.746479	0.0413213	0.96704	0.998569	0.303446	0.251426	-0.0723401	0.909742	0.999066	0.682659	0.498952	Control
B cells	CD4	TGS1^RXRA	TGS1	RXRA	TGS1	RXRA	1.58112	0.113851	0.999563	0.356879	0.3	0.116511	0.907247	0.994924	0.056008	0.0504365	0.848814	0.510549	0.997243	0.206444	0.175218	Axi	TGS1	RXRA	TGS1	RXRA	1.58112	0.113851	0.999563	0.223553	0.204225	0.116511	0.907247	0.994924	0.0534638	0.0480038	0.848814	0.510549	0.997243	0.138508	0.126115	Control
B cells	CD4	TNF^FAS	TNF	FAS	TNF	FAS	0.681538	0.495531	0.999563	0.391659	0.22	-2.90371	0.00368769	0.133931	0.280187	0.241998	-1.11109	0.24961	0.566747	0.335923	0.230999	Axi	TNF	FAS	TNF	FAS	0.681538	0.495531	0.999563	0.374518	0.239437	-2.90371	0.00368769	0.133931	0.377997	0.307985	-1.11109	0.24961	0.566747	0.376258	0.273711	Control
B cells	CD4	TNF^ICOS	TNF	ICOS	TNF	ICOS	0.681538	0.495531	0.999563	0.391659	0.22	-0.734579	0.462596	0.906839	0.364687	0.287585	-0.0265209	0.479064	0.953201	0.378173	0.253792	Axi	TNF	ICOS	TNF	ICOS	0.681538	0.495531	0.999563	0.374518	0.239437	-0.734579	0.462596	0.906839	0.422122	0.327471	-0.0265209	0.479064	0.953201	0.39832	0.283454	Control
B cells	CD4	TNF^NOTCH1	TNF	NOTCH1	TNF	NOTCH1	0.681538	0.495531	0.999563	0.391659	0.22	-0.475688	0.634296	0.954804	0.0772757	0.0698351	0.102925	0.564914	0.977183	0.234468	0.144918	Axi	TNF	NOTCH1	TNF	NOTCH1	0.681538	0.495531	0.999563	0.374518	0.239437	-0.475688	0.634296	0.954804	0.0782444	0.0703422	0.102925	0.564914	0.977183	0.226381	0.154889	Control
B cells	CD4	TNF^SEMA4C	TNF	SEMA4C	TNF	SEMA4C	0.681538	0.495531	0.999563	0.391659	0.22	-2.88612	0.00390019	0.139753	0.0709422	0.0654704	-1.10229	0.249716	0.569658	0.231301	0.142735	Axi	TNF	SEMA4C	TNF	SEMA4C	0.681538	0.495531	0.999563	0.374518	0.239437	-2.88612	0.00390019	0.139753	0.111305	0.101236	-1.10229	0.249716	0.569658	0.242912	0.170336	Control
B cells	CD4	TNF^TNFRSF1A	TNF	TNFRSF1A	TNF	TNFRSF1A	0.681538	0.495531	0.999563	0.391659	0.22	0.135554	0.892174	0.994399	0.342032	0.28419	0.408546	0.693853	0.996981	0.366846	0.252095	Axi	TNF	TNFRSF1A	TNF	TNFRSF1A	0.681538	0.495531	0.999563	0.374518	0.239437	0.135554	0.892174	0.994399	0.33079	0.270437	0.408546	0.693853	0.996981	0.352654	0.254937	Control
B cells	CD4	TNF^TNFRSF1B	TNF	TNFRSF1B	TNF	TNFRSF1B	0.681538	0.495531	0.999563	0.391659	0.22	-1.72574	0.0843944	0.589527	0.482892	0.384093	-0.522101	0.289963	0.794545	0.437276	0.302047	Axi	TNF	TNFRSF1B	TNF	TNFRSF1B	0.681538	0.495531	0.999563	0.374518	0.239437	-1.72574	0.0843944	0.589527	0.5933	0.43346	-0.522101	0.289963	0.794545	0.483909	0.336448	Control
B cells	CD4	TNF^TRADD	TNF	TRADD	TNF	TRADD	0.681538	0.495531	0.999563	0.391659	0.22	-1.83118	0.0670743	0.55087	0.612498	0.474782	-0.574819	0.281303	0.775216	0.502079	0.347391	Axi	TNF	TRADD	TNF	TRADD	0.681538	0.495531	0.999563	0.374518	0.239437	-1.83118	0.0670743	0.55087	0.637888	0.477186	-0.574819	0.281303	0.775216	0.506203	0.358311	Control
B cells	CD4	TNF^TRAF2	TNF	TRAF2	TNF	TRAF2	0.681538	0.495531	0.999563	0.391659	0.22	-1.37016	0.170638	0.726249	0.0755243	0.0703201	-0.34431	0.333084	0.862906	0.233592	0.14516	Axi	TNF	TRAF2	TNF	TRAF2	0.681538	0.495531	0.999563	0.374518	0.239437	-1.37016	0.170638	0.726249	0.0952985	0.0879278	-0.34431	0.333084	0.862906	0.234908	0.163682	Control
B cells	CD4	TNF^VSIR	TNF	VSIR	TNF	VSIR	0.681538	0.495531	0.999563	0.391659	0.22	-0.945068	0.344624	0.856816	0.322154	0.278855	-0.131765	0.420078	0.928189	0.356907	0.249428	Axi	TNF	VSIR	TNF	VSIR	0.681538	0.495531	0.999563	0.374518	0.239437	-0.945068	0.344624	0.856816	0.342203	0.283745	-0.131765	0.420078	0.928189	0.358361	0.261591	Control
B cells	CD4	TNFSF12^TNFRSF12A	TNFSF12	TNFRSF12A	TNFSF12	TNFRSF12A	0.392144	0.694952	0.999563	0.315802	0.28	0.410165	0.681685	0.958653	0.0366659	0.0334627	0.401155	0.688318	0.979108	0.176234	0.156731	Axi	TNFSF12	TNFRSF12A	TNFSF12	TNFRSF12A	0.392144	0.694952	0.999563	0.249397	0.21831	0.410165	0.681685	0.958653	0.031409	0.0285171	0.401155	0.688318	0.979108	0.140403	0.123413	Control
B cells	CD4	TNFSF12^TNFRSF25	TNFSF12	TNFRSF25	TNFSF12	TNFRSF25	0.392144	0.694952	0.999563	0.315802	0.28	-2.40532	0.0161582	0.298061	0.405295	0.334142	-1.00659	0.355555	0.648812	0.360549	0.307071	Axi	TNFSF12	TNFRSF25	TNFSF12	TNFRSF25	0.392144	0.694952	0.999563	0.249397	0.21831	-2.40532	0.0161582	0.298061	0.534278	0.406844	-1.00659	0.355555	0.648812	0.391838	0.312577	Control
B cells	CD4	TNFSF9^ADGRG5	TNFSF9	ADGRG5	TNFSF9	ADGRG5	-0.17875	0.858134	0.999563	0.171728	0.11	0.104902	0.916453	0.994924	0.0237713	0.0208535	-0.036924	0.887294	0.997243	0.0977494	0.0654268	Axi	TNFSF9	ADGRG5	TNFSF9	ADGRG5	-0.17875	0.858134	0.999563	0.162212	0.112676	0.104902	0.916453	0.994924	0.0268895	0.0223384	-0.036924	0.887294	0.997243	0.0945508	0.0675072	Control
B cells	CD4	TNFSF9^HLA-DPA1	TNFSF9	HLA-DPA1	TNFSF9	HLA-DPA1	-0.17875	0.858134	0.999563	0.171728	0.11	-0.171256	0.864023	0.98839	0.704376	0.501455	-0.175003	0.861078	0.993977	0.438052	0.305727	Axi	TNFSF9	HLA-DPA1	TNFSF9	HLA-DPA1	-0.17875	0.858134	0.999563	0.162212	0.112676	-0.171256	0.864023	0.98839	0.715584	0.495247	-0.175003	0.861078	0.993977	0.438898	0.303962	Control
B cells	CD4	TNFSF9^TNFRSF9	TNFSF9	TNFRSF9	TNFSF9	TNFRSF9	-0.17875	0.858134	0.999563	0.171728	0.11	-0.514446	0.606941	0.947983	0.0164816	0.0155189	-0.346598	0.732537	0.973773	0.0941046	0.0627595	Axi	TNFSF9	TNFRSF9	TNFSF9	TNFRSF9	-0.17875	0.858134	0.999563	0.162212	0.112676	-0.514446	0.606941	0.947983	0.042699	0.0337452	-0.346598	0.732537	0.973773	0.102456	0.0732107	Control
B cells	CD4	TNFSF9^TRAF2	TNFSF9	TRAF2	TNFSF9	TRAF2	-0.17875	0.858134	0.999563	0.171728	0.11	-1.37016	0.170638	0.726249	0.0755243	0.0703201	-0.774454	0.514386	0.862906	0.123626	0.09016	Axi	TNFSF9	TRAF2	TNFSF9	TRAF2	-0.17875	0.858134	0.999563	0.162212	0.112676	-1.37016	0.170638	0.726249	0.0952985	0.0879278	-0.774454	0.514386	0.862906	0.128755	0.100302	Control
B cells	CD4	VEGFB^ADRB2	VEGFB	ADRB2	VEGFB	ADRB2	-1.61859	0.105536	0.999563	0.60245	0.48	0.623119	0.533206	0.927038	0.218841	0.166343	-0.497733	0.319371	0.963301	0.410645	0.323172	Axi	VEGFB	ADRB2	VEGFB	ADRB2	-1.61859	0.105536	0.999563	0.844842	0.626761	0.623119	0.533206	0.927038	0.182393	0.138308	-0.497733	0.319371	0.963301	0.513617	0.382534	Control
B cells	CD4	VIM^CD44	VIM	CD44	VIM	CD44	-0.40587	0.684838	0.999563	1.65737	0.78	-2.88354	0.00393232	0.140085	1.47044	0.856935	-1.64471	0.344385	0.569824	1.56391	0.818468	Axi	VIM	CD44	VIM	CD44	-0.40587	0.684838	0.999563	1.66693	0.78169	-2.88354	0.00393232	0.140085	1.64898	0.89924	-1.64471	0.344385	0.569824	1.65796	0.840465	Control
B cells	CD4	YBX1^NOTCH1	YBX1	NOTCH1	YBX1	NOTCH1	-1.20157	0.229532	0.999563	1.67825	0.9	-0.475688	0.634296	0.954804	0.0772757	0.0698351	-0.838627	0.431914	0.977183	0.877762	0.484918	Axi	YBX1	NOTCH1	YBX1	NOTCH1	-1.20157	0.229532	0.999563	1.85881	0.950704	-0.475688	0.634296	0.954804	0.0782444	0.0703422	-0.838627	0.431914	0.977183	0.968529	0.510523	Control
B cells	CD8	ACTR2^ADRB2	ACTR2	ADRB2	ACTR2	ADRB2	-0.399754	0.689338	0.999563	0.887437	0.63	0.86546	0.386786	0.803401	0.303054	0.221644	0.232853	0.538062	0.901482	0.595245	0.425822	Axi	ACTR2	ADRB2	ACTR2	ADRB2	-0.399754	0.689338	0.999563	1.05776	0.739437	0.86546	0.386786	0.803401	0.22939	0.178228	0.232853	0.538062	0.901482	0.643573	0.458832	Control
B cells	CD8	ACTR2^LDLR	ACTR2	LDLR	ACTR2	LDLR	-0.399754	0.689338	0.999563	0.887437	0.63	-2.00785	0.0446591	0.315989	0.0245901	0.0208042	-1.2038	0.366999	0.657776	0.456014	0.325402	Axi	ACTR2	LDLR	ACTR2	LDLR	-0.399754	0.689338	0.999563	1.05776	0.739437	-2.00785	0.0446591	0.315989	0.0535961	0.046571	-1.2038	0.366999	0.657776	0.555677	0.393004	Control
B cells	CD8	ADAM10^CADM1	ADAM10	CADM1	ADAM10	CADM1	0.368939	0.712173	0.999563	0.265183	0.22	-2.71449	0.00663774	0.109071	0.14474	0.115423	-1.17278	0.359406	0.554317	0.204961	0.167712	Axi	ADAM10	CADM1	ADAM10	CADM1	0.368939	0.712173	0.999563	0.258906	0.239437	-2.71449	0.00663774	0.109071	0.211469	0.161721	-1.17278	0.359406	0.554317	0.235187	0.200579	Control
B cells	CD8	ADAM10^CD44	ADAM10	CD44	ADAM10	CD44	0.368939	0.712173	0.999563	0.265183	0.22	-2.53955	0.0110996	0.149794	1.31794	0.780156	-1.0853	0.361636	0.574679	0.791561	0.500078	Axi	ADAM10	CD44	ADAM10	CD44	0.368939	0.712173	0.999563	0.258906	0.239437	-2.53955	0.0110996	0.149794	1.47065	0.823344	-1.0853	0.361636	0.574679	0.864779	0.531391	Control
B cells	CD8	ADAM10^NOTCH1	ADAM10	NOTCH1	ADAM10	NOTCH1	0.368939	0.712173	0.999563	0.265183	0.22	-1.63398	0.102263	0.483862	0.0627777	0.055011	-0.63252	0.407218	0.741713	0.16398	0.137506	Axi	ADAM10	NOTCH1	ADAM10	NOTCH1	0.368939	0.712173	0.999563	0.258906	0.239437	-1.63398	0.102263	0.483862	0.0779039	0.0685793	-0.63252	0.407218	0.741713	0.168405	0.154008	Control
B cells	CD8	ADAM10^NOTCH2	ADAM10	NOTCH2	ADAM10	NOTCH2	0.368939	0.712173	0.999563	0.265183	0.22	-0.395556	0.692433	0.935407	0.0961993	0.0830166	-0.0133086	0.702303	0.967485	0.180691	0.151508	Axi	ADAM10	NOTCH2	ADAM10	NOTCH2	0.368939	0.712173	0.999563	0.258906	0.239437	-0.395556	0.692433	0.935407	0.097614	0.086461	-0.0133086	0.702303	0.967485	0.17826	0.162949	Control
B cells	CD8	ADAM10^TSPAN14	ADAM10	TSPAN14	ADAM10	TSPAN14	0.368939	0.712173	0.999563	0.265183	0.22	-1.91164	0.0559227	0.359537	0.377872	0.29826	-0.771349	0.384048	0.67955	0.321528	0.25913	Axi	ADAM10	TSPAN14	ADAM10	TSPAN14	0.368939	0.712173	0.999563	0.258906	0.239437	-1.91164	0.0559227	0.359537	0.453211	0.358617	-0.771349	0.384048	0.67955	0.356059	0.299027	Control
B cells	CD8	ADAM10^TSPAN17	ADAM10	TSPAN17	ADAM10	TSPAN17	0.368939	0.712173	0.999563	0.265183	0.22	-1.49796	0.134143	0.546002	0.117177	0.103421	-0.564512	0.423158	0.772782	0.19118	0.16171	Axi	ADAM10	TSPAN17	ADAM10	TSPAN17	0.368939	0.712173	0.999563	0.258906	0.239437	-1.49796	0.134143	0.546002	0.145429	0.127137	-0.564512	0.423158	0.772782	0.202168	0.183287	Control
B cells	CD8	ADAM10^TSPAN5	ADAM10	TSPAN5	ADAM10	TSPAN5	0.368939	0.712173	0.999563	0.265183	0.22	-1.10832	0.267725	0.716164	0.140559	0.121224	-0.369689	0.489949	0.857864	0.202871	0.170612	Axi	ADAM10	TSPAN5	ADAM10	TSPAN5	0.368939	0.712173	0.999563	0.258906	0.239437	-1.10832	0.267725	0.716164	0.146876	0.12694	-0.369689	0.489949	0.857864	0.202891	0.183189	Control
B cells	CD8	ADAM17^ITGA5	ADAM17	ITGA5	ADAM17	ITGA5	-0.959946	0.337082	0.999563	0.197028	0.17	-0.201766	0.840099	0.967346	0.209751	0.168434	-0.580856	0.588591	0.983454	0.20339	0.169217	Axi	ADAM17	ITGA5	ADAM17	ITGA5	-0.959946	0.337082	0.999563	0.306858	0.28169	-0.201766	0.840099	0.967346	0.216616	0.169778	-0.580856	0.588591	0.983454	0.261737	0.225734	Control
B cells	CD8	ADAM17^ITGB1	ADAM17	ITGB1	ADAM17	ITGB1	-0.959946	0.337082	0.999563	0.197028	0.17	-2.35587	0.0184793	0.200386	0.947338	0.609522	-1.65791	0.177781	0.599975	0.572183	0.389761	Axi	ADAM17	ITGB1	ADAM17	ITGB1	-0.959946	0.337082	0.999563	0.306858	0.28169	-2.35587	0.0184793	0.200386	1.05879	0.642169	-1.65791	0.177781	0.599975	0.682824	0.46193	Control
B cells	CD8	ADAM17^NOTCH1	ADAM17	NOTCH1	ADAM17	NOTCH1	-0.959946	0.337082	0.999563	0.197028	0.17	-1.63398	0.102263	0.483862	0.0627777	0.055011	-1.29696	0.219673	0.741713	0.129903	0.112506	Axi	ADAM17	NOTCH1	ADAM17	NOTCH1	-0.959946	0.337082	0.999563	0.306858	0.28169	-1.63398	0.102263	0.483862	0.0779039	0.0685793	-1.29696	0.219673	0.741713	0.192381	0.175135	Control
B cells	CD8	ADAM17^RHBDF2	ADAM17	RHBDF2	ADAM17	RHBDF2	-0.959946	0.337082	0.999563	0.197028	0.17	-2.46627	0.013653	0.168095	0.164218	0.138628	-1.71311	0.175368	0.583829	0.180623	0.154314	Axi	ADAM17	RHBDF2	ADAM17	RHBDF2	-0.959946	0.337082	0.999563	0.306858	0.28169	-2.46627	0.013653	0.168095	0.204899	0.172922	-1.71311	0.175368	0.583829	0.255879	0.227306	Control
B cells	CD8	ADAM28^ITGA4	ADAM28	ITGA4	ADAM28	ITGA4	-1.02983	0.303092	0.999563	0.757348	0.58	-3.6395	0.000273166	0.0126199	0.527063	0.389478	-2.33466	0.151682	0.506091	0.642205	0.484739	Axi	ADAM28	ITGA4	ADAM28	ITGA4	-1.02983	0.303092	0.999563	0.881065	0.605634	-3.6395	0.000273166	0.0126199	0.689091	0.487915	-2.33466	0.151682	0.506091	0.785078	0.546774	Control
B cells	CD8	AFDN^EPHB6	AFDN	EPHB6	AFDN	EPHB6	0.151745	0.879388	0.999563	0.163772	0.14	-0.641538	0.521173	0.872577	0.0697551	0.060012	-0.244897	0.70028	0.93607	0.116763	0.100006	Axi	AFDN	EPHB6	AFDN	EPHB6	0.151745	0.879388	0.999563	0.15384	0.15493	-0.641538	0.521173	0.872577	0.0738537	0.0618982	-0.244897	0.70028	0.93607	0.113847	0.108414	Control
B cells	CD8	ALCAM^CD6	ALCAM	CD6	ALCAM	CD6	-0.645625	0.518522	0.999563	0.135176	0.13	-1.63548	0.101949	0.48307	0.659557	0.462492	-1.14055	0.310235	0.741316	0.397366	0.296246	Axi	ALCAM	CD6	ALCAM	CD6	-0.645625	0.518522	0.999563	0.158327	0.15493	-1.63548	0.101949	0.48307	0.771487	0.520731	-1.14055	0.310235	0.741316	0.464907	0.33783	Control
B cells	CD8	APP^AGER	APP	AGER	APP	AGER	0.0202434	0.983849	0.999563	0.281674	0.24	-0.798934	0.424328	0.821295	0.0227215	0.020004	-0.389346	0.704089	0.910429	0.152197	0.130002	Axi	APP	AGER	APP	AGER	0.0202434	0.983849	0.999563	0.247911	0.21831	-0.798934	0.424328	0.821295	0.0269237	0.0235803	-0.389346	0.704089	0.910429	0.137417	0.120945	Control
B cells	CD8	APP^CD74	APP	CD74	APP	CD74	0.0202434	0.983849	0.999563	0.281674	0.24	-2.68866	0.007174	0.113773	1.80127	0.808762	-1.33421	0.495512	0.556668	1.04147	0.524381	Axi	APP	CD74	APP	CD74	0.0202434	0.983849	0.999563	0.247911	0.21831	-2.68866	0.007174	0.113773	2.55815	0.919434	-1.33421	0.495512	0.556668	1.40303	0.568872	Control
B cells	CD8	APP^GPC1	APP	GPC1	APP	GPC1	0.0202434	0.983849	0.999563	0.281674	0.24	0.860677	0.389416		0.0148524	0.0132026	0.44046	0.686633	0.999563	0.148263	0.126601	Axi
B cells	CD8	APP^LRP10	APP	LRP10	APP	LRP10	0.0202434	0.983849	0.999563	0.281674	0.24	-0.614608	0.538814	0.880934	0.599496	0.459492	-0.297182	0.761331	0.940249	0.440585	0.349746	Axi	APP	LRP10	APP	LRP10	0.0202434	0.983849	0.999563	0.247911	0.21831	-0.614608	0.538814	0.880934	0.594229	0.458047	-0.297182	0.761331	0.940249	0.42107	0.338178	Control
B cells	CD8	APP^NCSTN	APP	NCSTN	APP	NCSTN	0.0202434	0.983849	0.999563	0.281674	0.24	0.423666	0.67181	0.931134	0.177898	0.153031	0.221955	0.827829	0.965349	0.229786	0.196515	Axi	APP	NCSTN	APP	NCSTN	0.0202434	0.983849	0.999563	0.247911	0.21831	0.423666	0.67181	0.931134	0.167205	0.144233	0.221955	0.827829	0.965349	0.207558	0.181271	Control
B cells	CD8	APP^NOTCH2	APP	NOTCH2	APP	NOTCH2	0.0202434	0.983849	0.999563	0.281674	0.24	-0.395556	0.692433	0.935407	0.0961993	0.0830166	-0.187656	0.838141	0.967485	0.188936	0.161508	Axi	APP	NOTCH2	APP	NOTCH2	0.0202434	0.983849	0.999563	0.247911	0.21831	-0.395556	0.692433	0.935407	0.097614	0.086461	-0.187656	0.838141	0.967485	0.172762	0.152385	Control
B cells	CD8	APP^PTGER2	APP	PTGER2	APP	PTGER2	0.0202434	0.983849	0.999563	0.281674	0.24	1.18618	0.23555	0.683282	0.146468	0.120424	0.603214	0.609699	0.841423	0.214071	0.180212	Axi	APP	PTGER2	APP	PTGER2	0.0202434	0.983849	0.999563	0.247911	0.21831	1.18618	0.23555	0.683282	0.122224	0.102574	0.603214	0.609699	0.841423	0.185067	0.160442	Control
B cells	CD8	ARF1^PLD2	ARF1	PLD2	ARF1	PLD2	-0.567898	0.570104	0.999563	0.935508	0.67	-1.70351	0.0884727	0.449422	0.0281478	0.025205	-1.1357	0.329288	0.724492	0.481828	0.347603	Axi	ARF1	PLD2	ARF1	PLD2	-0.567898	0.570104	0.999563	0.933243	0.669014	-1.70351	0.0884727	0.449422	0.0377363	0.0336019	-1.1357	0.329288	0.724492	0.48549	0.351308	Control
B cells	CD8	ARF6^SMAP1	ARF6	SMAP1	ARF6	SMAP1	0.244425	0.806902	0.999563	1.2148	0.79	0.641178	0.521407	0.872701	0.418516	0.330466	0.442801	0.664154	0.936132	0.81666	0.560233	Axi	ARF6	SMAP1	ARF6	SMAP1	0.244425	0.806902	0.999563	1.17599	0.767606	0.641178	0.521407	0.872701	0.397049	0.318334	0.442801	0.664154	0.936132	0.786521	0.54297	Control
B cells	CD8	ARPC5^ADRB2	ARPC5	ADRB2	ARPC5	ADRB2	0.110389	0.912101	0.999563	0.856499	0.66	0.86546	0.386786	0.803401	0.303054	0.221644	0.487925	0.649444	0.901482	0.579777	0.440822	Axi	ARPC5	ADRB2	ARPC5	ADRB2	0.110389	0.912101	0.999563	0.818556	0.605634	0.86546	0.386786	0.803401	0.22939	0.178228	0.487925	0.649444	0.901482	0.523973	0.391931	Control
B cells	CD8	ARPC5^LDLR	ARPC5	LDLR	ARPC5	LDLR	0.110389	0.912101	0.999563	0.856499	0.66	-2.00785	0.0446591	0.315989	0.0245901	0.0208042	-0.948731	0.47838	0.657776	0.440545	0.340402	Axi	ARPC5	LDLR	ARPC5	LDLR	0.110389	0.912101	0.999563	0.818556	0.605634	-2.00785	0.0446591	0.315989	0.0535961	0.046571	-0.948731	0.47838	0.657776	0.436076	0.326102	Control
B cells	CD8	B2M^KIR2DL1	B2M	KIR2DL1	B2M	KIR2DL1	0.292717	0.769738	0.999563	4.45241	1	-0.645531	0.518583	0.871453	0.0421824	0.0320064	-0.176407	0.644161	0.935508	2.2473	0.516003	Axi	B2M	KIR2DL1	B2M	KIR2DL1	0.292717	0.769738	0.999563	4.42578	1	-0.645531	0.518583	0.871453	0.0421699	0.0308509	-0.176407	0.644161	0.935508	2.23397	0.515425	Control
B cells	CD8	B2M^KIR2DL3	B2M	KIR2DL3	B2M	KIR2DL3	0.292717	0.769738	0.999563	4.45241	1	-0.837037	0.402572	0.811022	0.0881938	0.0564113	-0.27216	0.586155	0.905293	2.2703	0.528206	Axi	B2M	KIR2DL3	B2M	KIR2DL3	0.292717	0.769738	0.999563	4.42578	1	-0.837037	0.402572	0.811022	0.0870728	0.0554136	-0.27216	0.586155	0.905293	2.25643	0.527707	Control
B cells	CD8	B2M^KIR3DL1	B2M	KIR3DL1	B2M	KIR3DL1	0.292717	0.769738	0.999563	4.45241	1	-0.261409	0.793777	0.958488	0.0824966	0.0522104	0.0156542	0.781758	0.979025	2.26745	0.526105	Axi	B2M	KIR3DL1	B2M	KIR3DL1	0.292717	0.769738	0.999563	4.42578	1	-0.261409	0.793777	0.958488	0.0895953	0.0558066	0.0156542	0.781758	0.979025	2.25769	0.527903	Control
B cells	CD8	B2M^KLRC1	B2M	KLRC1	B2M	KLRC1	0.292717	0.769738	0.999563	4.45241	1	-0.70705	0.479535	0.852391	0.100227	0.0604121	-0.207167	0.624637	0.925977	2.27632	0.530206	Axi	B2M	KLRC1	B2M	KLRC1	0.292717	0.769738	0.999563	4.42578	1	-0.70705	0.479535	0.852391	0.113376	0.0636667	-0.207167	0.624637	0.925977	2.26958	0.531833	Control
B cells	CD8	B2M^KLRC2	B2M	KLRC2	B2M	KLRC2	0.292717	0.769738	0.999563	4.45241	1	-0.553005	0.58026	0.899459	0.330553	0.189438	-0.130144	0.674999	0.949511	2.39148	0.594719	Axi	B2M	KLRC2	B2M	KLRC2	0.292717	0.769738	0.999563	4.42578	1	-0.553005	0.58026	0.899459	0.354531	0.19886	-0.130144	0.674999	0.949511	2.39015	0.59943	Control
B cells	CD8	B2M^KLRD1	B2M	KLRD1	B2M	KLRD1	0.292717	0.769738	0.999563	4.45241	1	-1.58755	0.112387	0.504908	0.552553	0.343469	-0.647419	0.441063	0.752236	2.50248	0.671734	Axi	B2M	KLRD1	B2M	KLRD1	0.292717	0.769738	0.999563	4.42578	1	-1.58755	0.112387	0.504908	0.615942	0.353901	-0.647419	0.441063	0.752236	2.52086	0.67695	Control
B cells	CD8	BAG6^NCR3	BAG6	NCR3	BAG6	NCR3	0.730042	0.465364	0.999563	0.428389	0.39	-3.51534	0.000439194	0.0172487	0.0326837	0.0272054	-1.39265	0.232902	0.508406	0.230536	0.208603	Axi	BAG6	NCR3	BAG6	NCR3	0.730042	0.465364	0.999563	0.397171	0.352113	-3.51534	0.000439194	0.0172487	0.0800517	0.0646492	-1.39265	0.232902	0.508406	0.238611	0.208381	Control
B cells	CD8	BSG^SLC16A1	BSG	SLC16A1	BSG	SLC16A1	-0.531021	0.595404	0.999563	0.480245	0.4	1.70991	0.0872824	0.447402	0.0457994	0.0404081	0.589445	0.341343	0.723483	0.263022	0.220204	Axi	BSG	SLC16A1	BSG	SLC16A1	-0.531021	0.595404	0.999563	0.527971	0.457746	1.70991	0.0872824	0.447402	0.033642	0.0294753	0.589445	0.341343	0.723483	0.280807	0.243611	Control
B cells	CD8	BSG^SLC16A7	BSG	SLC16A7	BSG	SLC16A7	-0.531021	0.595404	0.999563	0.480245	0.4	-1.47894	0.139156	0.552306	0.181233	0.15203	-1.00498	0.36728	0.775934	0.330739	0.276015	Axi	BSG	SLC16A7	BSG	SLC16A7	-0.531021	0.595404	0.999563	0.527971	0.457746	-1.47894	0.139156	0.552306	0.203109	0.171153	-1.00498	0.36728	0.775934	0.36554	0.31445	Control
B cells	CD8	CALM1^FAS	CALM1	FAS	CALM1	FAS	2.10933	0.0349158	0.999563	1.58118	0.91	-3.96709	7.27552e-05	0.00468044	0.222978	0.184237	-0.928879	0.0174943	0.502122	0.902078	0.547118	Axi	CALM1	FAS	CALM1	FAS	2.10933	0.0349158	0.999563	1.20678	0.795775	-3.96709	7.27552e-05	0.00468044	0.299052	0.244252	-0.928879	0.0174943	0.502122	0.752917	0.520013	Control
B cells	CD8	CALM1^KCNN4	CALM1	KCNN4	CALM1	KCNN4	2.10933	0.0349158	0.999563	1.58118	0.91	-2.23566	0.025374	0.234168	0.0158859	0.015203	-0.0631639	0.0301449	0.616866	0.798532	0.462602	Axi	CALM1	KCNN4	CALM1	KCNN4	2.10933	0.0349158	0.999563	1.20678	0.795775	-2.23566	0.025374	0.234168	0.033377	0.0312439	-0.0631639	0.0301449	0.616866	0.62008	0.413509	Control
B cells	CD8	CALM1^PTPRA	CALM1	PTPRA	CALM1	PTPRA	2.10933	0.0349158	0.999563	1.58118	0.91	0.161962	0.871336	0.97609	0.545611	0.416883	1.13565	0.453126	0.987826	1.0634	0.663442	Axi	CALM1	PTPRA	CALM1	PTPRA	2.10933	0.0349158	0.999563	1.20678	0.795775	0.161962	0.871336	0.97609	0.526265	0.40617	1.13565	0.453126	0.987826	0.866524	0.600972	Control
B cells	CD8	CALM3^ESR1																					CALM3	ESR1	CALM3	ESR1	0.00602018	0.995197	0.999563	0.404066	0.338028	-1.50053	0.133477		0.0141913	0.0131657	-0.747255	0.564337	0.999563	0.209128	0.175597	Control
B cells	CD8	CALR^ITGA3	CALR	ITGA3	CALR	ITGA3	-3.28265	0.00102836	0.482421	0.590712	0.44	-1.57389	0.115512	0.511728	0.0194845	0.0174035	-2.42827	0.0582702	0.497074	0.305098	0.228702	Axi	CALR	ITGA3	CALR	ITGA3	-3.28265	0.00102836	0.482421	1.00835	0.640845	-1.57389	0.115512	0.511728	0.0275632	0.0245628	-2.42827	0.0582702	0.497074	0.517956	0.332704	Control
B cells	CD8	CALR^ITGAV	CALR	ITGAV	CALR	ITGAV	-3.28265	0.00102836	0.482421	0.590712	0.44	-0.406687	0.684238	0.932576	0.0587131	0.0522104	-1.84467	0.342633	0.707499	0.324713	0.246105	Axi	CALR	ITGAV	CALR	ITGAV	-3.28265	0.00102836	0.482421	1.00835	0.640845	-0.406687	0.684238	0.932576	0.0588348	0.0532521	-1.84467	0.342633	0.707499	0.533592	0.347049	Control
B cells	CD8	CALR^TSHR	CALR	TSHR	CALR	TSHR	-3.28265	0.00102836	0.482421	0.590712	0.44	-1.84208	0.0654635	0.385456	0.0203935	0.0182036	-2.56236	0.0332459	0.433939	0.305553	0.229102	Axi	CALR	TSHR	CALR	TSHR	-3.28265	0.00102836	0.482421	1.00835	0.640845	-1.84208	0.0654635	0.385456	0.0337068	0.0300648	-2.56236	0.0332459	0.433939	0.521028	0.335455	Control
B cells	CD8	CCL5^CCR1	CCL5	CCR1	CCL5	CCR1	-0.500187	0.616943	0.999563	0.181127	0.14	0.0791912	0.936881	0.986073	0.0257779	0.0220044	-0.210498	0.776912	0.992818	0.103452	0.0810022	Axi	CCL5	CCR1	CCL5	CCR1	-0.500187	0.616943	0.999563	0.186628	0.119718	0.0791912	0.936881	0.986073	0.0249975	0.0222048	-0.210498	0.776912	0.992818	0.105813	0.0709615	Control
B cells	CD8	CCL5^CCR4	CCL5	CCR4	CCL5	CCR4	-0.500187	0.616943	0.999563	0.181127	0.14	-3.7231	0.000196791	0.00965651	0.0574694	0.0466093	-2.11164	0.30857	0.50461	0.119298	0.0933047	Axi	CCL5	CCR4	CCL5	CCR4	-0.500187	0.616943	0.999563	0.186628	0.119718	-3.7231	0.000196791	0.00965651	0.108207	0.0819414	-2.11164	0.30857	0.50461	0.147418	0.10083	Control
B cells	CD8	CCL5^CCR5	CCL5	CCR5	CCL5	CCR5	-0.500187	0.616943	0.999563	0.181127	0.14	-6.7211	1.80357e-11	1.45479e-08	0.209097	0.165433	-3.61064	0.308472	0.499782	0.195112	0.152717	Axi	CCL5	CCR5	CCL5	CCR5	-0.500187	0.616943	0.999563	0.186628	0.119718	-6.7211	1.80357e-11	1.45479e-08	0.402638	0.303399	-3.61064	0.308472	0.499782	0.294633	0.211559	Control
B cells	CD8	CCL5^CCRL2	CCL5	CCRL2	CCL5	CCRL2	-0.500187	0.616943	0.999563	0.181127	0.14	0.775969	0.437768	0.831449	0.0574755	0.04981	0.137891	0.527355	0.915506	0.119301	0.094905	Axi	CCL5	CCRL2	CCL5	CCRL2	-0.500187	0.616943	0.999563	0.186628	0.119718	0.775969	0.437768	0.831449	0.0535383	0.045785	0.137891	0.527355	0.915506	0.120083	0.0827517	Control
B cells	CD8	CCL5^CXCR3	CCL5	CXCR3	CCL5	CXCR3	-0.500187	0.616943	0.999563	0.181127	0.14	-1.39061	0.164345	0.590582	1.20341	0.662132	-0.945397	0.390644	0.795073	0.692269	0.401066	Axi	CCL5	CXCR3	CCL5	CXCR3	-0.500187	0.616943	0.999563	0.186628	0.119718	-1.39061	0.164345	0.590582	1.51875	0.790136	-0.945397	0.390644	0.795073	0.85269	0.454927	Control
B cells	CD8	CCL5^DPP4	CCL5	DPP4	CCL5	DPP4	-0.500187	0.616943	0.999563	0.181127	0.14	-1.87567	0.0607006	0.371944	0.0331051	0.0286057	-1.18793	0.338822	0.685753	0.107116	0.0843029	Axi	CCL5	DPP4	CCL5	DPP4	-0.500187	0.616943	0.999563	0.186628	0.119718	-1.87567	0.0607006	0.371944	0.0489503	0.0400865	-1.18793	0.338822	0.685753	0.117789	0.0799024	Control
B cells	CD8	CCL5^SDC4	CCL5	SDC4	CCL5	SDC4	-0.500187	0.616943	0.999563	0.181127	0.14	-0.812001	0.416791		0.0127082	0.0118024	-0.656094	0.516867	0.999563	0.0969174	0.0759012	Axi	CCL5	SDC4	CCL5	SDC4	-0.500187	0.616943	0.999563	0.186628	0.119718	-0.812001	0.416791		0.0150835	0.0141482	-0.656094	0.516867	0.999563	0.100856	0.0669332	Control
B cells	CD8	CD22^PTPRC	CD22	PTPRC	CD22	PTPRC	-0.446971	0.654896	0.999563	0.272742	0.22	-3.77736	0.000158498	0.00837524	2.46368	0.979796	-2.11217	0.327527	0.503969	1.36821	0.599898	Axi	CD22	PTPRC	CD22	PTPRC	-0.446971	0.654896	0.999563	0.429964	0.330986	-3.77736	0.000158498	0.00837524	2.6652	0.989192	-2.11217	0.327527	0.503969	1.54758	0.660089	Control
B cells	CD8	CD47^SIRPG	CD47	SIRPG	CD47	SIRPG	1.574	0.115486	0.999563	1.186	0.82	-2.22294	0.0262201	0.237434	0.122222	0.0994199	-0.324466	0.0708533	0.618498	0.654112	0.45971	Axi	CD47	SIRPG	CD47	SIRPG	1.574	0.115486	0.999563	0.854831	0.633803	-2.22294	0.0262201	0.237434	0.220798	0.168402	-0.324466	0.0708533	0.618498	0.537815	0.401103	Control
B cells	CD8	CD48^CD2	CD48	CD2	CD48	CD2	-0.398744	0.690082	0.999563	0.922489	0.66	-1.92367	0.0543955	0.353588	1.86854	0.874975	-1.16121	0.372239	0.676576	1.39551	0.767487	Axi	CD48	CD2	CD48	CD2	-0.398744	0.690082	0.999563	0.969158	0.676056	-1.92367	0.0543955	0.353588	2.04093	0.909412	-1.16121	0.372239	0.676576	1.50504	0.792734	Control
B cells	CD8	CD48^CD244	CD48	CD244	CD48	CD244	-0.398744	0.690082	0.999563	0.922489	0.66	-2.13955	0.0323911	0.266506	0.0786735	0.0688138	-1.26915	0.361236	0.633034	0.500581	0.364407	Axi	CD48	CD244	CD48	CD244	-0.398744	0.690082	0.999563	0.969158	0.676056	-2.13955	0.0323911	0.266506	0.0999218	0.085282	-1.26915	0.361236	0.633034	0.53454	0.380669	Control
B cells	CD8	CD55^ADGRE5	CD55	ADGRE5	CD55	ADGRE5	0.0513123	0.959077	0.999563	0.764614	0.57	-3.05833	0.00222577	0.053044	0.455643	0.347069	-1.50351	0.480651	0.526304	0.610128	0.458535	Axi	CD55	ADGRE5	CD55	ADGRE5	0.0513123	0.959077	0.999563	0.77596	0.56338	-3.05833	0.00222577	0.053044	0.595878	0.43486	-1.50351	0.480651	0.526304	0.685919	0.49912	Control
B cells	CD8	CD58^CD2	CD58	CD2	CD58	CD2	-0.850974	0.394784	0.999563	0.144501	0.15	-1.92367	0.0543955	0.353588	1.86854	0.874975	-1.38732	0.22459	0.676576	1.00652	0.512487	Axi	CD58	CD2	CD58	CD2	-0.850974	0.394784	0.999563	0.205564	0.190141	-1.92367	0.0543955	0.353588	2.04093	0.909412	-1.38732	0.22459	0.676576	1.12325	0.549777	Control
B cells	CD8	CD59^CD2	CD59	CD2	CD59	CD2	-0.577257	0.563766	0.999563	0.231106	0.19	-1.92367	0.0543955	0.353588	1.86854	0.874975	-1.25047	0.309081	0.676576	1.04982	0.532487	Axi	CD59	CD2	CD59	CD2	-0.577257	0.563766	0.999563	0.22598	0.211268	-1.92367	0.0543955	0.353588	2.04093	0.909412	-1.25047	0.309081	0.676576	1.13345	0.56034	Control
B cells	CD8	CD70^CD27	CD70	CD27	CD70	CD27	-0.829714	0.406701	0.999563	0.241514	0.17	-2.16453	0.0304238	0.25811	0.725203	0.393079	-1.49712	0.218562	0.628837	0.483358	0.281539	Axi	CD70	CD27	CD70	CD27	-0.829714	0.406701	0.999563	0.300783	0.239437	-2.16453	0.0304238	0.25811	1.05095	0.50619	-1.49712	0.218562	0.628837	0.675869	0.372813	Control
B cells	CD8	CD72^CD5	CD72	CD5	CD72	CD5	-3.01654	0.00255677	0.719355	0.0830489	0.08	-2.29758	0.0215859	0.218274	0.363756	0.282657	-2.65706	0.0120713	0.468814	0.223402	0.181328	Axi	CD72	CD5	CD72	CD5	-3.01654	0.00255677	0.719355	0.287645	0.21831	-2.29758	0.0215859	0.218274	0.493241	0.361761	-2.65706	0.0120713	0.468814	0.390443	0.290035	Control
B cells	CD8	CD86^CD28	CD86	CD28	CD86	CD28	1.10103	0.270882	0.999563	0.244533	0.2	-1.20346	0.228799	0.673289	0.235662	0.183037	-0.0512123	0.249841	0.836426	0.240098	0.191518	Axi	CD86	CD28	CD86	CD28	1.10103	0.270882	0.999563	0.199395	0.169014	-1.20346	0.228799	0.673289	0.2651	0.206327	-0.0512123	0.249841	0.836426	0.232248	0.187671	Control
B cells	CD8	CD86^CTLA4	CD86	CTLA4	CD86	CTLA4	1.10103	0.270882	0.999563	0.244533	0.2	-0.256309	0.797712	0.959366	0.208044	0.157832	0.422362	0.534297	0.979464	0.226289	0.178916	Axi	CD86	CTLA4	CD86	CTLA4	1.10103	0.270882	0.999563	0.199395	0.169014	-0.256309	0.797712	0.959366	0.213642	0.168795	0.422362	0.534297	0.979464	0.206518	0.168905	Control
B cells	CD8	CD99^CD81	CD99	CD81	CD99	CD81	-0.830583	0.406209	0.999563	1.02557	0.74	-1.80084	0.071728	0.404811	1.67396	0.893579	-1.31571	0.238969	0.702187	1.34976	0.816789	Axi	CD99	CD81	CD99	CD81	-0.830583	0.406209	0.999563	1.03518	0.697183	-1.80084	0.071728	0.404811	1.77007	0.905089	-1.31571	0.238969	0.702187	1.40262	0.801136	Control
B cells	CD8	CD99^CD99L2	CD99	CD99L2	CD99	CD99L2	-0.830583	0.406209	0.999563	1.02557	0.74	0.74231	0.457899	0.8424	0.0718828	0.0636127	-0.0441365	0.432054	0.920982	0.548725	0.401806	Axi	CD99	CD99L2	CD99	CD99L2	-0.830583	0.406209	0.999563	1.03518	0.697183	0.74231	0.457899	0.8424	0.0629385	0.0558066	-0.0441365	0.432054	0.920982	0.549059	0.376495	Control
B cells	CD8	CD99^PILRB	CD99	PILRB	CD99	PILRB	-0.830583	0.406209	0.999563	1.02557	0.74	-1.92562	0.0541516	0.352692	0.132969	0.113823	-1.3781	0.23018	0.676127	0.579268	0.426911	Axi	CD99	PILRB	CD99	PILRB	-0.830583	0.406209	0.999563	1.03518	0.697183	-1.92562	0.0541516	0.352692	0.197619	0.163883	-1.3781	0.23018	0.676127	0.6164	0.430533	Control
B cells	CD8	CKLF^CCR4	CKLF	CCR4	CKLF	CCR4	0.123531	0.901687	0.999563	0.326541	0.26	-3.7231	0.000196791	0.00965651	0.0574694	0.0466093	-1.79979	0.450942	0.50461	0.192005	0.153305	Axi	CKLF	CCR4	CKLF	CCR4	0.123531	0.901687	0.999563	0.327883	0.274648	-3.7231	0.000196791	0.00965651	0.108207	0.0819414	-1.79979	0.450942	0.50461	0.218045	0.178295	Control
B cells	CD8	CLEC2B^KLRF1	CLEC2B	KLRF1	CLEC2B	KLRF1	-0.290794	0.771209	0.999563	0.323742	0.25	-0.394835	0.692965	0.935407	0.130436	0.0938188	-0.342814	0.732087	0.967485	0.227089	0.171909	Axi	CLEC2B	KLRF1	CLEC2B	KLRF1	-0.290794	0.771209	0.999563	0.295722	0.21831	-0.394835	0.692965	0.935407	0.120599	0.085675	-0.342814	0.732087	0.967485	0.208161	0.151992	Control
B cells	CD8	CLEC2D^KLRB1	CLEC2D	KLRB1	CLEC2D	KLRB1	-0.507757	0.611624	0.999563	0.588376	0.42	-1.79773	0.0722197	0.406711	0.301661	0.174835	-1.15274	0.341922	0.703137	0.445019	0.297417	Axi	CLEC2D	KLRB1	CLEC2D	KLRB1	-0.507757	0.611624	0.999563	0.685489	0.485915	-1.79773	0.0722197	0.406711	0.350734	0.190607	-1.15274	0.341922	0.703137	0.518111	0.338261	Control
B cells	CD8	COL19A1^ITGA1_ITGB1	COL19A1	ITGB1	COL19A1	ITGA1_ITGB1	-1.6725	0.0944263	0.999563	0.118185	0.1	-2.35587	0.0184793	0.200386	0.947338	0.609522	-2.01419	0.0564528	0.599975	0.532761	0.354761	Axi	COL19A1	ITGB1	COL19A1	ITGA1_ITGB1	-1.6725	0.0944263	0.999563	0.298	0.225352	-2.35587	0.0184793	0.200386	1.05879	0.642169	-2.01419	0.0564528	0.599975	0.678395	0.433761	Control
B cells	CD8	COL19A1^ITGA2_ITGB1	COL19A1	ITGA2	COL19A1	ITGA2_ITGB1	-1.6725	0.0944263	0.999563	0.118185	0.1	-1.56213	0.118258		0.0110782	0.0104021	-1.61731	0.106342	0.999563	0.0646318	0.055201	Axi	COL19A1	ITGA2	COL19A1	ITGA2_ITGB1	-1.6725	0.0944263	0.999563	0.298	0.225352	-1.56213	0.118258		0.0191169	0.0174887	-1.61731	0.106342	0.999563	0.158558	0.12142	Control
B cells	CD8	COL9A3^CD44	COL9A3	CD44	COL9A3	CD44	0.0715691	0.942945	0.999563	0.243256	0.17	-2.53955	0.0110996	0.149794	1.31794	0.780156	-1.23399	0.477022	0.574679	0.780597	0.475078	Axi	COL9A3	CD44	COL9A3	CD44	0.0715691	0.942945	0.999563	0.272335	0.225352	-2.53955	0.0110996	0.149794	1.47065	0.823344	-1.23399	0.477022	0.574679	0.871493	0.524348	Control
B cells	CD8	COL9A3^ITGA1_ITGB1	COL9A3	ITGB1	COL9A3	ITGA1_ITGB1	0.0715691	0.942945	0.999563	0.243256	0.17	-2.35587	0.0184793	0.200386	0.947338	0.609522	-1.14215	0.480712	0.599975	0.595297	0.389761	Axi	COL9A3	ITGB1	COL9A3	ITGA1_ITGB1	0.0715691	0.942945	0.999563	0.272335	0.225352	-2.35587	0.0184793	0.200386	1.05879	0.642169	-1.14215	0.480712	0.599975	0.665563	0.433761	Control
B cells	CD8	COL9A3^ITGA2_ITGB1	COL9A3	ITGA2	COL9A3	ITGA2_ITGB1	0.0715691	0.942945	0.999563	0.243256	0.17	-1.56213	0.118258		0.0110782	0.0104021	-0.74528	0.530601	0.999563	0.127167	0.090201	Axi	COL9A3	ITGA2	COL9A3	ITGA2_ITGB1	0.0715691	0.942945	0.999563	0.272335	0.225352	-1.56213	0.118258		0.0191169	0.0174887	-0.74528	0.530601	0.999563	0.145726	0.12142	Control
B cells	CD8	COL9A3^ITGA3_ITGB1	COL9A3	ITGA3	COL9A3	ITGA3_ITGB1	0.0715691	0.942945	0.999563	0.243256	0.17	-1.57389	0.115512	0.511728	0.0194845	0.0174035	-0.751162	0.529228	0.755645	0.13137	0.0937017	Axi	COL9A3	ITGA3	COL9A3	ITGA3_ITGB1	0.0715691	0.942945	0.999563	0.272335	0.225352	-1.57389	0.115512	0.511728	0.0275632	0.0245628	-0.751162	0.529228	0.755645	0.149949	0.124957	Control
B cells	CD8	COL9A3^ITGA9_ITGB1	COL9A3	ITGB1	COL9A3	ITGA9_ITGB1	0.0715691	0.942945	0.999563	0.243256	0.17	-2.35587	0.0184793	0.200386	0.947338	0.609522	-1.14215	0.480712	0.599975	0.595297	0.389761	Axi	COL9A3	ITGB1	COL9A3	ITGA9_ITGB1	0.0715691	0.942945	0.999563	0.272335	0.225352	-2.35587	0.0184793	0.200386	1.05879	0.642169	-1.14215	0.480712	0.599975	0.665563	0.433761	Control
B cells	CD8	COPA^CD74	COPA	CD74	COPA	CD74	-0.0903245	0.928029	0.999563	0.350552	0.33	-2.68866	0.007174	0.113773	1.80127	0.808762	-1.38949	0.467602	0.556668	1.07591	0.569381	Axi	COPA	CD74	COPA	CD74	-0.0903245	0.928029	0.999563	0.395536	0.373239	-2.68866	0.007174	0.113773	2.55815	0.919434	-1.38949	0.467602	0.556668	1.47684	0.646337	Control
B cells	CD8	FABP5^RXRA	FABP5	RXRA	FABP5	RXRA	-1.27724	0.201519	0.999563	0.244204	0.2	-0.718926	0.472187	0.84909	0.0548671	0.0470094	-0.998081	0.336853	0.924326	0.149536	0.123505	Axi	FABP5	RXRA	FABP5	RXRA	-1.27724	0.201519	0.999563	0.42958	0.288732	-0.718926	0.472187	0.84909	0.0572965	0.0493221	-0.998081	0.336853	0.924326	0.243439	0.169027	Control
B cells	CD8	FAM3C^ADGRG5	FAM3C	ADGRG5	FAM3C	ADGRG5	-1.15579	0.247768	0.999563	0.312209	0.28	-1.18932	0.234314	0.682032	0.0421045	0.0366073	-1.17255	0.241041	0.840798	0.177157	0.158304	Axi	FAM3C	ADGRG5	FAM3C	ADGRG5	-1.15579	0.247768	0.999563	0.40751	0.34507	-1.18932	0.234314	0.682032	0.0540775	0.0463745	-1.17255	0.241041	0.840798	0.230794	0.195722	Control
B cells	CD8	FAM3C^CLEC2D	FAM3C	CLEC2D	FAM3C	CLEC2D	-1.15579	0.247768	0.999563	0.312209	0.28	-3.1894	0.0014257	0.0391359	0.899414	0.59972	-2.17259	0.124597	0.519349	0.605811	0.43986	Axi	FAM3C	CLEC2D	FAM3C	CLEC2D	-1.15579	0.247768	0.999563	0.40751	0.34507	-3.1894	0.0014257	0.0391359	1.04631	0.677933	-2.17259	0.124597	0.519349	0.726911	0.511502	Control
B cells	CD8	FAM3C^KIR2DL3	FAM3C	KIR2DL3	FAM3C	KIR2DL3	-1.15579	0.247768	0.999563	0.312209	0.28	-0.837037	0.402572	0.811022	0.0881938	0.0564113	-0.996412	0.32517	0.905293	0.200201	0.168206	Axi	FAM3C	KIR2DL3	FAM3C	KIR2DL3	-1.15579	0.247768	0.999563	0.40751	0.34507	-0.837037	0.402572	0.811022	0.0870728	0.0554136	-0.996412	0.32517	0.905293	0.247291	0.200242	Control
B cells	CD8	FAM3C^LAMP1	FAM3C	LAMP1	FAM3C	LAMP1	-1.15579	0.247768	0.999563	0.312209	0.28	0.593078	0.553129	0.887312	0.627724	0.476095	-0.281355	0.400448	0.943438	0.469966	0.378048	Axi	FAM3C	LAMP1	FAM3C	LAMP1	-1.15579	0.247768	0.999563	0.40751	0.34507	0.593078	0.553129	0.887312	0.61475	0.477893	-0.281355	0.400448	0.943438	0.51113	0.411482	Control
B cells	CD8	FAM3C^PDCD1	FAM3C	PDCD1	FAM3C	PDCD1	-1.15579	0.247768	0.999563	0.312209	0.28	-2.49261	0.0126808	0.161501	0.190769	0.147229	-1.8242	0.130224	0.580532	0.251489	0.213615	Axi	FAM3C	PDCD1	FAM3C	PDCD1	-1.15579	0.247768	0.999563	0.40751	0.34507	-2.49261	0.0126808	0.161501	0.29863	0.221655	-1.8242	0.130224	0.580532	0.35307	0.283362	Control
B cells	CD8	GNAI2^ADCY7	GNAI2	ADCY7	GNAI2	ADCY7	0.0210051	0.983242	0.999563	1.13918	0.75	-1.69787	0.0895325	0.45238	0.155902	0.132827	-0.838432	0.536387	0.725971	0.647543	0.441413	Axi	GNAI2	ADCY7	GNAI2	ADCY7	0.0210051	0.983242	0.999563	1.21919	0.823944	-1.69787	0.0895325	0.45238	0.187157	0.160346	-0.838432	0.536387	0.725971	0.703172	0.492145	Control
B cells	CD8	GNAI2^ADCY9	GNAI2	ADCY9	GNAI2	ADCY9	0.0210051	0.983242	0.999563	1.13918	0.75	0.50305	0.614929	0.912948	0.040179	0.0354071	0.262027	0.799085	0.956255	0.589681	0.392704	Axi	GNAI2	ADCY9	GNAI2	ADCY9	0.0210051	0.983242	0.999563	1.21919	0.823944	0.50305	0.614929	0.912948	0.0371524	0.0318334	0.262027	0.799085	0.956255	0.62817	0.427889	Control
B cells	CD8	GNAI2^CAV1	GNAI2	CAV1	GNAI2	CAV1	0.0210051	0.983242	0.999563	1.13918	0.75	-0.00859365	0.993143	0.998083	0.0217391	0.0156031	0.00620571	0.988192	0.998823	0.580461	0.382802	Axi	GNAI2	CAV1	GNAI2	CAV1	0.0210051	0.983242	0.999563	1.21919	0.823944	-0.00859365	0.993143	0.998083	0.0207772	0.0172922	0.00620571	0.988192	0.998823	0.619982	0.420618	Control
B cells	CD8	GNAI2^CCR5	GNAI2	CCR5	GNAI2	CCR5	0.0210051	0.983242	0.999563	1.13918	0.75	-6.7211	1.80357e-11	1.45479e-08	0.209097	0.165433	-3.35005	0.491621	0.499782	0.67414	0.457717	Axi	GNAI2	CCR5	GNAI2	CCR5	0.0210051	0.983242	0.999563	1.21919	0.823944	-6.7211	1.80357e-11	1.45479e-08	0.402638	0.303399	-3.35005	0.491621	0.499782	0.810912	0.563672	Control
B cells	CD8	GNAI2^CXCR3	GNAI2	CXCR3	GNAI2	CXCR3	0.0210051	0.983242	0.999563	1.13918	0.75	-1.39061	0.164345	0.590582	1.20341	0.662132	-0.684801	0.573793	0.795073	1.1713	0.706066	Axi	GNAI2	CXCR3	GNAI2	CXCR3	0.0210051	0.983242	0.999563	1.21919	0.823944	-1.39061	0.164345	0.590582	1.51875	0.790136	-0.684801	0.573793	0.795073	1.36897	0.80704	Control
B cells	CD8	GNAI2^F2R	GNAI2	F2R	GNAI2	F2R	0.0210051	0.983242	0.999563	1.13918	0.75	-2.97687	0.00291208	0.0637497	0.725354	0.512102	-1.47793	0.493077	0.531656	0.932269	0.631051	Axi	GNAI2	F2R	GNAI2	F2R	0.0210051	0.983242	0.999563	1.21919	0.823944	-2.97687	0.00291208	0.0637497	0.838406	0.571036	-1.47793	0.493077	0.531656	1.0288	0.69749	Control
B cells	CD8	GNAI2^IGF1R	GNAI2	IGF1R	GNAI2	IGF1R	0.0210051	0.983242	0.999563	1.13918	0.75	0.0459347	0.963362	0.993445	0.0331714	0.0282056	0.0334699	0.973302	0.996504	0.586178	0.389103	Axi	GNAI2	IGF1R	GNAI2	IGF1R	0.0210051	0.983242	0.999563	1.21919	0.823944	0.0459347	0.963362	0.993445	0.0270022	0.0227943	0.0334699	0.973302	0.996504	0.623094	0.423369	Control
B cells	CD8	GNAI2^S1PR1	GNAI2	S1PR1	GNAI2	S1PR1	0.0210051	0.983242	0.999563	1.13918	0.75	0.456153	0.64828	0.923481	0.554156	0.363873	0.238579	0.815761	0.961522	0.84667	0.556936	Axi	GNAI2	S1PR1	GNAI2	S1PR1	0.0210051	0.983242	0.999563	1.21919	0.823944	0.456153	0.64828	0.923481	0.498394	0.336608	0.238579	0.815761	0.961522	0.85879	0.580276	Control
B cells	CD8	GNAI2^S1PR4	GNAI2	S1PR4	GNAI2	S1PR4	0.0210051	0.983242	0.999563	1.13918	0.75	0.478442	0.632336	0.917925	0.765647	0.534307	0.249724	0.807789	0.958744	0.952415	0.642153	Axi	GNAI2	S1PR4	GNAI2	S1PR4	0.0210051	0.983242	0.999563	1.21919	0.823944	0.478442	0.632336	0.917925	0.748019	0.539202	0.249724	0.807789	0.958744	0.983603	0.681573	Control
B cells	CD8	GNAI2^S1PR5	GNAI2	S1PR5	GNAI2	S1PR5	0.0210051	0.983242	0.999563	1.13918	0.75	0.0544421	0.956583	0.991571	0.243736	0.181236	0.0377236	0.969912	0.995567	0.69146	0.465618	Axi	GNAI2	S1PR5	GNAI2	S1PR5	0.0210051	0.983242	0.999563	1.21919	0.823944	0.0544421	0.956583	0.991571	0.234409	0.17528	0.0377236	0.969912	0.995567	0.726798	0.499612	Control
B cells	CD8	GNAI2^TSHR	GNAI2	TSHR	GNAI2	TSHR	0.0210051	0.983242	0.999563	1.13918	0.75	-1.84208	0.0654635	0.385456	0.0203935	0.0182036	-0.910537	0.524353	0.69251	0.579789	0.384102	Axi	GNAI2	TSHR	GNAI2	TSHR	0.0210051	0.983242	0.999563	1.21919	0.823944	-1.84208	0.0654635	0.385456	0.0337068	0.0300648	-0.910537	0.524353	0.69251	0.626447	0.427004	Control
B cells	CD8	GNAS^ADCY7	GNAS	ADCY7	GNAS	ADCY7	-1.48379	0.137864	0.999563	1.69532	0.9	-1.69787	0.0895325	0.45238	0.155902	0.132827	-1.59083	0.113698	0.725971	0.925613	0.516413	Axi	GNAS	ADCY7	GNAS	ADCY7	-1.48379	0.137864	0.999563	2.03482	0.978873	-1.69787	0.0895325	0.45238	0.187157	0.160346	-1.59083	0.113698	0.725971	1.11099	0.56961	Control
B cells	CD8	GNAS^ADCY9	GNAS	ADCY9	GNAS	ADCY9	-1.48379	0.137864	0.999563	1.69532	0.9	0.50305	0.614929	0.912948	0.040179	0.0354071	-0.490372	0.376396	0.956255	0.867752	0.467704	Axi	GNAS	ADCY9	GNAS	ADCY9	-1.48379	0.137864	0.999563	2.03482	0.978873	0.50305	0.614929	0.912948	0.0371524	0.0318334	-0.490372	0.376396	0.956255	1.03599	0.505353	Control
B cells	CD8	GNAS^ADRB2	GNAS	ADRB2	GNAS	ADRB2	-1.48379	0.137864	0.999563	1.69532	0.9	0.86546	0.386786	0.803401	0.303054	0.221644	-0.309167	0.262325	0.901482	0.999189	0.560822	Axi	GNAS	ADRB2	GNAS	ADRB2	-1.48379	0.137864	0.999563	2.03482	0.978873	0.86546	0.386786	0.803401	0.22939	0.178228	-0.309167	0.262325	0.901482	1.1321	0.57855	Control
B cells	CD8	GNAS^PTGDR	GNAS	PTGDR	GNAS	PTGDR	-1.48379	0.137864	0.999563	1.69532	0.9	0.480927	0.630569	0.917523	0.17477	0.140628	-0.501434	0.384216	0.958543	0.935047	0.520314	Axi	GNAS	PTGDR	GNAS	PTGDR	-1.48379	0.137864	0.999563	2.03482	0.978873	0.480927	0.630569	0.917523	0.16497	0.132443	-0.501434	0.384216	0.958543	1.09989	0.555658	Control
B cells	CD8	GNAS^TSHR	GNAS	TSHR	GNAS	TSHR	-1.48379	0.137864	0.999563	1.69532	0.9	-1.84208	0.0654635	0.385456	0.0203935	0.0182036	-1.66294	0.101664	0.69251	0.857859	0.459102	Axi	GNAS	TSHR	GNAS	TSHR	-1.48379	0.137864	0.999563	2.03482	0.978873	-1.84208	0.0654635	0.385456	0.0337068	0.0300648	-1.66294	0.101664	0.69251	1.03426	0.504469	Control
B cells	CD8	GPI^AMFR	GPI	AMFR	GPI	AMFR	0.161075	0.872034	0.999563	0.450958	0.38	1.45876	0.14463	0.560456	0.191323	0.163033	0.809919	0.508332	0.78001	0.32114	0.271516	Axi	GPI	AMFR	GPI	AMFR	0.161075	0.872034	0.999563	0.474356	0.408451	1.45876	0.14463	0.560456	0.166478	0.144429	0.809919	0.508332	0.78001	0.320417	0.27644	Control
B cells	CD8	GRN^TNFRSF1A	GRN	TNFRSF1A	GRN	TNFRSF1A	0.191365	0.848239	0.999563	0.770021	0.57	0.461111	0.644719	0.922183	0.402606	0.320664	0.326238	0.746479	0.960873	0.586314	0.445332	Axi	GRN	TNFRSF1A	GRN	TNFRSF1A	0.191365	0.848239	0.999563	0.773501	0.56338	0.461111	0.644719	0.922183	0.371842	0.298487	0.326238	0.746479	0.960873	0.572671	0.430934	Control
B cells	CD8	GRN^TNFRSF1B	GRN	TNFRSF1B	GRN	TNFRSF1B	0.191365	0.848239	0.999563	0.770021	0.57	-3.01558	0.00256489	0.0585957	0.422417	0.329866	-1.41211	0.425402	0.529079	0.596219	0.449933	Axi	GRN	TNFRSF1B	GRN	TNFRSF1B	0.191365	0.848239	0.999563	0.773501	0.56338	-3.01558	0.00256489	0.0585957	0.538237	0.408725	-1.41211	0.425402	0.529079	0.655869	0.486052	Control
B cells	CD8	GSTO1^RYR1	GSTO1	RYR1	GSTO1	RYR1	-0.576027	0.564597	0.999563	0.268195	0.24	-3.81587	0.000135702	0.00733493	0.0635869	0.0544109	-2.19595	0.282366	0.503449	0.165891	0.147205	Axi	GSTO1	RYR1	GSTO1	RYR1	-0.576027	0.564597	0.999563	0.32558	0.288732	-3.81587	0.000135702	0.00733493	0.121528	0.105522	-2.19595	0.282366	0.503449	0.223554	0.197127	Control
B cells	CD8	GSTP1^TRAF2	GSTP1	TRAF2	GSTP1	TRAF2	0.446336	0.655354	0.999563	1.41472	0.79	-2.31035	0.0208691	0.213604	0.0986386	0.0858172	-0.932004	0.338112	0.606583	0.75668	0.437909	Axi	GSTP1	TRAF2	GSTP1	TRAF2	0.446336	0.655354	0.999563	1.32418	0.767606	-2.31035	0.0208691	0.213604	0.12856	0.113578	-0.932004	0.338112	0.606583	0.726368	0.440592	Control
B cells	CD8	HLA-A^APLP2	HLA-A	APLP2	HLA-A	APLP2	0.236196	0.813281	0.999563	3.22224	1	2.25036	0.0244259	0.230474	0.322549	0.25125	1.24328	0.418853	0.615018	1.77239	0.625625	Axi	HLA-A	APLP2	HLA-A	APLP2	0.236196	0.813281	0.999563	3.16981	0.992958	2.25036	0.0244259	0.230474	0.229043	0.181765	1.24328	0.418853	0.615018	1.69942	0.587361	Control
B cells	CD8	HLA-A^CD8A	HLA-A	CD8A	HLA-A	CD8A	0.236196	0.813281	0.999563	3.22224	1	-3.49374	0.000476313	0.0184303	1.87044	0.792959	-1.62877	0.406878	0.508997	2.54634	0.896479	Axi	HLA-A	CD8A	HLA-A	CD8A	0.236196	0.813281	0.999563	3.16981	0.992958	-3.49374	0.000476313	0.0184303	2.17111	0.832384	-1.62877	0.406878	0.508997	2.67046	0.912671	Control
B cells	CD8	HLA-A^CD8B	HLA-A	CD8B	HLA-A	CD8B	0.236196	0.813281	0.999563	3.22224	1	-5.55722	2.74101e-08	8.98196e-06	1.17484	0.644929	-2.66051	0.40664	0.499786	2.19854	0.822464	Axi	HLA-A	CD8B	HLA-A	CD8B	0.236196	0.813281	0.999563	3.16981	0.992958	-5.55722	2.74101e-08	8.98196e-06	1.55462	0.730399	-2.66051	0.40664	0.499786	2.36221	0.861678	Control
B cells	CD8	HLA-A^CD8B2	HLA-A	CD8B2	HLA-A	CD8B2	0.236196	0.813281	0.999563	3.22224	1	-0.855492	0.392279	0.806495	0.0582683	0.0512102	-0.309648	0.60278	0.903029	1.64025	0.525605	Axi	HLA-A	CD8B2	HLA-A	CD8B2	0.236196	0.813281	0.999563	3.16981	0.992958	-0.855492	0.392279	0.806495	0.0834965	0.0719198	-0.309648	0.60278	0.903029	1.62665	0.532439	Control
B cells	CD8	HLA-A^ERBB2	HLA-A	ERBB2	HLA-A	ERBB2	0.236196	0.813281	0.999563	3.22224	1	0.479827	0.631351		0.0144492	0.0126025	0.358011	0.722316	0.999563	1.61834	0.506301	Axi	HLA-A	ERBB2	HLA-A	ERBB2	0.236196	0.813281	0.999563	3.16981	0.992958	0.479827	0.631351		0.0120429	0.0102181	0.358011	0.722316	0.999563	1.59092	0.501588	Control
B cells	CD8	HLA-A^KIR2DL1	HLA-A	KIR2DL1	HLA-A	KIR2DL1	0.236196	0.813281	0.999563	3.22224	1	-0.645531	0.518583	0.871453	0.0421824	0.0320064	-0.204667	0.665932	0.935508	1.63221	0.516003	Axi	HLA-A	KIR2DL1	HLA-A	KIR2DL1	0.236196	0.813281	0.999563	3.16981	0.992958	-0.645531	0.518583	0.871453	0.0421699	0.0308509	-0.204667	0.665932	0.935508	1.60599	0.511904	Control
B cells	CD8	HLA-A^KIR2DL3	HLA-A	KIR2DL3	HLA-A	KIR2DL3	0.236196	0.813281	0.999563	3.22224	1	-0.837037	0.402572	0.811022	0.0881938	0.0564113	-0.30042	0.607926	0.905293	1.65522	0.528206	Axi	HLA-A	KIR2DL3	HLA-A	KIR2DL3	0.236196	0.813281	0.999563	3.16981	0.992958	-0.837037	0.402572	0.811022	0.0870728	0.0554136	-0.30042	0.607926	0.905293	1.62844	0.524186	Control
B cells	CD8	HLA-A^KIR3DL1	HLA-A	KIR3DL1	HLA-A	KIR3DL1	0.236196	0.813281	0.999563	3.22224	1	-0.261409	0.793777	0.958488	0.0824966	0.0522104	-0.0126063	0.803529	0.979025	1.65237	0.526105	Axi	HLA-A	KIR3DL1	HLA-A	KIR3DL1	0.236196	0.813281	0.999563	3.16981	0.992958	-0.261409	0.793777	0.958488	0.0895953	0.0558066	-0.0126063	0.803529	0.979025	1.6297	0.524382	Control
B cells	CD8	HLA-A^KIR3DL2	HLA-A	KIR3DL2	HLA-A	KIR3DL2	0.236196	0.813281	0.999563	3.22224	1	-0.135723	0.89204	0.97994	0.143761	0.0966193	0.0502366	0.85266	0.989752	1.683	0.54831	Axi	HLA-A	KIR3DL2	HLA-A	KIR3DL2	0.236196	0.813281	0.999563	3.16981	0.992958	-0.135723	0.89204	0.97994	0.135256	0.0905875	0.0502366	0.85266	0.989752	1.65253	0.541773	Control
B cells	CD8	HLA-A^LILRB1	HLA-A	LILRB1	HLA-A	LILRB1	0.236196	0.813281	0.999563	3.22224	1	-0.282478	0.777577	0.954651	0.0888352	0.0724145	-0.0231409	0.795429	0.977107	1.65554	0.536207	Axi	HLA-A	LILRB1	HLA-A	LILRB1	0.236196	0.813281	0.999563	3.16981	0.992958	-0.282478	0.777577	0.954651	0.103101	0.0827275	-0.0231409	0.795429	0.977107	1.63645	0.537843	Control
B cells	CD8	HLA-B^CD3D	HLA-B	CD3D	HLA-B	CD3D	-0.00335477	0.997323	0.999563	3.90521	1	-4.82016	1.43442e-06	0.000210542	1.62461	0.840768	-2.41176	0.498662	0.499887	2.76491	0.920384	Axi	HLA-B	CD3D	HLA-B	CD3D	-0.00335477	0.997323	0.999563	3.92999	1	-4.82016	1.43442e-06	0.000210542	2.02671	0.909216	-2.41176	0.498662	0.499887	2.97835	0.954608	Control
B cells	CD8	HLA-B^CD8A	HLA-B	CD8A	HLA-B	CD8A	-0.00335477	0.997323	0.999563	3.90521	1	-3.49374	0.000476313	0.0184303	1.87044	0.792959	-1.74855	0.4989	0.508997	2.88782	0.896479	Axi	HLA-B	CD8A	HLA-B	CD8A	-0.00335477	0.997323	0.999563	3.92999	1	-3.49374	0.000476313	0.0184303	2.17111	0.832384	-1.74855	0.4989	0.508997	3.05055	0.916192	Control
B cells	CD8	HLA-B^CD8B	HLA-B	CD8B	HLA-B	CD8B	-0.00335477	0.997323	0.999563	3.90521	1	-5.55722	2.74101e-08	8.98196e-06	1.17484	0.644929	-2.78029	0.498662	0.499786	2.54002	0.822464	Axi	HLA-B	CD8B	HLA-B	CD8B	-0.00335477	0.997323	0.999563	3.92999	1	-5.55722	2.74101e-08	8.98196e-06	1.55462	0.730399	-2.78029	0.498662	0.499786	2.7423	0.865199	Control
B cells	CD8	HLA-B^CD8B2	HLA-B	CD8B2	HLA-B	CD8B2	-0.00335477	0.997323	0.999563	3.90521	1	-0.855492	0.392279	0.806495	0.0582683	0.0512102	-0.429423	0.694801	0.903029	1.98174	0.525605	Axi	HLA-B	CD8B2	HLA-B	CD8B2	-0.00335477	0.997323	0.999563	3.92999	1	-0.855492	0.392279	0.806495	0.0834965	0.0719198	-0.429423	0.694801	0.903029	2.00674	0.53596	Control
B cells	CD8	HLA-B^KIR2DL3	HLA-B	KIR2DL3	HLA-B	KIR2DL3	-0.00335477	0.997323	0.999563	3.90521	1	-0.837037	0.402572	0.811022	0.0881938	0.0564113	-0.420196	0.699948	0.905293	1.9967	0.528206	Axi	HLA-B	KIR2DL3	HLA-B	KIR2DL3	-0.00335477	0.997323	0.999563	3.92999	1	-0.837037	0.402572	0.811022	0.0870728	0.0554136	-0.420196	0.699948	0.905293	2.00853	0.527707	Control
B cells	CD8	HLA-B^KIR3DL1	HLA-B	KIR3DL1	HLA-B	KIR3DL1	-0.00335477	0.997323	0.999563	3.90521	1	-0.261409	0.793777	0.958488	0.0824966	0.0522104	-0.132382	0.89555	0.979025	1.99385	0.526105	Axi	HLA-B	KIR3DL1	HLA-B	KIR3DL1	-0.00335477	0.997323	0.999563	3.92999	1	-0.261409	0.793777	0.958488	0.0895953	0.0558066	-0.132382	0.89555	0.979025	2.00979	0.527903	Control
B cells	CD8	HLA-B^KIR3DL2	HLA-B	KIR3DL2	HLA-B	KIR3DL2	-0.00335477	0.997323	0.999563	3.90521	1	-0.135723	0.89204	0.97994	0.143761	0.0966193	-0.0695388	0.944682	0.989752	2.02449	0.54831	Axi	HLA-B	KIR3DL2	HLA-B	KIR3DL2	-0.00335477	0.997323	0.999563	3.92999	1	-0.135723	0.89204	0.97994	0.135256	0.0905875	-0.0695388	0.944682	0.989752	2.03262	0.545294	Control
B cells	CD8	HLA-B^KLRD1	HLA-B	KLRD1	HLA-B	KLRD1	-0.00335477	0.997323	0.999563	3.90521	1	-1.58755	0.112387	0.504908	0.552553	0.343469	-0.795455	0.554855	0.752236	2.22888	0.671734	Axi	HLA-B	KLRD1	HLA-B	KLRD1	-0.00335477	0.997323	0.999563	3.92999	1	-1.58755	0.112387	0.504908	0.615942	0.353901	-0.795455	0.554855	0.752236	2.27296	0.67695	Control
B cells	CD8	HLA-B^LILRB1	HLA-B	LILRB1	HLA-B	LILRB1	-0.00335477	0.997323	0.999563	3.90521	1	-0.282478	0.777577	0.954651	0.0888352	0.0724145	-0.142916	0.88745	0.977107	1.99702	0.536207	Axi	HLA-B	LILRB1	HLA-B	LILRB1	-0.00335477	0.997323	0.999563	3.92999	1	-0.282478	0.777577	0.954651	0.103101	0.0827275	-0.142916	0.88745	0.977107	2.01654	0.541364	Control
B cells	CD8	HLA-C^CD8A	HLA-C	CD8A	HLA-C	CD8A	0.18703	0.851637	0.999563	3.1066	1	-3.49374	0.000476313	0.0184303	1.87044	0.792959	-1.65335	0.426057	0.508997	2.48852	0.896479	Axi	HLA-C	CD8A	HLA-C	CD8A	0.18703	0.851637	0.999563	3.03067	0.992958	-3.49374	0.000476313	0.0184303	2.17111	0.832384	-1.65335	0.426057	0.508997	2.60089	0.912671	Control
B cells	CD8	HLA-C^CD8B	HLA-C	CD8B	HLA-C	CD8B	0.18703	0.851637	0.999563	3.1066	1	-5.55722	2.74101e-08	8.98196e-06	1.17484	0.644929	-2.6851	0.425819	0.499786	2.14072	0.822464	Axi	HLA-C	CD8B	HLA-C	CD8B	0.18703	0.851637	0.999563	3.03067	0.992958	-5.55722	2.74101e-08	8.98196e-06	1.55462	0.730399	-2.6851	0.425819	0.499786	2.29264	0.861678	Control
B cells	CD8	HLA-C^CD8B2	HLA-C	CD8B2	HLA-C	CD8B2	0.18703	0.851637	0.999563	3.1066	1	-0.855492	0.392279	0.806495	0.0582683	0.0512102	-0.334231	0.621958	0.903029	1.58243	0.525605	Axi	HLA-C	CD8B2	HLA-C	CD8B2	0.18703	0.851637	0.999563	3.03067	0.992958	-0.855492	0.392279	0.806495	0.0834965	0.0719198	-0.334231	0.621958	0.903029	1.55709	0.532439	Control
B cells	CD8	HLA-C^KIR2DL1	HLA-C	KIR2DL1	HLA-C	KIR2DL1	0.18703	0.851637	0.999563	3.1066	1	-0.645531	0.518583	0.871453	0.0421824	0.0320064	-0.229251	0.68511	0.935508	1.57439	0.516003	Axi	HLA-C	KIR2DL1	HLA-C	KIR2DL1	0.18703	0.851637	0.999563	3.03067	0.992958	-0.645531	0.518583	0.871453	0.0421699	0.0308509	-0.229251	0.68511	0.935508	1.53642	0.511904	Control
B cells	CD8	HLA-C^KIR2DL3	HLA-C	KIR2DL3	HLA-C	KIR2DL3	0.18703	0.851637	0.999563	3.1066	1	-0.837037	0.402572	0.811022	0.0881938	0.0564113	-0.325003	0.627105	0.905293	1.5974	0.528206	Axi	HLA-C	KIR2DL3	HLA-C	KIR2DL3	0.18703	0.851637	0.999563	3.03067	0.992958	-0.837037	0.402572	0.811022	0.0870728	0.0554136	-0.325003	0.627105	0.905293	1.55887	0.524186	Control
B cells	CD8	HLA-C^KIR3DL1	HLA-C	KIR3DL1	HLA-C	KIR3DL1	0.18703	0.851637	0.999563	3.1066	1	-0.261409	0.793777	0.958488	0.0824966	0.0522104	-0.0371895	0.822707	0.979025	1.59455	0.526105	Axi	HLA-C	KIR3DL1	HLA-C	KIR3DL1	0.18703	0.851637	0.999563	3.03067	0.992958	-0.261409	0.793777	0.958488	0.0895953	0.0558066	-0.0371895	0.822707	0.979025	1.56013	0.524382	Control
B cells	CD8	HLA-C^LILRB1	HLA-C	LILRB1	HLA-C	LILRB1	0.18703	0.851637	0.999563	3.1066	1	-0.282478	0.777577	0.954651	0.0888352	0.0724145	-0.0477241	0.814607	0.977107	1.59772	0.536207	Axi	HLA-C	LILRB1	HLA-C	LILRB1	0.18703	0.851637	0.999563	3.03067	0.992958	-0.282478	0.777577	0.954651	0.103101	0.0827275	-0.0477241	0.814607	0.977107	1.56689	0.537843	Control
B cells	CD8	HLA-DMA^CD4	HLA-DMA	CD4	HLA-DMA	CD4	-1.12637	0.260008	0.999563	1.18923	0.73	-0.202484	0.839538	0.967346	0.0518156	0.0428086	-0.664428	0.549773	0.983454	0.620525	0.386404	Axi	HLA-DMA	CD4	HLA-DMA	CD4	-1.12637	0.260008	0.999563	1.51571	0.838028	-0.202484	0.839538	0.967346	0.0544459	0.044213	-0.664428	0.549773	0.983454	0.785076	0.441121	Control
B cells	CD8	HLA-DMB^CD4	HLA-DMB	CD4	HLA-DMB	CD4	-0.503696	0.614475	0.999563	0.980401	0.68	-0.202484	0.839538	0.967346	0.0518156	0.0428086	-0.35309	0.727007	0.983454	0.516108	0.361404	Axi	HLA-DMB	CD4	HLA-DMB	CD4	-0.503696	0.614475	0.999563	1.11028	0.71831	-0.202484	0.839538	0.967346	0.0544459	0.044213	-0.35309	0.727007	0.983454	0.582364	0.381261	Control
B cells	CD8	HLA-DOB^CD4	HLA-DOB	CD4	HLA-DOB	CD4	-2.28347	0.0224027	0.999563	0.11622	0.11	-0.202484	0.839538	0.967346	0.0518156	0.0428086	-1.24298	0.43097	0.983454	0.0840178	0.0764043	Axi	HLA-DOB	CD4	HLA-DOB	CD4	-2.28347	0.0224027	0.999563	0.251042	0.225352	-0.202484	0.839538	0.967346	0.0544459	0.044213	-1.24298	0.43097	0.983454	0.152744	0.134783	Control
B cells	CD8	HLA-DPA1^CD4	HLA-DPA1	CD4	HLA-DPA1	CD4	-2.26921	0.0232557	0.999563	2.04197	0.94	-0.202484	0.839538	0.967346	0.0518156	0.0428086	-1.23585	0.431397	0.983454	1.04689	0.491404	Axi	HLA-DPA1	CD4	HLA-DPA1	CD4	-2.26921	0.0232557	0.999563	2.6096	0.971831	-0.202484	0.839538	0.967346	0.0544459	0.044213	-1.23585	0.431397	0.983454	1.33202	0.508022	Control
B cells	CD8	HLA-DPA1^LAG3	HLA-DPA1	LAG3	HLA-DPA1	LAG3	-2.26921	0.0232557	0.999563	2.04197	0.94	-2.63551	0.00840118	0.124957	0.510982	0.335067	-2.45236	0.0158284	0.56226	1.27648	0.637534	Axi	HLA-DPA1	LAG3	HLA-DPA1	LAG3	-2.26921	0.0232557	0.999563	2.6096	0.971831	-2.63551	0.00840118	0.124957	0.92205	0.498723	-2.45236	0.0158284	0.56226	1.76582	0.735277	Control
B cells	CD8	HLA-DPB1^CD4	HLA-DPB1	CD4	HLA-DPB1	CD4	-2.63502	0.00841315	0.999563	1.52743	0.83	-0.202484	0.839538	0.967346	0.0518156	0.0428086	-1.41875	0.423976	0.983454	0.789625	0.436404	Axi	HLA-DPB1	CD4	HLA-DPB1	CD4	-2.63502	0.00841315	0.999563	2.22883	0.957746	-0.202484	0.839538	0.967346	0.0544459	0.044213	-1.41875	0.423976	0.983454	1.14164	0.50098	Control
B cells	CD8	HLA-DPB1^LAG3	HLA-DPB1	LAG3	HLA-DPB1	LAG3	-2.63502	0.00841315	0.999563	1.52743	0.83	-2.63551	0.00840118	0.124957	0.510982	0.335067	-2.63526	0.00840717	0.56226	1.01921	0.582534	Axi	HLA-DPB1	LAG3	HLA-DPB1	LAG3	-2.63502	0.00841315	0.999563	2.22883	0.957746	-2.63551	0.00840118	0.124957	0.92205	0.498723	-2.63526	0.00840717	0.56226	1.57544	0.728235	Control
B cells	CD8	HLA-DQA1^CD4	HLA-DQA1	CD4	HLA-DQA1	CD4	-2.36731	0.017918	0.999563	1.248	0.76	-0.202484	0.839538	0.967346	0.0518156	0.0428086	-1.2849	0.428728	0.983454	0.649907	0.401404	Axi	HLA-DQA1	CD4	HLA-DQA1	CD4	-2.36731	0.017918	0.999563	1.67517	0.816901	-0.202484	0.839538	0.967346	0.0544459	0.044213	-1.2849	0.428728	0.983454	0.864806	0.430557	Control
B cells	CD8	HLA-DQA1^LAG3	HLA-DQA1	LAG3	HLA-DQA1	LAG3	-2.36731	0.017918	0.999563	1.248	0.76	-2.63551	0.00840118	0.124957	0.510982	0.335067	-2.50141	0.0131596	0.56226	0.87949	0.547534	Axi	HLA-DQA1	LAG3	HLA-DQA1	LAG3	-2.36731	0.017918	0.999563	1.67517	0.816901	-2.63551	0.00840118	0.124957	0.92205	0.498723	-2.50141	0.0131596	0.56226	1.29861	0.657812	Control
B cells	CD8	HLA-DQB1^CD4	HLA-DQB1	CD4	HLA-DQB1	CD4	-2.08089	0.037444	0.999563	1.56055	0.85	-0.202484	0.839538	0.967346	0.0518156	0.0428086	-1.14169	0.438491	0.983454	0.806181	0.446404	Axi	HLA-DQB1	CD4	HLA-DQB1	CD4	-2.08089	0.037444	0.999563	2.08128	0.901408	-0.202484	0.839538	0.967346	0.0544459	0.044213	-1.14169	0.438491	0.983454	1.06786	0.472811	Control
B cells	CD8	HLA-DQB1^LAG3	HLA-DQB1	LAG3	HLA-DQB1	LAG3	-2.08089	0.037444	0.999563	1.56055	0.85	-2.63551	0.00840118	0.124957	0.510982	0.335067	-2.3582	0.0229226	0.56226	1.03576	0.592534	Axi	HLA-DQB1	LAG3	HLA-DQB1	LAG3	-2.08089	0.037444	0.999563	2.08128	0.901408	-2.63551	0.00840118	0.124957	0.92205	0.498723	-2.3582	0.0229226	0.56226	1.50166	0.700066	Control
B cells	CD8	HLA-DRA^CD4	HLA-DRA	CD4	HLA-DRA	CD4	-2.2497	0.0244678	0.999563	2.58407	0.97	-0.202484	0.839538	0.967346	0.0518156	0.0428086	-1.22609	0.432003	0.983454	1.31794	0.506404	Axi	HLA-DRA	CD4	HLA-DRA	CD4	-2.2497	0.0244678	0.999563	3.26377	0.985915	-0.202484	0.839538	0.967346	0.0544459	0.044213	-1.22609	0.432003	0.983454	1.65911	0.515064	Control
B cells	CD8	HLA-DRA^LAG3	HLA-DRA	LAG3	HLA-DRA	LAG3	-2.2497	0.0244678	0.999563	2.58407	0.97	-2.63551	0.00840118	0.124957	0.510982	0.335067	-2.4426	0.0164345	0.56226	1.54753	0.652534	Axi	HLA-DRA	LAG3	HLA-DRA	LAG3	-2.2497	0.0244678	0.999563	3.26377	0.985915	-2.63551	0.00840118	0.124957	0.92205	0.498723	-2.4426	0.0164345	0.56226	2.09291	0.742319	Control
B cells	CD8	HLA-DRB1^CD4	HLA-DRB1	CD4	HLA-DRB1	CD4	-2.27175	0.0231014	0.999563	1.9952	0.93	-0.202484	0.839538	0.967346	0.0518156	0.0428086	-1.23712	0.43132	0.983454	1.02351	0.486404	Axi	HLA-DRB1	CD4	HLA-DRB1	CD4	-2.27175	0.0231014	0.999563	2.5794	0.964789	-0.202484	0.839538	0.967346	0.0544459	0.044213	-1.23712	0.43132	0.983454	1.31693	0.504501	Control
B cells	CD8	HLA-DRB1^LAG3	HLA-DRB1	LAG3	HLA-DRB1	LAG3	-2.27175	0.0231014	0.999563	1.9952	0.93	-2.63551	0.00840118	0.124957	0.510982	0.335067	-2.45363	0.0157513	0.56226	1.25309	0.632534	Axi	HLA-DRB1	LAG3	HLA-DRB1	LAG3	-2.27175	0.0231014	0.999563	2.5794	0.964789	-2.63551	0.00840118	0.124957	0.92205	0.498723	-2.45363	0.0157513	0.56226	1.75073	0.731756	Control
B cells	CD8	HLA-DRB5^CD4	HLA-DRB5	CD4	HLA-DRB5	CD4	-2.42026	0.0155093	0.999563	1.26508	0.81	-0.202484	0.839538	0.967346	0.0518156	0.0428086	-1.31137	0.427524	0.983454	0.658447	0.426404	Axi	HLA-DRB5	CD4	HLA-DRB5	CD4	-2.42026	0.0155093	0.999563	1.66894	0.830986	-0.202484	0.839538	0.967346	0.0544459	0.044213	-1.31137	0.427524	0.983454	0.861692	0.437599	Control
B cells	CD8	HLA-DRB5^LAG3	HLA-DRB5	LAG3	HLA-DRB5	LAG3	-2.42026	0.0155093	0.999563	1.26508	0.81	-2.63551	0.00840118	0.124957	0.510982	0.335067	-2.52788	0.0119552	0.56226	0.888031	0.572534	Axi	HLA-DRB5	LAG3	HLA-DRB5	LAG3	-2.42026	0.0155093	0.999563	1.66894	0.830986	-2.63551	0.00840118	0.124957	0.92205	0.498723	-2.52788	0.0119552	0.56226	1.29549	0.664854	Control
B cells	CD8	HLA-E^CD8A	HLA-E	CD8A	HLA-E	CD8A	-0.632647	0.526964	0.999563	2.16046	0.95	-3.49374	0.000476313	0.0184303	1.87044	0.792959	-2.06319	0.26372	0.508997	2.01545	0.871479	Axi	HLA-E	CD8A	HLA-E	CD8A	-0.632647	0.526964	0.999563	2.35804	0.985915	-3.49374	0.000476313	0.0184303	2.17111	0.832384	-2.06319	0.26372	0.508997	2.26458	0.90915	Control
B cells	CD8	HLA-E^CD8B	HLA-E	CD8B	HLA-E	CD8B	-0.632647	0.526964	0.999563	2.16046	0.95	-5.55722	2.74101e-08	8.98196e-06	1.17484	0.644929	-3.09493	0.263482	0.499786	1.66765	0.797464	Axi	HLA-E	CD8B	HLA-E	CD8B	-0.632647	0.526964	0.999563	2.35804	0.985915	-5.55722	2.74101e-08	8.98196e-06	1.55462	0.730399	-3.09493	0.263482	0.499786	1.95633	0.858157	Control
B cells	CD8	HLA-E^CD8B2	HLA-E	CD8B2	HLA-E	CD8B2	-0.632647	0.526964	0.999563	2.16046	0.95	-0.855492	0.392279	0.806495	0.0582683	0.0512102	-0.74407	0.459621	0.903029	1.10937	0.500605	Axi	HLA-E	CD8B2	HLA-E	CD8B2	-0.632647	0.526964	0.999563	2.35804	0.985915	-0.855492	0.392279	0.806495	0.0834965	0.0719198	-0.74407	0.459621	0.903029	1.22077	0.528918	Control
B cells	CD8	HLA-E^KIR3DL1	HLA-E	KIR3DL1	HLA-E	KIR3DL1	-0.632647	0.526964	0.999563	2.16046	0.95	-0.261409	0.793777	0.958488	0.0824966	0.0522104	-0.447028	0.660371	0.979025	1.12148	0.501105	Axi	HLA-E	KIR3DL1	HLA-E	KIR3DL1	-0.632647	0.526964	0.999563	2.35804	0.985915	-0.261409	0.793777	0.958488	0.0895953	0.0558066	-0.447028	0.660371	0.979025	1.22382	0.520861	Control
B cells	CD8	HLA-E^KLRC1_KLRD1	HLA-E	KLRC1	HLA-E	KLRC1_KLRD1	-0.632647	0.526964	0.999563	2.16046	0.95	-0.70705	0.479535	0.852391	0.100227	0.0604121	-0.669849	0.50325	0.925977	1.13034	0.505206	Axi	HLA-E	KLRC1	HLA-E	KLRC1_KLRD1	-0.632647	0.526964	0.999563	2.35804	0.985915	-0.70705	0.479535	0.852391	0.113376	0.0636667	-0.669849	0.50325	0.925977	1.23571	0.524791	Control
B cells	CD8	HLA-E^KLRC2_KLRD1	HLA-E	KLRC2	HLA-E	KLRC2_KLRD1	-0.632647	0.526964	0.999563	2.16046	0.95	-0.553005	0.58026	0.899459	0.330553	0.189438	-0.592826	0.553612	0.949511	1.24551	0.569719	Axi	HLA-E	KLRC2	HLA-E	KLRC2_KLRD1	-0.632647	0.526964	0.999563	2.35804	0.985915	-0.553005	0.58026	0.899459	0.354531	0.19886	-0.592826	0.553612	0.949511	1.35629	0.592388	Control
B cells	CD8	HLA-E^KLRC3_KLRD1	HLA-E	KLRC3	HLA-E	KLRC3_KLRD1	-0.632647	0.526964	0.999563	2.16046	0.95	-0.830845	0.406061	0.813829	0.132056	0.10162	-0.731746	0.466512	0.906696	1.14626	0.52581	Axi	HLA-E	KLRC3	HLA-E	KLRC3_KLRD1	-0.632647	0.526964	0.999563	2.35804	0.985915	-0.830845	0.406061	0.813829	0.151755	0.109452	-0.731746	0.466512	0.906696	1.2549	0.547684	Control
B cells	CD8	HLA-E^KLRK1	HLA-E	KLRK1	HLA-E	KLRK1	-0.632647	0.526964	0.999563	2.16046	0.95	-4.35385	1.3377e-05	0.00118874	0.904509	0.590718	-2.49325	0.263489	0.500376	1.53249	0.770359	Axi	HLA-E	KLRK1	HLA-E	KLRK1	-0.632647	0.526964	0.999563	2.35804	0.985915	-4.35385	1.3377e-05	0.00118874	1.21994	0.717823	-2.49325	0.263489	0.500376	1.78899	0.851869	Control
B cells	CD8	HLA-F^CD8A	HLA-F	CD8A	HLA-F	CD8A	-1.22741	0.219669	0.999563	0.5903	0.46	-3.49374	0.000476313	0.0184303	1.87044	0.792959	-2.36057	0.110073	0.508997	1.23037	0.626479	Axi	HLA-F	CD8A	HLA-F	CD8A	-1.22741	0.219669	0.999563	0.909248	0.640845	-3.49374	0.000476313	0.0184303	2.17111	0.832384	-2.36057	0.110073	0.508997	1.54018	0.736614	Control
B cells	CD8	HLA-F^CD8B	HLA-F	CD8B	HLA-F	CD8B	-1.22741	0.219669	0.999563	0.5903	0.46	-5.55722	2.74101e-08	8.98196e-06	1.17484	0.644929	-3.39232	0.109835	0.499786	0.882568	0.552464	Axi	HLA-F	CD8B	HLA-F	CD8B	-1.22741	0.219669	0.999563	0.909248	0.640845	-5.55722	2.74101e-08	8.98196e-06	1.55462	0.730399	-3.39232	0.109835	0.499786	1.23193	0.685622	Control
B cells	CD8	HLA-F^CD8B2	HLA-F	CD8B2	HLA-F	CD8B2	-1.22741	0.219669	0.999563	0.5903	0.46	-0.855492	0.392279	0.806495	0.0582683	0.0512102	-1.04145	0.305974	0.903029	0.324284	0.255605	Axi	HLA-F	CD8B2	HLA-F	CD8B2	-1.22741	0.219669	0.999563	0.909248	0.640845	-0.855492	0.392279	0.806495	0.0834965	0.0719198	-1.04145	0.305974	0.903029	0.496372	0.356382	Control
B cells	CD8	HLA-F^KIR3DL1	HLA-F	KIR3DL1	HLA-F	KIR3DL1	-1.22741	0.219669	0.999563	0.5903	0.46	-0.261409	0.793777	0.958488	0.0824966	0.0522104	-0.744408	0.506723	0.979025	0.336398	0.256105	Axi	HLA-F	KIR3DL1	HLA-F	KIR3DL1	-1.22741	0.219669	0.999563	0.909248	0.640845	-0.261409	0.793777	0.958488	0.0895953	0.0558066	-0.744408	0.506723	0.979025	0.499422	0.348326	Control
B cells	CD8	HLA-F^KIR3DL2	HLA-F	KIR3DL2	HLA-F	KIR3DL2	-1.22741	0.219669	0.999563	0.5903	0.46	-0.135723	0.89204	0.97994	0.143761	0.0966193	-0.681565	0.555855	0.989752	0.367031	0.27831	Axi	HLA-F	KIR3DL2	HLA-F	KIR3DL2	-1.22741	0.219669	0.999563	0.909248	0.640845	-0.135723	0.89204	0.97994	0.135256	0.0905875	-0.681565	0.555855	0.989752	0.522252	0.365716	Control
B cells	CD8	HLA-F^LILRB1	HLA-F	LILRB1	HLA-F	LILRB1	-1.22741	0.219669	0.999563	0.5903	0.46	-0.282478	0.777577	0.954651	0.0888352	0.0724145	-0.754943	0.498623	0.977107	0.339568	0.266207	Axi	HLA-F	LILRB1	HLA-F	LILRB1	-1.22741	0.219669	0.999563	0.909248	0.640845	-0.282478	0.777577	0.954651	0.103101	0.0827275	-0.754943	0.498623	0.977107	0.506174	0.361786	Control
B cells	CD8	HMGB1^AGER	HMGB1	AGER	HMGB1	AGER	-0.0450033	0.964105	0.999563	2.21151	0.97	-0.798934	0.424328	0.821295	0.0227215	0.020004	-0.421969	0.694217	0.910429	1.11711	0.495002	Axi	HMGB1	AGER	HMGB1	AGER	-0.0450033	0.964105	0.999563	2.17601	0.950704	-0.798934	0.424328	0.821295	0.0269237	0.0235803	-0.421969	0.694217	0.910429	1.10147	0.487142	Control
B cells	CD8	HMGB1^CXCR4	HMGB1	CXCR4	HMGB1	CXCR4	-0.0450033	0.964105	0.999563	2.21151	0.97	0.649957	0.51572	0.870493	2.4517	0.954991	0.302477	0.739912	0.935028	2.3316	0.962495	Axi	HMGB1	CXCR4	HMGB1	CXCR4	-0.0450033	0.964105	0.999563	2.17601	0.950704	0.649957	0.51572	0.870493	2.30125	0.944193	0.302477	0.739912	0.935028	2.23863	0.947449	Control
B cells	CD8	HMGB1^HAVCR2	HMGB1	HAVCR2	HMGB1	HAVCR2	-0.0450033	0.964105	0.999563	2.21151	0.97	-1.61023	0.107347	0.493767	0.15914	0.114823	-0.827617	0.535726	0.746665	1.18532	0.542411	Axi	HMGB1	HAVCR2	HMGB1	HAVCR2	-0.0450033	0.964105	0.999563	2.17601	0.950704	-1.61023	0.107347	0.493767	0.277043	0.184909	-0.827617	0.535726	0.746665	1.22653	0.567806	Control
B cells	CD8	HSPA8^ADRB2	HSPA8	ADRB2	HSPA8	ADRB2	-1.09274	0.274507	0.999563	1.40213	0.84	0.86546	0.386786	0.803401	0.303054	0.221644	-0.113641	0.330647	0.901482	0.852593	0.530822	Axi	HSPA8	ADRB2	HSPA8	ADRB2	-1.09274	0.274507	0.999563	1.52219	0.866197	0.86546	0.386786	0.803401	0.22939	0.178228	-0.113641	0.330647	0.901482	0.875789	0.522212	Control
B cells	CD8	HSPA8^LDLR	HSPA8	LDLR	HSPA8	LDLR	-1.09274	0.274507	0.999563	1.40213	0.84	-2.00785	0.0446591	0.315989	0.0245901	0.0208042	-1.5503	0.159583	0.657776	0.713361	0.430402	Axi	HSPA8	LDLR	HSPA8	LDLR	-1.09274	0.274507	0.999563	1.52219	0.866197	-2.00785	0.0446591	0.315989	0.0535961	0.046571	-1.5503	0.159583	0.657776	0.787892	0.456384	Control
B cells	CD8	ICAM2^ITGAL_ITGB2	ICAM2	ITGB2	ICAM2	ITGAL_ITGB2	-0.64993	0.515737	0.999563	0.19722	0.18	-3.94132	8.1036e-05	0.00508828	0.84926	0.579116	-2.29562	0.257909	0.502326	0.52324	0.379558	Axi	ICAM2	ITGB2	ICAM2	ITGAL_ITGB2	-0.64993	0.515737	0.999563	0.234986	0.204225	-3.94132	8.1036e-05	0.00508828	1.20704	0.729613	-2.29562	0.257909	0.502326	0.72101	0.466919	Control
B cells	CD8	ICAM2^ITGAM_ITGB2	ICAM2	ITGAM	ICAM2	ITGAM_ITGB2	-0.64993	0.515737	0.999563	0.19722	0.18	0.438549	0.660988		0.0136181	0.0124025	-0.105691	0.588363	0.999563	0.105419	0.0962012	Axi	ICAM2	ITGAM	ICAM2	ITGAM_ITGB2	-0.64993	0.515737	0.999563	0.234986	0.204225	0.438549	0.660988		0.0122121	0.0113971	-0.105691	0.588363	0.999563	0.123599	0.107811	Control
B cells	CD8	ICAM3^ITGAL	ICAM3	ITGAL	ICAM3	ITGAL	0.0873766	0.930372	0.999563	0.476635	0.4	-7.28283	3.26895e-13	4.28478e-10	0.388385	0.305461	-3.59773	0.465186	0.499782	0.43251	0.352731	Axi	ICAM3	ITGAL	ICAM3	ITGAL	0.0873766	0.930372	0.999563	0.433433	0.366197	-7.28283	3.26895e-13	4.28478e-10	0.63178	0.452348	-3.59773	0.465186	0.499782	0.532607	0.409273	Control
B cells	CD8	IL16^CCR5	IL16	CCR5	IL16	CCR5	0.602194	0.547045	0.999563	0.840912	0.63	-6.7211	1.80357e-11	1.45479e-08	0.209097	0.165433	-3.05945	0.273522	0.499782	0.525005	0.397717	Axi	IL16	CCR5	IL16	CCR5	0.602194	0.547045	0.999563	0.696248	0.528169	-6.7211	1.80357e-11	1.45479e-08	0.402638	0.303399	-3.05945	0.273522	0.499782	0.549443	0.415784	Control
B cells	CD8	IL16^CD4	IL16	CD4	IL16	CD4	0.602194	0.547045	0.999563	0.840912	0.63	-0.202484	0.839538	0.967346	0.0518156	0.0428086	0.199855	0.693291	0.983454	0.446364	0.336404	Axi	IL16	CD4	IL16	CD4	0.602194	0.547045	0.999563	0.696248	0.528169	-0.202484	0.839538	0.967346	0.0544459	0.044213	0.199855	0.693291	0.983454	0.375347	0.286191	Control
B cells	CD8	IL16^CD9	IL16	CD9	IL16	CD9	0.602194	0.547045	0.999563	0.840912	0.63	-3.41676	0.000633719	0.0230735	0.03746	0.0324065	-1.40728	0.273839	0.511318	0.439186	0.331203	Axi	IL16	CD9	IL16	CD9	0.602194	0.547045	0.999563	0.696248	0.528169	-3.41676	0.000633719	0.0230735	0.0632823	0.0510906	-1.40728	0.273839	0.511318	0.379765	0.28963	Control
B cells	CD8	IL16^KCNA3	IL16	KCNA3	IL16	KCNA3	0.602194	0.547045	0.999563	0.840912	0.63	1.97379	0.0484053	0.331533	0.240948	0.197039	1.28799	0.297725	0.665548	0.54093	0.41352	Axi	IL16	KCNA3	IL16	KCNA3	0.602194	0.547045	0.999563	0.696248	0.528169	1.97379	0.0484053	0.331533	0.199833	0.168795	1.28799	0.297725	0.665548	0.44804	0.348482	Control
B cells	CD8	IRAK4^TLR6	IRAK4	TLR6	IRAK4	TLR6	1.33253	0.182687	0.999563	0.255843	0.21	1.05051	0.293484		0.0134579	0.0122024	1.19152	0.238086	0.999563	0.134651	0.111101	Axi
B cells	CD8	ITGB2^CD226	ITGB2	CD226	ITGB2	CD226	-1.04818	0.294554	0.999563	0.108059	0.1	-0.113744	0.909441	0.98252	0.0808893	0.0688138	-0.580964	0.601998	0.991042	0.094474	0.0844069	Axi	ITGB2	CD226	ITGB2	CD226	-1.04818	0.294554	0.999563	0.183124	0.161972	-0.113744	0.909441	0.98252	0.0834759	0.0701513	-0.580964	0.601998	0.991042	0.1333	0.116062	Control
B cells	CD8	LCK^CD8A_CD8B	LCK	CD8A	LCK	CD8A_CD8B	-3.04804	0.00230343	0.688581	0.0759791	0.07	-3.49374	0.000476313	0.0184303	1.87044	0.792959	-3.27089	0.00138987	0.353506	0.973207	0.431479	Axi	LCK	CD8A	LCK	CD8A_CD8B	-3.04804	0.00230343	0.688581	0.299362	0.260563	-3.49374	0.000476313	0.0184303	2.17111	0.832384	-3.27089	0.00138987	0.353506	1.23524	0.546473	Control
B cells	CD8	LGALS1^CD69	LGALS1	CD69	LGALS1	CD69	-2.57203	0.0101103	0.999563	0.501461	0.33	2.5739	0.0100558	0.141158	0.693399	0.466093	0.000935806	0.0100831	0.570361	0.59743	0.398047	Axi	LGALS1	CD69	LGALS1	CD69	-2.57203	0.0101103	0.999563	0.779966	0.408451	2.5739	0.0100558	0.141158	0.5003	0.356848	0.000935806	0.0100831	0.570361	0.640133	0.382649	Control
B cells	CD8	LGALS1^ITGB1	LGALS1	ITGB1	LGALS1	ITGB1	-2.57203	0.0101103	0.999563	0.501461	0.33	-2.35587	0.0184793	0.200386	0.947338	0.609522	-2.46395	0.0142948	0.599975	0.724399	0.469761	Axi	LGALS1	ITGB1	LGALS1	ITGB1	-2.57203	0.0101103	0.999563	0.779966	0.408451	-2.35587	0.0184793	0.200386	1.05879	0.642169	-2.46395	0.0142948	0.599975	0.919379	0.52531	Control
B cells	CD8	LGALS1^PTPRC	LGALS1	PTPRC	LGALS1	PTPRC	-2.57203	0.0101103	0.999563	0.501461	0.33	-3.77736	0.000158498	0.00837524	2.46368	0.979796	-3.1747	0.00513441	0.503969	1.48257	0.654898	Axi	LGALS1	PTPRC	LGALS1	PTPRC	-2.57203	0.0101103	0.999563	0.779966	0.408451	-3.77736	0.000158498	0.00837524	2.6652	0.989192	-3.1747	0.00513441	0.503969	1.72258	0.698822	Control
B cells	CD8	LGALS8^ITGA3	LGALS8	ITGA3	LGALS8	ITGA3	-0.137539	0.890605	0.999563	0.187763	0.17	-1.57389	0.115512	0.511728	0.0194845	0.0174035	-0.855716	0.503058	0.755645	0.103624	0.0937017	Axi	LGALS8	ITGA3	LGALS8	ITGA3	-0.137539	0.890605	0.999563	0.199713	0.190141	-1.57389	0.115512	0.511728	0.0275632	0.0245628	-0.855716	0.503058	0.755645	0.113638	0.107352	Control
B cells	CD8	LMAN1^MCFD2	LMAN1	MCFD2	LMAN1	MCFD2	0.43248	0.665393	0.999563	0.539813	0.44	-0.594617	0.552099	0.886706	0.119559	0.10142	-0.0810689	0.608746	0.943135	0.329686	0.27071	Axi	LMAN1	MCFD2	LMAN1	MCFD2	0.43248	0.665393	0.999563	0.42091	0.366197	-0.594617	0.552099	0.886706	0.12011	0.104932	-0.0810689	0.608746	0.943135	0.27051	0.235565	Control
B cells	CD8	LRPAP1^LDLR	LRPAP1	LDLR	LRPAP1	LDLR	1.03703	0.299722	0.999563	0.47718	0.42	-2.00785	0.0446591	0.315989	0.0245901	0.0208042	-0.485411	0.17219	0.657776	0.250885	0.220402	Axi	LRPAP1	LDLR	LRPAP1	LDLR	1.03703	0.299722	0.999563	0.388098	0.352113	-2.00785	0.0446591	0.315989	0.0535961	0.046571	-0.485411	0.17219	0.657776	0.220847	0.199342	Control
B cells	CD8	LRPAP1^LRP8	LRPAP1	LRP8	LRPAP1	LRP8	1.03703	0.299722	0.999563	0.47718	0.42	-2.10595	0.0352087	0.279882	0.051833	0.0458092	-0.53446	0.167465	0.639723	0.264506	0.232905	Axi	LRPAP1	LRP8	LRPAP1	LRP8	1.03703	0.299722	0.999563	0.388098	0.352113	-2.10595	0.0352087	0.279882	0.0705804	0.0642562	-0.53446	0.167465	0.639723	0.229339	0.208184	Control
B cells	CD8	LRPAP1^SORL1	LRPAP1	SORL1	LRPAP1	SORL1	1.03703	0.299722	0.999563	0.47718	0.42	-1.76346	0.0778228	0.419359	0.394966	0.29806	-0.363215	0.188772	0.709461	0.436073	0.35903	Axi	LRPAP1	SORL1	LRPAP1	SORL1	1.03703	0.299722	0.999563	0.388098	0.352113	-1.76346	0.0778228	0.419359	0.442368	0.325997	-0.363215	0.188772	0.709461	0.415233	0.339055	Control
B cells	CD8	LTB^CD40	LTB	CD40	LTB	CD40	-0.48236	0.62955	0.999563	0.708786	0.42	0.0790973	0.936955	0.986073	0.0323232	0.0280056	-0.201631	0.783253	0.992818	0.370555	0.224003	Axi	LTB	CD40	LTB	CD40	-0.48236	0.62955	0.999563	1.01137	0.584507	0.0790973	0.936955	0.986073	0.0331134	0.0286893	-0.201631	0.783253	0.992818	0.52224	0.306598	Control
B cells	CD8	LTB^TNFRSF1A	LTB	TNFRSF1A	LTB	TNFRSF1A	-0.48236	0.62955	0.999563	0.708786	0.42	0.461111	0.644719	0.922183	0.402606	0.320664	-0.0106246	0.637135	0.960873	0.555696	0.370332	Axi	LTB	TNFRSF1A	LTB	TNFRSF1A	-0.48236	0.62955	0.999563	1.01137	0.584507	0.461111	0.644719	0.922183	0.371842	0.298487	-0.0106246	0.637135	0.960873	0.691605	0.441497	Control
B cells	CD8	MAML2^NOTCH1	MAML2	NOTCH1	MAML2	NOTCH1	0.466065	0.641169	0.999563	0.309822	0.25	-1.63398	0.102263	0.483862	0.0627777	0.055011	-0.583957	0.371716	0.741713	0.1863	0.152506	Axi	MAML2	NOTCH1	MAML2	NOTCH1	0.466065	0.641169	0.999563	0.289473	0.260563	-1.63398	0.102263	0.483862	0.0779039	0.0685793	-0.583957	0.371716	0.741713	0.183689	0.164571	Control
B cells	CD8	MAML2^NOTCH2	MAML2	NOTCH2	MAML2	NOTCH2	0.466065	0.641169	0.999563	0.309822	0.25	-0.395556	0.692433	0.935407	0.0961993	0.0830166	0.0352544	0.666801	0.967485	0.203011	0.166508	Axi	MAML2	NOTCH2	MAML2	NOTCH2	0.466065	0.641169	0.999563	0.289473	0.260563	-0.395556	0.692433	0.935407	0.097614	0.086461	0.0352544	0.666801	0.967485	0.193544	0.173512	Control
B cells	CD8	MFNG^NOTCH1	MFNG	NOTCH1	MFNG	NOTCH1	0.649544	0.515987	0.999563	0.285794	0.24	-1.63398	0.102263	0.483862	0.0627777	0.055011	-0.492217	0.309125	0.741713	0.174286	0.147506	Axi	MFNG	NOTCH1	MFNG	NOTCH1	0.649544	0.515987	0.999563	0.275481	0.267606	-1.63398	0.102263	0.483862	0.0779039	0.0685793	-0.492217	0.309125	0.741713	0.176693	0.168092	Control
B cells	CD8	MFNG^NOTCH2	MFNG	NOTCH2	MFNG	NOTCH2	0.649544	0.515987	0.999563	0.285794	0.24	-0.395556	0.692433	0.935407	0.0961993	0.0830166	0.126994	0.60421	0.967485	0.190997	0.161508	Axi	MFNG	NOTCH2	MFNG	NOTCH2	0.649544	0.515987	0.999563	0.275481	0.267606	-0.395556	0.692433	0.935407	0.097614	0.086461	0.126994	0.60421	0.967485	0.186548	0.177033	Control
B cells	CD8	MIF^CD44_CD74	MIF	CD44	MIF	CD44_CD74	-0.186296	0.852213	0.999563	1.54182	0.89	-2.53955	0.0110996	0.149794	1.31794	0.780156	-1.36292	0.431656	0.574679	1.42988	0.835078	Axi	MIF	CD44	MIF	CD44_CD74	-0.186296	0.852213	0.999563	1.69146	0.964789	-2.53955	0.0110996	0.149794	1.47065	0.823344	-1.36292	0.431656	0.574679	1.58106	0.894067	Control
B cells	CD8	MIF^CD74_CXCR4	MIF	CXCR4	MIF	CD74_CXCR4	-0.186296	0.852213	0.999563	1.54182	0.89	0.649957	0.51572	0.870493	2.4517	0.954991	0.23183	0.683966	0.935028	1.99676	0.922495	Axi	MIF	CXCR4	MIF	CD74_CXCR4	-0.186296	0.852213	0.999563	1.69146	0.964789	0.649957	0.51572	0.870493	2.30125	0.944193	0.23183	0.683966	0.935028	1.99635	0.954491	Control
B cells	CD8	MIF^TNFRSF10D	MIF	TNFRSF10D	MIF	TNFRSF10D	-0.186296	0.852213	0.999563	1.54182	0.89	1.21261	0.225279		0.0144848	0.0130026	0.513157	0.538746	0.999563	0.778151	0.451501	Axi
B cells	CD8	MIF^TNFRSF14	MIF	TNFRSF14	MIF	TNFRSF14	-0.186296	0.852213	0.999563	1.54182	0.89	-4.4227	9.74733e-06	0.0009394	0.477344	0.369874	-2.3045	0.426111	0.500251	1.00958	0.629937	Axi	MIF	TNFRSF14	MIF	TNFRSF14	-0.186296	0.852213	0.999563	1.69146	0.964789	-4.4227	9.74733e-06	0.0009394	0.621391	0.468658	-2.3045	0.426111	0.500251	1.15643	0.716723	Control
B cells	CD8	PDAP1^PDGFRB																					PDAP1	PDGFRB	PDAP1	PDGFRB	-0.200244	0.84129	0.999563	0.475597	0.394366	-0.473315	0.635988		0.0146799	0.0123796	-0.336779	0.738639	0.999563	0.245138	0.203373	Control
B cells	CD8	PKM^CD44	PKM	CD44	PKM	CD44	-1.74248	0.0814238	0.999563	0.941586	0.68	-2.53955	0.0110996	0.149794	1.31794	0.780156	-2.14102	0.0462617	0.574679	1.12976	0.730078	Axi	PKM	CD44	PKM	CD44	-1.74248	0.0814238	0.999563	1.23093	0.739437	-2.53955	0.0110996	0.149794	1.47065	0.823344	-2.14102	0.0462617	0.574679	1.35079	0.781391	Control
B cells	CD8	PTDSS1^JMJD6	PTDSS1	JMJD6	PTDSS1	JMJD6	0.415498	0.677777	0.999563	0.343385	0.31	0.0365478	0.970846	0.995082	0.284636	0.230446	0.226023	0.824311	0.997323	0.31401	0.270223	Axi	PTDSS1	JMJD6	PTDSS1	JMJD6	0.415498	0.677777	0.999563	0.358313	0.309859	0.0365478	0.970846	0.995082	0.278213	0.229122	0.226023	0.824311	0.997323	0.318263	0.26949	Control
B cells	CD8	PTDSS1^SCARB1	PTDSS1	SCARB1	PTDSS1	SCARB1	0.415498	0.677777	0.999563	0.343385	0.31	-0.126273	0.899516		0.0135722	0.0118024	0.144613	0.788646	0.999563	0.178478	0.160901	Axi	PTDSS1	SCARB1	PTDSS1	SCARB1	0.415498	0.677777	0.999563	0.358313	0.309859	-0.126273	0.899516		0.0133681	0.0117901	0.144613	0.788646	0.999563	0.185841	0.160825	Control
B cells	CD8	RTN4^RTN4R	RTN4	RTN4R	RTN4	RTN4R	-0.0656422	0.947663	0.999563	0.448802	0.38	-0.855351	0.392357	0.806495	0.0249424	0.0218044	-0.460497	0.67001	0.903029	0.236872	0.200902	Axi	RTN4	RTN4R	RTN4	RTN4R	-0.0656422	0.947663	0.999563	0.423464	0.373239	-0.855351	0.392357	0.806495	0.0291861	0.0257418	-0.460497	0.67001	0.903029	0.226325	0.199491	Control
B cells	CD8	RTN4^S1PR2	RTN4	S1PR2	RTN4	S1PR2	-0.0656422	0.947663	0.999563	0.448802	0.38	-0.0337899	0.973045		0.0126588	0.0112022	-0.049716	0.960354	0.999563	0.23073	0.195601	Axi	RTN4	S1PR2	RTN4	S1PR2	-0.0656422	0.947663	0.999563	0.423464	0.373239	-0.0337899	0.973045		0.0122799	0.0113971	-0.049716	0.960354	0.999563	0.217872	0.192318	Control
B cells	CD8	S100A4^CCR5	S100A4	CCR5	S100A4	CCR5	-1.31744	0.187691	0.999563	0.642107	0.38	-6.7211	1.80357e-11	1.45479e-08	0.209097	0.165433	-4.01927	0.0938455	0.499782	0.425602	0.272717	Axi	S100A4	CCR5	S100A4	CCR5	-1.31744	0.187691	0.999563	0.947529	0.492958	-6.7211	1.80357e-11	1.45479e-08	0.402638	0.303399	-4.01927	0.0938455	0.499782	0.675083	0.398179	Control
B cells	CD8	S100A4^ERBB2	S100A4	ERBB2	S100A4	ERBB2	-1.31744	0.187691	0.999563	0.642107	0.38	0.479827	0.631351		0.0144492	0.0126025	-0.418807	0.409521	0.999563	0.328278	0.196301	Axi	S100A4	ERBB2	S100A4	ERBB2	-1.31744	0.187691	0.999563	0.947529	0.492958	0.479827	0.631351		0.0120429	0.0102181	-0.418807	0.409521	0.999563	0.479786	0.251588	Control
B cells	CD8	S100A4^ERBB3	S100A4	ERBB3	S100A4	ERBB3	-1.31744	0.187691	0.999563	0.642107	0.38	-1.20873	0.226765		0.0117655	0.0104021	-1.26309	0.207228	0.999563	0.326936	0.195201	Axi	S100A4	ERBB3	S100A4	ERBB3	-1.31744	0.187691	0.999563	0.947529	0.492958	-1.20873	0.226765		0.0171607	0.0149342	-1.26309	0.207228	0.999563	0.482345	0.253946	Control
B cells	CD8	SEMA4D^CD72	SEMA4D	CD72	SEMA4D	CD72	-1.10947	0.267226	0.999563	0.22449	0.19	-0.316411	0.751691	0.949066	0.0261833	0.0232046	-0.712942	0.509458	0.974315	0.125337	0.106602	Axi	SEMA4D	CD72	SEMA4D	CD72	-1.10947	0.267226	0.999563	0.329334	0.28169	-0.316411	0.751691	0.949066	0.0256242	0.0233838	-0.712942	0.509458	0.974315	0.177479	0.152537	Control
B cells	CD8	SEMA4D^ERBB2	SEMA4D	ERBB2	SEMA4D	ERBB2	-1.10947	0.267226	0.999563	0.22449	0.19	0.479827	0.631351		0.0144492	0.0126025	-0.314823	0.449288	0.999563	0.11947	0.101301	Axi	SEMA4D	ERBB2	SEMA4D	ERBB2	-1.10947	0.267226	0.999563	0.329334	0.28169	0.479827	0.631351		0.0120429	0.0102181	-0.314823	0.449288	0.999563	0.170689	0.145954	Control
B cells	CD8	SEMA7A^ITGA1_ITGB1	SEMA7A	ITGB1	SEMA7A	ITGA1_ITGB1	-3.51155	0.000445501	0.426166	0.115056	0.1	-2.35587	0.0184793	0.200386	0.947338	0.609522	-2.93371	0.00946238	0.313276	0.531197	0.354761	Axi	SEMA7A	ITGB1	SEMA7A	ITGA1_ITGB1	-3.51155	0.000445501	0.426166	0.431896	0.323944	-2.35587	0.0184793	0.200386	1.05879	0.642169	-2.93371	0.00946238	0.313276	0.745343	0.483057	Control
B cells	CD8	SEMA7A^PLXNC1	SEMA7A	PLXNC1	SEMA7A	PLXNC1	-3.51155	0.000445501	0.426166	0.115056	0.1	-1.45179	0.14656	0.564051	0.0578932	0.04981	-2.48167	0.0735027	0.495108	0.0864748	0.074905	Axi	SEMA7A	PLXNC1	SEMA7A	PLXNC1	-3.51155	0.000445501	0.426166	0.431896	0.323944	-1.45179	0.14656	0.564051	0.0700894	0.0617017	-2.48167	0.0735027	0.495108	0.250993	0.192823	Control
B cells	CD8	SPTAN1^PTPRA	SPTAN1	PTPRA	SPTAN1	PTPRA	-0.708244	0.478794	0.999563	0.335032	0.29	0.161962	0.871336	0.97609	0.545611	0.416883	-0.273141	0.675065	0.987826	0.440322	0.353442	Axi	SPTAN1	PTPRA	SPTAN1	PTPRA	-0.708244	0.478794	0.999563	0.407989	0.359155	0.161962	0.871336	0.97609	0.526265	0.40617	-0.273141	0.675065	0.987826	0.467127	0.382663	Control
B cells	CD8	TCTN1^TMEM67	TCTN1	TMEM67	TCTN1	TMEM67	-0.918179	0.358525	0.999563	0.174469	0.14	-0.192917	0.847024		0.0177013	0.0160032	-0.555548	0.602775	0.999563	0.0960851	0.0780016	Axi	TCTN1	TMEM67	TCTN1	TMEM67	-0.918179	0.358525	0.999563	0.229667	0.197183	-0.192917	0.847024		0.0185791	0.0161132	-0.555548	0.602775	0.999563	0.124123	0.106648	Control
B cells	CD8	TGFB1^ACVR1_TGFBR1_TGFBR2	TGFB1	ACVR1	TGFB1	ACVR1_TGFBR1_TGFBR2	-0.186002	0.852444	0.999563	1.0834	0.74	0.186557	0.852008	0.971655	0.0244373	0.0220044	0.000277911	0.852226	0.985609	0.553919	0.381002	Axi	TGFB1	ACVR1	TGFB1	ACVR1_TGFBR1_TGFBR2	-0.186002	0.852444	0.999563	1.06187	0.746479	0.186557	0.852008	0.971655	0.0223145	0.0198467	0.000277911	0.852226	0.985609	0.542093	0.383163	Control
B cells	CD8	TGFB1^ACVR1_TGFBR2	TGFB1	ACVR1	TGFB1	ACVR1_TGFBR2	-0.186002	0.852444	0.999563	1.0834	0.74	0.186557	0.852008	0.971655	0.0244373	0.0220044	0.000277911	0.852226	0.985609	0.553919	0.381002	Axi	TGFB1	ACVR1	TGFB1	ACVR1_TGFBR2	-0.186002	0.852444	0.999563	1.06187	0.746479	0.186557	0.852008	0.971655	0.0223145	0.0198467	0.000277911	0.852226	0.985609	0.542093	0.383163	Control
B cells	CD8	TGFB1^ACVR1B_TGFBR2	TGFB1	ACVR1B	TGFB1	ACVR1B_TGFBR2	-0.186002	0.852444	0.999563	1.0834	0.74	-0.45873	0.646428	0.923436	0.0235992	0.0212042	-0.322366	0.749436	0.961499	0.5535	0.380602	Axi	TGFB1	ACVR1B	TGFB1	ACVR1B_TGFBR2	-0.186002	0.852444	0.999563	1.06187	0.746479	-0.45873	0.646428	0.923436	0.0236287	0.0210257	-0.322366	0.749436	0.961499	0.54275	0.383752	Control
B cells	CD8	TGFB1^CAV1	TGFB1	CAV1	TGFB1	CAV1	-0.186002	0.852444	0.999563	1.0834	0.74	-0.00859365	0.993143	0.998083	0.0217391	0.0156031	-0.0972976	0.922793	0.998823	0.552569	0.377802	Axi	TGFB1	CAV1	TGFB1	CAV1	-0.186002	0.852444	0.999563	1.06187	0.746479	-0.00859365	0.993143	0.998083	0.0207772	0.0172922	-0.0972976	0.922793	0.998823	0.541324	0.381886	Control
B cells	CD8	TGFB1^CXCR4	TGFB1	CXCR4	TGFB1	CXCR4	-0.186002	0.852444	0.999563	1.0834	0.74	0.649957	0.51572	0.870493	2.4517	0.954991	0.231978	0.684082	0.935028	1.76755	0.847495	Axi	TGFB1	CXCR4	TGFB1	CXCR4	-0.186002	0.852444	0.999563	1.06187	0.746479	0.649957	0.51572	0.870493	2.30125	0.944193	0.231978	0.684082	0.935028	1.68156	0.845336	Control
B cells	CD8	TGFB1^ENG	TGFB1	ENG	TGFB1	ENG	-0.186002	0.852444	0.999563	1.0834	0.74	-2.36803	0.017883	0.196353	0.0792338	0.0708142	-1.27702	0.435163	0.597958	0.581317	0.405407	Axi	TGFB1	ENG	TGFB1	ENG	-0.186002	0.852444	0.999563	1.06187	0.746479	-2.36803	0.017883	0.196353	0.105848	0.090784	-1.27702	0.435163	0.597958	0.58386	0.418631	Control
B cells	CD8	TGFB1^ITGB1	TGFB1	ITGB1	TGFB1	ITGB1	-0.186002	0.852444	0.999563	1.0834	0.74	-2.35587	0.0184793	0.200386	0.947338	0.609522	-1.27094	0.435461	0.599975	1.01537	0.674761	Axi	TGFB1	ITGB1	TGFB1	ITGB1	-0.186002	0.852444	0.999563	1.06187	0.746479	-2.35587	0.0184793	0.200386	1.05879	0.642169	-1.27094	0.435461	0.599975	1.06033	0.694324	Control
B cells	CD8	TGFB1^LPP	TGFB1	LPP	TGFB1	LPP	-0.186002	0.852444	0.999563	1.0834	0.74	-0.934188	0.350207	0.781989	0.104887	0.0894179	-0.560095	0.601325	0.890776	0.594144	0.414709	Axi	TGFB1	LPP	TGFB1	LPP	-0.186002	0.852444	0.999563	1.06187	0.746479	-0.934188	0.350207	0.781989	0.11216	0.0980546	-0.560095	0.601325	0.890776	0.587016	0.422267	Control
B cells	CD8	TGFB1^TGFBR1_TGFBR2	TGFB1	TGFBR1	TGFB1	TGFBR1_TGFBR2	-0.186002	0.852444	0.999563	1.0834	0.74	-0.576041	0.564587	0.891577	0.126404	0.104821	-0.381022	0.708515	0.94557	0.604902	0.42241	Axi	TGFB1	TGFBR1	TGFB1	TGFBR1_TGFBR2	-0.186002	0.852444	0.999563	1.06187	0.746479	-0.576041	0.564587	0.891577	0.137629	0.114168	-0.381022	0.708515	0.94557	0.59975	0.430323	Control
B cells	CD8	TGFB1^TGFBR3	TGFB1	TGFBR3	TGFB1	TGFBR3	-0.186002	0.852444	0.999563	1.0834	0.74	-0.959042	0.337538	0.771013	0.301787	0.229846	-0.572522	0.594991	0.885288	0.692593	0.484923	Axi	TGFB1	TGFBR3	TGFB1	TGFBR3	-0.186002	0.852444	0.999563	1.06187	0.746479	-0.959042	0.337538	0.771013	0.348829	0.256239	-0.572522	0.594991	0.885288	0.70535	0.501359	Control
B cells	CD8	TGS1^RXRA	TGS1	RXRA	TGS1	RXRA	1.58112	0.113851	0.999563	0.356879	0.3	-0.718926	0.472187	0.84909	0.0548671	0.0470094	0.431096	0.293019	0.924326	0.205873	0.173505	Axi	TGS1	RXRA	TGS1	RXRA	1.58112	0.113851	0.999563	0.223553	0.204225	-0.718926	0.472187	0.84909	0.0572965	0.0493221	0.431096	0.293019	0.924326	0.140425	0.126774	Control
B cells	CD8	TNF^CELSR2	TNF	CELSR2	TNF	CELSR2	0.681538	0.495531	0.999563	0.391659	0.22	0.651842	0.514503		0.0185646	0.0168034	0.66669	0.505017	0.999563	0.205112	0.118402	Axi	TNF	CELSR2	TNF	CELSR2	0.681538	0.495531	0.999563	0.374518	0.239437	0.651842	0.514503		0.0162868	0.0149342	0.66669	0.505017	0.999563	0.195403	0.127185	Control
B cells	CD8	TNF^FAS	TNF	FAS	TNF	FAS	0.681538	0.495531	0.999563	0.391659	0.22	-3.96709	7.27552e-05	0.00468044	0.222978	0.184237	-1.64278	0.247802	0.502122	0.307318	0.202118	Axi	TNF	FAS	TNF	FAS	0.681538	0.495531	0.999563	0.374518	0.239437	-3.96709	7.27552e-05	0.00468044	0.299052	0.244252	-1.64278	0.247802	0.502122	0.336785	0.241844	Control
B cells	CD8	TNF^ICOS	TNF	ICOS	TNF	ICOS	0.681538	0.495531	0.999563	0.391659	0.22	-1.94545	0.0517211	0.343258	0.126009	0.107421	-0.631955	0.273626	0.671411	0.258834	0.163711	Axi	TNF	ICOS	TNF	ICOS	0.681538	0.495531	0.999563	0.374518	0.239437	-1.94545	0.0517211	0.343258	0.169076	0.142071	-0.631955	0.273626	0.671411	0.271797	0.190754	Control
B cells	CD8	TNF^NOTCH1	TNF	NOTCH1	TNF	NOTCH1	0.681538	0.495531	0.999563	0.391659	0.22	-1.63398	0.102263	0.483862	0.0627777	0.055011	-0.47622	0.298897	0.741713	0.227219	0.137506	Axi	TNF	NOTCH1	TNF	NOTCH1	0.681538	0.495531	0.999563	0.374518	0.239437	-1.63398	0.102263	0.483862	0.0779039	0.0685793	-0.47622	0.298897	0.741713	0.226211	0.154008	Control
B cells	CD8	TNF^SEMA4C	TNF	SEMA4C	TNF	SEMA4C	0.681538	0.495531	0.999563	0.391659	0.22	-2.21004	0.0271023	0.240666	0.0330438	0.0290058	-0.764252	0.261317	0.620114	0.212352	0.124503	Axi	TNF	SEMA4C	TNF	SEMA4C	0.681538	0.495531	0.999563	0.374518	0.239437	-2.21004	0.0271023	0.240666	0.046681	0.03989	-0.764252	0.261317	0.620114	0.2106	0.139663	Control
B cells	CD8	TNF^TNFRSF1A	TNF	TNFRSF1A	TNF	TNFRSF1A	0.681538	0.495531	0.999563	0.391659	0.22	0.461111	0.644719	0.922183	0.402606	0.320664	0.571324	0.570125	0.960873	0.397133	0.270332	Axi	TNF	TNFRSF1A	TNF	TNFRSF1A	0.681538	0.495531	0.999563	0.374518	0.239437	0.461111	0.644719	0.922183	0.371842	0.298487	0.571324	0.570125	0.960873	0.37318	0.268962	Control
B cells	CD8	TNF^TNFRSF1B	TNF	TNFRSF1B	TNF	TNFRSF1B	0.681538	0.495531	0.999563	0.391659	0.22	-3.01558	0.00256489	0.0585957	0.422417	0.329866	-1.16702	0.249048	0.529079	0.407038	0.274933	Axi	TNF	TNFRSF1B	TNF	TNFRSF1B	0.681538	0.495531	0.999563	0.374518	0.239437	-3.01558	0.00256489	0.0585957	0.538237	0.408725	-1.16702	0.249048	0.529079	0.456377	0.324081	Control
B cells	CD8	TNF^TRADD	TNF	TRADD	TNF	TRADD	0.681538	0.495531	0.999563	0.391659	0.22	-0.168141	0.866472	0.974619	0.376548	0.305261	0.256698	0.681002	0.987091	0.384104	0.262631	Axi	TNF	TRADD	TNF	TRADD	0.681538	0.495531	0.999563	0.374518	0.239437	-0.168141	0.866472	0.974619	0.378333	0.304579	0.256698	0.681002	0.987091	0.376426	0.272008	Control
B cells	CD8	TNF^TRAF2	TNF	TRAF2	TNF	TRAF2	0.681538	0.495531	0.999563	0.391659	0.22	-2.31035	0.0208691	0.213604	0.0986386	0.0858172	-0.814404	0.2582	0.606583	0.245149	0.152909	Axi	TNF	TRAF2	TNF	TRAF2	0.681538	0.495531	0.999563	0.374518	0.239437	-2.31035	0.0208691	0.213604	0.12856	0.113578	-0.814404	0.2582	0.606583	0.251539	0.176507	Control
B cells	CD8	TNF^VSIR	TNF	VSIR	TNF	VSIR	0.681538	0.495531	0.999563	0.391659	0.22	-0.942491	0.345942	0.77746	0.248424	0.208242	-0.130477	0.420736	0.888511	0.320041	0.214121	Axi	TNF	VSIR	TNF	VSIR	0.681538	0.495531	0.999563	0.374518	0.239437	-0.942491	0.345942	0.77746	0.287545	0.237375	-0.130477	0.420736	0.888511	0.331032	0.238406	Control
B cells	CD8	TNFSF12^TNFRSF12A	TNFSF12	TNFRSF12A	TNFSF12	TNFRSF12A	0.392144	0.694952	0.999563	0.315802	0.28	-0.833548	0.404536	0.812889	0.0280347	0.0236047	-0.220702	0.549744	0.906226	0.171919	0.151802	Axi	TNFSF12	TNFRSF12A	TNFSF12	TNFRSF12A	0.392144	0.694952	0.999563	0.249397	0.21831	-0.833548	0.404536	0.812889	0.0336577	0.0290823	-0.220702	0.549744	0.906226	0.141528	0.123696	Control
B cells	CD8	TNFSF12^TNFRSF25	TNFSF12	TNFRSF25	TNFSF12	TNFRSF25	0.392144	0.694952	0.999563	0.315802	0.28	-2.2858	0.0222658	0.220417	0.0714708	0.0616123	-0.94683	0.358609	0.60999	0.193637	0.170806	Axi	TNFSF12	TNFRSF25	TNFSF12	TNFRSF25	0.392144	0.694952	0.999563	0.249397	0.21831	-2.2858	0.0222658	0.220417	0.0918832	0.0793869	-0.94683	0.358609	0.60999	0.17064	0.148848	Control
B cells	CD8	TNFSF9^ADGRG5	TNFSF9	ADGRG5	TNFSF9	ADGRG5	-0.17875	0.858134	0.999563	0.171728	0.11	-1.18932	0.234314	0.682032	0.0421045	0.0366073	-0.684035	0.546224	0.840798	0.106916	0.0733037	Axi	TNFSF9	ADGRG5	TNFSF9	ADGRG5	-0.17875	0.858134	0.999563	0.162212	0.112676	-1.18932	0.234314	0.682032	0.0540775	0.0463745	-0.684035	0.546224	0.840798	0.108145	0.0795253	Control
B cells	CD8	TNFSF9^HLA-DPA1	TNFSF9	HLA-DPA1	TNFSF9	HLA-DPA1	-0.17875	0.858134	0.999563	0.171728	0.11	-2.16179	0.0306346	0.258701	1.07294	0.656931	-1.17027	0.444384	0.629132	0.622334	0.383466	Axi	TNFSF9	HLA-DPA1	TNFSF9	HLA-DPA1	-0.17875	0.858134	0.999563	0.162212	0.112676	-2.16179	0.0306346	0.258701	1.2393	0.696011	-1.17027	0.444384	0.629132	0.700755	0.404344	Control
B cells	CD8	TNFSF9^PVR	TNFSF9	PVR	TNFSF9	PVR	-0.17875	0.858134	0.999563	0.171728	0.11	-0.379025	0.70467		0.0125877	0.0114023	-0.278888	0.781402	0.999563	0.0921576	0.0607011	Axi	TNFSF9	PVR	TNFSF9	PVR	-0.17875	0.858134	0.999563	0.162212	0.112676	-0.379025	0.70467		0.0136702	0.0123796	-0.278888	0.781402	0.999563	0.0879411	0.0625278	Control
B cells	CD8	TNFSF9^TNFRSF9	TNFSF9	TNFRSF9	TNFSF9	TNFRSF9	-0.17875	0.858134	0.999563	0.171728	0.11	-1.4991	0.133849	0.545523	0.0826214	0.0634127	-0.838923	0.495991	0.772543	0.127174	0.0867063	Axi	TNFSF9	TNFRSF9	TNFSF9	TNFRSF9	-0.17875	0.858134	0.999563	0.162212	0.112676	-1.4991	0.133849	0.545523	0.173538	0.132443	-0.838923	0.495991	0.772543	0.167875	0.122559	Control
B cells	CD8	TNFSF9^TRAF2	TNFSF9	TRAF2	TNFSF9	TRAF2	-0.17875	0.858134	0.999563	0.171728	0.11	-2.31035	0.0208691	0.213604	0.0986386	0.0858172	-1.24455	0.439501	0.606583	0.135183	0.0979086	Axi	TNFSF9	TRAF2	TNFSF9	TRAF2	-0.17875	0.858134	0.999563	0.162212	0.112676	-2.31035	0.0208691	0.213604	0.12856	0.113578	-1.24455	0.439501	0.606583	0.145386	0.113127	Control
B cells	CD8	VEGFB^ADRB2	VEGFB	ADRB2	VEGFB	ADRB2	-1.61859	0.105536	0.999563	0.60245	0.48	0.86546	0.386786	0.803401	0.303054	0.221644	-0.376563	0.246161	0.901482	0.452752	0.350822	Axi	VEGFB	ADRB2	VEGFB	ADRB2	-1.61859	0.105536	0.999563	0.844842	0.626761	0.86546	0.386786	0.803401	0.22939	0.178228	-0.376563	0.246161	0.901482	0.537116	0.402494	Control
B cells	CD8	VIM^CD44	VIM	CD44	VIM	CD44	-0.40587	0.684838	0.999563	1.65737	0.78	-2.53955	0.0110996	0.149794	1.31794	0.780156	-1.47271	0.347969	0.574679	1.48765	0.780078	Axi	VIM	CD44	VIM	CD44	-0.40587	0.684838	0.999563	1.66693	0.78169	-2.53955	0.0110996	0.149794	1.47065	0.823344	-1.47271	0.347969	0.574679	1.56879	0.802517	Control
B cells	CD8	YBX1^NOTCH1	YBX1	NOTCH1	YBX1	NOTCH1	-1.20157	0.229532	0.999563	1.67825	0.9	-1.63398	0.102263	0.483862	0.0627777	0.055011	-1.41777	0.165898	0.741713	0.870513	0.477506	Axi	YBX1	NOTCH1	YBX1	NOTCH1	-1.20157	0.229532	0.999563	1.85881	0.950704	-1.63398	0.102263	0.483862	0.0779039	0.0685793	-1.41777	0.165898	0.741713	0.968359	0.509642	Control
B cells	Mast	ACTR2^ADRB2	ACTR2	ADRB2	ACTR2	ADRB2	-0.399754	0.689338	0.999563	0.887437	0.63	-0.352853	0.724199	0.994526	0.917796	0.605634	-0.376303	0.706768	0.997044	0.902616	0.617817	Axi	ACTR2	ADRB2	ACTR2	ADRB2	-0.399754	0.689338	0.999563	1.05776	0.739437	-0.352853	0.724199	0.994526	0.916637	0.630769	-0.376303	0.706768	0.997044	0.987197	0.685103	Control
B cells	Mast	ADAM10^CADM1	ADAM10	CADM1	ADAM10	CADM1	0.368939	0.712173	0.999563	0.265183	0.22	-0.808215	0.418967		0.192042	0.183099	-0.219638	0.56557	0.999563	0.228612	0.201549	Axi	ADAM10	CADM1	ADAM10	CADM1	0.368939	0.712173	0.999563	0.258906	0.239437	-0.808215	0.418967		0.369728	0.369231	-0.219638	0.56557	0.999563	0.314317	0.304334	Control
B cells	Mast	ADAM10^CD44	ADAM10	CD44	ADAM10	CD44	0.368939	0.712173	0.999563	0.265183	0.22	-1.60356	0.10881	0.962496	2.35439	0.971831	-0.617312	0.410492	0.98103	1.30979	0.595915	Axi	ADAM10	CD44	ADAM10	CD44	0.368939	0.712173	0.999563	0.258906	0.239437	-1.60356	0.10881	0.962496	2.7061	0.953846	-0.617312	0.410492	0.98103	1.4825	0.596641	Control
B cells	Mast	ADAM10^IL6R	ADAM10	IL6R	ADAM10	IL6R	0.368939	0.712173	0.999563	0.265183	0.22	0.62028	0.535073		0.250693	0.253521	0.49461	0.623623	0.999563	0.257938	0.236761	Axi	ADAM10	IL6R	ADAM10	IL6R	0.368939	0.712173	0.999563	0.258906	0.239437	0.62028	0.535073		0.1949	0.184615	0.49461	0.623623	0.999563	0.226903	0.212026	Control
B cells	Mast	ADAM10^NOTCH1	ADAM10	NOTCH1	ADAM10	NOTCH1	0.368939	0.712173	0.999563	0.265183	0.22	0.142155	0.886958		0.170929	0.183099	0.255547	0.799566	0.999563	0.218056	0.201549	Axi	ADAM10	NOTCH1	ADAM10	NOTCH1	0.368939	0.712173	0.999563	0.258906	0.239437	0.142155	0.886958		0.186514	0.215385	0.255547	0.799566	0.999563	0.22271	0.227411	Control
B cells	Mast	ADAM10^NOTCH2	ADAM10	NOTCH2	ADAM10	NOTCH2	0.368939	0.712173	0.999563	0.265183	0.22	0.150065	0.880714		0.32046	0.309859	0.259502	0.796444	0.999563	0.292822	0.26493	Axi	ADAM10	NOTCH2	ADAM10	NOTCH2	0.368939	0.712173	0.999563	0.258906	0.239437	0.150065	0.880714		0.240499	0.230769	0.259502	0.796444	0.999563	0.249703	0.235103	Control
B cells	Mast	ADAM17^IL6R	ADAM17	IL6R	ADAM17	IL6R	-0.959946	0.337082	0.999563	0.197028	0.17	0.62028	0.535073		0.250693	0.253521	-0.169833	0.436078	0.999563	0.22386	0.211761	Axi	ADAM17	IL6R	ADAM17	IL6R	-0.959946	0.337082	0.999563	0.306858	0.28169	0.62028	0.535073		0.1949	0.184615	-0.169833	0.436078	0.999563	0.250879	0.233153	Control
B cells	Mast	ADAM17^ITGB1	ADAM17	ITGB1	ADAM17	ITGB1	-0.959946	0.337082	0.999563	0.197028	0.17	1.03984	0.298416	0.994526	0.616717	0.478873	0.0399449	0.317749	0.997044	0.406873	0.324437	Axi	ADAM17	ITGB1	ADAM17	ITGB1	-0.959946	0.337082	0.999563	0.306858	0.28169	1.03984	0.298416	0.994526	0.564225	0.492308	0.0399449	0.317749	0.997044	0.435542	0.386999	Control
B cells	Mast	ADAM17^NOTCH1	ADAM17	NOTCH1	ADAM17	NOTCH1	-0.959946	0.337082	0.999563	0.197028	0.17	0.142155	0.886958		0.170929	0.183099	-0.408896	0.61202	0.999563	0.183978	0.176549	Axi	ADAM17	NOTCH1	ADAM17	NOTCH1	-0.959946	0.337082	0.999563	0.306858	0.28169	0.142155	0.886958		0.186514	0.215385	-0.408896	0.61202	0.999563	0.246686	0.248537	Control
B cells	Mast	ADAM28^ITGA4	ADAM28	ITGA4	ADAM28	ITGA4	-1.02983	0.303092	0.999563	0.757348	0.58	0.163661	0.869998		0.364083	0.309859	-0.433083	0.586545	0.999563	0.560716	0.44493	Axi	ADAM28	ITGA4	ADAM28	ITGA4	-1.02983	0.303092	0.999563	0.881065	0.605634	0.163661	0.869998		0.309212	0.307692	-0.433083	0.586545	0.999563	0.595138	0.456663	Control
B cells	Mast	AIMP1^NTRK1	AIMP1	NTRK1	AIMP1	NTRK1	-0.141722	0.8873	0.999563	0.385323	0.33	-3.47705	0.00050697	0.0361562	0.215272	0.225352	-1.80938	0.443903	0.51786	0.300298	0.277676	Axi	AIMP1	NTRK1	AIMP1	NTRK1	-0.141722	0.8873	0.999563	0.405159	0.359155	-3.47705	0.00050697	0.0361562	0.645387	0.507692	-1.80938	0.443903	0.51786	0.525273	0.433424	Control
B cells	Mast	APP^CD74	APP	CD74	APP	CD74	0.0202434	0.983849	0.999563	0.281674	0.24	-1.2361	0.216421	0.994526	1.21134	0.661972	-0.607928	0.600135	0.997044	0.746507	0.450986	Axi	APP	CD74	APP	CD74	0.0202434	0.983849	0.999563	0.247911	0.21831	-1.2361	0.216421	0.994526	1.1899	0.538462	-0.607928	0.600135	0.997044	0.718903	0.378386	Control
B cells	Mast	APP^LRP10	APP	LRP10	APP	LRP10	0.0202434	0.983849	0.999563	0.281674	0.24	0.157412	0.87492	0.994526	0.587106	0.478873	0.0888277	0.929385	0.997044	0.43439	0.359437	Axi	APP	LRP10	APP	LRP10	0.0202434	0.983849	0.999563	0.247911	0.21831	0.157412	0.87492	0.994526	0.600748	0.507692	0.0888277	0.929385	0.997044	0.42433	0.363001	Control
B cells	Mast	APP^NCSTN	APP	NCSTN	APP	NCSTN	0.0202434	0.983849	0.999563	0.281674	0.24	0.677152	0.498309		0.210185	0.197183	0.348698	0.741079	0.999563	0.245929	0.218592	Axi	APP	NCSTN	APP	NCSTN	0.0202434	0.983849	0.999563	0.247911	0.21831	0.677152	0.498309		0.197666	0.215385	0.348698	0.741079	0.999563	0.222788	0.216847	Control
B cells	Mast	APP^NOTCH2	APP	NOTCH2	APP	NOTCH2	0.0202434	0.983849	0.999563	0.281674	0.24	0.150065	0.880714		0.32046	0.309859	0.085154	0.932281	0.999563	0.301067	0.27493	Axi	APP	NOTCH2	APP	NOTCH2	0.0202434	0.983849	0.999563	0.247911	0.21831	0.150065	0.880714		0.240499	0.230769	0.085154	0.932281	0.999563	0.244205	0.22454	Control
B cells	Mast	ARF6^SMAP1	ARF6	SMAP1	ARF6	SMAP1	0.244425	0.806902	0.999563	1.2148	0.79	-0.108256	0.913793	0.994526	0.578605	0.492958	0.0680842	0.860347	0.997044	0.896705	0.641479	Axi	ARF6	SMAP1	ARF6	SMAP1	0.244425	0.806902	0.999563	1.17599	0.767606	-0.108256	0.913793	0.994526	0.518307	0.492308	0.0680842	0.860347	0.997044	0.84715	0.629957	Control
B cells	Mast	ARPC5^ADRB2	ARPC5	ADRB2	ARPC5	ADRB2	0.110389	0.912101	0.999563	0.856499	0.66	-0.352853	0.724199	0.994526	0.917796	0.605634	-0.121232	0.81815	0.997044	0.887147	0.632817	Axi	ARPC5	ADRB2	ARPC5	ADRB2	0.110389	0.912101	0.999563	0.818556	0.605634	-0.352853	0.724199	0.994526	0.916637	0.630769	-0.121232	0.81815	0.997044	0.867597	0.618202	Control
B cells	Mast	CALM1^KCNQ1	CALM1	KCNQ1	CALM1	KCNQ1	2.10933	0.0349158	0.999563	1.58118	0.91	-2.17357	0.0297375		0.128739	0.140845	-0.0321178	0.0323267	0.999563	0.854959	0.525423	Axi	CALM1	KCNQ1	CALM1	KCNQ1	2.10933	0.0349158	0.999563	1.20678	0.795775	-2.17357	0.0297375		0.397519	0.369231	-0.0321178	0.0323267	0.999563	0.802151	0.582503	Control
B cells	Mast	CALM1^PTPRA	CALM1	PTPRA	CALM1	PTPRA	2.10933	0.0349158	0.999563	1.58118	0.91	0.798	0.424871	0.994526	0.561972	0.478873	1.45367	0.229893	0.997044	1.07158	0.694437	Axi	CALM1	PTPRA	CALM1	PTPRA	2.10933	0.0349158	0.999563	1.20678	0.795775	0.798	0.424871	0.994526	0.445034	0.4	1.45367	0.229893	0.997044	0.825908	0.597887	Control
B cells	Mast	CALM3^KCNQ1	CALM3	KCNQ1	CALM3	KCNQ1	0.00602018	0.995197	0.999563	0.451641	0.37	-2.17357	0.0297375		0.128739	0.140845	-1.08377	0.512467	0.999563	0.29019	0.255423	Axi	CALM3	KCNQ1	CALM3	KCNQ1	0.00602018	0.995197	0.999563	0.404066	0.338028	-2.17357	0.0297375		0.397519	0.369231	-1.08377	0.512467	0.999563	0.400792	0.353629	Control
B cells	Mast	CALR^ITGAV	CALR	ITGAV	CALR	ITGAV	-3.28265	0.00102836	0.482421	0.590712	0.44	-0.496712	0.619392		0.291537	0.267606	-1.88968	0.31021	0.482421	0.441125	0.353803	Axi	CALR	ITGAV	CALR	ITGAV	-3.28265	0.00102836	0.482421	1.00835	0.640845	-0.496712	0.619392		0.317148	0.276923	-1.88968	0.31021	0.482421	0.662748	0.458884	Control
B cells	Mast	CD22^PTPRC	CD22	PTPRC	CD22	PTPRC	-0.446971	0.654896	0.999563	0.272742	0.22	-0.384541	0.700577	0.994526	0.73246	0.56338	-0.415756	0.677737	0.997044	0.502601	0.39169	Axi	CD22	PTPRC	CD22	PTPRC	-0.446971	0.654896	0.999563	0.429964	0.330986	-0.384541	0.700577	0.994526	0.770439	0.615385	-0.415756	0.677737	0.997044	0.600202	0.473185	Control
B cells	Mast	CD24^SIGLEC10	CD24	SIGLEC10	CD24	SIGLEC10	0.464233	0.642481	0.999563	0.84043	0.54	-1.64771	0.0994124		0.162351	0.197183	-0.591738	0.370947	0.999563	0.50139	0.368592	Axi	CD24	SIGLEC10	CD24	SIGLEC10	0.464233	0.642481	0.999563	0.681704	0.443662	-1.64771	0.0994124		0.329936	0.323077	-0.591738	0.370947	0.999563	0.50582	0.383369	Control
B cells	Mast	CD52^SIGLEC10	CD52	SIGLEC10	CD52	SIGLEC10	-0.218446	0.827081	0.999563	2.10914	0.94	-1.64771	0.0994124		0.162351	0.197183	-0.933078	0.463247	0.999563	1.13575	0.568592	Axi	CD52	SIGLEC10	CD52	SIGLEC10	-0.218446	0.827081	0.999563	2.24344	0.943662	-1.64771	0.0994124		0.329936	0.323077	-0.933078	0.463247	0.999563	1.28669	0.633369	Control
B cells	Mast	CD55^ADGRE2	CD55	ADGRE2	CD55	ADGRE2	0.0513123	0.959077	0.999563	0.764614	0.57	1.14378	0.252715	0.994526	1.07843	0.732394	0.597546	0.605896	0.997044	0.921521	0.651197	Axi	CD55	ADGRE2	CD55	ADGRE2	0.0513123	0.959077	0.999563	0.77596	0.56338	1.14378	0.252715	0.994526	0.726404	0.553846	0.597546	0.605896	0.997044	0.751182	0.558613	Control
B cells	Mast	CD55^ADGRE5	CD55	ADGRE5	CD55	ADGRE5	0.0513123	0.959077	0.999563	0.764614	0.57	-0.446697	0.655094	0.994526	0.411613	0.408451	-0.197693	0.807085	0.997044	0.588113	0.489225	Axi	CD55	ADGRE5	CD55	ADGRE5	0.0513123	0.959077	0.999563	0.77596	0.56338	-0.446697	0.655094	0.994526	0.531008	0.507692	-0.197693	0.807085	0.997044	0.653484	0.535536	Control
B cells	Mast	CD99^CD81	CD99	CD81	CD99	CD81	-0.830583	0.406209	0.999563	1.02557	0.74	0.387827	0.698144	0.994526	1.65862	0.929577	-0.221378	0.552177	0.997044	1.3421	0.834789	Axi	CD99	CD81	CD99	CD81	-0.830583	0.406209	0.999563	1.03518	0.697183	0.387827	0.698144	0.994526	1.58156	0.923077	-0.221378	0.552177	0.997044	1.30837	0.81013	Control
B cells	Mast	COL19A1^ITGA1_ITGB1	COL19A1	ITGB1	COL19A1	ITGA1_ITGB1	-1.6725	0.0944263	0.999563	0.118185	0.1	1.03984	0.298416	0.994526	0.616717	0.478873	-0.316331	0.196421	0.997044	0.367451	0.289437	Axi	COL19A1	ITGB1	COL19A1	ITGA1_ITGB1	-1.6725	0.0944263	0.999563	0.298	0.225352	1.03984	0.298416	0.994526	0.564225	0.492308	-0.316331	0.196421	0.997044	0.431113	0.35883	Control
B cells	Mast	COL19A1^ITGA2_ITGB1	COL19A1	ITGB1	COL19A1	ITGA2_ITGB1	-1.6725	0.0944263	0.999563	0.118185	0.1	1.03984	0.298416	0.994526	0.616717	0.478873	-0.316331	0.196421	0.997044	0.367451	0.289437	Axi	COL19A1	ITGB1	COL19A1	ITGA2_ITGB1	-1.6725	0.0944263	0.999563	0.298	0.225352	1.03984	0.298416	0.994526	0.564225	0.492308	-0.316331	0.196421	0.997044	0.431113	0.35883	Control
B cells	Mast	COL9A3^CD44	COL9A3	CD44	COL9A3	CD44	0.0715691	0.942945	0.999563	0.243256	0.17	-1.60356	0.10881	0.962496	2.35439	0.971831	-0.765997	0.525878	0.98103	1.29882	0.570915	Axi	COL9A3	CD44	COL9A3	CD44	0.0715691	0.942945	0.999563	0.272335	0.225352	-1.60356	0.10881	0.962496	2.7061	0.953846	-0.765997	0.525878	0.98103	1.48922	0.589599	Control
B cells	Mast	COL9A3^ITGA1_ITGB1	COL9A3	ITGB1	COL9A3	ITGA1_ITGB1	0.0715691	0.942945	0.999563	0.243256	0.17	1.03984	0.298416	0.994526	0.616717	0.478873	0.555702	0.620681	0.997044	0.429987	0.324437	Axi	COL9A3	ITGB1	COL9A3	ITGA1_ITGB1	0.0715691	0.942945	0.999563	0.272335	0.225352	1.03984	0.298416	0.994526	0.564225	0.492308	0.555702	0.620681	0.997044	0.41828	0.35883	Control
B cells	Mast	COL9A3^ITGA2_ITGB1	COL9A3	ITGB1	COL9A3	ITGA2_ITGB1	0.0715691	0.942945	0.999563	0.243256	0.17	1.03984	0.298416	0.994526	0.616717	0.478873	0.555702	0.620681	0.997044	0.429987	0.324437	Axi	COL9A3	ITGB1	COL9A3	ITGA2_ITGB1	0.0715691	0.942945	0.999563	0.272335	0.225352	1.03984	0.298416	0.994526	0.564225	0.492308	0.555702	0.620681	0.997044	0.41828	0.35883	Control
B cells	Mast	COL9A3^ITGA3_ITGB1	COL9A3	ITGB1	COL9A3	ITGA3_ITGB1	0.0715691	0.942945	0.999563	0.243256	0.17	1.03984	0.298416	0.994526	0.616717	0.478873	0.555702	0.620681	0.997044	0.429987	0.324437	Axi	COL9A3	ITGB1	COL9A3	ITGA3_ITGB1	0.0715691	0.942945	0.999563	0.272335	0.225352	1.03984	0.298416	0.994526	0.564225	0.492308	0.555702	0.620681	0.997044	0.41828	0.35883	Control
B cells	Mast	COL9A3^ITGA9_ITGB1	COL9A3	ITGA9	COL9A3	ITGA9_ITGB1	0.0715691	0.942945	0.999563	0.243256	0.17	-0.410422	0.681496		0.211552	0.211268	-0.169427	0.81222	0.999563	0.227404	0.190634	Axi	COL9A3	ITGA9	COL9A3	ITGA9_ITGB1	0.0715691	0.942945	0.999563	0.272335	0.225352	-0.410422	0.681496		0.216584	0.215385	-0.169427	0.81222	0.999563	0.24446	0.220368	Control
B cells	Mast	COPA^CD74	COPA	CD74	COPA	CD74	-0.0903245	0.928029	0.999563	0.350552	0.33	-1.2361	0.216421	0.994526	1.21134	0.661972	-0.663212	0.572225	0.997044	0.780946	0.495986	Axi	COPA	CD74	COPA	CD74	-0.0903245	0.928029	0.999563	0.395536	0.373239	-1.2361	0.216421	0.994526	1.1899	0.538462	-0.663212	0.572225	0.997044	0.792715	0.45585	Control
B cells	Mast	COPA^NTRK1	COPA	NTRK1	COPA	NTRK1	-0.0903245	0.928029	0.999563	0.350552	0.33	-3.47705	0.00050697	0.0361562	0.215272	0.225352	-1.78369	0.464268	0.51786	0.282912	0.277676	Axi	COPA	NTRK1	COPA	NTRK1	-0.0903245	0.928029	0.999563	0.395536	0.373239	-3.47705	0.00050697	0.0361562	0.645387	0.507692	-1.78369	0.464268	0.51786	0.520461	0.440466	Control
B cells	Mast	FAM3C^LAMP1	FAM3C	LAMP1	FAM3C	LAMP1	-1.15579	0.247768	0.999563	0.312209	0.28	0.419814	0.674622	0.994526	0.739097	0.549296	-0.367987	0.461195	0.997044	0.525653	0.414648	Axi	FAM3C	LAMP1	FAM3C	LAMP1	-1.15579	0.247768	0.999563	0.40751	0.34507	0.419814	0.674622	0.994526	0.759973	0.646154	-0.367987	0.461195	0.997044	0.583741	0.495612	Control
B cells	Mast	GNAI2^ADCY7	GNAI2	ADCY7	GNAI2	ADCY7	0.0210051	0.983242	0.999563	1.13918	0.75	-0.934364	0.350116		0.171357	0.169014	-0.45668	0.666679	0.999563	0.65527	0.459507	Axi	GNAI2	ADCY7	GNAI2	ADCY7	0.0210051	0.983242	0.999563	1.21919	0.823944	-0.934364	0.350116		0.243865	0.261538	-0.45668	0.666679	0.999563	0.731526	0.542741	Control
B cells	Mast	GNAI2^S1PR1	GNAI2	S1PR1	GNAI2	S1PR1	0.0210051	0.983242	0.999563	1.13918	0.75	1.2442	0.213426	0.994526	0.686728	0.521127	0.632603	0.598334	0.997044	0.912956	0.635563	Axi	GNAI2	S1PR1	GNAI2	S1PR1	0.0210051	0.983242	0.999563	1.21919	0.823944	1.2442	0.213426	0.994526	0.490927	0.415385	0.632603	0.598334	0.997044	0.855057	0.619664	Control
B cells	Mast	GNAI2^UNC5B	GNAI2	UNC5B	GNAI2	UNC5B	0.0210051	0.983242	0.999563	1.13918	0.75	-0.876178	0.380933		0.160318	0.169014	-0.427587	0.682087	0.999563	0.649751	0.459507	Axi	GNAI2	UNC5B	GNAI2	UNC5B	0.0210051	0.983242	0.999563	1.21919	0.823944	-0.876178	0.380933		0.267888	0.261538	-0.427587	0.682087	0.999563	0.743537	0.542741	Control
B cells	Mast	GNAS^ADCY7	GNAS	ADCY7	GNAS	ADCY7	-1.48379	0.137864	0.999563	1.69532	0.9	-0.934364	0.350116		0.171357	0.169014	-1.20908	0.24399	0.999563	0.933341	0.534507	Axi	GNAS	ADCY7	GNAS	ADCY7	-1.48379	0.137864	0.999563	2.03482	0.978873	-0.934364	0.350116		0.243865	0.261538	-1.20908	0.24399	0.999563	1.13934	0.620206	Control
B cells	Mast	GNAS^ADRB2	GNAS	ADRB2	GNAS	ADRB2	-1.48379	0.137864	0.999563	1.69532	0.9	-0.352853	0.724199	0.994526	0.917796	0.605634	-0.918324	0.431031	0.997044	1.30656	0.752817	Axi	GNAS	ADRB2	GNAS	ADRB2	-1.48379	0.137864	0.999563	2.03482	0.978873	-0.352853	0.724199	0.994526	0.916637	0.630769	-0.918324	0.431031	0.997044	1.47573	0.804821	Control
B cells	Mast	GPI^AMFR	GPI	AMFR	GPI	AMFR	0.161075	0.872034	0.999563	0.450958	0.38	0.0734434	0.941453		0.400147	0.394366	0.117259	0.906744	0.999563	0.425552	0.387183	Axi	GPI	AMFR	GPI	AMFR	0.161075	0.872034	0.999563	0.474356	0.408451	0.0734434	0.941453		0.32328	0.338462	0.117259	0.906744	0.999563	0.398818	0.373456	Control
B cells	Mast	GPI^NTRK1	GPI	NTRK1	GPI	NTRK1	0.161075	0.872034	0.999563	0.450958	0.38	-3.47705	0.00050697	0.0361562	0.215272	0.225352	-1.65799	0.43627	0.51786	0.333115	0.302676	Axi	GPI	NTRK1	GPI	NTRK1	0.161075	0.872034	0.999563	0.474356	0.408451	-3.47705	0.00050697	0.0361562	0.645387	0.507692	-1.65799	0.43627	0.51786	0.559871	0.458072	Control
B cells	Mast	GRN^NTRK1	GRN	NTRK1	GRN	NTRK1	0.191365	0.848239	0.999563	0.770021	0.57	-3.47705	0.00050697	0.0361562	0.215272	0.225352	-1.64284	0.424373	0.51786	0.492647	0.397676	Axi	GRN	NTRK1	GRN	NTRK1	0.191365	0.848239	0.999563	0.773501	0.56338	-3.47705	0.00050697	0.0361562	0.645387	0.507692	-1.64284	0.424373	0.51786	0.709444	0.535536	Control
B cells	Mast	HLA-A^APLP2	HLA-A	APLP2	HLA-A	APLP2	0.236196	0.813281	0.999563	3.22224	1	-0.17371	0.862094	0.994526	0.45757	0.422535	0.0312432	0.837687	0.997044	1.8399	0.711268	Axi	HLA-A	APLP2	HLA-A	APLP2	0.236196	0.813281	0.999563	3.16981	0.992958	-0.17371	0.862094	0.994526	0.486812	0.446154	0.0312432	0.837687	0.997044	1.82831	0.719556	Control
B cells	Mast	HMGB1^HAVCR2	HMGB1	HAVCR2	HMGB1	HAVCR2	-0.0450033	0.964105	0.999563	2.21151	0.97	1.30701	0.191208		0.386268	0.338028	0.631006	0.577656	0.999563	1.29889	0.654014	Axi	HMGB1	HAVCR2	HMGB1	HAVCR2	-0.0450033	0.964105	0.999563	2.17601	0.950704	1.30701	0.191208		0.266167	0.246154	0.631006	0.577656	0.999563	1.22109	0.598429	Control
B cells	Mast	HSPA8^ADRB2	HSPA8	ADRB2	HSPA8	ADRB2	-1.09274	0.274507	0.999563	1.40213	0.84	-0.352853	0.724199	0.994526	0.917796	0.605634	-0.722798	0.499353	0.997044	1.15996	0.722817	Axi	HSPA8	ADRB2	HSPA8	ADRB2	-1.09274	0.274507	0.999563	1.52219	0.866197	-0.352853	0.724199	0.994526	0.916637	0.630769	-0.722798	0.499353	0.997044	1.21941	0.748483	Control
B cells	Mast	ICAM2^ITGAM_ITGB2	ICAM2	ITGAM	ICAM2	ITGAM_ITGB2	-0.64993	0.515737	0.999563	0.19722	0.18	-0.910154	0.362741		0.173681	0.169014	-0.780042	0.439239	0.999563	0.18545	0.174507	Axi	ICAM2	ITGAM	ICAM2	ITGAM_ITGB2	-0.64993	0.515737	0.999563	0.234986	0.204225	-0.910154	0.362741		0.29573	0.307692	-0.780042	0.439239	0.999563	0.265358	0.255959	Control
B cells	Mast	IL16^CD9	IL16	CD9	IL16	CD9	0.602194	0.547045	0.999563	0.840912	0.63	-1.39325	0.163543	0.994526	1.9786	0.873239	-0.395529	0.355294	0.997044	1.40976	0.75162	Axi	IL16	CD9	IL16	CD9	0.602194	0.547045	0.999563	0.696248	0.528169	-1.39325	0.163543	0.994526	2.26319	0.892308	-0.395529	0.355294	0.997044	1.47972	0.710238	Control
B cells	Mast	LGALS1^CD69	LGALS1	CD69	LGALS1	CD69	-2.57203	0.0101103	0.999563	0.501461	0.33	-0.996069	0.319217	0.994526	0.865171	0.507042	-1.78405	0.164664	0.997044	0.683316	0.418521	Axi	LGALS1	CD69	LGALS1	CD69	-2.57203	0.0101103	0.999563	0.779966	0.408451	-0.996069	0.319217	0.994526	0.790696	0.430769	-1.78405	0.164664	0.997044	0.785331	0.41961	Control
B cells	Mast	LGALS1^ITGB1	LGALS1	ITGB1	LGALS1	ITGB1	-2.57203	0.0101103	0.999563	0.501461	0.33	1.03984	0.298416	0.994526	0.616717	0.478873	-0.766099	0.154263	0.997044	0.559089	0.404437	Axi	LGALS1	ITGB1	LGALS1	ITGB1	-2.57203	0.0101103	0.999563	0.779966	0.408451	1.03984	0.298416	0.994526	0.564225	0.492308	-0.766099	0.154263	0.997044	0.672096	0.450379	Control
B cells	Mast	LGALS1^PTPRC	LGALS1	PTPRC	LGALS1	PTPRC	-2.57203	0.0101103	0.999563	0.501461	0.33	-0.384541	0.700577	0.994526	0.73246	0.56338	-1.47829	0.355344	0.997044	0.616961	0.44669	Axi	LGALS1	PTPRC	LGALS1	PTPRC	-2.57203	0.0101103	0.999563	0.779966	0.408451	-0.384541	0.700577	0.994526	0.770439	0.615385	-1.47829	0.355344	0.997044	0.775203	0.511918	Control
B cells	Mast	LMAN1^MCFD2	LMAN1	MCFD2	LMAN1	MCFD2	0.43248	0.665393	0.999563	0.539813	0.44	0.0571095	0.954458		0.426037	0.408451	0.244795	0.809925	0.999563	0.482925	0.424225	Axi	LMAN1	MCFD2	LMAN1	MCFD2	0.43248	0.665393	0.999563	0.42091	0.366197	0.0571095	0.954458		0.363794	0.369231	0.244795	0.809925	0.999563	0.392352	0.367714	Control
B cells	Mast	MAML2^NOTCH1	MAML2	NOTCH1	MAML2	NOTCH1	0.466065	0.641169	0.999563	0.309822	0.25	0.142155	0.886958		0.170929	0.183099	0.30411	0.764064	0.999563	0.240376	0.216549	Axi	MAML2	NOTCH1	MAML2	NOTCH1	0.466065	0.641169	0.999563	0.289473	0.260563	0.142155	0.886958		0.186514	0.215385	0.30411	0.764064	0.999563	0.237994	0.237974	Control
B cells	Mast	MAML2^NOTCH2	MAML2	NOTCH2	MAML2	NOTCH2	0.466065	0.641169	0.999563	0.309822	0.25	0.150065	0.880714		0.32046	0.309859	0.308065	0.760941	0.999563	0.315141	0.27993	Axi	MAML2	NOTCH2	MAML2	NOTCH2	0.466065	0.641169	0.999563	0.289473	0.260563	0.150065	0.880714		0.240499	0.230769	0.308065	0.760941	0.999563	0.264986	0.245666	Control
B cells	Mast	MFNG^NOTCH1	MFNG	NOTCH1	MFNG	NOTCH1	0.649544	0.515987	0.999563	0.285794	0.24	0.142155	0.886958		0.170929	0.183099	0.395849	0.701472	0.999563	0.228361	0.211549	Axi	MFNG	NOTCH1	MFNG	NOTCH1	0.649544	0.515987	0.999563	0.275481	0.267606	0.142155	0.886958		0.186514	0.215385	0.395849	0.701472	0.999563	0.230998	0.241495	Control
B cells	Mast	MFNG^NOTCH2	MFNG	NOTCH2	MFNG	NOTCH2	0.649544	0.515987	0.999563	0.285794	0.24	0.150065	0.880714		0.32046	0.309859	0.399804	0.69835	0.999563	0.303127	0.27493	Axi	MFNG	NOTCH2	MFNG	NOTCH2	0.649544	0.515987	0.999563	0.275481	0.267606	0.150065	0.880714		0.240499	0.230769	0.399804	0.69835	0.999563	0.25799	0.249187	Control
B cells	Mast	MIF^CD44_CD74	MIF	CD74	MIF	CD44_CD74	-0.186296	0.852213	0.999563	1.54182	0.89	-1.2361	0.216421	0.994526	1.21134	0.661972	-0.711198	0.534317	0.997044	1.37658	0.775986	Axi	MIF	CD74	MIF	CD44_CD74	-0.186296	0.852213	0.999563	1.69146	0.964789	-1.2361	0.216421	0.994526	1.1899	0.538462	-0.711198	0.534317	0.997044	1.44068	0.751625	Control
B cells	Mast	MIF^CD74_CXCR2	MIF	CD74	MIF	CD74_CXCR2	-0.186296	0.852213	0.999563	1.54182	0.89	-1.2361	0.216421	0.994526	1.21134	0.661972	-0.711198	0.534317	0.997044	1.37658	0.775986	Axi	MIF	CD74	MIF	CD74_CXCR2	-0.186296	0.852213	0.999563	1.69146	0.964789	-1.2361	0.216421	0.994526	1.1899	0.538462	-0.711198	0.534317	0.997044	1.44068	0.751625	Control
B cells	Mast	MIF^CD74_CXCR4	MIF	CD74	MIF	CD74_CXCR4	-0.186296	0.852213	0.999563	1.54182	0.89	-1.2361	0.216421	0.994526	1.21134	0.661972	-0.711198	0.534317	0.997044	1.37658	0.775986	Axi	MIF	CD74	MIF	CD74_CXCR4	-0.186296	0.852213	0.999563	1.69146	0.964789	-1.2361	0.216421	0.994526	1.1899	0.538462	-0.711198	0.534317	0.997044	1.44068	0.751625	Control
B cells	Mast	MIF^TNFRSF14	MIF	TNFRSF14	MIF	TNFRSF14	-0.186296	0.852213	0.999563	1.54182	0.89	-0.22543	0.821645	0.994526	0.435332	0.408451	-0.205863	0.836929	0.997044	0.988574	0.649225	Axi	MIF	TNFRSF14	MIF	TNFRSF14	-0.186296	0.852213	0.999563	1.69146	0.964789	-0.22543	0.821645	0.994526	0.500221	0.430769	-0.205863	0.836929	0.997044	1.09584	0.697779	Control
B cells	Mast	PKM^CD44	PKM	CD44	PKM	CD44	-1.74248	0.0814238	0.999563	0.941586	0.68	-1.60356	0.10881	0.962496	2.35439	0.971831	-1.67302	0.0951171	0.98103	1.64799	0.825915	Axi	PKM	CD44	PKM	CD44	-1.74248	0.0814238	0.999563	1.23093	0.739437	-1.60356	0.10881	0.962496	2.7061	0.953846	-1.67302	0.0951171	0.98103	1.96852	0.846641	Control
B cells	Mast	SEMA4B^DCBLD2	SEMA4B	DCBLD2	SEMA4B	DCBLD2	0.918304	0.35846	0.999563	0.419052	0.35	-1.89599	0.0579619	0.733384	0.334918	0.309859	-0.488841	0.208211	0.866473	0.376985	0.32993	Axi	SEMA4B	DCBLD2	SEMA4B	DCBLD2	0.918304	0.35846	0.999563	0.305468	0.260563	-1.89599	0.0579619	0.733384	0.592655	0.476923	-0.488841	0.208211	0.866473	0.449062	0.368743	Control
B cells	Mast	SEMA7A^ITGA1_ITGB1	SEMA7A	ITGB1	SEMA7A	ITGA1_ITGB1	-3.51155	0.000445501	0.426166	0.115056	0.1	1.03984	0.298416	0.994526	0.616717	0.478873	-1.23586	0.149431	0.710346	0.365887	0.289437	Axi	SEMA7A	ITGB1	SEMA7A	ITGA1_ITGB1	-3.51155	0.000445501	0.426166	0.431896	0.323944	1.03984	0.298416	0.994526	0.564225	0.492308	-1.23586	0.149431	0.710346	0.498061	0.408126	Control
B cells	Mast	SPTAN1^PTPRA	SPTAN1	PTPRA	SPTAN1	PTPRA	-0.708244	0.478794	0.999563	0.335032	0.29	0.798	0.424871	0.994526	0.561972	0.478873	0.0448781	0.451832	0.997044	0.448502	0.384437	Axi	SPTAN1	PTPRA	SPTAN1	PTPRA	-0.708244	0.478794	0.999563	0.407989	0.359155	0.798	0.424871	0.994526	0.445034	0.4	0.0448781	0.451832	0.997044	0.426512	0.379577	Control
B cells	Mast	ST6GAL1^CD22	ST6GAL1	CD22	ST6GAL1	CD22	0.644699	0.519122	0.999563	0.624035	0.48	-0.710322	0.477504	0.994526	0.429615	0.394366	-0.0328116	0.498313	0.997044	0.526825	0.437183	Axi	ST6GAL1	CD22	ST6GAL1	CD22	0.644699	0.519122	0.999563	0.600283	0.521127	-0.710322	0.477504	0.994526	0.651625	0.507692	-0.0328116	0.498313	0.997044	0.625954	0.51441	Control
B cells	Mast	TGFB1^ACVR1_TGFBR1_TGFBR2	TGFB1	TGFBR1	TGFB1	ACVR1_TGFBR1_TGFBR2	-0.186002	0.852444	0.999563	1.0834	0.74	0.286546	0.77446		0.179115	0.183099	0.0502721	0.813452	0.999563	0.631257	0.461549	Axi	TGFB1	TGFBR1	TGFB1	ACVR1_TGFBR1_TGFBR2	-0.186002	0.852444	0.999563	1.06187	0.746479	0.286546	0.77446		0.200401	0.2	0.0502721	0.813452	0.999563	0.631136	0.473239	Control
B cells	Mast	TGFB1^ACVR1_TGFBR2	TGFB1	TGFBR2	TGFB1	ACVR1_TGFBR2	-0.186002	0.852444	0.999563	1.0834	0.74	-1.40852	0.158977	0.994526	0.500771	0.380282	-0.797261	0.50571	0.997044	0.792085	0.560141	Axi	TGFB1	TGFBR2	TGFB1	ACVR1_TGFBR2	-0.186002	0.852444	0.999563	1.06187	0.746479	-1.40852	0.158977	0.994526	0.89176	0.676923	-0.797261	0.50571	0.997044	0.976816	0.711701	Control
B cells	Mast	TGFB1^ACVR1B_TGFBR2	TGFB1	TGFBR2	TGFB1	ACVR1B_TGFBR2	-0.186002	0.852444	0.999563	1.0834	0.74	-1.40852	0.158977	0.994526	0.500771	0.380282	-0.797261	0.50571	0.997044	0.792085	0.560141	Axi	TGFB1	TGFBR2	TGFB1	ACVR1B_TGFBR2	-0.186002	0.852444	0.999563	1.06187	0.746479	-1.40852	0.158977	0.994526	0.89176	0.676923	-0.797261	0.50571	0.997044	0.976816	0.711701	Control
B cells	Mast	TGFB1^ENG	TGFB1	ENG	TGFB1	ENG	-0.186002	0.852444	0.999563	1.0834	0.74	-1.00427	0.315247		0.162853	0.169014	-0.595138	0.583845	0.999563	0.623127	0.454507	Axi	TGFB1	ENG	TGFB1	ENG	-0.186002	0.852444	0.999563	1.06187	0.746479	-1.00427	0.315247		0.282182	0.276923	-0.595138	0.583845	0.999563	0.672027	0.511701	Control
B cells	Mast	TGFB1^ITGB1	TGFB1	ITGB1	TGFB1	ITGB1	-0.186002	0.852444	0.999563	1.0834	0.74	1.03984	0.298416	0.994526	0.616717	0.478873	0.426917	0.57543	0.997044	0.850059	0.609437	Axi	TGFB1	ITGB1	TGFB1	ITGB1	-0.186002	0.852444	0.999563	1.06187	0.746479	1.03984	0.298416	0.994526	0.564225	0.492308	0.426917	0.57543	0.997044	0.813048	0.619393	Control
B cells	Mast	TGFB1^TGFBR1_TGFBR2	TGFB1	TGFBR1	TGFB1	TGFBR1_TGFBR2	-0.186002	0.852444	0.999563	1.0834	0.74	0.286546	0.77446		0.179115	0.183099	0.0502721	0.813452	0.999563	0.631257	0.461549	Axi	TGFB1	TGFBR1	TGFB1	TGFBR1_TGFBR2	-0.186002	0.852444	0.999563	1.06187	0.746479	0.286546	0.77446		0.200401	0.2	0.0502721	0.813452	0.999563	0.631136	0.473239	Control
B cells	Mast	TNF^NOTCH1	TNF	NOTCH1	TNF	NOTCH1	0.681538	0.495531	0.999563	0.391659	0.22	0.142155	0.886958		0.170929	0.183099	0.411846	0.691245	0.999563	0.281294	0.201549	Axi	TNF	NOTCH1	TNF	NOTCH1	0.681538	0.495531	0.999563	0.374518	0.239437	0.142155	0.886958		0.186514	0.215385	0.411846	0.691245	0.999563	0.280516	0.227411	Control
B cells	Mast	TNF^VSIR	TNF	VSIR	TNF	VSIR	0.681538	0.495531	0.999563	0.391659	0.22	-1.66216	0.0964815		0.154855	0.15493	-0.490309	0.296006	0.999563	0.273257	0.187465	Axi	TNF	VSIR	TNF	VSIR	0.681538	0.495531	0.999563	0.374518	0.239437	-1.66216	0.0964815		0.278239	0.292308	-0.490309	0.296006	0.999563	0.326379	0.265872	Control
B cells	Mast	TNFSF12^TNFRSF12A	TNFSF12	TNFRSF12A	TNFSF12	TNFRSF12A	0.392144	0.694952	0.999563	0.315802	0.28	0.14589	0.884008		0.34106	0.28169	0.269017	0.78948	0.999563	0.328431	0.280845	Axi	TNFSF12	TNFRSF12A	TNFSF12	TNFRSF12A	0.392144	0.694952	0.999563	0.249397	0.21831	0.14589	0.884008		0.339678	0.307692	0.269017	0.78948	0.999563	0.294538	0.263001	Control
B cells	Mast	TNFSF9^HLA-DPA1	TNFSF9	HLA-DPA1	TNFSF9	HLA-DPA1	-0.17875	0.858134	0.999563	0.171728	0.11	-0.8722	0.383099	0.994526	0.390296	0.295775	-0.525475	0.620616	0.997044	0.281012	0.202887	Axi	TNFSF9	HLA-DPA1	TNFSF9	HLA-DPA1	-0.17875	0.858134	0.999563	0.162212	0.112676	-0.8722	0.383099	0.994526	0.485513	0.353846	-0.525475	0.620616	0.997044	0.323862	0.233261	Control
B cells	Mast	VEGFB^ADRB2	VEGFB	ADRB2	VEGFB	ADRB2	-1.61859	0.105536	0.999563	0.60245	0.48	-0.352853	0.724199	0.994526	0.917796	0.605634	-0.985719	0.414868	0.997044	0.760123	0.542817	Axi	VEGFB	ADRB2	VEGFB	ADRB2	-1.61859	0.105536	0.999563	0.844842	0.626761	-0.352853	0.724199	0.994526	0.916637	0.630769	-0.985719	0.414868	0.997044	0.880739	0.628765	Control
B cells	Mast	VIM^CD44	VIM	CD44	VIM	CD44	-0.40587	0.684838	0.999563	1.65737	0.78	-1.60356	0.10881	0.962496	2.35439	0.971831	-1.00472	0.396824	0.98103	2.00588	0.875915	Axi	VIM	CD44	VIM	CD44	-0.40587	0.684838	0.999563	1.66693	0.78169	-1.60356	0.10881	0.962496	2.7061	0.953846	-1.00472	0.396824	0.98103	2.18652	0.867768	Control
B cells	Mast	YBX1^NOTCH1	YBX1	NOTCH1	YBX1	NOTCH1	-1.20157	0.229532	0.999563	1.67825	0.9	0.142155	0.886958		0.170929	0.183099	-0.529705	0.558245	0.999563	0.924589	0.541549	Axi	YBX1	NOTCH1	YBX1	NOTCH1	-1.20157	0.229532	0.999563	1.85881	0.950704	0.142155	0.886958		0.186514	0.215385	-0.529705	0.558245	0.999563	1.02266	0.583044	Control
B cells	Monocytes	ADAM10^CD44	ADAM10	CD44	ADAM10	CD44	0.368939	0.712173	0.999563	0.265183	0.22	-0.279029	0.780222	0.998983	1.51501	0.754839	0.0449546	0.746198	0.999273	0.890099	0.487419	Axi	ADAM10	CD44	ADAM10	CD44	0.368939	0.712173	0.999563	0.258906	0.239437	-0.279029	0.780222	0.998983	1.51978	0.737705	0.0449546	0.746198	0.999273	0.889343	0.488571	Control
B cells	Monocytes	ADAM10^GPNMB	ADAM10	GPNMB	ADAM10	GPNMB	0.368939	0.712173	0.999563	0.265183	0.22	-0.875387	0.381363	0.998983	0.318108	0.206452	-0.253224	0.546768	0.999273	0.291646	0.213226	Axi	ADAM10	GPNMB	ADAM10	GPNMB	0.368939	0.712173	0.999563	0.258906	0.239437	-0.875387	0.381363	0.998983	0.576088	0.303279	-0.253224	0.546768	0.999273	0.417497	0.271358	Control
B cells	Monocytes	ADAM10^TSPAN14	ADAM10	TSPAN14	ADAM10	TSPAN14	0.368939	0.712173	0.999563	0.265183	0.22	-1.37085	0.170423	0.998983	0.283831	0.225806	-0.500954	0.441298	0.999273	0.274507	0.222903	Axi	ADAM10	TSPAN14	ADAM10	TSPAN14	0.368939	0.712173	0.999563	0.258906	0.239437	-1.37085	0.170423	0.998983	0.423317	0.352459	-0.500954	0.441298	0.999273	0.341112	0.295948	Control
B cells	Monocytes	ADAM17^ITGB1	ADAM17	ITGB1	ADAM17	ITGB1	-0.959946	0.337082	0.999563	0.197028	0.17	1.42742	0.15346	0.998983	0.929831	0.574194	0.233735	0.245271	0.999273	0.563429	0.372097	Axi	ADAM17	ITGB1	ADAM17	ITGB1	-0.959946	0.337082	0.999563	0.306858	0.28169	1.42742	0.15346	0.998983	0.964789	0.590164	0.233735	0.245271	0.999273	0.635823	0.435927	Control
B cells	Monocytes	ALCAM^CD6	ALCAM	CD6	ALCAM	CD6	-0.645625	0.518522	0.999563	0.135176	0.13	-0.214124	0.83045	0.998983	0.411583	0.290323	-0.429875	0.674486	0.999273	0.273379	0.210161	Axi	ALCAM	CD6	ALCAM	CD6	-0.645625	0.518522	0.999563	0.158327	0.15493	-0.214124	0.83045	0.998983	0.29111	0.213115	-0.429875	0.674486	0.999273	0.224719	0.184022	Control
B cells	Monocytes	APP^CD74	APP	CD74	APP	CD74	0.0202434	0.983849	0.999563	0.281674	0.24	-0.810306	0.417765	0.998983	2.90586	0.870968	-0.395031	0.700807	0.999273	1.59377	0.555484	Axi	APP	CD74	APP	CD74	0.0202434	0.983849	0.999563	0.247911	0.21831	-0.810306	0.417765	0.998983	3.15179	0.942623	-0.395031	0.700807	0.999273	1.69985	0.580466	Control
B cells	Monocytes	APP^LRP1	APP	LRP1	APP	LRP1	0.0202434	0.983849	0.999563	0.281674	0.24	-0.532633	0.594288	0.998983	0.267808	0.193548	-0.256195	0.789068	0.999273	0.274741	0.216774	Axi	APP	LRP1	APP	LRP1	0.0202434	0.983849	0.999563	0.247911	0.21831	-0.532633	0.594288	0.998983	0.420093	0.262295	-0.256195	0.789068	0.999273	0.334002	0.240302	Control
B cells	Monocytes	APP^LRP10	APP	LRP10	APP	LRP10	0.0202434	0.983849	0.999563	0.281674	0.24	0.325515	0.744791	0.998983	0.419708	0.348387	0.172879	0.86432	0.999273	0.350691	0.294194	Axi	APP	LRP10	APP	LRP10	0.0202434	0.983849	0.999563	0.247911	0.21831	0.325515	0.744791	0.998983	0.386734	0.303279	0.172879	0.86432	0.999273	0.317322	0.260794	Control
B cells	Monocytes	B2M^KLRD1	B2M	KLRD1	B2M	KLRD1	0.292717	0.769738	0.999563	4.45241	1	-0.842129	0.399716	0.998983	0.491337	0.329032	-0.274706	0.584727	0.999273	2.47188	0.664516	Axi	B2M	KLRD1	B2M	KLRD1	0.292717	0.769738	0.999563	4.42578	1	-0.842129	0.399716	0.998983	0.511898	0.295082	-0.274706	0.584727	0.999273	2.46884	0.647541	Control
B cells	Monocytes	CALM1^PTPRA	CALM1	PTPRA	CALM1	PTPRA	2.10933	0.0349158	0.999563	1.58118	0.91	-0.0919752	0.926718	0.998983	0.412352	0.341935	1.00868	0.480817	0.999273	0.996765	0.625968	Axi	CALM1	PTPRA	CALM1	PTPRA	2.10933	0.0349158	0.999563	1.20678	0.795775	-0.0919752	0.926718	0.998983	0.462005	0.344262	1.00868	0.480817	0.999273	0.834394	0.570018	Control
B cells	Monocytes	CALR^LRP1	CALR	LRP1	CALR	LRP1	-3.28265	0.00102836	0.482421	0.590712	0.44	-0.532633	0.594288	0.998983	0.267808	0.193548	-1.90764	0.297658	0.740702	0.42926	0.316774	Axi	CALR	LRP1	CALR	LRP1	-3.28265	0.00102836	0.482421	1.00835	0.640845	-0.532633	0.594288	0.998983	0.420093	0.262295	-1.90764	0.297658	0.740702	0.714221	0.45157	Control
B cells	Monocytes	CCL5^CXCR3	CCL5	CXCR3	CCL5	CXCR3	-0.500187	0.616943	0.999563	0.181127	0.14	0.467457	0.640173	0.998983	0.540126	0.354839	-0.016365	0.628558	0.999273	0.360626	0.247419	Axi	CCL5	CXCR3	CCL5	CXCR3	-0.500187	0.616943	0.999563	0.186628	0.119718	0.467457	0.640173	0.998983	0.432191	0.278689	-0.016365	0.628558	0.999273	0.309409	0.199203	Control
B cells	Monocytes	CD22^PTPRC	CD22	PTPRC	CD22	PTPRC	-0.446971	0.654896	0.999563	0.272742	0.22	-0.13685	0.891149	0.998983	1.64421	0.767742	-0.291911	0.773023	0.999273	0.958474	0.493871	Axi	CD22	PTPRC	CD22	PTPRC	-0.446971	0.654896	0.999563	0.429964	0.330986	-0.13685	0.891149	0.998983	1.66175	0.737705	-0.291911	0.773023	0.999273	1.04586	0.534345	Control
B cells	Monocytes	CD47^SIRPA	CD47	SIRPA	CD47	SIRPA	1.574	0.115486	0.999563	1.186	0.82	-0.672216	0.501446	0.998983	0.322863	0.277419	0.450894	0.308466	0.999273	0.754433	0.54871	Axi	CD47	SIRPA	CD47	SIRPA	1.574	0.115486	0.999563	0.854831	0.633803	-0.672216	0.501446	0.998983	0.4693	0.360656	0.450894	0.308466	0.999273	0.662065	0.497229	Control
B cells	Monocytes	CD48^CD2	CD48	CD2	CD48	CD2	-0.398744	0.690082	0.999563	0.922489	0.66	-0.30188	0.762744	0.998983	0.92852	0.516129	-0.350312	0.726413	0.999273	0.925505	0.588065	Axi	CD48	CD2	CD48	CD2	-0.398744	0.690082	0.999563	0.969158	0.676056	-0.30188	0.762744	0.998983	1.04908	0.557377	-0.350312	0.726413	0.999273	1.00912	0.616717	Control
B cells	Monocytes	CD55^ADGRE5	CD55	ADGRE5	CD55	ADGRE5	0.0513123	0.959077	0.999563	0.764614	0.57	-1.36183	0.173252	0.998983	0.398693	0.296774	-0.655258	0.566164	0.999273	0.581653	0.433387	Axi	CD55	ADGRE5	CD55	ADGRE5	0.0513123	0.959077	0.999563	0.77596	0.56338	-1.36183	0.173252	0.998983	0.466892	0.336066	-0.655258	0.566164	0.999273	0.621426	0.449723	Control
B cells	Monocytes	CD58^CD2	CD58	CD2	CD58	CD2	-0.850974	0.394784	0.999563	0.144501	0.15	-0.30188	0.762744	0.998983	0.92852	0.516129	-0.576427	0.578764	0.999273	0.536511	0.333065	Axi	CD58	CD2	CD58	CD2	-0.850974	0.394784	0.999563	0.205564	0.190141	-0.30188	0.762744	0.998983	1.04908	0.557377	-0.576427	0.578764	0.999273	0.627323	0.373759	Control
B cells	Monocytes	CD59^CD2	CD59	CD2	CD59	CD2	-0.577257	0.563766	0.999563	0.231106	0.19	-0.30188	0.762744	0.998983	0.92852	0.516129	-0.439568	0.663255	0.999273	0.579813	0.353065	Axi	CD59	CD2	CD59	CD2	-0.577257	0.563766	0.999563	0.22598	0.211268	-0.30188	0.762744	0.998983	1.04908	0.557377	-0.439568	0.663255	0.999273	0.637531	0.384322	Control
B cells	Monocytes	CD99^CD81	CD99	CD81	CD99	CD81	-0.830583	0.406209	0.999563	1.02557	0.74	1.41982	0.15566	0.998983	1.28352	0.703226	0.294619	0.280934	0.999273	1.15454	0.721613	Axi	CD99	CD81	CD99	CD81	-0.830583	0.406209	0.999563	1.03518	0.697183	1.41982	0.15566	0.998983	1.19535	0.672131	0.294619	0.280934	0.999273	1.11526	0.684657	Control
B cells	Monocytes	CD99^PILRA	CD99	PILRA	CD99	PILRA	-0.830583	0.406209	0.999563	1.02557	0.74	-0.103092	0.91789	0.998983	0.452434	0.290323	-0.466838	0.66205	0.999273	0.739001	0.515161	Axi	CD99	PILRA	CD99	PILRA	-0.830583	0.406209	0.999563	1.03518	0.697183	-0.103092	0.91789	0.998983	0.621464	0.401639	-0.466838	0.66205	0.999273	0.828322	0.549411	Control
B cells	Monocytes	COL19A1^ITGA1_ITGB1	COL19A1	ITGB1	COL19A1	ITGA1_ITGB1	-1.6725	0.0944263	0.999563	0.118185	0.1	1.42742	0.15346	0.998983	0.929831	0.574194	-0.12254	0.123943	0.999273	0.524008	0.337097	Axi	COL19A1	ITGB1	COL19A1	ITGA1_ITGB1	-1.6725	0.0944263	0.999563	0.298	0.225352	1.42742	0.15346	0.998983	0.964789	0.590164	-0.12254	0.123943	0.999273	0.631394	0.407758	Control
B cells	Monocytes	COL19A1^ITGA2_ITGB1	COL19A1	ITGB1	COL19A1	ITGA2_ITGB1	-1.6725	0.0944263	0.999563	0.118185	0.1	1.42742	0.15346	0.998983	0.929831	0.574194	-0.12254	0.123943	0.999273	0.524008	0.337097	Axi	COL19A1	ITGB1	COL19A1	ITGA2_ITGB1	-1.6725	0.0944263	0.999563	0.298	0.225352	1.42742	0.15346	0.998983	0.964789	0.590164	-0.12254	0.123943	0.999273	0.631394	0.407758	Control
B cells	Monocytes	COL9A3^CD44	COL9A3	CD44	COL9A3	CD44	0.0715691	0.942945	0.999563	0.243256	0.17	-0.279029	0.780222	0.998983	1.51501	0.754839	-0.10373	0.861584	0.999273	0.879135	0.462419	Axi	COL9A3	CD44	COL9A3	CD44	0.0715691	0.942945	0.999563	0.272335	0.225352	-0.279029	0.780222	0.998983	1.51978	0.737705	-0.10373	0.861584	0.999273	0.896057	0.481529	Control
B cells	Monocytes	COL9A3^ITGA1_ITGB1	COL9A3	ITGB1	COL9A3	ITGA1_ITGB1	0.0715691	0.942945	0.999563	0.243256	0.17	1.42742	0.15346	0.998983	0.929831	0.574194	0.749493	0.548202	0.999273	0.586544	0.372097	Axi	COL9A3	ITGB1	COL9A3	ITGA1_ITGB1	0.0715691	0.942945	0.999563	0.272335	0.225352	1.42742	0.15346	0.998983	0.964789	0.590164	0.749493	0.548202	0.999273	0.618562	0.407758	Control
B cells	Monocytes	COL9A3^ITGA2_ITGB1	COL9A3	ITGB1	COL9A3	ITGA2_ITGB1	0.0715691	0.942945	0.999563	0.243256	0.17	1.42742	0.15346	0.998983	0.929831	0.574194	0.749493	0.548202	0.999273	0.586544	0.372097	Axi	COL9A3	ITGB1	COL9A3	ITGA2_ITGB1	0.0715691	0.942945	0.999563	0.272335	0.225352	1.42742	0.15346	0.998983	0.964789	0.590164	0.749493	0.548202	0.999273	0.618562	0.407758	Control
B cells	Monocytes	COL9A3^ITGA3_ITGB1	COL9A3	ITGB1	COL9A3	ITGA3_ITGB1	0.0715691	0.942945	0.999563	0.243256	0.17	1.42742	0.15346	0.998983	0.929831	0.574194	0.749493	0.548202	0.999273	0.586544	0.372097	Axi	COL9A3	ITGB1	COL9A3	ITGA3_ITGB1	0.0715691	0.942945	0.999563	0.272335	0.225352	1.42742	0.15346	0.998983	0.964789	0.590164	0.749493	0.548202	0.999273	0.618562	0.407758	Control
B cells	Monocytes	COL9A3^ITGA9_ITGB1	COL9A3	ITGB1	COL9A3	ITGA9_ITGB1	0.0715691	0.942945	0.999563	0.243256	0.17	1.42742	0.15346	0.998983	0.929831	0.574194	0.749493	0.548202	0.999273	0.586544	0.372097	Axi	COL9A3	ITGB1	COL9A3	ITGA9_ITGB1	0.0715691	0.942945	0.999563	0.272335	0.225352	1.42742	0.15346	0.998983	0.964789	0.590164	0.749493	0.548202	0.999273	0.618562	0.407758	Control
B cells	Monocytes	COPA^CD74	COPA	CD74	COPA	CD74	-0.0903245	0.928029	0.999563	0.350552	0.33	-0.810306	0.417765	0.998983	2.90586	0.870968	-0.450315	0.672897	0.999273	1.62821	0.600484	Axi	COPA	CD74	COPA	CD74	-0.0903245	0.928029	0.999563	0.395536	0.373239	-0.810306	0.417765	0.998983	3.15179	0.942623	-0.450315	0.672897	0.999273	1.77367	0.657931	Control
B cells	Monocytes	FAM3C^CLEC2D	FAM3C	CLEC2D	FAM3C	CLEC2D	-1.15579	0.247768	0.999563	0.312209	0.28	-0.287658	0.773608	0.998983	0.394874	0.303226	-0.721723	0.510688	0.999273	0.353542	0.291613	Axi	FAM3C	CLEC2D	FAM3C	CLEC2D	-1.15579	0.247768	0.999563	0.40751	0.34507	-0.287658	0.773608	0.998983	0.422187	0.286885	-0.721723	0.510688	0.999273	0.414848	0.315978	Control
B cells	Monocytes	FAM3C^LAMP1	FAM3C	LAMP1	FAM3C	LAMP1	-1.15579	0.247768	0.999563	0.312209	0.28	-0.583666	0.559445	0.998983	0.57249	0.419355	-0.869727	0.403607	0.999273	0.442349	0.349677	Axi	FAM3C	LAMP1	FAM3C	LAMP1	-1.15579	0.247768	0.999563	0.40751	0.34507	-0.583666	0.559445	0.998983	0.685731	0.459016	-0.869727	0.403607	0.999273	0.54662	0.402043	Control
B cells	Monocytes	GNAI2^C5AR1	GNAI2	C5AR1	GNAI2	C5AR1	0.0210051	0.983242	0.999563	1.13918	0.75	-0.840965	0.400368	0.998983	0.299683	0.212903	-0.40998	0.691805	0.999273	0.719433	0.481452	Axi	GNAI2	C5AR1	GNAI2	C5AR1	0.0210051	0.983242	0.999563	1.21919	0.823944	-0.840965	0.400368	0.998983	0.504157	0.311475	-0.40998	0.691805	0.999273	0.861672	0.56771	Control
B cells	Monocytes	GNAI2^CXCR3	GNAI2	CXCR3	GNAI2	CXCR3	0.0210051	0.983242	0.999563	1.13918	0.75	0.467457	0.640173	0.998983	0.540126	0.354839	0.244231	0.811707	0.999273	0.839655	0.552419	Axi	GNAI2	CXCR3	GNAI2	CXCR3	0.0210051	0.983242	0.999563	1.21919	0.823944	0.467457	0.640173	0.998983	0.432191	0.278689	0.244231	0.811707	0.999273	0.825689	0.551316	Control
B cells	Monocytes	GNAI2^F2R	GNAI2	F2R	GNAI2	F2R	0.0210051	0.983242	0.999563	1.13918	0.75	-0.29911	0.764856	0.998983	0.44796	0.329032	-0.139052	0.874049	0.999273	0.793572	0.539516	Axi	GNAI2	F2R	GNAI2	F2R	0.0210051	0.983242	0.999563	1.21919	0.823944	-0.29911	0.764856	0.998983	0.449436	0.319672	-0.139052	0.874049	0.999273	0.834311	0.571808	Control
B cells	Monocytes	GNAI2^FPR1	GNAI2	FPR1	GNAI2	FPR1	0.0210051	0.983242	0.999563	1.13918	0.75	-1.25581	0.209184	0.998983	0.160208	0.129032	-0.617404	0.596213	0.999273	0.649696	0.439516	Axi	GNAI2	FPR1	GNAI2	FPR1	0.0210051	0.983242	0.999563	1.21919	0.823944	-1.25581	0.209184	0.998983	0.311021	0.229508	-0.617404	0.596213	0.999273	0.765104	0.526726	Control
B cells	Monocytes	GNAI2^S1PR1	GNAI2	S1PR1	GNAI2	S1PR1	0.0210051	0.983242	0.999563	1.13918	0.75	-0.292376	0.769999	0.998983	0.247848	0.193548	-0.135685	0.876621	0.999273	0.693516	0.471774	Axi	GNAI2	S1PR1	GNAI2	S1PR1	0.0210051	0.983242	0.999563	1.21919	0.823944	-0.292376	0.769999	0.998983	0.304058	0.221311	-0.135685	0.876621	0.999273	0.761622	0.522628	Control
B cells	Monocytes	GNAI2^S1PR4	GNAI2	S1PR4	GNAI2	S1PR4	0.0210051	0.983242	0.999563	1.13918	0.75	0.251103	0.801735	0.998983	0.346033	0.277419	0.136054	0.892488	0.999273	0.742608	0.51371	Axi	GNAI2	S1PR4	GNAI2	S1PR4	0.0210051	0.983242	0.999563	1.21919	0.823944	0.251103	0.801735	0.998983	0.345485	0.278689	0.136054	0.892488	0.999273	0.782336	0.551316	Control
B cells	Monocytes	GRN^TNFRSF1A	GRN	TNFRSF1A	GRN	TNFRSF1A	0.191365	0.848239	0.999563	0.770021	0.57	0.0848265	0.932399	0.998983	0.434658	0.380645	0.138096	0.890319	0.999273	0.602339	0.475323	Axi	GRN	TNFRSF1A	GRN	TNFRSF1A	0.191365	0.848239	0.999563	0.773501	0.56338	0.0848265	0.932399	0.998983	0.446146	0.344262	0.138096	0.890319	0.999273	0.609823	0.453821	Control
B cells	Monocytes	GRN^TNFRSF1B	GRN	TNFRSF1B	GRN	TNFRSF1B	0.191365	0.848239	0.999563	0.770021	0.57	-0.270399	0.786854	0.998983	0.538635	0.367742	-0.0395167	0.817547	0.999273	0.654328	0.468871	Axi	GRN	TNFRSF1B	GRN	TNFRSF1B	0.191365	0.848239	0.999563	0.773501	0.56338	-0.270399	0.786854	0.998983	0.68707	0.45082	-0.0395167	0.817547	0.999273	0.730285	0.5071	Control
B cells	Monocytes	HLA-A^APLP2	HLA-A	APLP2	HLA-A	APLP2	0.236196	0.813281	0.999563	3.22224	1	0.289421	0.772259	0.998983	0.60929	0.406452	0.262808	0.79277	0.999273	1.91576	0.703226	Axi	HLA-A	APLP2	HLA-A	APLP2	0.236196	0.813281	0.999563	3.16981	0.992958	0.289421	0.772259	0.998983	0.638821	0.401639	0.262808	0.79277	0.999273	1.90431	0.697299	Control
B cells	Monocytes	HLA-A^CD8A	HLA-A	CD8A	HLA-A	CD8A	0.236196	0.813281	0.999563	3.22224	1	-0.299448	0.764599	0.998983	0.652285	0.380645	-0.0316257	0.78894	0.999273	1.93726	0.690323	Axi	HLA-A	CD8A	HLA-A	CD8A	0.236196	0.813281	0.999563	3.16981	0.992958	-0.299448	0.764599	0.998983	0.611261	0.327869	-0.0316257	0.78894	0.999273	1.89053	0.660413	Control
B cells	Monocytes	HLA-A^CD8B	HLA-A	CD8B	HLA-A	CD8B	0.236196	0.813281	0.999563	3.22224	1	-0.178537	0.858301	0.998983	0.49855	0.329032	0.0288294	0.835791	0.999273	1.86039	0.664516	Axi	HLA-A	CD8B	HLA-A	CD8B	0.236196	0.813281	0.999563	3.16981	0.992958	-0.178537	0.858301	0.998983	0.355448	0.229508	0.0288294	0.835791	0.999273	1.76263	0.611233	Control
B cells	Monocytes	HLA-B^CD3D	HLA-B	CD3D	HLA-B	CD3D	-0.00335477	0.997323	0.999563	3.90521	1	-0.4069	0.684081	0.998983	0.653082	0.425806	-0.205127	0.840702	0.999273	2.27915	0.712903	Axi	HLA-B	CD3D	HLA-B	CD3D	-0.00335477	0.997323	0.999563	3.92999	1	-0.4069	0.684081	0.998983	0.670082	0.360656	-0.205127	0.840702	0.999273	2.30003	0.680328	Control
B cells	Monocytes	HLA-B^CD8A	HLA-B	CD8A	HLA-B	CD8A	-0.00335477	0.997323	0.999563	3.90521	1	-0.299448	0.764599	0.998983	0.652285	0.380645	-0.151401	0.880961	0.999273	2.27875	0.690323	Axi	HLA-B	CD8A	HLA-B	CD8A	-0.00335477	0.997323	0.999563	3.92999	1	-0.299448	0.764599	0.998983	0.611261	0.327869	-0.151401	0.880961	0.999273	2.27062	0.663934	Control
B cells	Monocytes	HLA-B^CD8B	HLA-B	CD8B	HLA-B	CD8B	-0.00335477	0.997323	0.999563	3.90521	1	-0.178537	0.858301	0.998983	0.49855	0.329032	-0.090946	0.927812	0.999273	2.20188	0.664516	Axi	HLA-B	CD8B	HLA-B	CD8B	-0.00335477	0.997323	0.999563	3.92999	1	-0.178537	0.858301	0.998983	0.355448	0.229508	-0.090946	0.927812	0.999273	2.14272	0.614754	Control
B cells	Monocytes	HLA-B^KLRD1	HLA-B	KLRD1	HLA-B	KLRD1	-0.00335477	0.997323	0.999563	3.90521	1	-0.842129	0.399716	0.998983	0.491337	0.329032	-0.422742	0.69852	0.999273	2.19827	0.664516	Axi	HLA-B	KLRD1	HLA-B	KLRD1	-0.00335477	0.997323	0.999563	3.92999	1	-0.842129	0.399716	0.998983	0.511898	0.295082	-0.422742	0.69852	0.999273	2.22094	0.647541	Control
B cells	Monocytes	HLA-C^CD8A	HLA-C	CD8A	HLA-C	CD8A	0.18703	0.851637	0.999563	3.1066	1	-0.299448	0.764599	0.998983	0.652285	0.380645	-0.0562089	0.808118	0.999273	1.87944	0.690323	Axi	HLA-C	CD8A	HLA-C	CD8A	0.18703	0.851637	0.999563	3.03067	0.992958	-0.299448	0.764599	0.998983	0.611261	0.327869	-0.0562089	0.808118	0.999273	1.82097	0.660413	Control
B cells	Monocytes	HLA-C^CD8B	HLA-C	CD8B	HLA-C	CD8B	0.18703	0.851637	0.999563	3.1066	1	-0.178537	0.858301	0.998983	0.49855	0.329032	0.00424617	0.854969	0.999273	1.80258	0.664516	Axi	HLA-C	CD8B	HLA-C	CD8B	0.18703	0.851637	0.999563	3.03067	0.992958	-0.178537	0.858301	0.998983	0.355448	0.229508	0.00424617	0.854969	0.999273	1.69306	0.611233	Control
B cells	Monocytes	HLA-E^CD8A	HLA-E	CD8A	HLA-E	CD8A	-0.632647	0.526964	0.999563	2.16046	0.95	-0.299448	0.764599	0.998983	0.652285	0.380645	-0.466047	0.645781	0.999273	1.40637	0.665323	Axi	HLA-E	CD8A	HLA-E	CD8A	-0.632647	0.526964	0.999563	2.35804	0.985915	-0.299448	0.764599	0.998983	0.611261	0.327869	-0.466047	0.645781	0.999273	1.48465	0.656892	Control
B cells	Monocytes	HLA-E^CD8B	HLA-E	CD8B	HLA-E	CD8B	-0.632647	0.526964	0.999563	2.16046	0.95	-0.178537	0.858301	0.998983	0.49855	0.329032	-0.405592	0.692633	0.999273	1.32951	0.639516	Axi	HLA-E	CD8B	HLA-E	CD8B	-0.632647	0.526964	0.999563	2.35804	0.985915	-0.178537	0.858301	0.998983	0.355448	0.229508	-0.405592	0.692633	0.999273	1.35674	0.607712	Control
B cells	Monocytes	HLA-E^KLRC1_KLRD1	HLA-E	KLRD1	HLA-E	KLRC1_KLRD1	-0.632647	0.526964	0.999563	2.16046	0.95	-0.842129	0.399716	0.998983	0.491337	0.329032	-0.737388	0.46334	0.999273	1.3259	0.639516	Axi	HLA-E	KLRD1	HLA-E	KLRC1_KLRD1	-0.632647	0.526964	0.999563	2.35804	0.985915	-0.842129	0.399716	0.998983	0.511898	0.295082	-0.737388	0.46334	0.999273	1.43497	0.640499	Control
B cells	Monocytes	HLA-E^KLRC2_KLRD1	HLA-E	KLRD1	HLA-E	KLRC2_KLRD1	-0.632647	0.526964	0.999563	2.16046	0.95	-0.842129	0.399716	0.998983	0.491337	0.329032	-0.737388	0.46334	0.999273	1.3259	0.639516	Axi	HLA-E	KLRD1	HLA-E	KLRC2_KLRD1	-0.632647	0.526964	0.999563	2.35804	0.985915	-0.842129	0.399716	0.998983	0.511898	0.295082	-0.737388	0.46334	0.999273	1.43497	0.640499	Control
B cells	Monocytes	HLA-E^KLRC3_KLRD1	HLA-E	KLRD1	HLA-E	KLRC3_KLRD1	-0.632647	0.526964	0.999563	2.16046	0.95	-0.842129	0.399716	0.998983	0.491337	0.329032	-0.737388	0.46334	0.999273	1.3259	0.639516	Axi	HLA-E	KLRD1	HLA-E	KLRC3_KLRD1	-0.632647	0.526964	0.999563	2.35804	0.985915	-0.842129	0.399716	0.998983	0.511898	0.295082	-0.737388	0.46334	0.999273	1.43497	0.640499	Control
B cells	Monocytes	HLA-E^KLRK1	HLA-E	KLRK1	HLA-E	KLRK1	-0.632647	0.526964	0.999563	2.16046	0.95	-0.163779	0.869905	0.998983	0.561302	0.36129	-0.398213	0.698434	0.999273	1.36088	0.655645	Axi	HLA-E	KLRK1	HLA-E	KLRK1	-0.632647	0.526964	0.999563	2.35804	0.985915	-0.163779	0.869905	0.998983	0.436322	0.295082	-0.398213	0.698434	0.999273	1.39718	0.640499	Control
B cells	Monocytes	HLA-F^CD8A	HLA-F	CD8A	HLA-F	CD8A	-1.22741	0.219669	0.999563	0.5903	0.46	-0.299448	0.764599	0.998983	0.652285	0.380645	-0.763428	0.492134	0.999273	0.621293	0.420323	Axi	HLA-F	CD8A	HLA-F	CD8A	-1.22741	0.219669	0.999563	0.909248	0.640845	-0.299448	0.764599	0.998983	0.611261	0.327869	-0.763428	0.492134	0.999273	0.760255	0.484357	Control
B cells	Monocytes	HLA-F^CD8B	HLA-F	CD8B	HLA-F	CD8B	-1.22741	0.219669	0.999563	0.5903	0.46	-0.178537	0.858301	0.998983	0.49855	0.329032	-0.702973	0.538985	0.999273	0.544425	0.394516	Axi	HLA-F	CD8B	HLA-F	CD8B	-1.22741	0.219669	0.999563	0.909248	0.640845	-0.178537	0.858301	0.998983	0.355448	0.229508	-0.702973	0.538985	0.999273	0.632348	0.435177	Control
B cells	Monocytes	HMGB1^CXCR4	HMGB1	CXCR4	HMGB1	CXCR4	-0.0450033	0.964105	0.999563	2.21151	0.97	-0.0859404	0.931514	0.998983	1.28658	0.670968	-0.0654719	0.947809	0.999273	1.74904	0.820484	Axi	HMGB1	CXCR4	HMGB1	CXCR4	-0.0450033	0.964105	0.999563	2.17601	0.950704	-0.0859404	0.931514	0.998983	1.23759	0.614754	-0.0654719	0.947809	0.999273	1.7068	0.782729	Control
B cells	Monocytes	ICAM2^ITGAL_ITGB2	ICAM2	ITGB2	ICAM2	ITGAL_ITGB2	-0.64993	0.515737	0.999563	0.19722	0.18	-1.80085	0.0717262	0.998983	1.03248	0.612903	-1.22539	0.293732	0.999273	0.614849	0.396452	Axi	ICAM2	ITGB2	ICAM2	ITGAL_ITGB2	-0.64993	0.515737	0.999563	0.234986	0.204225	-1.80085	0.0717262	0.998983	1.27881	0.688525	-1.22539	0.293732	0.999273	0.756896	0.446375	Control
B cells	Monocytes	ICAM2^ITGAM_ITGB2	ICAM2	ITGB2	ICAM2	ITGAM_ITGB2	-0.64993	0.515737	0.999563	0.19722	0.18	-1.80085	0.0717262	0.998983	1.03248	0.612903	-1.22539	0.293732	0.999273	0.614849	0.396452	Axi	ICAM2	ITGB2	ICAM2	ITGAM_ITGB2	-0.64993	0.515737	0.999563	0.234986	0.204225	-1.80085	0.0717262	0.998983	1.27881	0.688525	-1.22539	0.293732	0.999273	0.756896	0.446375	Control
B cells	Monocytes	IL16^CD9	IL16	CD9	IL16	CD9	0.602194	0.547045	0.999563	0.840912	0.63	-0.0454576	0.963743	0.998983	0.532464	0.316129	0.278368	0.755394	0.999273	0.686688	0.473065	Axi	IL16	CD9	IL16	CD9	0.602194	0.547045	0.999563	0.696248	0.528169	-0.0454576	0.963743	0.998983	0.371389	0.221311	0.278368	0.755394	0.999273	0.533818	0.37474	Control
B cells	Monocytes	LCK^CD8A_CD8B	LCK	CD8B	LCK	CD8A_CD8B	-3.04804	0.00230343	0.688581	0.0759791	0.07	-0.178537	0.858301	0.998983	0.49855	0.329032	-1.61329	0.430302	0.843782	0.287265	0.199516	Axi	LCK	CD8B	LCK	CD8A_CD8B	-3.04804	0.00230343	0.688581	0.299362	0.260563	-0.178537	0.858301	0.998983	0.355448	0.229508	-1.61329	0.430302	0.843782	0.327405	0.245036	Control
B cells	Monocytes	LGALS1^CD69	LGALS1	CD69	LGALS1	CD69	-2.57203	0.0101103	0.999563	0.501461	0.33	0.594262	0.552337	0.998983	0.458203	0.335484	-0.988886	0.281224	0.999273	0.479832	0.332742	Axi	LGALS1	CD69	LGALS1	CD69	-2.57203	0.0101103	0.999563	0.779966	0.408451	0.594262	0.552337	0.998983	0.360752	0.245902	-0.988886	0.281224	0.999273	0.570359	0.327176	Control
B cells	Monocytes	LGALS1^ITGB1	LGALS1	ITGB1	LGALS1	ITGB1	-2.57203	0.0101103	0.999563	0.501461	0.33	1.42742	0.15346	0.998983	0.929831	0.574194	-0.572308	0.0817851	0.999273	0.715646	0.452097	Axi	LGALS1	ITGB1	LGALS1	ITGB1	-2.57203	0.0101103	0.999563	0.779966	0.408451	1.42742	0.15346	0.998983	0.964789	0.590164	-0.572308	0.0817851	0.999273	0.872378	0.499307	Control
B cells	Monocytes	LGALS1^PTPRC	LGALS1	PTPRC	LGALS1	PTPRC	-2.57203	0.0101103	0.999563	0.501461	0.33	-0.13685	0.891149	0.998983	1.64421	0.767742	-1.35444	0.45063	0.999273	1.07283	0.548871	Axi	LGALS1	PTPRC	LGALS1	PTPRC	-2.57203	0.0101103	0.999563	0.779966	0.408451	-0.13685	0.891149	0.998983	1.66175	0.737705	-1.35444	0.45063	0.999273	1.22086	0.573078	Control
B cells	Monocytes	LRPAP1^LRP1	LRPAP1	LRP1	LRPAP1	LRP1	1.03703	0.299722	0.999563	0.47718	0.42	-0.532633	0.594288	0.998983	0.267808	0.193548	0.252199	0.447005	0.999273	0.372494	0.306774	Axi	LRPAP1	LRP1	LRPAP1	LRP1	1.03703	0.299722	0.999563	0.388098	0.352113	-0.532633	0.594288	0.998983	0.420093	0.262295	0.252199	0.447005	0.999273	0.404095	0.307204	Control
B cells	Monocytes	LRPAP1^SORL1	LRPAP1	SORL1	LRPAP1	SORL1	1.03703	0.299722	0.999563	0.47718	0.42	-1.70802	0.0876327	0.998983	0.513387	0.380645	-0.335495	0.193677	0.999273	0.495283	0.400323	Axi	LRPAP1	SORL1	LRPAP1	SORL1	1.03703	0.299722	0.999563	0.388098	0.352113	-1.70802	0.0876327	0.998983	0.620595	0.442623	-0.335495	0.193677	0.999273	0.504346	0.397368	Control
B cells	Monocytes	LTB^TNFRSF1A	LTB	TNFRSF1A	LTB	TNFRSF1A	-0.48236	0.62955	0.999563	0.708786	0.42	0.0848265	0.932399	0.998983	0.434658	0.380645	-0.198767	0.780975	0.999273	0.571722	0.400323	Axi	LTB	TNFRSF1A	LTB	TNFRSF1A	-0.48236	0.62955	0.999563	1.01137	0.584507	0.0848265	0.932399	0.998983	0.446146	0.344262	-0.198767	0.780975	0.999273	0.728757	0.464385	Control
B cells	Monocytes	MIF^CD44_CD74	MIF	CD44	MIF	CD44_CD74	-0.186296	0.852213	0.999563	1.54182	0.89	-0.279029	0.780222	0.998983	1.51501	0.754839	-0.232663	0.816217	0.999273	1.52842	0.822419	Axi	MIF	CD44	MIF	CD44_CD74	-0.186296	0.852213	0.999563	1.69146	0.964789	-0.279029	0.780222	0.998983	1.51978	0.737705	-0.232663	0.816217	0.999273	1.60562	0.851247	Control
B cells	Monocytes	MIF^CD74_CXCR2	MIF	CD74	MIF	CD74_CXCR2	-0.186296	0.852213	0.999563	1.54182	0.89	-0.810306	0.417765	0.998983	2.90586	0.870968	-0.498301	0.634989	0.999273	2.22384	0.880484	Axi	MIF	CD74	MIF	CD74_CXCR2	-0.186296	0.852213	0.999563	1.69146	0.964789	-0.810306	0.417765	0.998983	3.15179	0.942623	-0.498301	0.634989	0.999273	2.42163	0.953706	Control
B cells	Monocytes	MIF^CD74_CXCR4	MIF	CXCR4	MIF	CD74_CXCR4	-0.186296	0.852213	0.999563	1.54182	0.89	-0.0859404	0.931514	0.998983	1.28658	0.670968	-0.136118	0.891863	0.999273	1.4142	0.780484	Axi	MIF	CXCR4	MIF	CD74_CXCR4	-0.186296	0.852213	0.999563	1.69146	0.964789	-0.0859404	0.931514	0.998983	1.23759	0.614754	-0.136118	0.891863	0.999273	1.46453	0.789771	Control
B cells	Monocytes	MIF^TNFRSF14	MIF	TNFRSF14	MIF	TNFRSF14	-0.186296	0.852213	0.999563	1.54182	0.89	0.769229	0.441757	0.998983	0.407431	0.329032	0.291466	0.646985	0.999273	0.974624	0.609516	Axi	MIF	TNFRSF14	MIF	TNFRSF14	-0.186296	0.852213	0.999563	1.69146	0.964789	0.769229	0.441757	0.998983	0.4293	0.352459	0.291466	0.646985	0.999273	1.06038	0.658624	Control
B cells	Monocytes	PKM^CD44	PKM	CD44	PKM	CD44	-1.74248	0.0814238	0.999563	0.941586	0.68	-0.279029	0.780222	0.998983	1.51501	0.754839	-1.01076	0.430823	0.999273	1.2283	0.717419	Axi	PKM	CD44	PKM	CD44	-1.74248	0.0814238	0.999563	1.23093	0.739437	-0.279029	0.780222	0.998983	1.51978	0.737705	-1.01076	0.430823	0.999273	1.37535	0.738571	Control
B cells	Monocytes	PSAP^LRP1	PSAP	LRP1	PSAP	LRP1	-0.333251	0.738945	0.999563	1.22458	0.8	-0.532633	0.594288	0.998983	0.267808	0.193548	-0.432942	0.666616	0.999273	0.746195	0.496774	Axi	PSAP	LRP1	PSAP	LRP1	-0.333251	0.738945	0.999563	1.20277	0.774648	-0.532633	0.594288	0.998983	0.420093	0.262295	-0.432942	0.666616	0.999273	0.81143	0.518471	Control
B cells	Monocytes	RPS19^C5AR1	RPS19	C5AR1	RPS19	C5AR1	-0.0877263	0.930094	0.999563	3.89698	1	-0.840965	0.400368	0.998983	0.299683	0.212903	-0.464346	0.665231	0.999273	2.09833	0.606452	Axi	RPS19	C5AR1	RPS19	C5AR1	-0.0877263	0.930094	0.999563	3.91682	1	-0.840965	0.400368	0.998983	0.504157	0.311475	-0.464346	0.665231	0.999273	2.21049	0.655738	Control
B cells	Monocytes	SEMA7A^ITGA1_ITGB1	SEMA7A	ITGB1	SEMA7A	ITGA1_ITGB1	-3.51155	0.000445501	0.426166	0.115056	0.1	1.42742	0.15346	0.998983	0.929831	0.574194	-1.04207	0.0769527	0.712575	0.522444	0.337097	Axi	SEMA7A	ITGB1	SEMA7A	ITGA1_ITGB1	-3.51155	0.000445501	0.426166	0.431896	0.323944	1.42742	0.15346	0.998983	0.964789	0.590164	-1.04207	0.0769527	0.712575	0.698342	0.457054	Control
B cells	Monocytes	SPTAN1^PTPRA	SPTAN1	PTPRA	SPTAN1	PTPRA	-0.708244	0.478794	0.999563	0.335032	0.29	-0.0919752	0.926718	0.998983	0.412352	0.341935	-0.400109	0.702756	0.999273	0.373692	0.315968	Axi	SPTAN1	PTPRA	SPTAN1	PTPRA	-0.708244	0.478794	0.999563	0.407989	0.359155	-0.0919752	0.926718	0.998983	0.462005	0.344262	-0.400109	0.702756	0.999273	0.434997	0.351709	Control
B cells	Monocytes	TGFB1^ACVR1_TGFBR1_TGFBR2	TGFB1	TGFBR2	TGFB1	ACVR1_TGFBR1_TGFBR2	-0.186002	0.852444	0.999563	1.0834	0.74	0.508263	0.611269	0.998983	0.520147	0.374194	0.161131	0.731856	0.999273	0.801774	0.557097	Axi	TGFB1	TGFBR2	TGFB1	ACVR1_TGFBR1_TGFBR2	-0.186002	0.852444	0.999563	1.06187	0.746479	0.508263	0.611269	0.998983	0.464974	0.360656	0.161131	0.731856	0.999273	0.763423	0.553567	Control
B cells	Monocytes	TGFB1^ACVR1_TGFBR2	TGFB1	TGFBR2	TGFB1	ACVR1_TGFBR2	-0.186002	0.852444	0.999563	1.0834	0.74	0.508263	0.611269	0.998983	0.520147	0.374194	0.161131	0.731856	0.999273	0.801774	0.557097	Axi	TGFB1	TGFBR2	TGFB1	ACVR1_TGFBR2	-0.186002	0.852444	0.999563	1.06187	0.746479	0.508263	0.611269	0.998983	0.464974	0.360656	0.161131	0.731856	0.999273	0.763423	0.553567	Control
B cells	Monocytes	TGFB1^ACVR1B_TGFBR2	TGFB1	TGFBR2	TGFB1	ACVR1B_TGFBR2	-0.186002	0.852444	0.999563	1.0834	0.74	0.508263	0.611269	0.998983	0.520147	0.374194	0.161131	0.731856	0.999273	0.801774	0.557097	Axi	TGFB1	TGFBR2	TGFB1	ACVR1B_TGFBR2	-0.186002	0.852444	0.999563	1.06187	0.746479	0.508263	0.611269	0.998983	0.464974	0.360656	0.161131	0.731856	0.999273	0.763423	0.553567	Control
B cells	Monocytes	TGFB1^CXCR4	TGFB1	CXCR4	TGFB1	CXCR4	-0.186002	0.852444	0.999563	1.0834	0.74	-0.0859404	0.931514	0.998983	1.28658	0.670968	-0.135971	0.891979	0.999273	1.18499	0.705484	Axi	TGFB1	CXCR4	TGFB1	CXCR4	-0.186002	0.852444	0.999563	1.06187	0.746479	-0.0859404	0.931514	0.998983	1.23759	0.614754	-0.135971	0.891979	0.999273	1.14973	0.680616	Control
B cells	Monocytes	TGFB1^ENG	TGFB1	ENG	TGFB1	ENG	-0.186002	0.852444	0.999563	1.0834	0.74	-1.16793	0.242833	0.998983	0.165484	0.135484	-0.676968	0.547638	0.999273	0.624442	0.437742	Axi	TGFB1	ENG	TGFB1	ENG	-0.186002	0.852444	0.999563	1.06187	0.746479	-1.16793	0.242833	0.998983	0.37723	0.286885	-0.676968	0.547638	0.999273	0.719551	0.516682	Control
B cells	Monocytes	TGFB1^ITGB1	TGFB1	ITGB1	TGFB1	ITGB1	-0.186002	0.852444	0.999563	1.0834	0.74	1.42742	0.15346	0.998983	0.929831	0.574194	0.620708	0.502952	0.999273	1.00662	0.657097	Axi	TGFB1	ITGB1	TGFB1	ITGB1	-0.186002	0.852444	0.999563	1.06187	0.746479	1.42742	0.15346	0.998983	0.964789	0.590164	0.620708	0.502952	0.999273	1.01333	0.668321	Control
B cells	Monocytes	TGFB1^TGFBR1_TGFBR2	TGFB1	TGFBR2	TGFB1	TGFBR1_TGFBR2	-0.186002	0.852444	0.999563	1.0834	0.74	0.508263	0.611269	0.998983	0.520147	0.374194	0.161131	0.731856	0.999273	0.801774	0.557097	Axi	TGFB1	TGFBR2	TGFB1	TGFBR1_TGFBR2	-0.186002	0.852444	0.999563	1.06187	0.746479	0.508263	0.611269	0.998983	0.464974	0.360656	0.161131	0.731856	0.999273	0.763423	0.553567	Control
B cells	Monocytes	TNF^TNFRSF1A	TNF	TNFRSF1A	TNF	TNFRSF1A	0.681538	0.495531	0.999563	0.391659	0.22	0.0848265	0.932399	0.998983	0.434658	0.380645	0.383182	0.713965	0.999273	0.413158	0.300323	Axi	TNF	TNFRSF1A	TNF	TNFRSF1A	0.681538	0.495531	0.999563	0.374518	0.239437	0.0848265	0.932399	0.998983	0.446146	0.344262	0.383182	0.713965	0.999273	0.410332	0.291849	Control
B cells	Monocytes	TNF^TNFRSF1B	TNF	TNFRSF1B	TNF	TNFRSF1B	0.681538	0.495531	0.999563	0.391659	0.22	-0.270399	0.786854	0.998983	0.538635	0.367742	0.205569	0.641193	0.999273	0.465147	0.293871	Axi	TNF	TNFRSF1B	TNF	TNFRSF1B	0.681538	0.495531	0.999563	0.374518	0.239437	-0.270399	0.786854	0.998983	0.68707	0.45082	0.205569	0.641193	0.999273	0.530794	0.345128	Control
B cells	Monocytes	TNF^VSIR	TNF	VSIR	TNF	VSIR	0.681538	0.495531	0.999563	0.391659	0.22	-0.179375	0.857643	0.998983	0.341535	0.270968	0.251081	0.676587	0.999273	0.366597	0.245484	Axi	TNF	VSIR	TNF	VSIR	0.681538	0.495531	0.999563	0.374518	0.239437	-0.179375	0.857643	0.998983	0.420103	0.327869	0.251081	0.676587	0.999273	0.39731	0.283653	Control
B cells	Monocytes	TNFSF9^HLA-DPA1	TNFSF9	HLA-DPA1	TNFSF9	HLA-DPA1	-0.17875	0.858134	0.999563	0.171728	0.11	-0.587412	0.556927	0.998983	1.51086	0.703226	-0.383081	0.70753	0.999273	0.841293	0.406613	Axi	TNFSF9	HLA-DPA1	TNFSF9	HLA-DPA1	-0.17875	0.858134	0.999563	0.162212	0.112676	-0.587412	0.556927	0.998983	1.46409	0.655738	-0.383081	0.70753	0.999273	0.813152	0.384207	Control
B cells	Monocytes	VIM^CD44	VIM	CD44	VIM	CD44	-0.40587	0.684838	0.999563	1.65737	0.78	-0.279029	0.780222	0.998983	1.51501	0.754839	-0.34245	0.73253	0.999273	1.58619	0.767419	Axi	VIM	CD44	VIM	CD44	-0.40587	0.684838	0.999563	1.66693	0.78169	-0.279029	0.780222	0.998983	1.51978	0.737705	-0.34245	0.73253	0.999273	1.59336	0.759698	Control
B cells	NK	ACTR2^ADRB2	ACTR2	ADRB2	ACTR2	ADRB2	-0.399754	0.689338	0.999563	0.887437	0.63	1.41986	0.155649	0.787321	0.399115	0.276957	0.510051	0.422494	0.893442	0.643276	0.453478	Axi	ACTR2	ADRB2	ACTR2	ADRB2	-0.399754	0.689338	0.999563	1.05776	0.739437	1.41986	0.155649	0.787321	0.341667	0.239929	0.510051	0.422494	0.893442	0.699712	0.489683	Control
B cells	NK	ADAM10^CADM1	ADAM10	CADM1	ADAM10	CADM1	0.368939	0.712173	0.999563	0.265183	0.22	-2.11715	0.0342468	0.492063	0.065981	0.0503558	-0.874107	0.37321	0.745813	0.165582	0.135178	Axi	ADAM10	CADM1	ADAM10	CADM1	0.368939	0.712173	0.999563	0.258906	0.239437	-2.11715	0.0342468	0.492063	0.087485	0.0628597	-0.874107	0.37321	0.745813	0.173196	0.151148	Control
B cells	NK	ADAM10^CD44	ADAM10	CD44	ADAM10	CD44	0.368939	0.712173	0.999563	0.265183	0.22	-1.99337	0.0462205	0.543751	1.0516	0.638205	-0.812218	0.379197	0.771657	0.658391	0.429102	Axi	ADAM10	CD44	ADAM10	CD44	0.368939	0.712173	0.999563	0.258906	0.239437	-1.99337	0.0462205	0.543751	1.24124	0.697211	-0.812218	0.379197	0.771657	0.750071	0.468324	Control
B cells	NK	ADAM10^NOTCH1	ADAM10	NOTCH1	ADAM10	NOTCH1	0.368939	0.712173	0.999563	0.265183	0.22	-1.52197	0.128017	0.756472	0.095535	0.0771757	-0.576515	0.420095	0.878017	0.180359	0.148588	Axi	ADAM10	NOTCH1	ADAM10	NOTCH1	0.368939	0.712173	0.999563	0.258906	0.239437	-1.52197	0.128017	0.756472	0.121023	0.0951749	-0.576515	0.420095	0.878017	0.189964	0.167306	Control
B cells	NK	ADAM10^NOTCH2	ADAM10	NOTCH2	ADAM10	NOTCH2	0.368939	0.712173	0.999563	0.265183	0.22	-0.394485	0.693223	0.978253	0.132322	0.106185	-0.012773	0.702698	0.988908	0.198752	0.163093	Axi	ADAM10	NOTCH2	ADAM10	NOTCH2	0.368939	0.712173	0.999563	0.258906	0.239437	-0.394485	0.693223	0.978253	0.137969	0.10934	-0.012773	0.702698	0.988908	0.198438	0.174389	Control
B cells	NK	ADAM10^TSPAN14	ADAM10	TSPAN14	ADAM10	TSPAN14	0.368939	0.712173	0.999563	0.265183	0.22	-2.05061	0.0403046	0.525232	0.281622	0.215107	-0.840837	0.376239	0.762397	0.273402	0.217553	Axi	ADAM10	TSPAN14	ADAM10	TSPAN14	0.368939	0.712173	0.999563	0.258906	0.239437	-2.05061	0.0403046	0.525232	0.361515	0.26649	-0.840837	0.376239	0.762397	0.31021	0.252963	Control
B cells	NK	ADAM10^TSPAN17	ADAM10	TSPAN17	ADAM10	TSPAN17	0.368939	0.712173	0.999563	0.265183	0.22	-1.44382	0.148788	0.785593	0.0913271	0.074439	-0.537443	0.430481	0.892578	0.178255	0.147219	Axi	ADAM10	TSPAN17	ADAM10	TSPAN17	0.368939	0.712173	0.999563	0.258906	0.239437	-1.44382	0.148788	0.785593	0.1145	0.0907481	-0.537443	0.430481	0.892578	0.186703	0.165092	Control
B cells	NK	ADAM10^TSPAN5	ADAM10	TSPAN5	ADAM10	TSPAN5	0.368939	0.712173	0.999563	0.265183	0.22	-0.290594	0.771362	0.985936	0.108626	0.08867	0.0391722	0.741768	0.99275	0.186905	0.154335	Axi	ADAM10	TSPAN5	ADAM10	TSPAN5	0.368939	0.712173	0.999563	0.258906	0.239437	-0.290594	0.771362	0.985936	0.127211	0.1027	0.0391722	0.741768	0.99275	0.193058	0.171068	Control
B cells	NK	ADAM17^ITGA5	ADAM17	ITGA5	ADAM17	ITGA5	-0.959946	0.337082	0.999563	0.197028	0.17	-2.09183	0.0364534	0.504369	0.186823	0.141215	-1.52589	0.186768	0.751966	0.191926	0.155608	Axi	ADAM17	ITGA5	ADAM17	ITGA5	-0.959946	0.337082	0.999563	0.306858	0.28169	-2.09183	0.0364534	0.504369	0.268362	0.189907	-1.52589	0.186768	0.751966	0.28761	0.235799	Control
B cells	NK	ADAM17^ITGB1	ADAM17	ITGB1	ADAM17	ITGB1	-0.959946	0.337082	0.999563	0.197028	0.17	-1.33553	0.181703	0.820096	0.871082	0.562671	-1.14774	0.259393	0.909829	0.534055	0.366336	Axi	ADAM17	ITGB1	ADAM17	ITGB1	-0.959946	0.337082	0.999563	0.306858	0.28169	-1.33553	0.181703	0.820096	1.00869	0.614431	-1.14774	0.259393	0.909829	0.657775	0.448061	Control
B cells	NK	ADAM17^NOTCH1	ADAM17	NOTCH1	ADAM17	NOTCH1	-0.959946	0.337082	0.999563	0.197028	0.17	-1.52197	0.128017	0.756472	0.095535	0.0771757	-1.24096	0.23255	0.878017	0.146282	0.123588	Axi	ADAM17	NOTCH1	ADAM17	NOTCH1	-0.959946	0.337082	0.999563	0.306858	0.28169	-1.52197	0.128017	0.756472	0.121023	0.0951749	-1.24096	0.23255	0.878017	0.21394	0.188432	Control
B cells	NK	ADAM17^RHBDF2	ADAM17	RHBDF2	ADAM17	RHBDF2	-0.959946	0.337082	0.999563	0.197028	0.17	-2.22975	0.0257643	0.43844	0.162252	0.123153	-1.59485	0.181423	0.719002	0.17964	0.146576	Axi	ADAM17	RHBDF2	ADAM17	RHBDF2	-0.959946	0.337082	0.999563	0.306858	0.28169	-2.22975	0.0257643	0.43844	0.207733	0.153165	-1.59485	0.181423	0.719002	0.257296	0.217428	Control
B cells	NK	ADAM28^ITGA4	ADAM28	ITGA4	ADAM28	ITGA4	-1.02983	0.303092	0.999563	0.757348	0.58	-1.66254	0.0964036	0.712063	0.543163	0.383689	-1.34619	0.199748	0.855813	0.650255	0.481845	Axi	ADAM28	ITGA4	ADAM28	ITGA4	-1.02983	0.303092	0.999563	0.881065	0.605634	-1.66254	0.0964036	0.712063	0.647698	0.439575	-1.34619	0.199748	0.855813	0.764381	0.522604	Control
B cells	NK	AFDN^EPHB6	AFDN	EPHB6	AFDN	EPHB6	0.151745	0.879388	0.999563	0.163772	0.14	0.647352	0.517404		0.0397749	0.0322934	0.399549	0.698396	0.999563	0.101773	0.0861467	Axi	AFDN	EPHB6	AFDN	EPHB6	0.151745	0.879388	0.999563	0.15384	0.15493	0.647352	0.517404		0.0362393	0.0296591	0.399549	0.698396	0.999563	0.0950398	0.0922944	Control
B cells	NK	ALCAM^CD6	ALCAM	CD6	ALCAM	CD6	-0.645625	0.518522	0.999563	0.135176	0.13	-1.77707	0.0755568	0.657069	0.197145	0.143404	-1.21135	0.297039	0.828316	0.166161	0.136702	Axi	ALCAM	CD6	ALCAM	CD6	-0.645625	0.518522	0.999563	0.158327	0.15493	-1.77707	0.0755568	0.657069	0.242826	0.169987	-1.21135	0.297039	0.828316	0.200576	0.162458	Control
B cells	NK	APP^AGER	APP	AGER	APP	AGER	0.0202434	0.983849	0.999563	0.281674	0.24	-0.603037	0.546484		0.018969	0.015873	-0.291397	0.765167	0.999563	0.150321	0.127937	Axi	APP	AGER	APP	AGER	0.0202434	0.983849	0.999563	0.247911	0.21831	-0.603037	0.546484		0.0227686	0.0181496	-0.291397	0.765167	0.999563	0.13534	0.11823	Control
B cells	NK	APP^CD74	APP	CD74	APP	CD74	0.0202434	0.983849	0.999563	0.281674	0.24	-2.30386	0.0212304	0.390053	1.72144	0.815545	-1.14181	0.50254	0.694808	1.00156	0.527772	Axi	APP	CD74	APP	CD74	0.0202434	0.983849	0.999563	0.247911	0.21831	-2.30386	0.0212304	0.390053	2.02351	0.892873	-1.14181	0.50254	0.694808	1.13571	0.555591	Control
B cells	NK	APP^LRP10	APP	LRP10	APP	LRP10	0.0202434	0.983849	0.999563	0.281674	0.24	-0.5244	0.6	0.973526	0.68684	0.47838	-0.252079	0.791925	0.986545	0.484257	0.35919	Axi	APP	LRP10	APP	LRP10	0.0202434	0.983849	0.999563	0.247911	0.21831	-0.5244	0.6	0.973526	0.712533	0.497123	-0.252079	0.791925	0.986545	0.480222	0.357716	Control
B cells	NK	APP^NCSTN	APP	NCSTN	APP	NCSTN	0.0202434	0.983849	0.999563	0.281674	0.24	1.25766	0.208515	0.84494	0.209523	0.162562	0.638951	0.596182	0.922252	0.245598	0.201281	Axi	APP	NCSTN	APP	NCSTN	0.0202434	0.983849	0.999563	0.247911	0.21831	1.25766	0.208515	0.84494	0.161778	0.12749	0.638951	0.596182	0.922252	0.204844	0.1729	Control
B cells	NK	APP^NOTCH2	APP	NOTCH2	APP	NOTCH2	0.0202434	0.983849	0.999563	0.281674	0.24	-0.394485	0.693223	0.978253	0.132322	0.106185	-0.187121	0.838536	0.988908	0.206998	0.173093	Axi	APP	NOTCH2	APP	NOTCH2	0.0202434	0.983849	0.999563	0.247911	0.21831	-0.394485	0.693223	0.978253	0.137969	0.10934	-0.187121	0.838536	0.988908	0.19294	0.163825	Control
B cells	NK	APP^PTGER2	APP	PTGER2	APP	PTGER2	0.0202434	0.983849	0.999563	0.281674	0.24	-0.860501	0.389513	0.930413	0.256726	0.189381	-0.420129	0.686681	0.964988	0.2692	0.214691	Axi	APP	PTGER2	APP	PTGER2	0.0202434	0.983849	0.999563	0.247911	0.21831	-0.860501	0.389513	0.930413	0.28846	0.205401	-0.420129	0.686681	0.964988	0.268185	0.211855	Control
B cells	NK	ARF1^PLD2	ARF1	PLD2	ARF1	PLD2	-0.567898	0.570104	0.999563	0.935508	0.67	-1.4812	0.138554		0.0209771	0.0169677	-1.02455	0.354329	0.999563	0.478242	0.343484	Axi	ARF1	PLD2	ARF1	PLD2	-0.567898	0.570104	0.999563	0.933243	0.669014	-1.4812	0.138554		0.0309106	0.0243471	-1.02455	0.354329	0.999563	0.482077	0.346681	Control
B cells	NK	ARF6^SMAP1	ARF6	SMAP1	ARF6	SMAP1	0.244425	0.806902	0.999563	1.2148	0.79	1.08747	0.276828	0.895032	0.483097	0.344828	0.665949	0.541865	0.947298	0.848951	0.567414	Axi	ARF6	SMAP1	ARF6	SMAP1	0.244425	0.806902	0.999563	1.17599	0.767606	1.08747	0.276828	0.895032	0.410215	0.298362	0.665949	0.541865	0.947298	0.793104	0.532984	Control
B cells	NK	ARPC5^ADRB2	ARPC5	ADRB2	ARPC5	ADRB2	0.110389	0.912101	0.999563	0.856499	0.66	1.41986	0.155649	0.787321	0.399115	0.276957	0.765123	0.533875	0.893442	0.627807	0.468478	Axi	ARPC5	ADRB2	ARPC5	ADRB2	0.110389	0.912101	0.999563	0.818556	0.605634	1.41986	0.155649	0.787321	0.341667	0.239929	0.765123	0.533875	0.893442	0.580112	0.422781	Control
B cells	NK	B2M^KIR2DL1	B2M	KIR2DL1	B2M	KIR2DL1	0.292717	0.769738	0.999563	4.45241	1	-0.223033	0.82351	0.988261	0.225206	0.143952	0.0348418	0.796624	0.993912	2.33881	0.571976	Axi	B2M	KIR2DL1	B2M	KIR2DL1	0.292717	0.769738	0.999563	4.42578	1	-0.223033	0.82351	0.988261	0.235855	0.146525	0.0348418	0.796624	0.993912	2.33082	0.573263	Control
B cells	NK	B2M^KIR2DL3	B2M	KIR2DL3	B2M	KIR2DL3	0.292717	0.769738	0.999563	4.45241	1	-1.7088	0.0874882	0.687032	0.260873	0.166393	-0.708041	0.428613	0.843297	2.35664	0.583196	Axi	B2M	KIR2DL3	B2M	KIR2DL3	0.292717	0.769738	0.999563	4.42578	1	-1.7088	0.0874882	0.687032	0.318209	0.193448	-0.708041	0.428613	0.843297	2.37199	0.596724	Control
B cells	NK	B2M^KIR3DL1	B2M	KIR3DL1	B2M	KIR3DL1	0.292717	0.769738	0.999563	4.45241	1	-0.992689	0.320862	0.911511	0.423294	0.253421	-0.349986	0.5453	0.955537	2.43785	0.62671	Axi	B2M	KIR3DL1	B2M	KIR3DL1	0.292717	0.769738	0.999563	4.42578	1	-0.992689	0.320862	0.911511	0.482284	0.267818	-0.349986	0.5453	0.955537	2.45403	0.633909	Control
B cells	NK	B2M^KLRC1	B2M	KLRC1	B2M	KLRC1	0.292717	0.769738	0.999563	4.45241	1	-1.52653	0.126878	0.756472	0.619786	0.335523	-0.616906	0.448308	0.878017	2.5361	0.667761	Axi	B2M	KLRC1	B2M	KLRC1	0.292717	0.769738	0.999563	4.42578	1	-1.52653	0.126878	0.756472	0.849404	0.395308	-0.616906	0.448308	0.878017	2.63759	0.697654	Control
B cells	NK	B2M^KLRC2	B2M	KLRC2	B2M	KLRC2	0.292717	0.769738	0.999563	4.45241	1	-1.9306	0.0535321	0.582766	0.620376	0.377121	-0.818943	0.411635	0.791165	2.5364	0.68856	Axi	B2M	KLRC2	B2M	KLRC2	0.292717	0.769738	0.999563	4.42578	1	-1.9306	0.0535321	0.582766	0.886131	0.479858	-0.818943	0.411635	0.791165	2.65595	0.739929	Control
B cells	NK	B2M^KLRD1	B2M	KLRD1	B2M	KLRD1	0.292717	0.769738	0.999563	4.45241	1	-3.92301	8.7449e-05	0.0138272	1.52752	0.789272	-1.81515	0.384913	0.506695	2.98997	0.894636	Axi	B2M	KLRD1	B2M	KLRD1	0.292717	0.769738	0.999563	4.42578	1	-3.92301	8.7449e-05	0.0138272	1.82455	0.862771	-1.81515	0.384913	0.506695	3.12516	0.931386	Control
B cells	NK	BAG6^NCR3	BAG6	NCR3	BAG6	NCR3	0.730042	0.465364	0.999563	0.428389	0.39	-1.36832			0.0971004	0.0782704	-0.319137	0.465364	0.999563	0.262745	0.234135	Axi	BAG6	NCR3	BAG6	NCR3	0.730042	0.465364	0.999563	0.397171	0.352113	-1.36832			0.266728	0.184595	-0.319137	0.465364	0.999563	0.331949	0.268354	Control
B cells	NK	BSG^SLC16A1	BSG	SLC16A1	BSG	SLC16A1	-0.531021	0.595404	0.999563	0.480245	0.4	1.52749	0.12664		0.0332752	0.0257252	0.498233	0.361022	0.999563	0.25676	0.212863	Axi	BSG	SLC16A1	BSG	SLC16A1	-0.531021	0.595404	0.999563	0.527971	0.457746	1.52749	0.12664		0.0222919	0.0172643	0.498233	0.361022	0.999563	0.275132	0.237505	Control
B cells	NK	BSG^SLC16A7	BSG	SLC16A7	BSG	SLC16A7	-0.531021	0.595404	0.999563	0.480245	0.4	-0.591415	0.554242	0.961792	0.175329	0.135742	-0.561218	0.574823	0.980677	0.327787	0.267871	Axi	BSG	SLC16A7	BSG	SLC16A7	-0.531021	0.595404	0.999563	0.527971	0.457746	-0.591415	0.554242	0.961792	0.192703	0.152722	-0.561218	0.574823	0.980677	0.360337	0.305234	Control
B cells	NK	CALM1^FAS	CALM1	FAS	CALM1	FAS	2.10933	0.0349158	0.999563	1.58118	0.91	-1.42777	0.153358	0.785593	0.0745647	0.0591133	0.340782	0.0941372	0.892578	0.827872	0.484557	Axi	CALM1	FAS	CALM1	FAS	2.10933	0.0349158	0.999563	1.20678	0.795775	-1.42777	0.153358	0.785593	0.0944746	0.0743692	0.340782	0.0941372	0.892578	0.650629	0.435072	Control
B cells	NK	CALM1^PTPRA	CALM1	PTPRA	CALM1	PTPRA	2.10933	0.0349158	0.999563	1.58118	0.91	0.145473	0.884337	0.991529	0.603164	0.419267	1.1274	0.459627	0.995546	1.09217	0.664633	Axi	CALM1	PTPRA	CALM1	PTPRA	2.10933	0.0349158	0.999563	1.20678	0.795775	0.145473	0.884337	0.991529	0.580509	0.408588	1.1274	0.459627	0.995546	0.893646	0.602181	Control
B cells	NK	CALR^ITGAV	CALR	ITGAV	CALR	ITGAV	-3.28265	0.00102836	0.482421	0.590712	0.44	-0.166165	0.868027		0.0542842	0.044335	-1.72441	0.434528	0.482421	0.322498	0.242167	Axi	CALR	ITGAV	CALR	ITGAV	-3.28265	0.00102836	0.482421	1.00835	0.640845	-0.166165	0.868027		0.0516451	0.0411687	-1.72441	0.434528	0.482421	0.529997	0.341007	Control
B cells	NK	CCL5^CCR1	CCL5	CCR1	CCL5	CCR1	-0.500187	0.616943	0.999563	0.181127	0.14	-0.176054	0.860251		0.0356931	0.0279146	-0.338121	0.738597	0.999563	0.10841	0.0839573	Axi	CCL5	CCR1	CCL5	CCR1	-0.500187	0.616943	0.999563	0.186628	0.119718	-0.176054	0.860251		0.0509759	0.0429394	-0.338121	0.738597	0.999563	0.118802	0.0813288	Control
B cells	NK	CCL5^CCR5	CCL5	CCR5	CCL5	CCR5	-0.500187	0.616943	0.999563	0.181127	0.14	-1.78691	0.0739519		0.0169608	0.014231	-1.14355	0.345447	0.999563	0.0990437	0.0771155	Axi	CCL5	CCR5	CCL5	CCR5	-0.500187	0.616943	0.999563	0.186628	0.119718	-1.78691	0.0739519		0.0341688	0.0270031	-1.14355	0.345447	0.999563	0.110398	0.0733607	Control
B cells	NK	CCL5^CCRL2	CCL5	CCRL2	CCL5	CCRL2	-0.500187	0.616943	0.999563	0.181127	0.14	-1.56287	0.118083		0.0526352	0.0437876	-1.03153	0.367513	0.999563	0.116881	0.0918938	Axi	CCL5	CCRL2	CCL5	CCRL2	-0.500187	0.616943	0.999563	0.186628	0.119718	-1.56287	0.118083		0.0805313	0.0659584	-1.03153	0.367513	0.999563	0.13358	0.0928383	Control
B cells	NK	CCL5^CXCR3	CCL5	CXCR3	CCL5	CXCR3	-0.500187	0.616943	0.999563	0.181127	0.14	-1.12946	0.258704	0.880184	0.84186	0.498632	-0.814823	0.437824	0.939874	0.511493	0.319316	Axi	CCL5	CXCR3	CCL5	CXCR3	-0.500187	0.616943	0.999563	0.186628	0.119718	-1.12946	0.258704	0.880184	1.0493	0.594511	-0.814823	0.437824	0.939874	0.617964	0.357115	Control
B cells	NK	CD22^PTPRC	CD22	PTPRC	CD22	PTPRC	-0.446971	0.654896	0.999563	0.272742	0.22	-3.66238	0.000249881	0.0272266	2.42222	0.978654	-2.05468	0.327573	0.513395	1.34748	0.599327	Axi	CD22	PTPRC	CD22	PTPRC	-0.446971	0.654896	0.999563	0.429964	0.330986	-3.66238	0.000249881	0.0272266	2.66753	0.990261	-2.05468	0.327573	0.513395	1.54874	0.660624	Control
B cells	NK	CD48^CD2	CD48	CD2	CD48	CD2	-0.398744	0.690082	0.999563	0.922489	0.66	-2.68649	0.00722076	0.227669	0.574272	0.35249	-1.54262	0.348651	0.613616	0.748381	0.506245	Axi	CD48	CD2	CD48	CD2	-0.398744	0.690082	0.999563	0.969158	0.676056	-2.68649	0.00722076	0.227669	0.803311	0.459053	-1.54262	0.348651	0.613616	0.886235	0.567555	Control
B cells	NK	CD48^CD244	CD48	CD244	CD48	CD244	-0.398744	0.690082	0.999563	0.922489	0.66	-4.28622	1.81736e-05	0.00385329	0.261417	0.199781	-2.34248	0.34505	0.501708	0.591953	0.429891	Axi	CD48	CD244	CD48	CD244	-0.398744	0.690082	0.999563	0.969158	0.676056	-4.28622	1.81736e-05	0.00385329	0.401412	0.299247	-2.34248	0.34505	0.501708	0.685285	0.487652	Control
B cells	NK	CD55^ADGRE5	CD55	ADGRE5	CD55	ADGRE5	0.0513123	0.959077	0.999563	0.764614	0.57	-2.59818	0.00937204	0.265428	0.557741	0.390805	-1.27343	0.484224	0.632496	0.661178	0.480402	Axi	CD55	ADGRE5	CD55	ADGRE5	0.0513123	0.959077	0.999563	0.77596	0.56338	-2.59818	0.00937204	0.265428	0.715506	0.4834	-1.27343	0.484224	0.632496	0.745733	0.52339	Control
B cells	NK	CD58^CD2	CD58	CD2	CD58	CD2	-0.850974	0.394784	0.999563	0.144501	0.15	-2.68649	0.00722076	0.227669	0.574272	0.35249	-1.76873	0.201002	0.613616	0.359387	0.251245	Axi	CD58	CD2	CD58	CD2	-0.850974	0.394784	0.999563	0.205564	0.190141	-2.68649	0.00722076	0.227669	0.803311	0.459053	-1.76873	0.201002	0.613616	0.504438	0.324597	Control
B cells	NK	CD59^CD2	CD59	CD2	CD59	CD2	-0.577257	0.563766	0.999563	0.231106	0.19	-2.68649	0.00722076	0.227669	0.574272	0.35249	-1.63187	0.285493	0.613616	0.402689	0.271245	Axi	CD59	CD2	CD59	CD2	-0.577257	0.563766	0.999563	0.22598	0.211268	-2.68649	0.00722076	0.227669	0.803311	0.459053	-1.63187	0.285493	0.613616	0.514646	0.33516	Control
B cells	NK	CD99^CD81	CD99	CD81	CD99	CD81	-0.830583	0.406209	0.999563	1.02557	0.74	-0.0523059	0.958285	0.996333	1.57848	0.853311	-0.441444	0.682247	0.997948	1.30202	0.796656	Axi	CD99	CD81	CD99	CD81	-0.830583	0.406209	0.999563	1.03518	0.697183	-0.0523059	0.958285	0.996333	1.60052	0.855246	-0.441444	0.682247	0.997948	1.31785	0.776214	Control
B cells	NK	CD99^CD99L2	CD99	CD99L2	CD99	CD99L2	-0.830583	0.406209	0.999563	1.02557	0.74	1.47834	0.139317		0.077765	0.0623974	0.323879	0.272763	0.999563	0.551666	0.401199	Axi	CD99	CD99L2	CD99	CD99L2	-0.830583	0.406209	0.999563	1.03518	0.697183	1.47834	0.139317		0.0569939	0.0464807	0.323879	0.272763	0.999563	0.546087	0.371832	Control
B cells	NK	CD99^PILRB	CD99	PILRB	CD99	PILRB	-0.830583	0.406209	0.999563	1.02557	0.74	-1.50427	0.132511	0.758704	0.246811	0.192118	-1.16743	0.26936	0.879133	0.636189	0.466059	Axi	CD99	PILRB	CD99	PILRB	-0.830583	0.406209	0.999563	1.03518	0.697183	-1.50427	0.132511	0.758704	0.342302	0.254095	-1.16743	0.26936	0.879133	0.688741	0.475639	Control
B cells	NK	CLEC2B^KLRF1	CLEC2B	KLRF1	CLEC2B	KLRF1	-0.290794	0.771209	0.999563	0.323742	0.25	-1.41773	0.156268	0.788197	0.741614	0.471264	-0.854264	0.463738	0.89388	0.532678	0.360632	Axi	CLEC2B	KLRF1	CLEC2B	KLRF1	-0.290794	0.771209	0.999563	0.295722	0.21831	-1.41773	0.156268	0.788197	0.836897	0.505976	-0.854264	0.463738	0.89388	0.56631	0.362143	Control
B cells	NK	CLEC2D^KLRB1	CLEC2D	KLRB1	CLEC2D	KLRB1	-0.507757	0.611624	0.999563	0.588376	0.42	-3.304	0.000953166	0.0694413	1.5117	0.7526	-1.90588	0.306289	0.534502	1.05004	0.5863	Axi	CLEC2D	KLRB1	CLEC2D	KLRB1	-0.507757	0.611624	0.999563	0.685489	0.485915	-3.304	0.000953166	0.0694413	2.02092	0.851704	-1.90588	0.306289	0.534502	1.3532	0.66881	Control
B cells	NK	COL19A1^ITGA1_ITGB1	COL19A1	ITGB1	COL19A1	ITGA1_ITGB1	-1.6725	0.0944263	0.999563	0.118185	0.1	-1.33553	0.181703	0.820096	0.871082	0.562671	-1.50401	0.138065	0.909829	0.494634	0.331336	Axi	COL19A1	ITGB1	COL19A1	ITGA1_ITGB1	-1.6725	0.0944263	0.999563	0.298	0.225352	-1.33553	0.181703	0.820096	1.00869	0.614431	-1.50401	0.138065	0.909829	0.653346	0.419892	Control
B cells	NK	COL19A1^ITGA2_ITGB1	COL19A1	ITGB1	COL19A1	ITGA2_ITGB1	-1.6725	0.0944263	0.999563	0.118185	0.1	-1.33553	0.181703	0.820096	0.871082	0.562671	-1.50401	0.138065	0.909829	0.494634	0.331336	Axi	COL19A1	ITGB1	COL19A1	ITGA2_ITGB1	-1.6725	0.0944263	0.999563	0.298	0.225352	-1.33553	0.181703	0.820096	1.00869	0.614431	-1.50401	0.138065	0.909829	0.653346	0.419892	Control
B cells	NK	COL9A3^CD44	COL9A3	CD44	COL9A3	CD44	0.0715691	0.942945	0.999563	0.243256	0.17	-1.99337	0.0462205	0.543751	1.0516	0.638205	-0.960902	0.494583	0.771657	0.647428	0.404102	Axi	COL9A3	CD44	COL9A3	CD44	0.0715691	0.942945	0.999563	0.272335	0.225352	-1.99337	0.0462205	0.543751	1.24124	0.697211	-0.960902	0.494583	0.771657	0.756786	0.461282	Control
B cells	NK	COL9A3^ITGA1_ITGB1	COL9A3	ITGB1	COL9A3	ITGA1_ITGB1	0.0715691	0.942945	0.999563	0.243256	0.17	-1.33553	0.181703	0.820096	0.871082	0.562671	-0.63198	0.562324	0.909829	0.557169	0.366336	Axi	COL9A3	ITGB1	COL9A3	ITGA1_ITGB1	0.0715691	0.942945	0.999563	0.272335	0.225352	-1.33553	0.181703	0.820096	1.00869	0.614431	-0.63198	0.562324	0.909829	0.640513	0.419892	Control
B cells	NK	COL9A3^ITGA2_ITGB1	COL9A3	ITGB1	COL9A3	ITGA2_ITGB1	0.0715691	0.942945	0.999563	0.243256	0.17	-1.33553	0.181703	0.820096	0.871082	0.562671	-0.63198	0.562324	0.909829	0.557169	0.366336	Axi	COL9A3	ITGB1	COL9A3	ITGA2_ITGB1	0.0715691	0.942945	0.999563	0.272335	0.225352	-1.33553	0.181703	0.820096	1.00869	0.614431	-0.63198	0.562324	0.909829	0.640513	0.419892	Control
B cells	NK	COL9A3^ITGA3_ITGB1	COL9A3	ITGB1	COL9A3	ITGA3_ITGB1	0.0715691	0.942945	0.999563	0.243256	0.17	-1.33553	0.181703	0.820096	0.871082	0.562671	-0.63198	0.562324	0.909829	0.557169	0.366336	Axi	COL9A3	ITGB1	COL9A3	ITGA3_ITGB1	0.0715691	0.942945	0.999563	0.272335	0.225352	-1.33553	0.181703	0.820096	1.00869	0.614431	-0.63198	0.562324	0.909829	0.640513	0.419892	Control
B cells	NK	COL9A3^ITGA9_ITGB1	COL9A3	ITGB1	COL9A3	ITGA9_ITGB1	0.0715691	0.942945	0.999563	0.243256	0.17	-1.33553	0.181703	0.820096	0.871082	0.562671	-0.63198	0.562324	0.909829	0.557169	0.366336	Axi	COL9A3	ITGB1	COL9A3	ITGA9_ITGB1	0.0715691	0.942945	0.999563	0.272335	0.225352	-1.33553	0.181703	0.820096	1.00869	0.614431	-0.63198	0.562324	0.909829	0.640513	0.419892	Control
B cells	NK	COPA^CD74	COPA	CD74	COPA	CD74	-0.0903245	0.928029	0.999563	0.350552	0.33	-2.30386	0.0212304	0.390053	1.72144	0.815545	-1.19709	0.47463	0.694808	1.036	0.572772	Axi	COPA	CD74	COPA	CD74	-0.0903245	0.928029	0.999563	0.395536	0.373239	-2.30386	0.0212304	0.390053	2.02351	0.892873	-1.19709	0.47463	0.694808	1.20952	0.633056	Control
B cells	NK	FABP5^RXRA	FABP5	RXRA	FABP5	RXRA	-1.27724	0.201519	0.999563	0.244204	0.2	-0.245132	0.806354	0.986986	0.101745	0.0815545	-0.761184	0.503936	0.993274	0.172975	0.140777	Axi	FABP5	RXRA	FABP5	RXRA	-1.27724	0.201519	0.999563	0.42958	0.288732	-0.245132	0.806354	0.986986	0.121246	0.0982736	-0.761184	0.503936	0.993274	0.275413	0.193503	Control
B cells	NK	FAM3C^ADGRG5	FAM3C	ADGRG5	FAM3C	ADGRG5	-1.15579	0.247768	0.999563	0.312209	0.28	-1.5532	0.120375	0.744383	0.0788248	0.060208	-1.35449	0.184072	0.871973	0.195517	0.170104	Axi	FAM3C	ADGRG5	FAM3C	ADGRG5	-1.15579	0.247768	0.999563	0.40751	0.34507	-1.5532	0.120375	0.744383	0.10857	0.0832227	-1.35449	0.184072	0.871973	0.25804	0.214147	Control
B cells	NK	FAM3C^CLEC2D	FAM3C	CLEC2D	FAM3C	CLEC2D	-1.15579	0.247768	0.999563	0.312209	0.28	-2.72852	0.006362	0.214205	0.362197	0.26382	-1.94215	0.127065	0.606884	0.337203	0.27191	Axi	FAM3C	CLEC2D	FAM3C	CLEC2D	-1.15579	0.247768	0.999563	0.40751	0.34507	-2.72852	0.006362	0.214205	0.445018	0.314298	-1.94215	0.127065	0.606884	0.426264	0.329684	Control
B cells	NK	FAM3C^KIR2DL3	FAM3C	KIR2DL3	FAM3C	KIR2DL3	-1.15579	0.247768	0.999563	0.312209	0.28	-1.7088	0.0874882	0.687032	0.260873	0.166393	-1.43229	0.167628	0.843297	0.286541	0.223196	Axi	FAM3C	KIR2DL3	FAM3C	KIR2DL3	-1.15579	0.247768	0.999563	0.40751	0.34507	-1.7088	0.0874882	0.687032	0.318209	0.193448	-1.43229	0.167628	0.843297	0.36286	0.269259	Control
B cells	NK	FAM3C^LAMP1	FAM3C	LAMP1	FAM3C	LAMP1	-1.15579	0.247768	0.999563	0.312209	0.28	0.818953	0.412813	0.937614	0.767762	0.524357	-0.168417	0.330291	0.968589	0.539986	0.402178	Axi	FAM3C	LAMP1	FAM3C	LAMP1	-1.15579	0.247768	0.999563	0.40751	0.34507	0.818953	0.412813	0.937614	0.660227	0.45861	-0.168417	0.330291	0.968589	0.533868	0.40184	Control
B cells	NK	GNAI2^ADCY7	GNAI2	ADCY7	GNAI2	ADCY7	0.0210051	0.983242	0.999563	1.13918	0.75	-2.24723	0.0246253	0.430257	0.195397	0.147783	-1.11311	0.503933	0.71491	0.66729	0.448892	Axi	GNAI2	ADCY7	GNAI2	ADCY7	0.0210051	0.983242	0.999563	1.21919	0.823944	-2.24723	0.0246253	0.430257	0.252228	0.19212	-1.11311	0.503933	0.71491	0.735707	0.508032	Control
B cells	NK	GNAI2^ADCY9	GNAI2	ADCY9	GNAI2	ADCY9	0.0210051	0.983242	0.999563	1.13918	0.75	0.12587	0.899835		0.0554795	0.0432403	0.0734374	0.941538	0.999563	0.597332	0.39662	Axi	GNAI2	ADCY9	GNAI2	ADCY9	0.0210051	0.983242	0.999563	1.21919	0.823944	0.12587	0.899835		0.0478906	0.0380699	0.0734374	0.941538	0.999563	0.633539	0.431007	Control
B cells	NK	GNAI2^CCR5	GNAI2	CCR5	GNAI2	CCR5	0.0210051	0.983242	0.999563	1.13918	0.75	-1.78691	0.0739519		0.0169608	0.014231	-0.882953	0.528597	0.999563	0.578072	0.382115	Axi	GNAI2	CCR5	GNAI2	CCR5	0.0210051	0.983242	0.999563	1.21919	0.823944	-1.78691	0.0739519		0.0341688	0.0270031	-0.882953	0.528597	0.999563	0.626678	0.425473	Control
B cells	NK	GNAI2^CXCR2	GNAI2	CXCR2	GNAI2	CXCR2	0.0210051	0.983242	0.999563	1.13918	0.75	-0.513204	0.607809		0.0382852	0.030104	-0.246099	0.795525	0.999563	0.588734	0.390052	Axi	GNAI2	CXCR2	GNAI2	CXCR2	0.0210051	0.983242	0.999563	1.21919	0.823944	-0.513204	0.607809		0.0482556	0.0349712	-0.246099	0.795525	0.999563	0.633721	0.429457	Control
B cells	NK	GNAI2^CXCR3	GNAI2	CXCR3	GNAI2	CXCR3	0.0210051	0.983242	0.999563	1.13918	0.75	-1.12946	0.258704	0.880184	0.84186	0.498632	-0.554227	0.620973	0.939874	0.990522	0.624316	Axi	GNAI2	CXCR3	GNAI2	CXCR3	0.0210051	0.983242	0.999563	1.21919	0.823944	-1.12946	0.258704	0.880184	1.0493	0.594511	-0.554227	0.620973	0.939874	1.13424	0.709227	Control
B cells	NK	GNAI2^F2R	GNAI2	F2R	GNAI2	F2R	0.0210051	0.983242	0.999563	1.13918	0.75	-0.883885	0.376758	0.926345	0.631946	0.427477	-0.43144	0.68	0.962954	0.885565	0.588738	Axi	GNAI2	F2R	GNAI2	F2R	0.0210051	0.983242	0.999563	1.21919	0.823944	-0.883885	0.376758	0.926345	0.677783	0.442674	-0.43144	0.68	0.962954	0.948485	0.633309	Control
B cells	NK	GNAI2^IGF1R	GNAI2	IGF1R	GNAI2	IGF1R	0.0210051	0.983242	0.999563	1.13918	0.75	0.589174	0.555744	0.962397	0.108008	0.0804598	0.30509	0.769493	0.98098	0.623596	0.41523	Axi	GNAI2	IGF1R	GNAI2	IGF1R	0.0210051	0.983242	0.999563	1.21919	0.823944	0.589174	0.555744	0.962397	0.0869478	0.0690571	0.30509	0.769493	0.98098	0.653067	0.4465	Control
B cells	NK	GNAI2^S1PR1	GNAI2	S1PR1	GNAI2	S1PR1	0.0210051	0.983242	0.999563	1.13918	0.75	-0.413083	0.679546	0.978043	0.494273	0.318555	-0.196039	0.831394	0.988803	0.816728	0.534278	Axi	GNAI2	S1PR1	GNAI2	S1PR1	0.0210051	0.983242	0.999563	1.21919	0.823944	-0.413083	0.679546	0.978043	0.481656	0.300133	-0.196039	0.831394	0.988803	0.850421	0.562038	Control
B cells	NK	GNAI2^S1PR4	GNAI2	S1PR4	GNAI2	S1PR4	0.0210051	0.983242	0.999563	1.13918	0.75	0.0536447	0.957218	0.996193	0.652854	0.465244	0.0373249	0.97023	0.997878	0.896019	0.607622	Axi	GNAI2	S1PR4	GNAI2	S1PR4	0.0210051	0.983242	0.999563	1.21919	0.823944	0.0536447	0.957218	0.996193	0.609746	0.430279	0.0373249	0.97023	0.997878	0.914466	0.627111	Control
B cells	NK	GNAI2^S1PR5	GNAI2	S1PR5	GNAI2	S1PR5	0.0210051	0.983242	0.999563	1.13918	0.75	-0.301105	0.763334	0.985936	0.577773	0.37329	-0.14005	0.873288	0.99275	0.858478	0.561645	Axi	GNAI2	S1PR5	GNAI2	S1PR5	0.0210051	0.983242	0.999563	1.21919	0.823944	-0.301105	0.763334	0.985936	0.545319	0.354139	-0.14005	0.873288	0.99275	0.882253	0.589041	Control
B cells	NK	GNAS^ADCY7	GNAS	ADCY7	GNAS	ADCY7	-1.48379	0.137864	0.999563	1.69532	0.9	-2.24723	0.0246253	0.430257	0.195397	0.147783	-1.86551	0.0812444	0.71491	0.945361	0.523892	Axi	GNAS	ADCY7	GNAS	ADCY7	-1.48379	0.137864	0.999563	2.03482	0.978873	-2.24723	0.0246253	0.430257	0.252228	0.19212	-1.86551	0.0812444	0.71491	1.14352	0.585497	Control
B cells	NK	GNAS^ADCY9	GNAS	ADCY9	GNAS	ADCY9	-1.48379	0.137864	0.999563	1.69532	0.9	0.12587	0.899835		0.0554795	0.0432403	-0.678962	0.518849	0.999563	0.875402	0.47162	Axi	GNAS	ADCY9	GNAS	ADCY9	-1.48379	0.137864	0.999563	2.03482	0.978873	0.12587	0.899835		0.0478906	0.0380699	-0.678962	0.518849	0.999563	1.04135	0.508472	Control
B cells	NK	GNAS^ADRB2	GNAS	ADRB2	GNAS	ADRB2	-1.48379	0.137864	0.999563	1.69532	0.9	1.41986	0.155649	0.787321	0.399115	0.276957	-0.0319688	0.146757	0.893442	1.04722	0.588478	Axi	GNAS	ADRB2	GNAS	ADRB2	-1.48379	0.137864	0.999563	2.03482	0.978873	1.41986	0.155649	0.787321	0.341667	0.239929	-0.0319688	0.146757	0.893442	1.18824	0.609401	Control
B cells	NK	GNAS^PTGDR	GNAS	PTGDR	GNAS	PTGDR	-1.48379	0.137864	0.999563	1.69532	0.9	-0.61036	0.541623	0.961116	0.520258	0.366721	-1.04708	0.339744	0.98034	1.10779	0.633361	Axi	GNAS	PTGDR	GNAS	PTGDR	-1.48379	0.137864	0.999563	2.03482	0.978873	-0.61036	0.541623	0.961116	0.552677	0.384683	-1.04708	0.339744	0.98034	1.29375	0.681778	Control
B cells	NK	GPI^AMFR	GPI	AMFR	GPI	AMFR	0.161075	0.872034	0.999563	0.450958	0.38	1.33543	0.181737	0.820096	0.184985	0.15052	0.748251	0.526885	0.909829	0.317971	0.26526	Axi	GPI	AMFR	GPI	AMFR	0.161075	0.872034	0.999563	0.474356	0.408451	1.33543	0.181737	0.820096	0.149203	0.119965	0.748251	0.526885	0.909829	0.311779	0.264208	Control
B cells	NK	GRN^TNFRSF1A	GRN	TNFRSF1A	GRN	TNFRSF1A	0.191365	0.848239	0.999563	0.770021	0.57	-0.857042	0.391422	0.931807	0.532587	0.388068	-0.332838	0.619831	0.965685	0.651304	0.479034	Axi	GRN	TNFRSF1A	GRN	TNFRSF1A	0.191365	0.848239	0.999563	0.773501	0.56338	-0.857042	0.391422	0.931807	0.533369	0.379371	-0.332838	0.619831	0.965685	0.653435	0.471376	Control
B cells	NK	GRN^TNFRSF1B	GRN	TNFRSF1B	GRN	TNFRSF1B	0.191365	0.848239	0.999563	0.770021	0.57	-2.78466	0.00535839	0.196433	0.407675	0.291735	-1.29665	0.426799	0.597998	0.588848	0.430868	Axi	GRN	TNFRSF1B	GRN	TNFRSF1B	0.191365	0.848239	0.999563	0.773501	0.56338	-2.78466	0.00535839	0.196433	0.498695	0.344843	-1.29665	0.426799	0.597998	0.636098	0.454112	Control
B cells	NK	GSTP1^TRAF2	GSTP1	TRAF2	GSTP1	TRAF2	0.446336	0.655354	0.999563	1.41472	0.79	-0.671299	0.50203	0.961116	0.104441	0.0848385	-0.112481	0.578692	0.98034	0.759581	0.437419	Axi	GSTP1	TRAF2	GSTP1	TRAF2	0.446336	0.655354	0.999563	1.32418	0.767606	-0.671299	0.50203	0.961116	0.0991476	0.0787959	-0.112481	0.578692	0.98034	0.711662	0.423201	Control
B cells	NK	HLA-A^APLP2	HLA-A	APLP2	HLA-A	APLP2	0.236196	0.813281	0.999563	3.22224	1	3.63286	0.000280299	0.0288609	0.354891	0.267652	1.93453	0.40678	0.514212	1.78856	0.633826	Axi	HLA-A	APLP2	HLA-A	APLP2	0.236196	0.813281	0.999563	3.16981	0.992958	3.63286	0.000280299	0.0288609	0.241891	0.183267	1.93453	0.40678	0.514212	1.70585	0.588112	Control
B cells	NK	HLA-A^CD8A	HLA-A	CD8A	HLA-A	CD8A	0.236196	0.813281	0.999563	3.22224	1	-1.1206	0.26246	0.881321	0.388447	0.234264	-0.4422	0.53787	0.940442	1.80534	0.617132	Axi	HLA-A	CD8A	HLA-A	CD8A	0.236196	0.813281	0.999563	3.16981	0.992958	-1.1206	0.26246	0.881321	0.427193	0.235502	-0.4422	0.53787	0.940442	1.7985	0.61423	Control
B cells	NK	HLA-A^CD8B	HLA-A	CD8B	HLA-A	CD8B	0.236196	0.813281	0.999563	3.22224	1	-1.42091	0.155344		0.0405691	0.0295567	-0.592356	0.484312	0.999563	1.6314	0.514778	Axi	HLA-A	CD8B	HLA-A	CD8B	0.236196	0.813281	0.999563	3.16981	0.992958	-1.42091	0.155344		0.040566	0.0287738	-0.592356	0.484312	0.999563	1.60519	0.510866	Control
B cells	NK	HLA-A^KIR2DL1	HLA-A	KIR2DL1	HLA-A	KIR2DL1	0.236196	0.813281	0.999563	3.22224	1	-0.223033	0.82351	0.988261	0.225206	0.143952	0.00658136	0.818395	0.993912	1.72372	0.571976	Axi	HLA-A	KIR2DL1	HLA-A	KIR2DL1	0.236196	0.813281	0.999563	3.16981	0.992958	-0.223033	0.82351	0.988261	0.235855	0.146525	0.00658136	0.818395	0.993912	1.70283	0.569741	Control
B cells	NK	HLA-A^KIR2DL3	HLA-A	KIR2DL3	HLA-A	KIR2DL3	0.236196	0.813281	0.999563	3.22224	1	-1.7088	0.0874882	0.687032	0.260873	0.166393	-0.736302	0.450384	0.843297	1.74156	0.583196	Axi	HLA-A	KIR2DL3	HLA-A	KIR2DL3	0.236196	0.813281	0.999563	3.16981	0.992958	-1.7088	0.0874882	0.687032	0.318209	0.193448	-0.736302	0.450384	0.843297	1.74401	0.593203	Control
B cells	NK	HLA-A^KIR3DL1	HLA-A	KIR3DL1	HLA-A	KIR3DL1	0.236196	0.813281	0.999563	3.22224	1	-0.992689	0.320862	0.911511	0.423294	0.253421	-0.378246	0.567071	0.955537	1.82277	0.62671	Axi	HLA-A	KIR3DL1	HLA-A	KIR3DL1	0.236196	0.813281	0.999563	3.16981	0.992958	-0.992689	0.320862	0.911511	0.482284	0.267818	-0.378246	0.567071	0.955537	1.82604	0.630388	Control
B cells	NK	HLA-A^KIR3DL2	HLA-A	KIR3DL2	HLA-A	KIR3DL2	0.236196	0.813281	0.999563	3.22224	1	-1.03977	0.298447	0.903128	0.358823	0.223864	-0.401786	0.555864	0.951345	1.79053	0.611932	Axi	HLA-A	KIR3DL2	HLA-A	KIR3DL2	0.236196	0.813281	0.999563	3.16981	0.992958	-1.03977	0.298447	0.903128	0.382995	0.244356	-0.401786	0.555864	0.951345	1.7764	0.618657	Control
B cells	NK	HLA-A^LILRB1	HLA-A	LILRB1	HLA-A	LILRB1	0.236196	0.813281	0.999563	3.22224	1	-1.2662	0.20544		0.040926	0.031746	-0.515003	0.50936	0.999563	1.63158	0.515873	Axi	HLA-A	LILRB1	HLA-A	LILRB1	0.236196	0.813281	0.999563	3.16981	0.992958	-1.2662	0.20544		0.0688324	0.0500221	-0.515003	0.50936	0.999563	1.61932	0.52149	Control
B cells	NK	HLA-B^CD3D	HLA-B	CD3D	HLA-B	CD3D	-0.00335477	0.997323	0.999563	3.90521	1	-2.74972	0.00596458	0.207045	0.0731182	0.0514505	-1.37654	0.501644	0.603304	1.98916	0.525725	Axi	HLA-B	CD3D	HLA-B	CD3D	-0.00335477	0.997323	0.999563	3.92999	1	-2.74972	0.00596458	0.207045	0.0993646	0.061089	-1.37654	0.501644	0.603304	2.01468	0.530544	Control
B cells	NK	HLA-B^CD8A	HLA-B	CD8A	HLA-B	CD8A	-0.00335477	0.997323	0.999563	3.90521	1	-1.1206	0.26246	0.881321	0.388447	0.234264	-0.561976	0.629891	0.940442	2.14683	0.617132	Axi	HLA-B	CD8A	HLA-B	CD8A	-0.00335477	0.997323	0.999563	3.92999	1	-1.1206	0.26246	0.881321	0.427193	0.235502	-0.561976	0.629891	0.940442	2.17859	0.617751	Control
B cells	NK	HLA-B^CD8B	HLA-B	CD8B	HLA-B	CD8B	-0.00335477	0.997323	0.999563	3.90521	1	-1.42091	0.155344		0.0405691	0.0295567	-0.712131	0.576334	0.999563	1.97289	0.514778	Axi	HLA-B	CD8B	HLA-B	CD8B	-0.00335477	0.997323	0.999563	3.92999	1	-1.42091	0.155344		0.040566	0.0287738	-0.712131	0.576334	0.999563	1.98528	0.514387	Control
B cells	NK	HLA-B^KIR2DL3	HLA-B	KIR2DL3	HLA-B	KIR2DL3	-0.00335477	0.997323	0.999563	3.90521	1	-1.7088	0.0874882	0.687032	0.260873	0.166393	-0.856077	0.542406	0.843297	2.08304	0.583196	Axi	HLA-B	KIR2DL3	HLA-B	KIR2DL3	-0.00335477	0.997323	0.999563	3.92999	1	-1.7088	0.0874882	0.687032	0.318209	0.193448	-0.856077	0.542406	0.843297	2.1241	0.596724	Control
B cells	NK	HLA-B^KIR3DL1	HLA-B	KIR3DL1	HLA-B	KIR3DL1	-0.00335477	0.997323	0.999563	3.90521	1	-0.992689	0.320862	0.911511	0.423294	0.253421	-0.498022	0.659092	0.955537	2.16425	0.62671	Axi	HLA-B	KIR3DL1	HLA-B	KIR3DL1	-0.00335477	0.997323	0.999563	3.92999	1	-0.992689	0.320862	0.911511	0.482284	0.267818	-0.498022	0.659092	0.955537	2.20614	0.633909	Control
B cells	NK	HLA-B^KIR3DL2	HLA-B	KIR3DL2	HLA-B	KIR3DL2	-0.00335477	0.997323	0.999563	3.90521	1	-1.03977	0.298447	0.903128	0.358823	0.223864	-0.521562	0.647885	0.951345	2.13202	0.611932	Axi	HLA-B	KIR3DL2	HLA-B	KIR3DL2	-0.00335477	0.997323	0.999563	3.92999	1	-1.03977	0.298447	0.903128	0.382995	0.244356	-0.521562	0.647885	0.951345	2.15649	0.622178	Control
B cells	NK	HLA-B^KLRD1	HLA-B	KLRD1	HLA-B	KLRD1	-0.00335477	0.997323	0.999563	3.90521	1	-3.92301	8.7449e-05	0.0138272	1.52752	0.789272	-1.96318	0.498705	0.506695	2.71637	0.894636	Axi	HLA-B	KLRD1	HLA-B	KLRD1	-0.00335477	0.997323	0.999563	3.92999	1	-3.92301	8.7449e-05	0.0138272	1.82455	0.862771	-1.96318	0.498705	0.506695	2.87727	0.931386	Control
B cells	NK	HLA-B^LILRB1	HLA-B	LILRB1	HLA-B	LILRB1	-0.00335477	0.997323	0.999563	3.90521	1	-1.2662	0.20544		0.040926	0.031746	-0.634779	0.601382	0.999563	1.97307	0.515873	Axi	HLA-B	LILRB1	HLA-B	LILRB1	-0.00335477	0.997323	0.999563	3.92999	1	-1.2662	0.20544		0.0688324	0.0500221	-0.634779	0.601382	0.999563	1.99941	0.525011	Control
B cells	NK	HLA-C^CD8A	HLA-C	CD8A	HLA-C	CD8A	0.18703	0.851637	0.999563	3.1066	1	-1.1206	0.26246	0.881321	0.388447	0.234264	-0.466783	0.557049	0.940442	1.74752	0.617132	Axi	HLA-C	CD8A	HLA-C	CD8A	0.18703	0.851637	0.999563	3.03067	0.992958	-1.1206	0.26246	0.881321	0.427193	0.235502	-0.466783	0.557049	0.940442	1.72893	0.61423	Control
B cells	NK	HLA-C^CD8B	HLA-C	CD8B	HLA-C	CD8B	0.18703	0.851637	0.999563	3.1066	1	-1.42091	0.155344		0.0405691	0.0295567	-0.616939	0.503491	0.999563	1.57359	0.514778	Axi	HLA-C	CD8B	HLA-C	CD8B	0.18703	0.851637	0.999563	3.03067	0.992958	-1.42091	0.155344		0.040566	0.0287738	-0.616939	0.503491	0.999563	1.53562	0.510866	Control
B cells	NK	HLA-C^KIR2DL1	HLA-C	KIR2DL1	HLA-C	KIR2DL1	0.18703	0.851637	0.999563	3.1066	1	-0.223033	0.82351	0.988261	0.225206	0.143952	-0.0180018	0.837573	0.993912	1.6659	0.571976	Axi	HLA-C	KIR2DL1	HLA-C	KIR2DL1	0.18703	0.851637	0.999563	3.03067	0.992958	-0.223033	0.82351	0.988261	0.235855	0.146525	-0.0180018	0.837573	0.993912	1.63326	0.569741	Control
B cells	NK	HLA-C^KIR2DL3	HLA-C	KIR2DL3	HLA-C	KIR2DL3	0.18703	0.851637	0.999563	3.1066	1	-1.7088	0.0874882	0.687032	0.260873	0.166393	-0.760885	0.469563	0.843297	1.68374	0.583196	Axi	HLA-C	KIR2DL3	HLA-C	KIR2DL3	0.18703	0.851637	0.999563	3.03067	0.992958	-1.7088	0.0874882	0.687032	0.318209	0.193448	-0.760885	0.469563	0.843297	1.67444	0.593203	Control
B cells	NK	HLA-C^KIR3DL1	HLA-C	KIR3DL1	HLA-C	KIR3DL1	0.18703	0.851637	0.999563	3.1066	1	-0.992689	0.320862	0.911511	0.423294	0.253421	-0.40283	0.58625	0.955537	1.76495	0.62671	Axi	HLA-C	KIR3DL1	HLA-C	KIR3DL1	0.18703	0.851637	0.999563	3.03067	0.992958	-0.992689	0.320862	0.911511	0.482284	0.267818	-0.40283	0.58625	0.955537	1.75648	0.630388	Control
B cells	NK	HLA-C^LILRB1	HLA-C	LILRB1	HLA-C	LILRB1	0.18703	0.851637	0.999563	3.1066	1	-1.2662	0.20544		0.040926	0.031746	-0.539587	0.528539	0.999563	1.57376	0.515873	Axi	HLA-C	LILRB1	HLA-C	LILRB1	0.18703	0.851637	0.999563	3.03067	0.992958	-1.2662	0.20544		0.0688324	0.0500221	-0.539587	0.528539	0.999563	1.54975	0.52149	Control
B cells	NK	HLA-DPA1^LAG3	HLA-DPA1	LAG3	HLA-DPA1	LAG3	-2.26921	0.0232557	0.999563	2.04197	0.94	-2.48786	0.0128514	0.307059	0.0604907	0.0481664	-2.37853	0.0180535	0.653311	1.05123	0.494083	Axi	HLA-DPA1	LAG3	HLA-DPA1	LAG3	-2.26921	0.0232557	0.999563	2.6096	0.971831	-2.48786	0.0128514	0.307059	0.106151	0.0752545	-2.37853	0.0180535	0.653311	1.35787	0.523543	Control
B cells	NK	HLA-DPB1^LAG3	HLA-DPB1	LAG3	HLA-DPB1	LAG3	-2.63502	0.00841315	0.999563	1.52743	0.83	-2.48786	0.0128514	0.307059	0.0604907	0.0481664	-2.56144	0.0106323	0.653311	0.793962	0.439083	Axi	HLA-DPB1	LAG3	HLA-DPB1	LAG3	-2.63502	0.00841315	0.999563	2.22883	0.957746	-2.48786	0.0128514	0.307059	0.106151	0.0752545	-2.56144	0.0106323	0.653311	1.16749	0.516501	Control
B cells	NK	HLA-DQA1^LAG3	HLA-DQA1	LAG3	HLA-DQA1	LAG3	-2.36731	0.017918	0.999563	1.248	0.76	-2.48786	0.0128514	0.307059	0.0604907	0.0481664	-2.42758	0.0153847	0.653311	0.654244	0.404083	Axi	HLA-DQA1	LAG3	HLA-DQA1	LAG3	-2.36731	0.017918	0.999563	1.67517	0.816901	-2.48786	0.0128514	0.307059	0.106151	0.0752545	-2.42758	0.0153847	0.653311	0.890658	0.446078	Control
B cells	NK	HLA-DQB1^LAG3	HLA-DQB1	LAG3	HLA-DQB1	LAG3	-2.08089	0.037444	0.999563	1.56055	0.85	-2.48786	0.0128514	0.307059	0.0604907	0.0481664	-2.28438	0.0251477	0.653311	0.810519	0.449083	Axi	HLA-DQB1	LAG3	HLA-DQB1	LAG3	-2.08089	0.037444	0.999563	2.08128	0.901408	-2.48786	0.0128514	0.307059	0.106151	0.0752545	-2.28438	0.0251477	0.653311	1.09371	0.488331	Control
B cells	NK	HLA-DRA^LAG3	HLA-DRA	LAG3	HLA-DRA	LAG3	-2.2497	0.0244678	0.999563	2.58407	0.97	-2.48786	0.0128514	0.307059	0.0604907	0.0481664	-2.36878	0.0186596	0.653311	1.32228	0.509083	Axi	HLA-DRA	LAG3	HLA-DRA	LAG3	-2.2497	0.0244678	0.999563	3.26377	0.985915	-2.48786	0.0128514	0.307059	0.106151	0.0752545	-2.36878	0.0186596	0.653311	1.68496	0.530585	Control
B cells	NK	HLA-DRB1^LAG3	HLA-DRB1	LAG3	HLA-DRB1	LAG3	-2.27175	0.0231014	0.999563	1.9952	0.93	-2.48786	0.0128514	0.307059	0.0604907	0.0481664	-2.37981	0.0179764	0.653311	1.02784	0.489083	Axi	HLA-DRB1	LAG3	HLA-DRB1	LAG3	-2.27175	0.0231014	0.999563	2.5794	0.964789	-2.48786	0.0128514	0.307059	0.106151	0.0752545	-2.37981	0.0179764	0.653311	1.34278	0.520022	Control
B cells	NK	HLA-DRB5^LAG3	HLA-DRB5	LAG3	HLA-DRB5	LAG3	-2.42026	0.0155093	0.999563	1.26508	0.81	-2.48786	0.0128514	0.307059	0.0604907	0.0481664	-2.45406	0.0141803	0.653311	0.662785	0.429083	Axi	HLA-DRB5	LAG3	HLA-DRB5	LAG3	-2.42026	0.0155093	0.999563	1.66894	0.830986	-2.48786	0.0128514	0.307059	0.106151	0.0752545	-2.45406	0.0141803	0.653311	0.887544	0.45312	Control
B cells	NK	HLA-E^CD8A	HLA-E	CD8A	HLA-E	CD8A	-0.632647	0.526964	0.999563	2.16046	0.95	-1.1206	0.26246	0.881321	0.388447	0.234264	-0.876622	0.394712	0.940442	1.27445	0.592132	Axi	HLA-E	CD8A	HLA-E	CD8A	-0.632647	0.526964	0.999563	2.35804	0.985915	-1.1206	0.26246	0.881321	0.427193	0.235502	-0.876622	0.394712	0.940442	1.39262	0.610709	Control
B cells	NK	HLA-E^CD8B	HLA-E	CD8B	HLA-E	CD8B	-0.632647	0.526964	0.999563	2.16046	0.95	-1.42091	0.155344		0.0405691	0.0295567	-1.02678	0.341154	0.999563	1.10052	0.489778	Axi	HLA-E	CD8B	HLA-E	CD8B	-0.632647	0.526964	0.999563	2.35804	0.985915	-1.42091	0.155344		0.040566	0.0287738	-1.02678	0.341154	0.999563	1.1993	0.507345	Control
B cells	NK	HLA-E^KIR3DL1	HLA-E	KIR3DL1	HLA-E	KIR3DL1	-0.632647	0.526964	0.999563	2.16046	0.95	-0.992689	0.320862	0.911511	0.423294	0.253421	-0.812668	0.423913	0.955537	1.29188	0.60171	Axi	HLA-E	KIR3DL1	HLA-E	KIR3DL1	-0.632647	0.526964	0.999563	2.35804	0.985915	-0.992689	0.320862	0.911511	0.482284	0.267818	-0.812668	0.423913	0.955537	1.42016	0.626867	Control
B cells	NK	HLA-E^KLRC1_KLRD1	HLA-E	KLRC1	HLA-E	KLRC1_KLRD1	-0.632647	0.526964	0.999563	2.16046	0.95	-1.52653	0.126878	0.756472	0.619786	0.335523	-1.07959	0.326921	0.878017	1.39012	0.642761	Axi	HLA-E	KLRC1	HLA-E	KLRC1_KLRD1	-0.632647	0.526964	0.999563	2.35804	0.985915	-1.52653	0.126878	0.756472	0.849404	0.395308	-1.07959	0.326921	0.878017	1.60372	0.690612	Control
B cells	NK	HLA-E^KLRC2_KLRD1	HLA-E	KLRC2	HLA-E	KLRC2_KLRD1	-0.632647	0.526964	0.999563	2.16046	0.95	-1.9306	0.0535321	0.582766	0.620376	0.377121	-1.28163	0.290248	0.791165	1.39042	0.66356	Axi	HLA-E	KLRC2	HLA-E	KLRC2_KLRD1	-0.632647	0.526964	0.999563	2.35804	0.985915	-1.9306	0.0535321	0.582766	0.886131	0.479858	-1.28163	0.290248	0.791165	1.62209	0.732887	Control
B cells	NK	HLA-E^KLRC3_KLRD1	HLA-E	KLRC3	HLA-E	KLRC3_KLRD1	-0.632647	0.526964	0.999563	2.16046	0.95	-2.0833	0.0372243	0.508917	0.303102	0.213465	-1.35797	0.282094	0.75424	1.23178	0.581732	Axi	HLA-E	KLRC3	HLA-E	KLRC3_KLRD1	-0.632647	0.526964	0.999563	2.35804	0.985915	-2.0833	0.0372243	0.508917	0.494738	0.327579	-1.35797	0.282094	0.75424	1.42639	0.656747	Control
B cells	NK	HLA-E^KLRK1	HLA-E	KLRK1	HLA-E	KLRK1	-0.632647	0.526964	0.999563	2.16046	0.95	-2.87397	0.00405347	0.167365	1.2056	0.67214	-1.75331	0.265509	0.583464	1.68303	0.81107	Axi	HLA-E	KLRK1	HLA-E	KLRK1	-0.632647	0.526964	0.999563	2.35804	0.985915	-2.87397	0.00405347	0.167365	1.70581	0.822931	-1.75331	0.265509	0.583464	2.03193	0.904423	Control
B cells	NK	HLA-F^CD8A	HLA-F	CD8A	HLA-F	CD8A	-1.22741	0.219669	0.999563	0.5903	0.46	-1.1206	0.26246	0.881321	0.388447	0.234264	-1.174	0.241064	0.940442	0.489374	0.347132	Axi	HLA-F	CD8A	HLA-F	CD8A	-1.22741	0.219669	0.999563	0.909248	0.640845	-1.1206	0.26246	0.881321	0.427193	0.235502	-1.174	0.241064	0.940442	0.66822	0.438174	Control
B cells	NK	HLA-F^CD8B	HLA-F	CD8B	HLA-F	CD8B	-1.22741	0.219669	0.999563	0.5903	0.46	-1.42091	0.155344		0.0405691	0.0295567	-1.32416	0.187507	0.999563	0.315435	0.244778	Axi	HLA-F	CD8B	HLA-F	CD8B	-1.22741	0.219669	0.999563	0.909248	0.640845	-1.42091	0.155344		0.040566	0.0287738	-1.32416	0.187507	0.999563	0.474907	0.334809	Control
B cells	NK	HLA-F^KIR3DL1	HLA-F	KIR3DL1	HLA-F	KIR3DL1	-1.22741	0.219669	0.999563	0.5903	0.46	-0.992689	0.320862	0.911511	0.423294	0.253421	-1.11005	0.270265	0.955537	0.506797	0.35671	Axi	HLA-F	KIR3DL1	HLA-F	KIR3DL1	-1.22741	0.219669	0.999563	0.909248	0.640845	-0.992689	0.320862	0.911511	0.482284	0.267818	-1.11005	0.270265	0.955537	0.695766	0.454331	Control
B cells	NK	HLA-F^KIR3DL2	HLA-F	KIR3DL2	HLA-F	KIR3DL2	-1.22741	0.219669	0.999563	0.5903	0.46	-1.03977	0.298447	0.903128	0.358823	0.223864	-1.13359	0.259058	0.951345	0.474562	0.341932	Axi	HLA-F	KIR3DL2	HLA-F	KIR3DL2	-1.22741	0.219669	0.999563	0.909248	0.640845	-1.03977	0.298447	0.903128	0.382995	0.244356	-1.13359	0.259058	0.951345	0.646121	0.4426	Control
B cells	NK	HLA-F^LILRB1	HLA-F	LILRB1	HLA-F	LILRB1	-1.22741	0.219669	0.999563	0.5903	0.46	-1.2662	0.20544		0.040926	0.031746	-1.24681	0.212555	0.999563	0.315613	0.245873	Axi	HLA-F	LILRB1	HLA-F	LILRB1	-1.22741	0.219669	0.999563	0.909248	0.640845	-1.2662	0.20544		0.0688324	0.0500221	-1.24681	0.212555	0.999563	0.48904	0.345434	Control
B cells	NK	HMGB1^AGER	HMGB1	AGER	HMGB1	AGER	-0.0450033	0.964105	0.999563	2.21151	0.97	-0.603037	0.546484		0.018969	0.015873	-0.32402	0.755294	0.999563	1.11524	0.492937	Axi	HMGB1	AGER	HMGB1	AGER	-0.0450033	0.964105	0.999563	2.17601	0.950704	-0.603037	0.546484		0.0227686	0.0181496	-0.32402	0.755294	0.999563	1.09939	0.484427	Control
B cells	NK	HMGB1^CXCR4	HMGB1	CXCR4	HMGB1	CXCR4	-0.0450033	0.964105	0.999563	2.21151	0.97	-0.508758	0.610922	0.975092	2.18452	0.882321	-0.276881	0.787513	0.987328	2.19801	0.92616	Axi	HMGB1	CXCR4	HMGB1	CXCR4	-0.0450033	0.964105	0.999563	2.17601	0.950704	-0.508758	0.610922	0.975092	2.07981	0.855246	-0.276881	0.787513	0.987328	2.12791	0.902975	Control
B cells	NK	HMGB1^HAVCR2	HMGB1	HAVCR2	HMGB1	HAVCR2	-0.0450033	0.964105	0.999563	2.21151	0.97	-2.78519	0.00534956	0.196433	0.119548	0.0935961	-1.4151	0.484727	0.597998	1.16553	0.531798	Axi	HMGB1	HAVCR2	HMGB1	HAVCR2	-0.0450033	0.964105	0.999563	2.17601	0.950704	-2.78519	0.00534956	0.196433	0.237599	0.170429	-1.4151	0.484727	0.597998	1.20681	0.560567	Control
B cells	NK	HSPA8^ADRB2	HSPA8	ADRB2	HSPA8	ADRB2	-1.09274	0.274507	0.999563	1.40213	0.84	1.41986	0.155649	0.787321	0.399115	0.276957	0.163557	0.215078	0.893442	0.900624	0.558478	Axi	HSPA8	ADRB2	HSPA8	ADRB2	-1.09274	0.274507	0.999563	1.52219	0.866197	1.41986	0.155649	0.787321	0.341667	0.239929	0.163557	0.215078	0.893442	0.931927	0.553063	Control
B cells	NK	ICAM2^ITGAL_ITGB2	ICAM2	ITGAL	ICAM2	ITGAL_ITGB2	-0.64993	0.515737	0.999563	0.19722	0.18	-2.80724	0.00499683	0.189373	0.389241	0.285714	-1.72858	0.260367	0.594468	0.29323	0.232857	Axi	ICAM2	ITGAL	ICAM2	ITGAL_ITGB2	-0.64993	0.515737	0.999563	0.234986	0.204225	-2.80724	0.00499683	0.189373	0.486052	0.346614	-1.72858	0.260367	0.594468	0.360519	0.275419	Control
B cells	NK	ICAM2^ITGAM_ITGB2	ICAM2	ITGAM	ICAM2	ITGAM_ITGB2	-0.64993	0.515737	0.999563	0.19722	0.18	-1.04116	0.297802		0.031002	0.0257252	-0.845545	0.406769	0.999563	0.114111	0.102863	Axi	ICAM2	ITGAM	ICAM2	ITGAM_ITGB2	-0.64993	0.515737	0.999563	0.234986	0.204225	-1.04116	0.297802		0.0500417	0.0402833	-0.845545	0.406769	0.999563	0.142514	0.122254	Control
B cells	NK	ICAM3^ITGAL	ICAM3	ITGAL	ICAM3	ITGAL	0.0873766	0.930372	0.999563	0.476635	0.4	-2.80724	0.00499683	0.189373	0.389241	0.285714	-1.35993	0.467684	0.594468	0.432938	0.342857	Axi	ICAM3	ITGAL	ICAM3	ITGAL	0.0873766	0.930372	0.999563	0.433433	0.366197	-2.80724	0.00499683	0.189373	0.486052	0.346614	-1.35993	0.467684	0.594468	0.459743	0.356405	Control
B cells	NK	IL16^CCR5	IL16	CCR5	IL16	CCR5	0.602194	0.547045	0.999563	0.840912	0.63	-1.78691	0.0739519		0.0169608	0.014231	-0.592358	0.310498	0.999563	0.428937	0.322115	Axi	IL16	CCR5	IL16	CCR5	0.602194	0.547045	0.999563	0.696248	0.528169	-1.78691	0.0739519		0.0341688	0.0270031	-0.592358	0.310498	0.999563	0.365208	0.277586	Control
B cells	NK	IL16^CD9	IL16	CD9	IL16	CD9	0.602194	0.547045	0.999563	0.840912	0.63	-1.25174	0.210663	0.847949	0.131598	0.101806	-0.324775	0.378854	0.923756	0.486255	0.365903	Axi	IL16	CD9	IL16	CD9	0.602194	0.547045	0.999563	0.696248	0.528169	-1.25174	0.210663	0.847949	0.273033	0.188136	-0.324775	0.378854	0.923756	0.48464	0.358153	Control
B cells	NK	IL16^KCNA3	IL16	KCNA3	IL16	KCNA3	0.602194	0.547045	0.999563	0.840912	0.63	0.96987	0.332112	0.914195	0.0785708	0.0634921	0.786032	0.439578	0.956879	0.459742	0.346746	Axi	IL16	KCNA3	IL16	KCNA3	0.602194	0.547045	0.999563	0.696248	0.528169	0.96987	0.332112	0.914195	0.0623576	0.0509075	0.786032	0.439578	0.956879	0.379303	0.289538	Control
B cells	NK	IRAK4^TLR6	IRAK4	TLR6	IRAK4	TLR6	1.33253	0.182687	0.999563	0.255843	0.21	-0.240805	0.809706		0.0290495	0.0251779	0.54586	0.496197	0.999563	0.142446	0.117589	Axi	IRAK4	TLR6	IRAK4	TLR6	1.33253	0.182687	0.999563	0.183468	0.161972	-0.240805	0.809706		0.0302221	0.0247897	0.54586	0.496197	0.999563	0.106845	0.0933808	Control
B cells	NK	ITGB2^CD226	ITGB2	CD226	ITGB2	CD226	-1.04818	0.294554	0.999563	0.108059	0.1	-0.772213	0.439988	0.943896	0.0773899	0.0591133	-0.910198	0.367271	0.971729	0.0927243	0.0795567	Axi	ITGB2	CD226	ITGB2	CD226	-1.04818	0.294554	0.999563	0.183124	0.161972	-0.772213	0.439988	0.943896	0.107269	0.0801239	-0.910198	0.367271	0.971729	0.145197	0.121048	Control
B cells	NK	LCK^CD8A_CD8B	LCK	CD8A	LCK	CD8A_CD8B	-3.04804	0.00230343	0.688581	0.0759791	0.07	-1.1206	0.26246	0.881321	0.388447	0.234264	-2.08432	0.132382	0.784951	0.232213	0.152132	Axi	LCK	CD8A	LCK	CD8A_CD8B	-3.04804	0.00230343	0.688581	0.299362	0.260563	-1.1206	0.26246	0.881321	0.427193	0.235502	-2.08432	0.132382	0.784951	0.363277	0.248033	Control
B cells	NK	LGALS1^CD69	LGALS1	CD69	LGALS1	CD69	-2.57203	0.0101103	0.999563	0.501461	0.33	1.63764	0.101497	0.719114	0.76106	0.484401	-0.467198	0.0558038	0.859338	0.63126	0.4072	Axi	LGALS1	CD69	LGALS1	CD69	-2.57203	0.0101103	0.999563	0.779966	0.408451	1.63764	0.101497	0.719114	0.637611	0.410359	-0.467198	0.0558038	0.859338	0.708789	0.409405	Control
B cells	NK	LGALS1^ITGB1	LGALS1	ITGB1	LGALS1	ITGB1	-2.57203	0.0101103	0.999563	0.501461	0.33	-1.33553	0.181703	0.820096	0.871082	0.562671	-1.95378	0.0959068	0.909829	0.686271	0.446336	Axi	LGALS1	ITGB1	LGALS1	ITGB1	-2.57203	0.0101103	0.999563	0.779966	0.408451	-1.33553	0.181703	0.820096	1.00869	0.614431	-1.95378	0.0959068	0.909829	0.894329	0.511441	Control
B cells	NK	LGALS1^PTPRC	LGALS1	PTPRC	LGALS1	PTPRC	-2.57203	0.0101103	0.999563	0.501461	0.33	-3.66238	0.000249881	0.0272266	2.42222	0.978654	-3.11721	0.0051801	0.513395	1.46184	0.654327	Axi	LGALS1	PTPRC	LGALS1	PTPRC	-2.57203	0.0101103	0.999563	0.779966	0.408451	-3.66238	0.000249881	0.0272266	2.66753	0.990261	-3.11721	0.0051801	0.513395	1.72375	0.699356	Control
B cells	NK	LMAN1^MCFD2	LMAN1	MCFD2	LMAN1	MCFD2	0.43248	0.665393	0.999563	0.539813	0.44	0.484078	0.62833	0.975092	0.131892	0.10509	0.458279	0.646862	0.987328	0.335852	0.272545	Axi	LMAN1	MCFD2	LMAN1	MCFD2	0.43248	0.665393	0.999563	0.42091	0.366197	0.484078	0.62833	0.975092	0.115784	0.0907481	0.458279	0.646862	0.987328	0.268347	0.228473	Control
B cells	NK	LRPAP1^LRP8	LRPAP1	LRP8	LRPAP1	LRP8	1.03703	0.299722	0.999563	0.47718	0.42	0.236025	0.813413		0.0293362	0.0240832	0.636528	0.556567	0.999563	0.253258	0.222042	Axi	LRPAP1	LRP8	LRPAP1	LRP8	1.03703	0.299722	0.999563	0.388098	0.352113	0.236025	0.813413		0.0277031	0.023019	0.636528	0.556567	0.999563	0.2079	0.187566	Control
B cells	NK	LRPAP1^SORL1	LRPAP1	SORL1	LRPAP1	SORL1	1.03703	0.299722	0.999563	0.47718	0.42	-1.81874	0.0689505	0.623535	0.680864	0.433498	-0.390857	0.184336	0.811549	0.579022	0.426749	Axi	LRPAP1	SORL1	LRPAP1	SORL1	1.03703	0.299722	0.999563	0.388098	0.352113	-1.81874	0.0689505	0.623535	0.774055	0.473661	-0.390857	0.184336	0.811549	0.581076	0.412887	Control
B cells	NK	LTB^CD40	LTB	CD40	LTB	CD40	-0.48236	0.62955	0.999563	0.708786	0.42	-1.35553	0.175248		0.0500363	0.0399562	-0.918946	0.402399	0.999563	0.379411	0.229978	Axi	LTB	CD40	LTB	CD40	-0.48236	0.62955	0.999563	1.01137	0.584507	-1.35553	0.175248		0.0612599	0.0473661	-0.918946	0.402399	0.999563	0.536314	0.315937	Control
B cells	NK	LTB^TNFRSF1A	LTB	TNFRSF1A	LTB	TNFRSF1A	-0.48236	0.62955	0.999563	0.708786	0.42	-0.857042	0.391422	0.931807	0.532587	0.388068	-0.669701	0.510486	0.965685	0.620686	0.404034	Axi	LTB	TNFRSF1A	LTB	TNFRSF1A	-0.48236	0.62955	0.999563	1.01137	0.584507	-0.857042	0.391422	0.931807	0.533369	0.379371	-0.669701	0.510486	0.965685	0.772368	0.481939	Control
B cells	NK	MAML2^NOTCH1	MAML2	NOTCH1	MAML2	NOTCH1	0.466065	0.641169	0.999563	0.309822	0.25	-1.52197	0.128017	0.756472	0.095535	0.0771757	-0.527952	0.384593	0.878017	0.202679	0.163588	Axi	MAML2	NOTCH1	MAML2	NOTCH1	0.466065	0.641169	0.999563	0.289473	0.260563	-1.52197	0.128017	0.756472	0.121023	0.0951749	-0.527952	0.384593	0.878017	0.205248	0.177869	Control
B cells	NK	MAML2^NOTCH2	MAML2	NOTCH2	MAML2	NOTCH2	0.466065	0.641169	0.999563	0.309822	0.25	-0.394485	0.693223	0.978253	0.132322	0.106185	0.03579	0.667196	0.988908	0.221072	0.178093	Axi	MAML2	NOTCH2	MAML2	NOTCH2	0.466065	0.641169	0.999563	0.289473	0.260563	-0.394485	0.693223	0.978253	0.137969	0.10934	0.03579	0.667196	0.988908	0.213721	0.184952	Control
B cells	NK	MFNG^NOTCH1	MFNG	NOTCH1	MFNG	NOTCH1	0.649544	0.515987	0.999563	0.285794	0.24	-1.52197	0.128017	0.756472	0.095535	0.0771757	-0.436212	0.322002	0.878017	0.190665	0.158588	Axi	MFNG	NOTCH1	MFNG	NOTCH1	0.649544	0.515987	0.999563	0.275481	0.267606	-1.52197	0.128017	0.756472	0.121023	0.0951749	-0.436212	0.322002	0.878017	0.198252	0.18139	Control
B cells	NK	MFNG^NOTCH2	MFNG	NOTCH2	MFNG	NOTCH2	0.649544	0.515987	0.999563	0.285794	0.24	-0.394485	0.693223	0.978253	0.132322	0.106185	0.12753	0.604605	0.988908	0.209058	0.173093	Axi	MFNG	NOTCH2	MFNG	NOTCH2	0.649544	0.515987	0.999563	0.275481	0.267606	-0.394485	0.693223	0.978253	0.137969	0.10934	0.12753	0.604605	0.988908	0.206725	0.188473	Control
B cells	NK	MIF^CD44_CD74	MIF	CD44	MIF	CD44_CD74	-0.186296	0.852213	0.999563	1.54182	0.89	-1.99337	0.0462205	0.543751	1.0516	0.638205	-1.08984	0.449217	0.771657	1.29671	0.764102	Axi	MIF	CD44	MIF	CD44_CD74	-0.186296	0.852213	0.999563	1.69146	0.964789	-1.99337	0.0462205	0.543751	1.24124	0.697211	-1.08984	0.449217	0.771657	1.46635	0.831	Control
B cells	NK	MIF^CD74_CXCR2	MIF	CXCR2	MIF	CD74_CXCR2	-0.186296	0.852213	0.999563	1.54182	0.89	-0.513204	0.607809		0.0382852	0.030104	-0.34975	0.730011	0.999563	0.790051	0.460052	Axi	MIF	CXCR2	MIF	CD74_CXCR2	-0.186296	0.852213	0.999563	1.69146	0.964789	-0.513204	0.607809		0.0482556	0.0349712	-0.34975	0.730011	0.999563	0.869858	0.49988	Control
B cells	NK	MIF^CD74_CXCR4	MIF	CXCR4	MIF	CD74_CXCR4	-0.186296	0.852213	0.999563	1.54182	0.89	-0.508758	0.610922	0.975092	2.18452	0.882321	-0.347527	0.731567	0.987328	1.86317	0.88616	Axi	MIF	CXCR4	MIF	CD74_CXCR4	-0.186296	0.852213	0.999563	1.69146	0.964789	-0.508758	0.610922	0.975092	2.07981	0.855246	-0.347527	0.731567	0.987328	1.88564	0.910017	Control
B cells	NK	MIF^TNFRSF14	MIF	TNFRSF14	MIF	TNFRSF14	-0.186296	0.852213	0.999563	1.54182	0.89	-2.35385	0.0185803	0.364405	0.492616	0.349754	-1.27007	0.435396	0.681984	1.01722	0.619877	Axi	MIF	TNFRSF14	MIF	TNFRSF14	-0.186296	0.852213	0.999563	1.69146	0.964789	-2.35385	0.0185803	0.364405	0.594226	0.418769	-1.27007	0.435396	0.681984	1.14284	0.691779	Control
B cells	NK	PKM^CD44	PKM	CD44	PKM	CD44	-1.74248	0.0814238	0.999563	0.941586	0.68	-1.99337	0.0462205	0.543751	1.0516	0.638205	-1.86793	0.0638222	0.771657	0.996592	0.659102	Axi	PKM	CD44	PKM	CD44	-1.74248	0.0814238	0.999563	1.23093	0.739437	-1.99337	0.0462205	0.543751	1.24124	0.697211	-1.86793	0.0638222	0.771657	1.23608	0.718324	Control
B cells	NK	PTDSS1^JMJD6	PTDSS1	JMJD6	PTDSS1	JMJD6	0.415498	0.677777	0.999563	0.343385	0.31	-1.15087	0.249785	0.875245	0.215144	0.165298	-0.367686	0.463781	0.937404	0.279264	0.237649	Axi	PTDSS1	JMJD6	PTDSS1	JMJD6	0.415498	0.677777	0.999563	0.358313	0.309859	-1.15087	0.249785	0.875245	0.242828	0.181939	-0.367686	0.463781	0.937404	0.300571	0.245899	Control
B cells	NK	S100A4^CCR5	S100A4	CCR5	S100A4	CCR5	-1.31744	0.187691	0.999563	0.642107	0.38	-1.78691	0.0739519		0.0169608	0.014231	-1.55218	0.130821	0.999563	0.329534	0.197115	Axi	S100A4	CCR5	S100A4	CCR5	-1.31744	0.187691	0.999563	0.947529	0.492958	-1.78691	0.0739519		0.0341688	0.0270031	-1.55218	0.130821	0.999563	0.490849	0.25998	Control
B cells	NK	SEMA4D^CD72	SEMA4D	CD72	SEMA4D	CD72	-1.10947	0.267226	0.999563	0.22449	0.19	-0.792608	0.428006		0.0382815	0.030104	-0.951041	0.347616	0.999563	0.131386	0.110052	Axi	SEMA4D	CD72	SEMA4D	CD72	-1.10947	0.267226	0.999563	0.329334	0.28169	-0.792608	0.428006		0.0495544	0.0402833	-0.951041	0.347616	0.999563	0.189444	0.160987	Control
B cells	NK	SEMA7A^ITGA1_ITGB1	SEMA7A	ITGB1	SEMA7A	ITGA1_ITGB1	-3.51155	0.000445501	0.426166	0.115056	0.1	-1.33553	0.181703	0.820096	0.871082	0.562671	-2.42354	0.0910744	0.623131	0.493069	0.331336	Axi	SEMA7A	ITGB1	SEMA7A	ITGA1_ITGB1	-3.51155	0.000445501	0.426166	0.431896	0.323944	-1.33553	0.181703	0.820096	1.00869	0.614431	-2.42354	0.0910744	0.623131	0.720293	0.469187	Control
B cells	NK	SEMA7A^PLXNC1	SEMA7A	PLXNC1	SEMA7A	PLXNC1	-3.51155	0.000445501	0.426166	0.115056	0.1	-0.522261	0.601489	0.974081	0.079445	0.0645868	-2.01691	0.300967	0.700124	0.0972507	0.0822934	Axi	SEMA7A	PLXNC1	SEMA7A	PLXNC1	-3.51155	0.000445501	0.426166	0.431896	0.323944	-0.522261	0.601489	0.974081	0.0992324	0.0792386	-2.01691	0.300967	0.700124	0.265564	0.201591	Control
B cells	NK	SPTAN1^PTPRA	SPTAN1	PTPRA	SPTAN1	PTPRA	-0.708244	0.478794	0.999563	0.335032	0.29	0.145473	0.884337	0.991529	0.603164	0.419267	-0.281385	0.681566	0.995546	0.469098	0.354633	Axi	SPTAN1	PTPRA	SPTAN1	PTPRA	-0.708244	0.478794	0.999563	0.407989	0.359155	0.145473	0.884337	0.991529	0.580509	0.408588	-0.281385	0.681566	0.995546	0.494249	0.383871	Control
B cells	NK	TGFB1^ACVR1_TGFBR1_TGFBR2	TGFB1	TGFBR2	TGFB1	ACVR1_TGFBR1_TGFBR2	-0.186002	0.852444	0.999563	1.0834	0.74	-0.856024	0.391984	0.932136	0.598878	0.418172	-0.521013	0.622214	0.96585	0.841139	0.579086	Axi	TGFB1	TGFBR2	TGFB1	ACVR1_TGFBR1_TGFBR2	-0.186002	0.852444	0.999563	1.06187	0.746479	-0.856024	0.391984	0.932136	0.64706	0.44533	-0.521013	0.622214	0.96585	0.854466	0.595904	Control
B cells	NK	TGFB1^ACVR1_TGFBR2	TGFB1	TGFBR2	TGFB1	ACVR1_TGFBR2	-0.186002	0.852444	0.999563	1.0834	0.74	-0.856024	0.391984	0.932136	0.598878	0.418172	-0.521013	0.622214	0.96585	0.841139	0.579086	Axi	TGFB1	TGFBR2	TGFB1	ACVR1_TGFBR2	-0.186002	0.852444	0.999563	1.06187	0.746479	-0.856024	0.391984	0.932136	0.64706	0.44533	-0.521013	0.622214	0.96585	0.854466	0.595904	Control
B cells	NK	TGFB1^ACVR1B_TGFBR2	TGFB1	ACVR1B	TGFB1	ACVR1B_TGFBR2	-0.186002	0.852444	0.999563	1.0834	0.74	0.00650462	0.99481		0.0508563	0.0426929	-0.0897485	0.923627	0.999563	0.567128	0.391346	Axi	TGFB1	ACVR1B	TGFB1	ACVR1B_TGFBR2	-0.186002	0.852444	0.999563	1.06187	0.746479	0.00650462	0.99481		0.0502381	0.0429394	-0.0897485	0.923627	0.999563	0.556055	0.394709	Control
B cells	NK	TGFB1^CXCR4	TGFB1	CXCR4	TGFB1	CXCR4	-0.186002	0.852444	0.999563	1.0834	0.74	-0.508758	0.610922	0.975092	2.18452	0.882321	-0.34738	0.731683	0.987328	1.63396	0.81116	Axi	TGFB1	CXCR4	TGFB1	CXCR4	-0.186002	0.852444	0.999563	1.06187	0.746479	-0.508758	0.610922	0.975092	2.07981	0.855246	-0.34738	0.731683	0.987328	1.57084	0.800862	Control
B cells	NK	TGFB1^ENG	TGFB1	ENG	TGFB1	ENG	-0.186002	0.852444	0.999563	1.0834	0.74	-3.8501	0.000118067	0.0174762	0.124497	0.0946907	-2.01805	0.426281	0.50852	0.603948	0.417345	Axi	TGFB1	ENG	TGFB1	ENG	-0.186002	0.852444	0.999563	1.06187	0.746479	-3.8501	0.000118067	0.0174762	0.202854	0.150509	-2.01805	0.426281	0.50852	0.632363	0.448494	Control
B cells	NK	TGFB1^ITGB1	TGFB1	ITGB1	TGFB1	ITGB1	-0.186002	0.852444	0.999563	1.0834	0.74	-1.33553	0.181703	0.820096	0.871082	0.562671	-0.760765	0.517073	0.909829	0.977241	0.651336	Axi	TGFB1	ITGB1	TGFB1	ITGB1	-0.186002	0.852444	0.999563	1.06187	0.746479	-1.33553	0.181703	0.820096	1.00869	0.614431	-0.760765	0.517073	0.909829	1.03528	0.680455	Control
B cells	NK	TGFB1^LPP	TGFB1	LPP	TGFB1	LPP	-0.186002	0.852444	0.999563	1.0834	0.74	-0.411524	0.680688	0.978061	0.200308	0.155993	-0.298763	0.766566	0.988812	0.641854	0.447997	Axi	TGFB1	LPP	TGFB1	LPP	-0.186002	0.852444	0.999563	1.06187	0.746479	-0.411524	0.680688	0.978061	0.212079	0.163789	-0.298763	0.766566	0.988812	0.636975	0.455134	Control
B cells	NK	TGFB1^TGFBR1_TGFBR2	TGFB1	TGFBR2	TGFB1	TGFBR1_TGFBR2	-0.186002	0.852444	0.999563	1.0834	0.74	-0.856024	0.391984	0.932136	0.598878	0.418172	-0.521013	0.622214	0.96585	0.841139	0.579086	Axi	TGFB1	TGFBR2	TGFB1	TGFBR1_TGFBR2	-0.186002	0.852444	0.999563	1.06187	0.746479	-0.856024	0.391984	0.932136	0.64706	0.44533	-0.521013	0.622214	0.96585	0.854466	0.595904	Control
B cells	NK	TGFB1^TGFBR3	TGFB1	TGFBR3	TGFB1	TGFBR3	-0.186002	0.852444	0.999563	1.0834	0.74	-2.42906	0.015138	0.330738	0.431776	0.295567	-1.30753	0.433791	0.66515	0.757588	0.517783	Axi	TGFB1	TGFBR3	TGFB1	TGFBR3	-0.186002	0.852444	0.999563	1.06187	0.746479	-2.42906	0.015138	0.330738	0.568635	0.362107	-1.30753	0.433791	0.66515	0.815253	0.554293	Control
B cells	NK	TGS1^RXRA	TGS1	RXRA	TGS1	RXRA	1.58112	0.113851	0.999563	0.356879	0.3	-0.245132	0.806354	0.986986	0.101745	0.0815545	0.667993	0.460103	0.993274	0.229312	0.190777	Axi	TGS1	RXRA	TGS1	RXRA	1.58112	0.113851	0.999563	0.223553	0.204225	-0.245132	0.806354	0.986986	0.121246	0.0982736	0.667993	0.460103	0.993274	0.1724	0.151249	Control
B cells	NK	TNF^CELSR2	TNF	CELSR2	TNF	CELSR2	0.681538	0.495531	0.999563	0.391659	0.22	1.03454	0.300882		0.0257658	0.0207991	0.858041	0.398207	0.999563	0.208713	0.1204	Axi	TNF	CELSR2	TNF	CELSR2	0.681538	0.495531	0.999563	0.374518	0.239437	1.03454	0.300882		0.0148312	0.0115095	0.858041	0.398207	0.999563	0.194675	0.125473	Control
B cells	NK	TNF^FAS	TNF	FAS	TNF	FAS	0.681538	0.495531	0.999563	0.391659	0.22	-1.42777	0.153358	0.785593	0.0745647	0.0591133	-0.373115	0.324445	0.892578	0.233112	0.139557	Axi	TNF	FAS	TNF	FAS	0.681538	0.495531	0.999563	0.374518	0.239437	-1.42777	0.153358	0.785593	0.0944746	0.0743692	-0.373115	0.324445	0.892578	0.234496	0.156903	Control
B cells	NK	TNF^ICOS	TNF	ICOS	TNF	ICOS	0.681538	0.495531	0.999563	0.391659	0.22	-0.91652	0.359394		0.0312372	0.0262726	-0.117491	0.427463	0.999563	0.211448	0.123136	Axi	TNF	ICOS	TNF	ICOS	0.681538	0.495531	0.999563	0.374518	0.239437	-0.91652	0.359394		0.0429437	0.0371846	-0.117491	0.427463	0.999563	0.208731	0.138311	Control
B cells	NK	TNF^NOTCH1	TNF	NOTCH1	TNF	NOTCH1	0.681538	0.495531	0.999563	0.391659	0.22	-1.52197	0.128017	0.756472	0.095535	0.0771757	-0.420216	0.311774	0.878017	0.243597	0.148588	Axi	TNF	NOTCH1	TNF	NOTCH1	0.681538	0.495531	0.999563	0.374518	0.239437	-1.52197	0.128017	0.756472	0.121023	0.0951749	-0.420216	0.311774	0.878017	0.24777	0.167306	Control
B cells	NK	TNF^SEMA4C	TNF	SEMA4C	TNF	SEMA4C	0.681538	0.495531	0.999563	0.391659	0.22	-2.24454	0.0247977		0.0435045	0.0350301	-0.781501	0.260165	0.999563	0.217582	0.127515	Axi	TNF	SEMA4C	TNF	SEMA4C	0.681538	0.495531	0.999563	0.374518	0.239437	-2.24454	0.0247977		0.0660599	0.0513502	-0.781501	0.260165	0.999563	0.220289	0.145393	Control
B cells	NK	TNF^TNFRSF1A	TNF	TNFRSF1A	TNF	TNFRSF1A	0.681538	0.495531	0.999563	0.391659	0.22	-0.857042	0.391422	0.931807	0.532587	0.388068	-0.0877522	0.443477	0.965685	0.462123	0.304034	Axi	TNF	TNFRSF1A	TNF	TNFRSF1A	0.681538	0.495531	0.999563	0.374518	0.239437	-0.857042	0.391422	0.931807	0.533369	0.379371	-0.0877522	0.443477	0.965685	0.453944	0.309404	Control
B cells	NK	TNF^TNFRSF1B	TNF	TNFRSF1B	TNF	TNFRSF1B	0.681538	0.495531	0.999563	0.391659	0.22	-2.78466	0.00535839	0.196433	0.407675	0.291735	-1.05156	0.250445	0.597998	0.399667	0.255868	Axi	TNF	TNFRSF1B	TNF	TNFRSF1B	0.681538	0.495531	0.999563	0.374518	0.239437	-2.78466	0.00535839	0.196433	0.498695	0.344843	-1.05156	0.250445	0.597998	0.436607	0.29214	Control
B cells	NK	TNF^TRADD	TNF	TRADD	TNF	TRADD	0.681538	0.495531	0.999563	0.391659	0.22	0.810054	0.417909	0.939673	0.265074	0.205255	0.745796	0.45672	0.969618	0.328367	0.212627	Axi	TNF	TRADD	TNF	TRADD	0.681538	0.495531	0.999563	0.374518	0.239437	0.810054	0.417909	0.939673	0.224307	0.174413	0.745796	0.45672	0.969618	0.299413	0.206925	Control
B cells	NK	TNF^TRAF2	TNF	TRAF2	TNF	TRAF2	0.681538	0.495531	0.999563	0.391659	0.22	-0.671299	0.50203	0.961116	0.104441	0.0848385	0.00511914	0.498781	0.98034	0.24805	0.152419	Axi	TNF	TRAF2	TNF	TRAF2	0.681538	0.495531	0.999563	0.374518	0.239437	-0.671299	0.50203	0.961116	0.0991476	0.0787959	0.00511914	0.498781	0.98034	0.236833	0.159116	Control
B cells	NK	TNF^VSIR	TNF	VSIR	TNF	VSIR	0.681538	0.495531	0.999563	0.391659	0.22	-1.08751	0.276812	0.895032	0.210963	0.167488	-0.202986	0.386172	0.947298	0.301311	0.193744	Axi	TNF	VSIR	TNF	VSIR	0.681538	0.495531	0.999563	0.374518	0.239437	-1.08751	0.276812	0.895032	0.255392	0.197875	-0.202986	0.386172	0.947298	0.314955	0.218656	Control
B cells	NK	TNFSF12^TNFRSF12A	TNFSF12	TNFRSF12A	TNFSF12	TNFRSF12A	0.392144	0.694952	0.999563	0.315802	0.28	-0.262297	0.793092		0.0275318	0.0224412	0.0649234	0.744022	0.999563	0.171667	0.151221	Axi	TNFSF12	TNFRSF12A	TNFSF12	TNFRSF12A	0.392144	0.694952	0.999563	0.249397	0.21831	-0.262297	0.793092		0.0247438	0.019035	0.0649234	0.744022	0.999563	0.137071	0.118672	Control
B cells	NK	TNFSF12^TNFRSF25	TNFSF12	TNFRSF25	TNFSF12	TNFRSF25	0.392144	0.694952	0.999563	0.315802	0.28	-2.19258	0.0283377		0.04781	0.0350301	-0.900218	0.361645	0.999563	0.181806	0.157515	Axi	TNFSF12	TNFRSF25	TNFSF12	TNFRSF25	0.392144	0.694952	0.999563	0.249397	0.21831	-2.19258	0.0283377		0.077303	0.0566622	-0.900218	0.361645	0.999563	0.16335	0.137486	Control
B cells	NK	TNFSF9^ADGRG5	TNFSF9	ADGRG5	TNFSF9	ADGRG5	-0.17875	0.858134	0.999563	0.171728	0.11	-1.5532	0.120375	0.744383	0.0788248	0.060208	-0.865976	0.489254	0.871973	0.125276	0.085104	Axi	TNFSF9	ADGRG5	TNFSF9	ADGRG5	-0.17875	0.858134	0.999563	0.162212	0.112676	-1.5532	0.120375	0.744383	0.10857	0.0832227	-0.865976	0.489254	0.871973	0.135391	0.0979494	Control
B cells	NK	TNFSF9^HLA-DPA1	TNFSF9	HLA-DPA1	TNFSF9	HLA-DPA1	-0.17875	0.858134	0.999563	0.171728	0.11	-0.241415	0.809233	0.986986	0.441935	0.305966	-0.210083	0.833684	0.993274	0.306831	0.207983	Axi	TNFSF9	HLA-DPA1	TNFSF9	HLA-DPA1	-0.17875	0.858134	0.999563	0.162212	0.112676	-0.241415	0.809233	0.986986	0.467689	0.324037	-0.210083	0.833684	0.993274	0.31495	0.218357	Control
B cells	NK	TNFSF9^TRAF2	TNFSF9	TRAF2	TNFSF9	TRAF2	-0.17875	0.858134	0.999563	0.171728	0.11	-0.671299	0.50203	0.961116	0.104441	0.0848385	-0.425025	0.680082	0.98034	0.138084	0.0974193	Axi	TNFSF9	TRAF2	TNFSF9	TRAF2	-0.17875	0.858134	0.999563	0.162212	0.112676	-0.671299	0.50203	0.961116	0.0991476	0.0787959	-0.425025	0.680082	0.98034	0.13068	0.095736	Control
B cells	NK	VASP^CXCR2	VASP	CXCR2	VASP	CXCR2	-2.03669	0.0416813	0.999563	0.328981	0.29	-0.513204	0.607809		0.0382852	0.030104	-1.27495	0.324745	0.999563	0.183633	0.160052	Axi	VASP	CXCR2	VASP	CXCR2	-2.03669	0.0416813	0.999563	0.501077	0.387324	-0.513204	0.607809		0.0482556	0.0349712	-1.27495	0.324745	0.999563	0.274666	0.211148	Control
B cells	NK	VEGFB^ADRB2	VEGFB	ADRB2	VEGFB	ADRB2	-1.61859	0.105536	0.999563	0.60245	0.48	1.41986	0.155649	0.787321	0.399115	0.276957	-0.0993645	0.130593	0.893442	0.500783	0.378478	Axi	VEGFB	ADRB2	VEGFB	ADRB2	-1.61859	0.105536	0.999563	0.844842	0.626761	1.41986	0.155649	0.787321	0.341667	0.239929	-0.0993645	0.130593	0.893442	0.593254	0.433345	Control
B cells	NK	VIM^CD44	VIM	CD44	VIM	CD44	-0.40587	0.684838	0.999563	1.65737	0.78	-1.99337	0.0462205	0.543751	1.0516	0.638205	-1.19962	0.365529	0.771657	1.35448	0.709102	Axi	VIM	CD44	VIM	CD44	-0.40587	0.684838	0.999563	1.66693	0.78169	-1.99337	0.0462205	0.543751	1.24124	0.697211	-1.19962	0.365529	0.771657	1.45408	0.739451	Control
B cells	NK	YBX1^NOTCH1	YBX1	NOTCH1	YBX1	NOTCH1	-1.20157	0.229532	0.999563	1.67825	0.9	-1.52197	0.128017	0.756472	0.095535	0.0771757	-1.36177	0.178774	0.878017	0.886892	0.488588	Axi	YBX1	NOTCH1	YBX1	NOTCH1	-1.20157	0.229532	0.999563	1.85881	0.950704	-1.52197	0.128017	0.756472	0.121023	0.0951749	-1.36177	0.178774	0.878017	0.989918	0.52294	Control
CD4	B cells	ADAM10^CD44	ADAM10	CD44	ADAM10	CD44	-1.04462	0.296199	0.834913	0.322158	0.275461	-1.42581	0.153923	0.999563	1.02803	0.69	-1.23521	0.225061	0.917238	0.675094	0.48273	Axi	ADAM10	CD44	ADAM10	CD44	-1.04462	0.296199	0.834913	0.339384	0.280418	-1.42581	0.153923	0.999563	1.15523	0.739437	-1.23521	0.225061	0.917238	0.747305	0.509927	Control
CD4	B cells	ADAM10^NOTCH2	ADAM10	NOTCH2	ADAM10	NOTCH2	-1.04462	0.296199	0.834913	0.322158	0.275461	1.00102	0.316819	0.999563	0.369475	0.3	-0.0218013	0.306509	0.917238	0.345816	0.28773	Axi	ADAM10	NOTCH2	ADAM10	NOTCH2	-1.04462	0.296199	0.834913	0.339384	0.280418	1.00102	0.316819	0.999563	0.294102	0.274648	-0.0218013	0.306509	0.917238	0.316743	0.277533	Control
CD4	B cells	ADAM10^TSPAN14	ADAM10	TSPAN14	ADAM10	TSPAN14	-1.04462	0.296199	0.834913	0.322158	0.275461	0.521016	0.602356	0.999563	0.217316	0.2	-0.261801	0.449277	0.917238	0.269737	0.23773	Axi	ADAM10	TSPAN14	ADAM10	TSPAN14	-1.04462	0.296199	0.834913	0.339384	0.280418	0.521016	0.602356	0.999563	0.177579	0.169014	-0.261801	0.449277	0.917238	0.258481	0.224716	Control
CD4	B cells	ADAM12^ITGB1	ADAM12	ITGB1	ADAM12	ITGB1	-0.761983	0.44607	0.900065	0.0131652	0.0126091	-0.541998	0.58782	0.999563	0.687126	0.46	-0.65199	0.516945	0.949814	0.350146	0.236305	Axi	ADAM12	ITGB1	ADAM12	ITGB1	-0.761983	0.44607	0.900065	0.0240742	0.0213878	-0.541998	0.58782	0.999563	0.722009	0.464789	-0.65199	0.516945	0.949814	0.373042	0.243088	Control
CD4	B cells	ADAM15^ITGB1	ADAM15	ITGB1	ADAM15	ITGB1	2.19943	0.0278471	0.395341	0.141453	0.128031	-0.541998	0.58782	0.999563	0.687126	0.46	0.828718	0.307834	0.697452	0.414289	0.294016	Axi	ADAM15	ITGB1	ADAM15	ITGB1	2.19943	0.0278471	0.395341	0.096318	0.0888783	-0.541998	0.58782	0.999563	0.722009	0.464789	0.828718	0.307834	0.697452	0.409164	0.276834	Control
CD4	B cells	ADAM17^ITGB1	ADAM17	ITGB1	ADAM17	ITGB1	0.458236	0.646783	0.956141	0.147048	0.132396	-0.541998	0.58782	0.999563	0.687126	0.46	-0.0418809	0.617302	0.977852	0.417087	0.296198	Axi	ADAM17	ITGB1	ADAM17	ITGB1	0.458236	0.646783	0.956141	0.130558	0.114544	-0.541998	0.58782	0.999563	0.722009	0.464789	-0.0418809	0.617302	0.977852	0.426283	0.289666	Control
CD4	B cells	ADAM17^RHBDF2	ADAM17	RHBDF2	ADAM17	RHBDF2	0.458236	0.646783	0.956141	0.147048	0.132396	-1.24551	0.212946	0.999563	0.225501	0.18	-0.393635	0.429864	0.977852	0.186275	0.156198	Axi	ADAM17	RHBDF2	ADAM17	RHBDF2	0.458236	0.646783	0.956141	0.130558	0.114544	-1.24551	0.212946	0.999563	0.388969	0.316901	-0.393635	0.429864	0.977852	0.259763	0.215723	Control
CD4	B cells	ADAM9^ITGB1	ADAM9	ITGB1	ADAM9	ITGB1	0.283405	0.776867		0.0172822	0.0164888	-0.541998	0.58782	0.999563	0.687126	0.46	-0.129296	0.682343	0.999563	0.352204	0.238244	Axi	ADAM9	ITGB1	ADAM9	ITGB1	0.283405	0.776867		0.0158445	0.0142586	-0.541998	0.58782	0.999563	0.722009	0.464789	-0.129296	0.682343	0.999563	0.368927	0.239524	Control
CD4	B cells	AFDN^EPHB6	AFDN	EPHB6	AFDN	EPHB6	0.775156	0.438247	0.896632	0.156428	0.137245	-2.2791	0.0226612	0.999563	0.110623	0.11	-0.751971	0.230454	0.948097	0.133526	0.123623	Axi	AFDN	EPHB6	AFDN	EPHB6	0.775156	0.438247	0.896632	0.131725	0.112643	-2.2791	0.0226612	0.999563	0.260754	0.225352	-0.751971	0.230454	0.948097	0.196239	0.168997	Control
CD4	B cells	AGTRAP^RACK1	AGTRAP	RACK1	AGTRAP	RACK1	-0.0537792	0.957111	0.998369	0.154466	0.141125	-0.162169	0.871173	0.999563	3.10343	1	-0.107974	0.914142	0.998966	1.62895	0.570563	Axi	AGTRAP	RACK1	AGTRAP	RACK1	-0.0537792	0.957111	0.998369	0.155535	0.137833	-0.162169	0.871173	0.999563	3.04288	0.992958	-0.107974	0.914142	0.998966	1.59921	0.565395	Control
CD4	B cells	APP^CD74	APP	CD74	APP	CD74	1.37626	0.168741	0.725864	0.186926	0.165373	-2.70849	0.0067591	0.999563	3.96059	1	-0.666113	0.0877502	0.862713	2.07376	0.582687	Axi	APP	CD74	APP	CD74	1.37626	0.168741	0.725864	0.128607	0.112643	-2.70849	0.0067591	0.999563	4.60438	1	-0.666113	0.0877502	0.862713	2.36649	0.556321	Control
CD4	B cells	APP^LRP10	APP	LRP10	APP	LRP10	1.37626	0.168741	0.725864	0.186926	0.165373	-0.0312708	0.975054	0.999563	0.558988	0.45	0.672494	0.571897	0.862713	0.372957	0.307687	Axi	APP	LRP10	APP	LRP10	1.37626	0.168741	0.725864	0.128607	0.112643	-0.0312708	0.975054	0.999563	0.557469	0.443662	0.672494	0.571897	0.862713	0.343038	0.278152	Control
CD4	B cells	APP^NOTCH2	APP	NOTCH2	APP	NOTCH2	1.37626	0.168741	0.725864	0.186926	0.165373	1.00102	0.316819	0.999563	0.369475	0.3	1.18864	0.24278	0.862713	0.278201	0.232687	Axi	APP	NOTCH2	APP	NOTCH2	1.37626	0.168741	0.725864	0.128607	0.112643	1.00102	0.316819	0.999563	0.294102	0.274648	1.18864	0.24278	0.862713	0.211355	0.193645	Control
CD4	B cells	ARF6^SMAP1	ARF6	SMAP1	ARF6	SMAP1	0.526034	0.598865	0.945772	0.976431	0.697866	-0.118732	0.905488	0.999563	0.298312	0.25	0.203651	0.752176	0.972667	0.637371	0.473933	Axi	ARF6	SMAP1	ARF6	SMAP1	0.526034	0.598865	0.945772	0.924524	0.656369	-0.118732	0.905488	0.999563	0.289755	0.260563	0.203651	0.752176	0.972667	0.60714	0.458466	Control
CD4	B cells	BTLA^CD79A	BTLA	CD79A	BTLA	CD79A	0.677067	0.498363	0.921082	0.0511207	0.0484966	-0.128957	0.897392	0.999563	2.80133	0.99	0.274055	0.697878	0.960322	1.42623	0.519248	Axi	BTLA	CD79A	BTLA	CD79A	0.677067	0.498363	0.921082	0.040524	0.0375475	-0.128957	0.897392	0.999563	2.85726	1	0.274055	0.697878	0.960322	1.44889	0.518774	Control
CD4	B cells	BTLA^TNFRSF14	BTLA	TNFRSF14	BTLA	TNFRSF14	0.677067	0.498363	0.921082	0.0511207	0.0484966	-0.519455	0.603443	0.999563	0.375589	0.29	0.078806	0.550903	0.960322	0.213355	0.169248	Axi	BTLA	TNFRSF14	BTLA	TNFRSF14	0.677067	0.498363	0.921082	0.040524	0.0375475	-0.519455	0.603443	0.999563	0.460347	0.359155	0.078806	0.550903	0.960322	0.250435	0.198351	Control
CD4	B cells	CALM1^KCNN4	CALM1	KCNN4	CALM1	KCNN4	0.946043	0.344127	0.856319	2.22043	0.979146	-1.65773	0.0973718	0.999563	0.114082	0.12	-0.355844	0.220749	0.927941	1.16725	0.549573	Axi	CALM1	KCNN4	CALM1	KCNN4	0.946043	0.344127	0.856319	2.13985	0.969582	-1.65773	0.0973718	0.999563	0.235896	0.211268	-0.355844	0.220749	0.927941	1.18787	0.590425	Control
CD4	B cells	CALM1^PTPRA	CALM1	PTPRA	CALM1	PTPRA	0.946043	0.344127	0.856319	2.22043	0.979146	-0.388521	0.69763	0.999563	0.303152	0.27	0.278761	0.520878	0.927941	1.26179	0.624573	Axi	CALM1	PTPRA	CALM1	PTPRA	0.946043	0.344127	0.856319	2.13985	0.969582	-0.388521	0.69763	0.999563	0.347506	0.309859	0.278761	0.520878	0.927941	1.24368	0.63972	Control
CD4	B cells	CCL20^CCR6	CCL20	CCR6	CCL20	CCR6	-0.308326	0.757834	0.976721	0.0399554	0.0363725	-0.0820801	0.934583	0.999563	0.329141	0.27	-0.195203	0.846209	0.988142	0.184548	0.153186	Axi	CCL20	CCR6	CCL20	CCR6	-0.308326	0.757834	0.976721	0.0367594	0.0323194	-0.0820801	0.934583	0.999563	0.368777	0.295775	-0.195203	0.846209	0.988142	0.202768	0.164047	Control
CD4	B cells	CCL20^CXCR3	CCL20	CXCR3	CCL20	CXCR3	-0.308326	0.757834	0.976721	0.0399554	0.0363725	-1.94122	0.0522314	0.999563	0.148602	0.12	-1.12477	0.405033	0.988142	0.0942787	0.0781862	Axi	CCL20	CXCR3	CCL20	CXCR3	-0.308326	0.757834	0.976721	0.0367594	0.0323194	-1.94122	0.0522314	0.999563	0.311882	0.211268	-1.12477	0.405033	0.988142	0.174321	0.121793	Control
CD4	B cells	CCL5^CXCR3	CCL5	CXCR3	CCL5	CXCR3	-1.8637	0.0623632	0.54007	1.41647	0.599418	-1.94122	0.0522314	0.999563	0.148602	0.12	-1.90246	0.0572973	0.769816	0.782537	0.359709	Axi	CCL5	CXCR3	CCL5	CXCR3	-1.8637	0.0623632	0.54007	1.89022	0.653042	-1.94122	0.0522314	0.999563	0.311882	0.211268	-1.90246	0.0572973	0.769816	1.10105	0.432155	Control
CD4	B cells	CD14^ITGA4	CD14	ITGA4	CD14	ITGA4	-1.0308	0.302635	0.839349	0.0182161	0.0155189	1.14151	0.253658	0.999563	0.499741	0.38	0.0553558	0.278147	0.919456	0.258979	0.197759	Axi	CD14	ITGA4	CD14	ITGA4	-1.0308	0.302635	0.839349	0.0204871	0.016635	1.14151	0.253658	0.999563	0.455985	0.394366	0.0553558	0.278147	0.919456	0.238236	0.205501	Control
CD4	B cells	CD14^ITGB1	CD14	ITGB1	CD14	ITGB1	-1.0308	0.302635	0.839349	0.0182161	0.0155189	-0.541998	0.58782	0.999563	0.687126	0.46	-0.786398	0.445228	0.919456	0.352671	0.237759	Axi	CD14	ITGB1	CD14	ITGB1	-1.0308	0.302635	0.839349	0.0204871	0.016635	-0.541998	0.58782	0.999563	0.722009	0.464789	-0.786398	0.445228	0.919456	0.371248	0.240712	Control
CD4	B cells	CD14^ITGB2	CD14	ITGB2	CD14	ITGB2	-1.0308	0.302635	0.839349	0.0182161	0.0155189	-1.04818	0.294554	0.999563	0.108059	0.1	-1.03949	0.298595	0.919456	0.0631374	0.0577595	Axi	CD14	ITGB2	CD14	ITGB2	-1.0308	0.302635	0.839349	0.0204871	0.016635	-1.04818	0.294554	0.999563	0.183124	0.161972	-1.03949	0.298595	0.919456	0.101806	0.0893034	Control
CD4	B cells	CD14^TLR1	CD14	TLR1	CD14	TLR1	-1.0308	0.302635	0.839349	0.0182161	0.0155189	0.914504	0.360452	0.999563	0.255666	0.22	-0.058147	0.331544	0.919456	0.136941	0.117759	Axi	CD14	TLR1	CD14	TLR1	-1.0308	0.302635	0.839349	0.0204871	0.016635	0.914504	0.360452	0.999563	0.203246	0.176056	-0.058147	0.331544	0.919456	0.111867	0.0963457	Control
CD4	B cells	CD14^TLR9	CD14	TLR9	CD14	TLR9	-1.0308	0.302635	0.839349	0.0182161	0.0155189	-1.97276	0.0485232	0.999563	0.12803	0.13	-1.50178	0.175579	0.919456	0.073123	0.0727595	Axi	CD14	TLR9	CD14	TLR9	-1.0308	0.302635	0.839349	0.0204871	0.016635	-1.97276	0.0485232	0.999563	0.25425	0.232394	-1.50178	0.175579	0.919456	0.137368	0.124515	Control
CD4	B cells	CD28^CD86	CD28	CD86	CD28	CD86	0.143801	0.885657	0.993957	0.550766	0.42386	1.10103	0.270882	0.999563	0.244533	0.2	0.622417	0.57827	0.99676	0.39765	0.31193	Axi	CD28	CD86	CD28	CD86	0.143801	0.885657	0.993957	0.52347	0.404468	1.10103	0.270882	0.999563	0.199395	0.169014	0.622417	0.57827	0.99676	0.361432	0.286741	Control
CD4	B cells	CD40LG^CD40	CD40LG	CD40	CD40LG	CD40	1.51351	0.130151	0.67483	0.254717	0.206596	0.181769	0.855764	0.999563	0.849786	0.62	0.847638	0.492958	0.837196	0.552252	0.413298	Axi	CD40LG	CD40	CD40LG	CD40	1.51351	0.130151	0.67483	0.16734	0.142586	0.181769	0.855764	0.999563	0.844716	0.570423	0.847638	0.492958	0.837196	0.506028	0.356504	Control
CD4	B cells	CD40LG^CD53	CD40LG	CD53	CD40LG	CD53	1.51351	0.130151	0.67483	0.254717	0.206596	-0.967689	0.3332	0.999563	0.970216	0.68	0.272909	0.231675	0.837196	0.612467	0.443298	Axi	CD40LG	CD53	CD40LG	CD53	1.51351	0.130151	0.67483	0.16734	0.142586	-0.967689	0.3332	0.999563	1.15287	0.760563	0.272909	0.231675	0.837196	0.660107	0.451574	Control
CD4	B cells	CD40LG^ITGA5_ITGB1	CD40LG	ITGB1	CD40LG	ITGA5_ITGB1	1.51351	0.130151	0.67483	0.254717	0.206596	-0.541998	0.58782	0.999563	0.687126	0.46	0.485754	0.358986	0.837196	0.470922	0.333298	Axi	CD40LG	ITGB1	CD40LG	ITGA5_ITGB1	1.51351	0.130151	0.67483	0.16734	0.142586	-0.541998	0.58782	0.999563	0.722009	0.464789	0.485754	0.358986	0.837196	0.444675	0.303687	Control
CD4	B cells	CD40LG^ITGAM_ITGB2	CD40LG	ITGB2	CD40LG	ITGAM_ITGB2	1.51351	0.130151	0.67483	0.254717	0.206596	-1.04818	0.294554	0.999563	0.108059	0.1	0.232662	0.212353	0.837196	0.181388	0.153298	Axi	CD40LG	ITGB2	CD40LG	ITGAM_ITGB2	1.51351	0.130151	0.67483	0.16734	0.142586	-1.04818	0.294554	0.999563	0.183124	0.161972	0.232662	0.212353	0.837196	0.175232	0.152279	Control
CD4	B cells	CD40LG^TRAF3	CD40LG	TRAF3	CD40LG	TRAF3	1.51351	0.130151	0.67483	0.254717	0.206596	1.02583	0.30497	0.999563	0.241206	0.21	1.26967	0.217561	0.837196	0.247962	0.208298	Axi	CD40LG	TRAF3	CD40LG	TRAF3	1.51351	0.130151	0.67483	0.16734	0.142586	1.02583	0.30497	0.999563	0.207971	0.190141	1.26967	0.217561	0.837196	0.187655	0.166363	Control
CD4	B cells	CD48^CD2	CD48	CD2	CD48	CD2	-1.91621	0.0553388	0.51175	0.659329	0.510184	-2.01787	0.0436044	0.999563	0.0660919	0.06	-1.96704	0.0494716	0.755656	0.362711	0.285092	Axi	CD48	CD2	CD48	CD2	-1.91621	0.0553388	0.51175	0.761525	0.545627	-2.01787	0.0436044	0.999563	0.13921	0.0985915	-1.96704	0.0494716	0.755656	0.450368	0.322109	Control
CD4	B cells	CD55^ADGRE5	CD55	ADGRE5	CD55	ADGRE5	0.661389	0.508363	0.922344	0.449313	0.345296	-0.733053	0.463526	0.999563	0.293343	0.26	-0.0358321	0.485945	0.960954	0.371328	0.302648	Axi	CD55	ADGRE5	CD55	ADGRE5	0.661389	0.508363	0.922344	0.371256	0.285171	-0.733053	0.463526	0.999563	0.353206	0.302817	-0.0358321	0.485945	0.960954	0.362231	0.293994	Control
CD4	B cells	CD58^CD2	CD58	CD2	CD58	CD2	2.13807	0.0325108	0.413289	0.684905	0.522793	-2.01787	0.0436044	0.999563	0.0660919	0.06	0.0600996	0.0380576	0.706426	0.375498	0.291397	Axi	CD58	CD2	CD58	CD2	2.13807	0.0325108	0.413289	0.570239	0.455323	-2.01787	0.0436044	0.999563	0.13921	0.0985915	0.0600996	0.0380576	0.706426	0.354725	0.276957	Control
CD4	B cells	CD59^CD2	CD59	CD2	CD59	CD2	0.808104	0.419031	0.891403	0.32506	0.273036	-2.01787	0.0436044	0.999563	0.0660919	0.06	-0.604885	0.231318	0.945483	0.195576	0.166518	Axi	CD59	CD2	CD59	CD2	0.808104	0.419031	0.891403	0.286058	0.235266	-2.01787	0.0436044	0.999563	0.13921	0.0985915	-0.604885	0.231318	0.945483	0.212634	0.166929	Control
CD4	B cells	CD70^CD27	CD70	CD27	CD70	CD27	-2.4071	0.0160796	0.297326	0.0664455	0.0548012	-2.47304	0.0133968	0.999563	0.531238	0.38	-2.44007	0.0147382	0.648444	0.298842	0.217401	Axi	CD70	CD27	CD70	CD27	-2.4071	0.0160796	0.297326	0.108007	0.0803232	-2.47304	0.0133968	0.999563	0.738782	0.485915	-2.44007	0.0147382	0.648444	0.423395	0.283119	Control
CD4	B cells	CD70^TNFRSF13B	CD70	TNFRSF13B	CD70	TNFRSF13B	-2.4071	0.0160796	0.297326	0.0664455	0.0548012	-1.46174	0.143812	0.999563	0.494817	0.36	-1.93442	0.0799459	0.648444	0.280631	0.207401	Axi	CD70	TNFRSF13B	CD70	TNFRSF13B	-2.4071	0.0160796	0.297326	0.108007	0.0803232	-1.46174	0.143812	0.999563	0.628067	0.43662	-1.93442	0.0799459	0.648444	0.368037	0.258471	Control
CD4	B cells	CD99^CD81	CD99	CD81	CD99	CD81	-1.48495	0.137558	0.686465	1.62769	0.906402	-0.276358	0.782273	0.999563	1.12127	0.72	-0.880653	0.459915	0.843014	1.37448	0.813201	Axi	CD99	CD81	CD99	CD81	-1.48495	0.137558	0.686465	1.67566	0.895437	-0.276358	0.782273	0.999563	1.28321	0.823944	-0.880653	0.459915	0.843014	1.47943	0.85969	Control
CD4	B cells	CLCF1^SORL1	CLCF1	SORL1	CLCF1	SORL1	-0.850827	0.394865	0.884802	0.0369898	0.0339476	-0.0690568	0.944944	0.999563	0.194356	0.15	-0.459942	0.669905	0.942183	0.115673	0.0919738	Axi	CLCF1	SORL1	CLCF1	SORL1	-0.850827	0.394865	0.884802	0.0425241	0.0375475	-0.0690568	0.944944	0.999563	0.184663	0.15493	-0.459942	0.669905	0.942183	0.113593	0.0962386	Control
CD4	B cells	COL18A1^ITGA1_ITGB1	COL18A1	ITGB1	COL18A1	ITGA1_ITGB1	-1.09633	0.272934	0.820554	0.0149345	0.014549	-0.541998	0.58782	0.999563	0.687126	0.46	-0.819165	0.430377	0.910059	0.35103	0.237274	Axi	COL18A1	ITGB1	COL18A1	ITGA1_ITGB1	-1.09633	0.272934	0.820554	0.0220178	0.0213878	-0.541998	0.58782	0.999563	0.722009	0.464789	-0.819165	0.430377	0.910059	0.372013	0.243088	Control
CD4	B cells	COL18A1^ITGA2_ITGB1	COL18A1	ITGB1	COL18A1	ITGA2_ITGB1	-1.09633	0.272934	0.820554	0.0149345	0.014549	-0.541998	0.58782	0.999563	0.687126	0.46	-0.819165	0.430377	0.910059	0.35103	0.237274	Axi	COL18A1	ITGB1	COL18A1	ITGA2_ITGB1	-1.09633	0.272934	0.820554	0.0220178	0.0213878	-0.541998	0.58782	0.999563	0.722009	0.464789	-0.819165	0.430377	0.910059	0.372013	0.243088	Control
CD4	B cells	COL6A2^CD44	COL6A2	CD44	COL6A2	CD44	-2.66792	0.00763231	0.201278	0.0455716	0.0412221	-1.42581	0.153923	0.999563	1.02803	0.69	-2.04686	0.0807776	0.600421	0.536801	0.365611	Axi	COL6A2	CD44	COL6A2	CD44	-2.66792	0.00763231	0.201278	0.0710851	0.0646388	-1.42581	0.153923	0.999563	1.15523	0.739437	-2.04686	0.0807776	0.600421	0.613156	0.402038	Control
CD4	B cells	COL6A2^ITGA1_ITGB1	COL6A2	ITGB1	COL6A2	ITGA1_ITGB1	-2.66792	0.00763231	0.201278	0.0455716	0.0412221	-0.541998	0.58782	0.999563	0.687126	0.46	-1.60496	0.297726	0.600421	0.366349	0.250611	Axi	COL6A2	ITGB1	COL6A2	ITGA1_ITGB1	-2.66792	0.00763231	0.201278	0.0710851	0.0646388	-0.541998	0.58782	0.999563	0.722009	0.464789	-1.60496	0.297726	0.600421	0.396547	0.264714	Control
CD4	B cells	COL6A2^ITGA2_ITGB1	COL6A2	ITGB1	COL6A2	ITGA2_ITGB1	-2.66792	0.00763231	0.201278	0.0455716	0.0412221	-0.541998	0.58782	0.999563	0.687126	0.46	-1.60496	0.297726	0.600421	0.366349	0.250611	Axi	COL6A2	ITGB1	COL6A2	ITGA2_ITGB1	-2.66792	0.00763231	0.201278	0.0710851	0.0646388	-0.541998	0.58782	0.999563	0.722009	0.464789	-1.60496	0.297726	0.600421	0.396547	0.264714	Control
CD4	B cells	COL6A2^ITGA3_ITGB1	COL6A2	ITGB1	COL6A2	ITGA3_ITGB1	-2.66792	0.00763231	0.201278	0.0455716	0.0412221	-0.541998	0.58782	0.999563	0.687126	0.46	-1.60496	0.297726	0.600421	0.366349	0.250611	Axi	COL6A2	ITGB1	COL6A2	ITGA3_ITGB1	-2.66792	0.00763231	0.201278	0.0710851	0.0646388	-0.541998	0.58782	0.999563	0.722009	0.464789	-1.60496	0.297726	0.600421	0.396547	0.264714	Control
CD4	B cells	COL6A2^ITGA9_ITGB1	COL6A2	ITGB1	COL6A2	ITGA9_ITGB1	-2.66792	0.00763231	0.201278	0.0455716	0.0412221	-0.541998	0.58782	0.999563	0.687126	0.46	-1.60496	0.297726	0.600421	0.366349	0.250611	Axi	COL6A2	ITGB1	COL6A2	ITGA9_ITGB1	-2.66792	0.00763231	0.201278	0.0710851	0.0646388	-0.541998	0.58782	0.999563	0.722009	0.464789	-1.60496	0.297726	0.600421	0.396547	0.264714	Control
CD4	B cells	COL9A2^CD44																					COL9A2	CD44	COL9A2	CD44	-2.71093	0.0067094		0.0187151	0.0175856	-1.42581	0.153923	0.999563	1.15523	0.739437	-2.06837	0.0803162	0.999563	0.586971	0.378511	Control
CD4	B cells	COL9A2^ITGA1_ITGB1																					COL9A2	ITGB1	COL9A2	ITGA1_ITGB1	-2.71093	0.0067094		0.0187151	0.0175856	-0.541998	0.58782	0.999563	0.722009	0.464789	-1.62647	0.297265	0.999563	0.370362	0.241187	Control
CD4	B cells	COL9A2^ITGA2_ITGB1																					COL9A2	ITGB1	COL9A2	ITGA2_ITGB1	-2.71093	0.0067094		0.0187151	0.0175856	-0.541998	0.58782	0.999563	0.722009	0.464789	-1.62647	0.297265	0.999563	0.370362	0.241187	Control
CD4	B cells	COL9A2^ITGA3_ITGB1																					COL9A2	ITGB1	COL9A2	ITGA3_ITGB1	-2.71093	0.0067094		0.0187151	0.0175856	-0.541998	0.58782	0.999563	0.722009	0.464789	-1.62647	0.297265	0.999563	0.370362	0.241187	Control
CD4	B cells	COL9A2^ITGA9_ITGB1																					COL9A2	ITGB1	COL9A2	ITGA9_ITGB1	-2.71093	0.0067094		0.0187151	0.0175856	-0.541998	0.58782	0.999563	0.722009	0.464789	-1.62647	0.297265	0.999563	0.370362	0.241187	Control
CD4	B cells	COPA^CD74	COPA	CD74	COPA	CD74	-0.825202	0.409257	0.886228	0.376504	0.318623	-2.70849	0.0067591	0.999563	3.96059	1	-1.76684	0.208008	0.942896	2.16855	0.659311	Axi	COPA	CD74	COPA	CD74	-0.825202	0.409257	0.886228	0.381817	0.321768	-2.70849	0.0067591	0.999563	4.60438	1	-1.76684	0.208008	0.942896	2.4931	0.660884	Control
CD4	B cells	CXCL8^CD79A	CXCL8	CD79A	CXCL8	CD79A	-1.35063	0.176815	0.733357	0.0654989	0.0548012	-0.128957	0.897392	0.999563	2.80133	0.99	-0.739792	0.537103	0.86646	1.43342	0.522401	Axi	CXCL8	CD79A	CXCL8	CD79A	-1.35063	0.176815	0.733357	0.0896851	0.0731939	-0.128957	0.897392	0.999563	2.85726	1	-0.739792	0.537103	0.86646	1.47347	0.536597	Control
CD4	B cells	EFNB1^EPHB6	EFNB1	EPHB6	EFNB1	EPHB6	-0.410285	0.681597	0.958653	0.0233498	0.0213385	-2.2791	0.0226612	0.999563	0.110623	0.11	-1.34469	0.352129	0.979108	0.0669863	0.0656693	Axi	EFNB1	EPHB6	EFNB1	EPHB6	-0.410285	0.681597	0.958653	0.0243221	0.0218631	-2.2791	0.0226612	0.999563	0.260754	0.225352	-1.34469	0.352129	0.979108	0.142538	0.123608	Control
CD4	B cells	F11R^ITGAL_ITGB2	F11R	ITGB2	F11R	ITGAL_ITGB2	1.54102	0.123311	0.660985	0.120059	0.110572	-1.04818	0.294554	0.999563	0.108059	0.1	0.246421	0.208932	0.830274	0.114059	0.105286	Axi	F11R	ITGB2	F11R	ITGAL_ITGB2	1.54102	0.123311	0.660985	0.0946243	0.0831749	-1.04818	0.294554	0.999563	0.183124	0.161972	0.246421	0.208932	0.830274	0.138874	0.122573	Control
CD4	B cells	FADD^ABCA1	FADD	ABCA1	FADD	ABCA1	-1.94738	0.0514888	0.496715	0.187095	0.170708	-0.22014	0.825762	0.999563	0.198087	0.18	-1.08376	0.438626	0.748139	0.192591	0.175354	Axi	FADD	ABCA1	FADD	ABCA1	-1.94738	0.0514888	0.496715	0.213655	0.191065	-0.22014	0.825762	0.999563	0.142011	0.112676	-1.08376	0.438626	0.748139	0.177833	0.15187	Control
CD4	B cells	FADD^TRADD	FADD	TRADD	FADD	TRADD	-1.94738	0.0514888	0.496715	0.187095	0.170708	0.747651	0.454671	0.999563	0.285972	0.26	-0.599866	0.25308	0.748139	0.236534	0.215354	Axi	FADD	TRADD	FADD	TRADD	-1.94738	0.0514888	0.496715	0.213655	0.191065	0.747651	0.454671	0.999563	0.255532	0.246479	-0.599866	0.25308	0.748139	0.234593	0.218772	Control
CD4	B cells	FAM3C^CLEC2D	FAM3C	CLEC2D	FAM3C	CLEC2D	0.331217	0.740481	0.97346	0.113807	0.103783	-0.507757	0.611624	0.999563	0.588376	0.42	-0.0882699	0.676052	0.986511	0.351091	0.261891	Axi	FAM3C	CLEC2D	FAM3C	CLEC2D	0.331217	0.740481	0.97346	0.100604	0.0931559	-0.507757	0.611624	0.999563	0.685489	0.485915	-0.0882699	0.676052	0.986511	0.393046	0.289536	Control
CD4	B cells	FAM3C^LAMP1	FAM3C	LAMP1	FAM3C	LAMP1	0.331217	0.740481	0.97346	0.113807	0.103783	-0.314983	0.752775	0.999563	0.399028	0.33	0.00811701	0.746628	0.986511	0.256417	0.216891	Axi	FAM3C	LAMP1	FAM3C	LAMP1	0.331217	0.740481	0.97346	0.100604	0.0931559	-0.314983	0.752775	0.999563	0.445442	0.394366	0.00811701	0.746628	0.986511	0.273023	0.243761	Control
CD4	B cells	GDF11^ACTR2	GDF11	ACTR2	GDF11	ACTR2	2.04508	0.0408473	0.448565	0.0899836	0.0824442	-0.399754	0.689338	0.999563	0.887437	0.63	0.822662	0.365093	0.724064	0.48871	0.356222	Axi	GDF11	ACTR2	GDF11	ACTR2	2.04508	0.0408473	0.448565	0.0649582	0.0603612	-0.399754	0.689338	0.999563	1.05776	0.739437	0.822662	0.365093	0.724064	0.561358	0.399899	Control
CD4	B cells	GDF11^BMPR2	GDF11	BMPR2	GDF11	BMPR2	2.04508	0.0408473	0.448565	0.0899836	0.0824442	-0.936908	0.348806	0.999563	0.176416	0.15	0.554084	0.194827	0.724064	0.1332	0.116222	Axi	GDF11	BMPR2	GDF11	BMPR2	2.04508	0.0408473	0.448565	0.0649582	0.0603612	-0.936908	0.348806	0.999563	0.229796	0.211268	0.554084	0.194827	0.724064	0.147377	0.135814	Control
CD4	B cells	GNAI2^CNR1	GNAI2	CNR1	GNAI2	CNR1	-1.44321	0.148961	0.700176	1.29183	0.826867	-0.0682378	0.945596	0.999563	0.277818	0.24	-0.755725	0.547279	0.849869	0.784825	0.533434	Axi	GNAI2	CNR1	GNAI2	CNR1	-1.44321	0.148961	0.700176	1.31706	0.818916	-0.0682378	0.945596	0.999563	0.266934	0.232394	-0.755725	0.547279	0.849869	0.791997	0.525655	Control
CD4	B cells	GNAI2^CXCR3	GNAI2	CXCR3	GNAI2	CXCR3	-1.44321	0.148961	0.700176	1.29183	0.826867	-1.94122	0.0522314	0.999563	0.148602	0.12	-1.69222	0.100596	0.849869	0.720217	0.473434	Axi	GNAI2	CXCR3	GNAI2	CXCR3	-1.44321	0.148961	0.700176	1.31706	0.818916	-1.94122	0.0522314	0.999563	0.311882	0.211268	-1.69222	0.100596	0.849869	0.81447	0.515092	Control
CD4	B cells	GNAI2^S1PR1	GNAI2	S1PR1	GNAI2	S1PR1	-1.44321	0.148961	0.700176	1.29183	0.826867	1.17219	0.241121	0.999563	1.04237	0.65	-0.135512	0.195041	0.849869	1.1671	0.738434	Axi	GNAI2	S1PR1	GNAI2	S1PR1	-1.44321	0.148961	0.700176	1.31706	0.818916	1.17219	0.241121	0.999563	0.961076	0.65493	-0.135512	0.195041	0.849869	1.13907	0.736923	Control
CD4	B cells	GNAI2^S1PR4	GNAI2	S1PR4	GNAI2	S1PR4	-1.44321	0.148961	0.700176	1.29183	0.826867	1.26736	0.205026	0.999563	0.675585	0.54	-0.0879257	0.176994	0.849869	0.983709	0.683434	Axi	GNAI2	S1PR4	GNAI2	S1PR4	-1.44321	0.148961	0.700176	1.31706	0.818916	1.26736	0.205026	0.999563	0.498071	0.422535	-0.0879257	0.176994	0.849869	0.907565	0.620726	Control
CD4	B cells	GPI^AMFR	GPI	AMFR	GPI	AMFR	-1.29081	0.196769	0.758739	0.585094	0.477207	1.23509	0.216797	0.999563	0.46023	0.38	-0.0278603	0.206783	0.879151	0.522662	0.428603	Axi	GPI	AMFR	GPI	AMFR	-1.29081	0.196769	0.758739	0.625372	0.494297	1.23509	0.216797	0.999563	0.358077	0.309859	-0.0278603	0.206783	0.879151	0.491725	0.402078	Control
CD4	B cells	GRN^TNFRSF1B	GRN	TNFRSF1B	GRN	TNFRSF1B	2.32118	0.0202773	0.331559	0.331359	0.29001	0.925452	0.354731	0.999563	0.231259	0.2	1.62331	0.187504	0.665561	0.281309	0.245005	Axi	GRN	TNFRSF1B	GRN	TNFRSF1B	2.32118	0.0202773	0.331559	0.230011	0.201521	0.925452	0.354731	0.999563	0.236393	0.211268	1.62331	0.187504	0.665561	0.233202	0.206394	Control
CD4	B cells	HLA-A^APLP2	HLA-A	APLP2	HLA-A	APLP2	-0.0555364	0.955711	0.998369	3.9297	1	0.437735	0.661579	0.999563	0.285966	0.25	0.191099	0.808645	0.998966	2.10783	0.625	Axi	HLA-A	APLP2	HLA-A	APLP2	-0.0555364	0.955711	0.998369	3.94469	1	0.437735	0.661579	0.999563	0.254272	0.211268	0.191099	0.808645	0.998966	2.09948	0.605634	Control
CD4	B cells	HLA-A^LILRB1	HLA-A	LILRB1	HLA-A	LILRB1	-0.0555364	0.955711	0.998369	3.9297	1	-0.397136	0.691267	0.999563	0.19002	0.15	-0.226336	0.823489	0.998966	2.05986	0.575	Axi	HLA-A	LILRB1	HLA-A	LILRB1	-0.0555364	0.955711	0.998369	3.94469	1	-0.397136	0.691267	0.999563	0.240001	0.204225	-0.226336	0.823489	0.998966	2.09235	0.602113	Control
CD4	B cells	HLA-B^CD3D	HLA-B	CD3D	HLA-B	CD3D	0.133699	0.893641	0.994887	4.23945	1	-0.577875	0.563349	0.999563	0.0675488	0.04	-0.222088	0.728495	0.997225	2.1535	0.52	Axi	HLA-B	CD3D	HLA-B	CD3D	0.133699	0.893641	0.994887	4.26084	1	-0.577875	0.563349	0.999563	0.123861	0.0915493	-0.222088	0.728495	0.997225	2.19235	0.545775	Control
CD4	B cells	HLA-B^LILRB1	HLA-B	LILRB1	HLA-B	LILRB1	0.133699	0.893641	0.994887	4.23945	1	-0.397136	0.691267	0.999563	0.19002	0.15	-0.131718	0.792454	0.997225	2.21474	0.575	Axi	HLA-B	LILRB1	HLA-B	LILRB1	0.133699	0.893641	0.994887	4.26084	1	-0.397136	0.691267	0.999563	0.240001	0.204225	-0.131718	0.792454	0.997225	2.25042	0.602113	Control
CD4	B cells	HLA-C^LILRB1	HLA-C	LILRB1	HLA-C	LILRB1	-0.15967	0.873141	0.989793	3.4936	1	-0.397136	0.691267	0.999563	0.19002	0.15	-0.278403	0.782204	0.994678	1.84181	0.575	Axi	HLA-C	LILRB1	HLA-C	LILRB1	-0.15967	0.873141	0.989793	3.50415	1	-0.397136	0.691267	0.999563	0.240001	0.204225	-0.278403	0.782204	0.994678	1.87208	0.602113	Control
CD4	B cells	HLA-F^LILRB1	HLA-F	LILRB1	HLA-F	LILRB1	-1.89068	0.058667	0.524059	1.02608	0.700291	-0.397136	0.691267	0.999563	0.19002	0.15	-1.14391	0.374967	0.761811	0.608051	0.425145	Axi	HLA-F	LILRB1	HLA-F	LILRB1	-1.89068	0.058667	0.524059	1.17692	0.752852	-0.397136	0.691267	0.999563	0.240001	0.204225	-1.14391	0.374967	0.761811	0.708459	0.478539	Control
CD4	B cells	HLA-G^LILRB1	HLA-G	LILRB1	HLA-G	LILRB1	0.326615	0.743959	0.973829	0.026693	0.0247333	-0.397136	0.691267	0.999563	0.19002	0.15	-0.0352602	0.717613	0.986696	0.108356	0.0873666	Axi	HLA-G	LILRB1	HLA-G	LILRB1	0.326615	0.743959	0.973829	0.020753	0.0194867	-0.397136	0.691267	0.999563	0.240001	0.204225	-0.0352602	0.717613	0.986696	0.130377	0.111856	Control
CD4	B cells	HMGB1^CXCR4	HMGB1	CXCR4	HMGB1	CXCR4	-1.13333	0.257076	0.812149	1.9787	0.951988	3.30708	0.000942751	0.482421	3.21494	0.98	1.08687	0.12901	0.647285	2.59682	0.965994	Axi	HMGB1	CXCR4	HMGB1	CXCR4	-1.13333	0.257076	0.812149	2.05602	0.963403	3.30708	0.000942751	0.482421	2.41088	0.929577	1.08687	0.12901	0.647285	2.23345	0.94649	Control
CD4	B cells	HMGB1^TLR9	HMGB1	TLR9	HMGB1	TLR9	-1.13333	0.257076	0.812149	1.9787	0.951988	-1.97276	0.0485232	0.999563	0.12803	0.13	-1.55304	0.1528	0.905856	1.05337	0.540994	Axi	HMGB1	TLR9	HMGB1	TLR9	-1.13333	0.257076	0.812149	2.05602	0.963403	-1.97276	0.0485232	0.999563	0.25425	0.232394	-1.55304	0.1528	0.905856	1.15513	0.597899	Control
CD4	B cells	HRAS^TLR9	HRAS	TLR9	HRAS	TLR9	-0.804757	0.42096	0.892815	0.145093	0.130941	-1.97276	0.0485232	0.999563	0.12803	0.13	-1.38876	0.234741	0.946189	0.136561	0.13047	Axi	HRAS	TLR9	HRAS	TLR9	-0.804757	0.42096	0.892815	0.156768	0.137357	-1.97276	0.0485232	0.999563	0.25425	0.232394	-1.38876	0.234741	0.946189	0.205509	0.184876	Control
CD4	B cells	ICAM1^IL2RG	ICAM1	IL2RG	ICAM1	IL2RG	0.103495	0.91757	0.994924	0.0686	0.0635306	-2.2914	0.0219405	0.999563	0.657543	0.49	-1.09395	0.469756	0.997243	0.363071	0.276765	Axi	ICAM1	IL2RG	ICAM1	IL2RG	0.103495	0.91757	0.994924	0.0740361	0.0665399	-2.2914	0.0219405	0.999563	1.05032	0.683099	-1.09395	0.469756	0.997243	0.56218	0.374819	Control
CD4	B cells	ICAM1^ITGAL_ITGB2	ICAM1	ITGB2	ICAM1	ITGAL_ITGB2	0.103495	0.91757	0.994924	0.0686	0.0635306	-1.04818	0.294554	0.999563	0.108059	0.1	-0.472344	0.606062	0.997243	0.0883294	0.0817653	Axi	ICAM1	ITGB2	ICAM1	ITGAL_ITGB2	0.103495	0.91757	0.994924	0.0740361	0.0665399	-1.04818	0.294554	0.999563	0.183124	0.161972	-0.472344	0.606062	0.997243	0.12858	0.114256	Control
CD4	B cells	ICAM1^ITGAM_ITGB2	ICAM1	ITGB2	ICAM1	ITGAM_ITGB2	0.103495	0.91757	0.994924	0.0686	0.0635306	-1.04818	0.294554	0.999563	0.108059	0.1	-0.472344	0.606062	0.997243	0.0883294	0.0817653	Axi	ICAM1	ITGB2	ICAM1	ITGAM_ITGB2	0.103495	0.91757	0.994924	0.0740361	0.0665399	-1.04818	0.294554	0.999563	0.183124	0.161972	-0.472344	0.606062	0.997243	0.12858	0.114256	Control
CD4	B cells	ICAM1^ITGAX_ITGB2	ICAM1	ITGB2	ICAM1	ITGAX_ITGB2	0.103495	0.91757	0.994924	0.0686	0.0635306	-1.04818	0.294554	0.999563	0.108059	0.1	-0.472344	0.606062	0.997243	0.0883294	0.0817653	Axi	ICAM1	ITGB2	ICAM1	ITGAX_ITGB2	0.103495	0.91757	0.994924	0.0740361	0.0665399	-1.04818	0.294554	0.999563	0.183124	0.161972	-0.472344	0.606062	0.997243	0.12858	0.114256	Control
CD4	B cells	ICAM2^ITGAL_ITGB2	ICAM2	ITGB2	ICAM2	ITGAL_ITGB2	1.03643	0.3	0.836974	0.343455	0.294859	-1.04818	0.294554	0.999563	0.108059	0.1	-0.00587468	0.297277	0.918268	0.225757	0.19743	Axi	ICAM2	ITGB2	ICAM2	ITGAL_ITGB2	1.03643	0.3	0.836974	0.298927	0.255228	-1.04818	0.294554	0.999563	0.183124	0.161972	-0.00587468	0.297277	0.918268	0.241026	0.2086	Control
CD4	B cells	ICAM2^ITGAM_ITGB2	ICAM2	ITGB2	ICAM2	ITGAM_ITGB2	1.03643	0.3	0.836974	0.343455	0.294859	-1.04818	0.294554	0.999563	0.108059	0.1	-0.00587468	0.297277	0.918268	0.225757	0.19743	Axi	ICAM2	ITGB2	ICAM2	ITGAM_ITGB2	1.03643	0.3	0.836974	0.298927	0.255228	-1.04818	0.294554	0.999563	0.183124	0.161972	-0.00587468	0.297277	0.918268	0.241026	0.2086	Control
CD4	B cells	IFNG^IFNGR1_IFNGR2	IFNG	IFNGR1	IFNG	IFNGR1_IFNGR2	2.06901	0.0385449	0.43737	0.0934908	0.0741998	1.01336	0.310889	0.999563	0.403792	0.36	1.54119	0.174717	0.718467	0.248642	0.2171	Axi	IFNG	IFNGR1	IFNG	IFNGR1_IFNGR2	2.06901	0.0385449	0.43737	0.0625065	0.0508555	1.01336	0.310889	0.999563	0.282406	0.246479	1.54119	0.174717	0.718467	0.172456	0.148667	Control
CD4	B cells	IL15^IL15RA_IL2RB_IL2RG	IL15	IL2RG	IL15	IL15RA_IL2RB_IL2RG	-0.201865	0.840022	0.988314	0.0606736	0.0543162	-2.2914	0.0219405	0.999563	0.657543	0.49	-1.24663	0.430981	0.993939	0.359108	0.272158	Axi	IL15	IL2RG	IL15	IL15RA_IL2RB_IL2RG	-0.201865	0.840022	0.988314	0.0661014	0.0565589	-2.2914	0.0219405	0.999563	1.05032	0.683099	-1.24663	0.430981	0.993939	0.558213	0.369829	Control
CD4	B cells	IL16^KCNA3	IL16	KCNA3	IL16	KCNA3	-1.27671	0.201704	0.761816	0.864361	0.629486	0.392706	0.694537	0.999563	0.16516	0.14	-0.442003	0.44812	0.880689	0.514761	0.384743	Axi	IL16	KCNA3	IL16	KCNA3	-1.27671	0.201704	0.761816	0.931264	0.645437	0.392706	0.694537	0.999563	0.143078	0.126761	-0.442003	0.44812	0.880689	0.537171	0.386099	Control
CD4	B cells	IL1B^SIGIRR	IL1B	SIGIRR	IL1B	SIGIRR	-1.24615	0.21271	0.772352	0.0356011	0.0295829	1.11018	0.266924	0.999563	0.365687	0.29	-0.067986	0.239817	0.885957	0.200644	0.159791	Axi	IL1B	SIGIRR	IL1B	SIGIRR	-1.24615	0.21271	0.772352	0.0458411	0.0370722	1.11018	0.266924	0.999563	0.333928	0.309859	-0.067986	0.239817	0.885957	0.189884	0.173466	Control
CD4	B cells	IL2^CD53	IL2	CD53	IL2	CD53	0.0315094	0.974863	0.998569	0.0262312	0.0237633	-0.967689	0.3332	0.999563	0.970216	0.68	-0.46809	0.654032	0.999066	0.498224	0.351882	Axi	IL2	CD53	IL2	CD53	0.0315094	0.974863	0.998569	0.0224705	0.0185361	-0.967689	0.3332	0.999563	1.15287	0.760563	-0.46809	0.654032	0.999066	0.587673	0.38955	Control
CD4	B cells	IL2^IL2RA_IL2RB_IL2RG	IL2	IL2RG	IL2	IL2RA_IL2RB_IL2RG	0.0315094	0.974863	0.998569	0.0262312	0.0237633	-2.2914	0.0219405	0.999563	0.657543	0.49	-1.12994	0.498402	0.999066	0.341887	0.256882	Axi	IL2	IL2RG	IL2	IL2RA_IL2RB_IL2RG	0.0315094	0.974863	0.998569	0.0224705	0.0185361	-2.2914	0.0219405	0.999563	1.05032	0.683099	-1.12994	0.498402	0.999066	0.536397	0.350817	Control
CD4	B cells	IL2^IL2RB_IL2RG	IL2	IL2RG	IL2	IL2RB_IL2RG	0.0315094	0.974863	0.998569	0.0262312	0.0237633	-2.2914	0.0219405	0.999563	0.657543	0.49	-1.12994	0.498402	0.999066	0.341887	0.256882	Axi	IL2	IL2RG	IL2	IL2RB_IL2RG	0.0315094	0.974863	0.998569	0.0224705	0.0185361	-2.2914	0.0219405	0.999563	1.05032	0.683099	-1.12994	0.498402	0.999066	0.536397	0.350817	Control
CD4	B cells	IL7^IL2RG_IL7R	IL7	IL7R	IL7	IL2RG_IL7R	0.0560699	0.955286	0.998369	0.0273081	0.0242483	0.0996904	0.92059	0.999563	0.0867109	0.06	0.0778802	0.937938	0.998966	0.0570095	0.0421242	Axi	IL7	IL7R	IL7	IL2RG_IL7R	0.0560699	0.955286	0.998369	0.0223464	0.0204373	0.0996904	0.92059	0.999563	0.0581288	0.0352113	0.0778802	0.937938	0.998966	0.0402376	0.0278243	Control
CD4	B cells	LGALS1^CD69	LGALS1	CD69	LGALS1	CD69	-4.4747	7.65188e-06	0.00186091	0.30078	0.211445	0.472574	0.636517	0.999563	0.673899	0.41	-2.00106	0.318262	0.500712	0.487339	0.310723	Axi	LGALS1	CD69	LGALS1	CD69	-4.4747	7.65188e-06	0.00186091	0.641351	0.395913	0.472574	0.636517	0.999563	0.749828	0.43662	-2.00106	0.318262	0.500712	0.695589	0.416266	Control
CD4	B cells	LGALS1^ITGB1	LGALS1	ITGB1	LGALS1	ITGB1	-4.4747	7.65188e-06	0.00186091	0.30078	0.211445	-0.541998	0.58782	0.999563	0.687126	0.46	-2.50835	0.293914	0.500712	0.493953	0.335723	Axi	LGALS1	ITGB1	LGALS1	ITGB1	-4.4747	7.65188e-06	0.00186091	0.641351	0.395913	-0.541998	0.58782	0.999563	0.722009	0.464789	-2.50835	0.293914	0.500712	0.68168	0.430351	Control
CD4	B cells	LGALS1^PTPRC	LGALS1	PTPRC	LGALS1	PTPRC	-4.4747	7.65188e-06	0.00186091	0.30078	0.211445	0.0188227	0.984983	0.999563	1.56721	0.86	-2.22794	0.492495	0.500712	0.933997	0.535723	Axi	LGALS1	PTPRC	LGALS1	PTPRC	-4.4747	7.65188e-06	0.00186091	0.641351	0.395913	0.0188227	0.984983	0.999563	1.51813	0.84507	-2.22794	0.492495	0.500712	1.07974	0.620491	Control
CD4	B cells	LGALS3BP^ITGB1	LGALS3BP	ITGB1	LGALS3BP	ITGB1	-1.52966	0.126101	0.667695	0.129352	0.116877	-0.541998	0.58782	0.999563	0.687126	0.46	-1.03583	0.356961	0.833629	0.408239	0.288438	Axi	LGALS3BP	ITGB1	LGALS3BP	ITGB1	-1.52966	0.126101	0.667695	0.158794	0.137357	-0.541998	0.58782	0.999563	0.722009	0.464789	-1.03583	0.356961	0.833629	0.440401	0.301073	Control
CD4	B cells	LGALS9^CD44	LGALS9	CD44	LGALS9	CD44	-2.15244	0.0313624	0.40674	0.030705	0.028128	-1.42581	0.153923	0.999563	1.02803	0.69	-1.78913	0.0926427	0.703152	0.529368	0.359064	Axi	LGALS9	CD44	LGALS9	CD44	-2.15244	0.0313624	0.40674	0.0531556	0.0461027	-1.42581	0.153923	0.999563	1.15523	0.739437	-1.78913	0.0926427	0.703152	0.604191	0.39277	Control
CD4	B cells	LGALS9^CD47	LGALS9	CD47	LGALS9	CD47	-2.15244	0.0313624	0.40674	0.030705	0.028128	1.574	0.115486	0.999563	1.186	0.82	-0.28922	0.0734244	0.703152	0.608354	0.424064	Axi	LGALS9	CD47	LGALS9	CD47	-2.15244	0.0313624	0.40674	0.0531556	0.0461027	1.574	0.115486	0.999563	0.854831	0.633803	-0.28922	0.0734244	0.703152	0.453993	0.339953	Control
CD4	B cells	LGALS9^PTPRC	LGALS9	PTPRC	LGALS9	PTPRC	-2.15244	0.0313624	0.40674	0.030705	0.028128	0.0188227	0.984983	0.999563	1.56721	0.86	-1.06681	0.508172	0.703152	0.79896	0.444064	Axi	LGALS9	PTPRC	LGALS9	PTPRC	-2.15244	0.0313624	0.40674	0.0531556	0.0461027	0.0188227	0.984983	0.999563	1.51813	0.84507	-1.06681	0.508172	0.703152	0.785645	0.445587	Control
CD4	B cells	LGALS9^SLC1A5	LGALS9	SLC1A5	LGALS9	SLC1A5	-2.15244	0.0313624	0.40674	0.030705	0.028128	2.05849	0.0395436	0.999563	0.210793	0.19	-0.0469793	0.035453	0.703152	0.120749	0.109064	Axi	LGALS9	SLC1A5	LGALS9	SLC1A5	-2.15244	0.0313624	0.40674	0.0531556	0.0461027	2.05849	0.0395436	0.999563	0.0972969	0.0915493	-0.0469793	0.035453	0.703152	0.0752262	0.068826	Control
CD4	B cells	LIN7C^ABCA1	LIN7C	ABCA1	LIN7C	ABCA1	0.201086	0.840632	0.988314	0.115075	0.105238	-0.22014	0.825762	0.999563	0.198087	0.18	-0.00952709	0.833197	0.993939	0.156581	0.142619	Axi	LIN7C	ABCA1	LIN7C	ABCA1	0.201086	0.840632	0.988314	0.107307	0.098384	-0.22014	0.825762	0.999563	0.142011	0.112676	-0.00952709	0.833197	0.993939	0.124659	0.10553	Control
CD4	B cells	LRPAP1^SORL1	LRPAP1	SORL1	LRPAP1	SORL1	1.69847	0.0894197	0.601249	0.548253	0.450048	-0.0690568	0.944944	0.999563	0.194356	0.15	0.814705	0.517182	0.800406	0.371305	0.300024	Axi	LRPAP1	SORL1	LRPAP1	SORL1	1.69847	0.0894197	0.601249	0.474016	0.389259	-0.0690568	0.944944	0.999563	0.184663	0.15493	0.814705	0.517182	0.800406	0.329339	0.272094	Control
CD4	B cells	LTA^TNFRSF14	LTA	TNFRSF14	LTA	TNFRSF14	-1.01514	0.31004	0.843025	0.0763503	0.0688652	-0.519455	0.603443	0.999563	0.375589	0.29	-0.767296	0.456742	0.921294	0.22597	0.179433	Axi	LTA	TNFRSF14	LTA	TNFRSF14	-1.01514	0.31004	0.843025	0.0931956	0.081749	-0.519455	0.603443	0.999563	0.460347	0.359155	-0.767296	0.456742	0.921294	0.276771	0.220452	Control
CD4	B cells	LTA^TNFRSF1B	LTA	TNFRSF1B	LTA	TNFRSF1B	-1.01514	0.31004	0.843025	0.0763503	0.0688652	0.925452	0.354731	0.999563	0.231259	0.2	-0.0448426	0.332386	0.921294	0.153805	0.134433	Axi	LTA	TNFRSF1B	LTA	TNFRSF1B	-1.01514	0.31004	0.843025	0.0931956	0.081749	0.925452	0.354731	0.999563	0.236393	0.211268	-0.0448426	0.332386	0.921294	0.164794	0.146508	Control
CD4	B cells	LTB^CD40	LTB	CD40	LTB	CD40	-5.23174	1.67921e-07	0.000103676	1.1161	0.620272	0.181769	0.855764	0.999563	0.849786	0.62	-2.52499	0.427882	0.499833	0.982944	0.620136	Axi	LTB	CD40	LTB	CD40	-5.23174	1.67921e-07	0.000103676	1.74206	0.778517	0.181769	0.855764	0.999563	0.844716	0.570423	-2.52499	0.427882	0.499833	1.29339	0.67447	Control
CD4	B cells	MAML2^NOTCH2	MAML2	NOTCH2	MAML2	NOTCH2	-3.32438	0.000886144	0.0556822	0.200747	0.175558	1.00102	0.316819	0.999563	0.369475	0.3	-1.16168	0.158853	0.527623	0.285111	0.237779	Axi	MAML2	NOTCH2	MAML2	NOTCH2	-3.32438	0.000886144	0.0556822	0.283436	0.237167	1.00102	0.316819	0.999563	0.294102	0.274648	-1.16168	0.158853	0.527623	0.288769	0.255908	Control
CD4	B cells	MFNG^NOTCH2	MFNG	NOTCH2	MFNG	NOTCH2	-2.37293	0.0176478	0.311837	0.361256	0.305044	1.00102	0.316819	0.999563	0.369475	0.3	-0.685955	0.167233	0.6557	0.365365	0.302522	Axi	MFNG	NOTCH2	MFNG	NOTCH2	-2.37293	0.0176478	0.311837	0.434965	0.362167	1.00102	0.316819	0.999563	0.294102	0.274648	-0.685955	0.167233	0.6557	0.364533	0.318408	Control
CD4	B cells	MICA^HCST_KLRK1	MICA	HCST	MICA	HCST_KLRK1	1.02019	0.307637	0.84152	0.0556531	0.0509214	0.36001	0.71884	0.999563	0.174856	0.15	0.690101	0.513238	0.920542	0.115255	0.100461	Axi	MICA	HCST	MICA	HCST_KLRK1	1.02019	0.307637	0.84152	0.0418114	0.0389734	0.36001	0.71884	0.999563	0.146847	0.119718	0.690101	0.513238	0.920542	0.0943292	0.0793458	Control
CD4	B cells	MICB^HCST_KLRK1	MICB	HCST	MICB	HCST_KLRK1	-1.62439	0.104292	0.631288	0.0650764	0.0611057	0.36001	0.71884	0.999563	0.174856	0.15	-0.632191	0.411566	0.815425	0.119966	0.105553	Axi	MICB	HCST	MICB	HCST_KLRK1	-1.62439	0.104292	0.631288	0.083627	0.0750951	0.36001	0.71884	0.999563	0.146847	0.119718	-0.632191	0.411566	0.815425	0.115237	0.0974067	Control
CD4	B cells	MIF^CD44_CD74	MIF	CD44	MIF	CD44_CD74	-2.40687	0.01609	0.297326	1.63555	0.904947	-1.42581	0.153923	0.999563	1.02803	0.69	-1.91634	0.0850065	0.648444	1.33179	0.797473	Axi	MIF	CD44	MIF	CD44_CD74	-2.40687	0.01609	0.297326	1.80224	0.93346	-1.42581	0.153923	0.999563	1.15523	0.739437	-1.91634	0.0850065	0.648444	1.47873	0.836448	Control
CD4	B cells	MIF^CD74_CXCR2	MIF	CD74	MIF	CD74_CXCR2	-2.40687	0.01609	0.297326	1.63555	0.904947	-2.70849	0.0067591	0.999563	3.96059	1	-2.55768	0.0114246	0.648444	2.79807	0.952473	Axi	MIF	CD74	MIF	CD74_CXCR2	-2.40687	0.01609	0.297326	1.80224	0.93346	-2.70849	0.0067591	0.999563	4.60438	1	-2.55768	0.0114246	0.648444	3.20331	0.96673	Control
CD4	B cells	MIF^CD74_CXCR4	MIF	CD74	MIF	CD74_CXCR4	-2.40687	0.01609	0.297326	1.63555	0.904947	-2.70849	0.0067591	0.999563	3.96059	1	-2.55768	0.0114246	0.648444	2.79807	0.952473	Axi	MIF	CD74	MIF	CD74_CXCR4	-2.40687	0.01609	0.297326	1.80224	0.93346	-2.70849	0.0067591	0.999563	4.60438	1	-2.55768	0.0114246	0.648444	3.20331	0.96673	Control
CD4	B cells	MIF^TNFRSF14	MIF	TNFRSF14	MIF	TNFRSF14	-2.40687	0.01609	0.297326	1.63555	0.904947	-0.519455	0.603443	0.999563	0.375589	0.29	-1.46316	0.309767	0.648444	1.00557	0.597473	Axi	MIF	TNFRSF14	MIF	TNFRSF14	-2.40687	0.01609	0.297326	1.80224	0.93346	-0.519455	0.603443	0.999563	0.460347	0.359155	-1.46316	0.309767	0.648444	1.13129	0.646308	Control
CD4	B cells	MMP9^CD44																					MMP9	CD44	MMP9	CD44	-1.98587	0.0470482		0.0237414	0.0185361	-1.42581	0.153923	0.999563	1.15523	0.739437	-1.70584	0.100486	0.999563	0.589484	0.378986	Control
CD4	B cells	MMP9^IFNAR1																					MMP9	IFNAR1	MMP9	IFNAR1	-1.98587	0.0470482		0.0237414	0.0185361	-0.102262	0.918549	0.999563	0.334376	0.295775	-1.04406	0.482799	0.999563	0.179059	0.157155	Control
CD4	B cells	MMP9^TLR9																					MMP9	TLR9	MMP9	TLR9	-1.98587	0.0470482		0.0237414	0.0185361	-1.97276	0.0485232	0.999563	0.25425	0.232394	-1.97931	0.0477857	0.999563	0.138996	0.125465	Control
CD4	B cells	NAMPT^ITGA5_ITGB1	NAMPT	ITGB1	NAMPT	ITGA5_ITGB1	-0.267042	0.789437	0.982867	0.132471	0.117847	-0.541998	0.58782	0.999563	0.687126	0.46	-0.40452	0.688628	0.991215	0.409799	0.288923	Axi	NAMPT	ITGB1	NAMPT	ITGA5_ITGB1	-0.267042	0.789437	0.982867	0.126542	0.112643	-0.541998	0.58782	0.999563	0.722009	0.464789	-0.40452	0.688628	0.991215	0.424276	0.288716	Control
CD4	B cells	NUCB2^ERAP1	NUCB2	ERAP1	NUCB2	ERAP1	-0.353508	0.723708	0.969129	0.249467	0.208535	0.72899	0.466008	0.999563	0.242004	0.23	0.187741	0.594858	0.984346	0.245735	0.219268	Axi	NUCB2	ERAP1	NUCB2	ERAP1	-0.353508	0.723708	0.969129	0.269832	0.21673	0.72899	0.466008	0.999563	0.208984	0.183099	0.187741	0.594858	0.984346	0.239408	0.199914	Control
CD4	B cells	PDGFB^S1PR1	PDGFB	S1PR1	PDGFB	S1PR1	-0.883594	0.376915	0.87447	0.0606641	0.0548012	1.17219	0.241121	0.999563	1.04237	0.65	0.144297	0.309018	0.937017	0.551519	0.352401	Axi	PDGFB	S1PR1	PDGFB	S1PR1	-0.883594	0.376915	0.87447	0.080146	0.0698669	1.17219	0.241121	0.999563	0.961076	0.65493	0.144297	0.309018	0.937017	0.520611	0.362398	Control
CD4	B cells	PKM^CD44	PKM	CD44	PKM	CD44	-0.74378	0.457009	0.903808	0.925375	0.662464	-1.42581	0.153923	0.999563	1.02803	0.69	-1.0848	0.305466	0.951685	0.976703	0.676232	Axi	PKM	CD44	PKM	CD44	-0.74378	0.457009	0.903808	0.927383	0.647814	-1.42581	0.153923	0.999563	1.15523	0.739437	-1.0848	0.305466	0.951685	1.0413	0.693625	Control
CD4	B cells	PSEN1^CD44	PSEN1	CD44	PSEN1	CD44	-0.047438	0.962164	0.998569	0.142748	0.129486	-1.42581	0.153923	0.999563	1.02803	0.69	-0.736624	0.558044	0.999066	0.585389	0.409743	Axi	PSEN1	CD44	PSEN1	CD44	-0.047438	0.962164	0.998569	0.134595	0.121673	-1.42581	0.153923	0.999563	1.15523	0.739437	-0.736624	0.558044	0.999066	0.644911	0.430555	Control
CD4	B cells	PSEN1^NOTCH2	PSEN1	NOTCH2	PSEN1	NOTCH2	-0.047438	0.962164	0.998569	0.142748	0.129486	1.00102	0.316819	0.999563	0.369475	0.3	0.476789	0.639492	0.999066	0.256111	0.214743	Axi	PSEN1	NOTCH2	PSEN1	NOTCH2	-0.047438	0.962164	0.998569	0.134595	0.121673	1.00102	0.316819	0.999563	0.294102	0.274648	0.476789	0.639492	0.999066	0.214348	0.19816	Control
CD4	B cells	RGMA^BMPR2	RGMA	BMPR2	RGMA	BMPR2	-1.15987	0.246101	0.806496	0.0226732	0.0179437	-0.936908	0.348806	0.999563	0.176416	0.15	-1.04839	0.297454	0.90303	0.0995445	0.0839719	Axi	RGMA	BMPR2	RGMA	BMPR2	-1.15987	0.246101	0.806496	0.0444745	0.036597	-0.936908	0.348806	0.999563	0.229796	0.211268	-1.04839	0.297454	0.90303	0.137135	0.123932	Control
CD4	B cells	S100A8^CD69	S100A8	CD69	S100A8	CD69	-0.967433	0.333328	0.849609	0.0386103	0.0315228	0.472574	0.636517	0.999563	0.673899	0.41	-0.247429	0.484922	0.924586	0.356255	0.220761	Axi	S100A8	CD69	S100A8	CD69	-0.967433	0.333328	0.849609	0.044715	0.0361217	0.472574	0.636517	0.999563	0.749828	0.43662	-0.247429	0.484922	0.924586	0.397271	0.236371	Control
CD4	B cells	S100A8^ITGB2	S100A8	ITGB2	S100A8	ITGB2	-0.967433	0.333328	0.849609	0.0386103	0.0315228	-1.04818	0.294554	0.999563	0.108059	0.1	-1.00781	0.313941	0.924586	0.0733345	0.0657614	Axi	S100A8	ITGB2	S100A8	ITGB2	-0.967433	0.333328	0.849609	0.044715	0.0361217	-1.04818	0.294554	0.999563	0.183124	0.161972	-1.00781	0.313941	0.924586	0.11392	0.0990468	Control
CD4	B cells	S100A9^ITGB2	S100A9	ITGB2	S100A9	ITGB2	-1.0652	0.286784	0.830415	0.0324357	0.0271581	-1.04818	0.294554	0.999563	0.108059	0.1	-1.05669	0.290669	0.914989	0.0702472	0.063579	Axi	S100A9	ITGB2	S100A9	ITGB2	-1.0652	0.286784	0.830415	0.0478811	0.0384981	-1.04818	0.294554	0.999563	0.183124	0.161972	-1.05669	0.290669	0.914989	0.115503	0.100235	Control
CD4	B cells	SELPLG^ITGB2	SELPLG	ITGB2	SELPLG	ITGB2	-0.585945	0.557912	0.939678	0.890812	0.634821	-1.04818	0.294554	0.999563	0.108059	0.1	-0.817064	0.426233	0.96962	0.499435	0.36741	Axi	SELPLG	ITGB2	SELPLG	ITGB2	-0.585945	0.557912	0.939678	0.903077	0.635932	-1.04818	0.294554	0.999563	0.183124	0.161972	-0.817064	0.426233	0.96962	0.5431	0.398952	Control
CD4	B cells	SELPLG^SELL	SELPLG	SELL	SELPLG	SELL	-0.585945	0.557912	0.939678	0.890812	0.634821	-1.45356	0.146069	0.999563	0.709184	0.48	-1.01975	0.351991	0.96962	0.799998	0.55741	Axi	SELPLG	SELL	SELPLG	SELL	-0.585945	0.557912	0.939678	0.903077	0.635932	-1.45356	0.146069	0.999563	0.984224	0.598592	-1.01975	0.351991	0.96962	0.94365	0.617262	Control
CD4	B cells	SEMA4D^CD72	SEMA4D	CD72	SEMA4D	CD72	-4.30838	1.64456e-05	0.0031735	0.341586	0.293404	-3.01654	0.00255677	0.719355	0.0830489	0.08	-3.66246	0.00128661	0.361264	0.212317	0.186702	Axi	SEMA4D	CD72	SEMA4D	CD72	-4.30838	1.64456e-05	0.0031735	0.503842	0.397814	-3.01654	0.00255677	0.719355	0.287645	0.21831	-3.66246	0.00128661	0.361264	0.395744	0.308062	Control
CD4	B cells	SIRPG^CD47	SIRPG	CD47	SIRPG	CD47	-0.491678	0.622947	0.952144	0.0648114	0.0562561	1.574	0.115486	0.999563	1.186	0.82	0.541163	0.369217	0.975854	0.625407	0.438128	Axi	SIRPG	CD47	SIRPG	CD47	-0.491678	0.622947	0.952144	0.0779325	0.0636882	1.574	0.115486	0.999563	0.854831	0.633803	0.541163	0.369217	0.975854	0.466382	0.348746	Control
CD4	B cells	SPINT1^ST14	SPINT1	ST14	SPINT1	ST14	0.653701	0.513304	0.923102	0.0229627	0.0213385	-0.0348362	0.97221	0.999563	0.232783	0.21	0.309433	0.742757	0.961333	0.127873	0.115669	Axi	SPINT1	ST14	SPINT1	ST14	0.653701	0.513304	0.923102	0.0198776	0.0185361	-0.0348362	0.97221	0.999563	0.208638	0.183099	0.309433	0.742757	0.961333	0.114258	0.100817	Control
CD4	B cells	SPON1^APP	SPON1	APP	SPON1	APP	-3.04677	0.00231311	0.102665	0.0427889	0.0397672	0.0202434	0.983849	0.999563	0.281674	0.24	-1.51327	0.493081	0.551114	0.162231	0.139884	Axi	SPON1	APP	SPON1	APP	-3.04677	0.00231311	0.102665	0.0938209	0.0812738	0.0202434	0.983849	0.999563	0.247911	0.21831	-1.51327	0.493081	0.551114	0.170866	0.149792	Control
CD4	B cells	SPON2^ITGA4	SPON2	ITGA4	SPON2	ITGA4	-2.70857	0.00675748	0.189137	0.0316006	0.028128	1.14151	0.253658	0.999563	0.499741	0.38	-0.783528	0.130208	0.59435	0.265671	0.204064	Axi	SPON2	ITGA4	SPON2	ITGA4	-2.70857	0.00675748	0.189137	0.0583399	0.0527567	1.14151	0.253658	0.999563	0.455985	0.394366	-0.783528	0.130208	0.59435	0.257163	0.223561	Control
CD4	B cells	SPON2^ITGB1	SPON2	ITGB1	SPON2	ITGB1	-2.70857	0.00675748	0.189137	0.0316006	0.028128	-0.541998	0.58782	0.999563	0.687126	0.46	-1.62528	0.297289	0.59435	0.359363	0.244064	Axi	SPON2	ITGB1	SPON2	ITGB1	-2.70857	0.00675748	0.189137	0.0583399	0.0527567	-0.541998	0.58782	0.999563	0.722009	0.464789	-1.62528	0.297289	0.59435	0.390175	0.258773	Control
CD4	B cells	SPON2^ITGB2	SPON2	ITGB2	SPON2	ITGB2	-2.70857	0.00675748	0.189137	0.0316006	0.028128	-1.04818	0.294554	0.999563	0.108059	0.1	-1.87837	0.150656	0.59435	0.0698297	0.064064	Axi	SPON2	ITGB2	SPON2	ITGB2	-2.70857	0.00675748	0.189137	0.0583399	0.0527567	-1.04818	0.294554	0.999563	0.183124	0.161972	-1.87837	0.150656	0.59435	0.120732	0.107364	Control
CD4	B cells	SPTAN1^PTPRA	SPTAN1	PTPRA	SPTAN1	PTPRA	-1.3467	0.178078	0.736159	0.810471	0.57614	-0.388521	0.69763	0.999563	0.303152	0.27	-0.867609	0.437854	0.867861	0.556812	0.42307	Axi	SPTAN1	PTPRA	SPTAN1	PTPRA	-1.3467	0.178078	0.736159	0.85171	0.597433	-0.388521	0.69763	0.999563	0.347506	0.309859	-0.867609	0.437854	0.867861	0.599608	0.453646	Control
CD4	B cells	ST6GAL1^CD22	ST6GAL1	CD22	ST6GAL1	CD22	-0.307279	0.758631	0.976721	0.238662	0.20805	-0.446971	0.654896	0.999563	0.272742	0.22	-0.377125	0.706764	0.988142	0.255702	0.214025	Axi	ST6GAL1	CD22	ST6GAL1	CD22	-0.307279	0.758631	0.976721	0.233152	0.205798	-0.446971	0.654896	0.999563	0.429964	0.330986	-0.377125	0.706764	0.988142	0.331558	0.268392	Control
CD4	B cells	TGFB1^ACVR1_TGFBR1_TGFBR2	TGFB1	TGFBR2	TGFB1	ACVR1_TGFBR1_TGFBR2	2.16656	0.0302687	0.40488	1.74297	0.887003	0.000569441	0.999546	0.999563	0.885679	0.58	1.08356	0.514907	0.702222	1.31432	0.733501	Axi	TGFB1	TGFBR2	TGFB1	ACVR1_TGFBR1_TGFBR2	2.16656	0.0302687	0.40488	1.51206	0.834125	0.000569441	0.999546	0.999563	0.887179	0.605634	1.08356	0.514907	0.702222	1.19962	0.71988	Control
CD4	B cells	TGFB1^ACVR1_TGFBR2	TGFB1	TGFBR2	TGFB1	ACVR1_TGFBR2	2.16656	0.0302687	0.40488	1.74297	0.887003	0.000569441	0.999546	0.999563	0.885679	0.58	1.08356	0.514907	0.702222	1.31432	0.733501	Axi	TGFB1	TGFBR2	TGFB1	ACVR1_TGFBR2	2.16656	0.0302687	0.40488	1.51206	0.834125	0.000569441	0.999546	0.999563	0.887179	0.605634	1.08356	0.514907	0.702222	1.19962	0.71988	Control
CD4	B cells	TGFB1^ACVR1B_TGFBR2	TGFB1	TGFBR2	TGFB1	ACVR1B_TGFBR2	2.16656	0.0302687	0.40488	1.74297	0.887003	0.000569441	0.999546	0.999563	0.885679	0.58	1.08356	0.514907	0.702222	1.31432	0.733501	Axi	TGFB1	TGFBR2	TGFB1	ACVR1B_TGFBR2	2.16656	0.0302687	0.40488	1.51206	0.834125	0.000569441	0.999546	0.999563	0.887179	0.605634	1.08356	0.514907	0.702222	1.19962	0.71988	Control
CD4	B cells	TGFB1^CXCR4	TGFB1	CXCR4	TGFB1	CXCR4	2.16656	0.0302687	0.40488	1.74297	0.887003	3.30708	0.000942751	0.482421	3.21494	0.98	2.73682	0.0156057	0.44365	2.47896	0.933501	Axi	TGFB1	CXCR4	TGFB1	CXCR4	2.16656	0.0302687	0.40488	1.51206	0.834125	3.30708	0.000942751	0.482421	2.41088	0.929577	2.73682	0.0156057	0.44365	1.96147	0.881851	Control
CD4	B cells	TGFB1^ITGB1	TGFB1	ITGB1	TGFB1	ITGB1	2.16656	0.0302687	0.40488	1.74297	0.887003	-0.541998	0.58782	0.999563	0.687126	0.46	0.812279	0.309044	0.702222	1.21505	0.673501	Axi	TGFB1	ITGB1	TGFB1	ITGB1	2.16656	0.0302687	0.40488	1.51206	0.834125	-0.541998	0.58782	0.999563	0.722009	0.464789	0.812279	0.309044	0.702222	1.11703	0.649457	Control
CD4	B cells	TGFB1^LPP	TGFB1	LPP	TGFB1	LPP	2.16656	0.0302687	0.40488	1.74297	0.887003	-1.04458	0.296218	0.999563	0.127946	0.11	0.560989	0.163243	0.702222	0.935457	0.498501	Axi	TGFB1	LPP	TGFB1	LPP	2.16656	0.0302687	0.40488	1.51206	0.834125	-1.04458	0.296218	0.999563	0.195592	0.161972	0.560989	0.163243	0.702222	0.853826	0.498049	Control
CD4	B cells	TGFB1^TGFBR1_TGFBR2	TGFB1	TGFBR2	TGFB1	TGFBR1_TGFBR2	2.16656	0.0302687	0.40488	1.74297	0.887003	0.000569441	0.999546	0.999563	0.885679	0.58	1.08356	0.514907	0.702222	1.31432	0.733501	Axi	TGFB1	TGFBR2	TGFB1	TGFBR1_TGFBR2	2.16656	0.0302687	0.40488	1.51206	0.834125	0.000569441	0.999546	0.999563	0.887179	0.605634	1.08356	0.514907	0.702222	1.19962	0.71988	Control
CD4	B cells	THBS1^CD47	THBS1	CD47	THBS1	CD47	0.605572	0.544799	0.933816	0.0435727	0.0334627	1.574	0.115486	0.999563	1.186	0.82	1.08979	0.330143	0.96669	0.614788	0.426731	Axi	THBS1	CD47	THBS1	CD47	0.605572	0.544799	0.933816	0.0323375	0.026616	1.574	0.115486	0.999563	0.854831	0.633803	1.08979	0.330143	0.96669	0.443584	0.330209	Control
CD4	B cells	THBS1^ITGA3_ITGB1	THBS1	ITGB1	THBS1	ITGA3_ITGB1	0.605572	0.544799	0.933816	0.0435727	0.0334627	-0.541998	0.58782	0.999563	0.687126	0.46	0.0317874	0.566309	0.96669	0.365349	0.246731	Axi	THBS1	ITGB1	THBS1	ITGA3_ITGB1	0.605572	0.544799	0.933816	0.0323375	0.026616	-0.541998	0.58782	0.999563	0.722009	0.464789	0.0317874	0.566309	0.96669	0.377173	0.245702	Control
CD4	B cells	THBS1^ITGA4	THBS1	ITGA4	THBS1	ITGA4	0.605572	0.544799	0.933816	0.0435727	0.0334627	1.14151	0.253658	0.999563	0.499741	0.38	0.873541	0.399228	0.96669	0.271657	0.206731	Axi	THBS1	ITGA4	THBS1	ITGA4	0.605572	0.544799	0.933816	0.0323375	0.026616	1.14151	0.253658	0.999563	0.455985	0.394366	0.873541	0.399228	0.96669	0.244161	0.210491	Control
CD4	B cells	THBS3^ITGA3_ITGB1	THBS3	ITGB1	THBS3	ITGA3_ITGB1	0.436938	0.662156		0.0160636	0.014549	-0.541998	0.58782	0.999563	0.687126	0.46	-0.0525298	0.624988	0.999563	0.351595	0.237274	Axi	THBS3	ITGB1	THBS3	ITGA3_ITGB1	0.436938	0.662156		0.0142809	0.0128327	-0.541998	0.58782	0.999563	0.722009	0.464789	-0.0525298	0.624988	0.999563	0.368145	0.238811	Control
CD4	B cells	TIMP1^CD63	TIMP1	CD63	TIMP1	CD63	-5.56796	2.57745e-08	2.08099e-05	0.287724	0.21581	-0.950373	0.341923	0.999563	0.555939	0.45	-3.25916	0.170961	0.499792	0.421832	0.332905	Axi	TIMP1	CD63	TIMP1	CD63	-5.56796	2.57745e-08	2.08099e-05	0.548443	0.338403	-0.950373	0.341923	0.999563	0.650543	0.514085	-3.25916	0.170961	0.499792	0.599493	0.426244	Control
CD4	B cells	TIMP2^CD44	TIMP2	CD44	TIMP2	CD44	0.0129228	0.989689	0.999019	0.0550534	0.0499515	-1.42581	0.153923	0.999563	1.02803	0.69	-0.706444	0.571806	0.999291	0.541542	0.369976	Axi	TIMP2	CD44	TIMP2	CD44	0.0129228	0.989689	0.999019	0.0540592	0.0494297	-1.42581	0.153923	0.999563	1.15523	0.739437	-0.706444	0.571806	0.999291	0.604643	0.394433	Control
CD4	B cells	TIMP2^ITGB1	TIMP2	ITGB1	TIMP2	ITGB1	0.0129228	0.989689	0.999019	0.0550534	0.0499515	-0.541998	0.58782	0.999563	0.687126	0.46	-0.264537	0.788755	0.999291	0.37109	0.254976	Axi	TIMP2	ITGB1	TIMP2	ITGB1	0.0129228	0.989689	0.999019	0.0540592	0.0494297	-0.541998	0.58782	0.999563	0.722009	0.464789	-0.264537	0.788755	0.999291	0.388034	0.257109	Control
CD4	B cells	TNF^TNFRSF1B	TNF	TNFRSF1B	TNF	TNFRSF1B	2.53047	0.0113909	0.249432	0.209738	0.165858	0.925452	0.354731	0.999563	0.231259	0.2	1.72796	0.183061	0.624498	0.220499	0.182929	Axi	TNF	TNFRSF1B	TNF	TNFRSF1B	2.53047	0.0113909	0.249432	0.125177	0.102662	0.925452	0.354731	0.999563	0.236393	0.211268	1.72796	0.183061	0.624498	0.180785	0.156965	Control
CD4	B cells	TNF^TRADD	TNF	TRADD	TNF	TRADD	2.53047	0.0113909	0.249432	0.209738	0.165858	0.747651	0.454671	0.999563	0.285972	0.26	1.63906	0.233031	0.624498	0.247855	0.212929	Axi	TNF	TRADD	TNF	TRADD	2.53047	0.0113909	0.249432	0.125177	0.102662	0.747651	0.454671	0.999563	0.255532	0.246479	1.63906	0.233031	0.624498	0.190355	0.17457	Control
CD4	B cells	TNF^VSIR	TNF	VSIR	TNF	VSIR	2.53047	0.0113909	0.249432	0.209738	0.165858	0.600958	0.547868	0.999563	0.197829	0.16	1.56571	0.279629	0.624498	0.203784	0.162929	Axi	TNF	VSIR	TNF	VSIR	2.53047	0.0113909	0.249432	0.125177	0.102662	0.600958	0.547868	0.999563	0.176474	0.161972	1.56571	0.279629	0.624498	0.150826	0.132317	Control
CD4	B cells	TNFSF10^CCR6	TNFSF10	CCR6	TNFSF10	CCR6	-2.01777	0.0436151	0.460085	0.348618	0.285645	-0.0820801	0.934583	0.999563	0.329141	0.27	-1.04993	0.489099	0.729824	0.33888	0.277823	Axi	TNFSF10	CCR6	TNFSF10	CCR6	-2.01777	0.0436151	0.460085	0.400978	0.315114	-0.0820801	0.934583	0.999563	0.368777	0.295775	-1.04993	0.489099	0.729824	0.384877	0.305444	Control
CD4	B cells	TNFSF10^TNFRSF10A	TNFSF10	TNFRSF10A	TNFSF10	TNFRSF10A	-2.01777	0.0436151	0.460085	0.348618	0.285645	0.822463	0.410813	0.999563	0.268439	0.24	-0.597654	0.227214	0.729824	0.308529	0.262823	Axi	TNFSF10	TNFRSF10A	TNFSF10	TNFRSF10A	-2.01777	0.0436151	0.460085	0.400978	0.315114	0.822463	0.410813	0.999563	0.19495	0.176056	-0.597654	0.227214	0.729824	0.297964	0.245585	Control
CD4	B cells	TNFSF13B^CD40	TNFSF13B	CD40	TNFSF13B	CD40	-3.03919	0.00237215	0.103742	0.186018	0.147915	0.181769	0.855764	0.999563	0.849786	0.62	-1.42871	0.429068	0.551652	0.517902	0.383957	Axi	TNFSF13B	CD40	TNFSF13B	CD40	-3.03919	0.00237215	0.103742	0.288815	0.211027	0.181769	0.855764	0.999563	0.844716	0.570423	-1.42871	0.429068	0.551652	0.566765	0.390725	Control
CD4	B cells	TNFSF13B^HLA-DPB1	TNFSF13B	HLA-DPB1	TNFSF13B	HLA-DPB1	-3.03919	0.00237215	0.103742	0.186018	0.147915	-2.63502	0.00841315	0.999563	1.52743	0.83	-2.83711	0.00539265	0.551652	0.856726	0.488957	Axi	TNFSF13B	HLA-DPB1	TNFSF13B	HLA-DPB1	-3.03919	0.00237215	0.103742	0.288815	0.211027	-2.63502	0.00841315	0.999563	2.22883	0.957746	-2.83711	0.00539265	0.551652	1.25882	0.584387	Control
CD4	B cells	TNFSF13B^TNFRSF13B	TNFSF13B	TNFRSF13B	TNFSF13B	TNFRSF13B	-3.03919	0.00237215	0.103742	0.186018	0.147915	-1.46174	0.143812	0.999563	0.494817	0.36	-2.25047	0.0730922	0.551652	0.340418	0.253957	Axi	TNFSF13B	TNFRSF13B	TNFSF13B	TNFRSF13B	-3.03919	0.00237215	0.103742	0.288815	0.211027	-1.46174	0.143812	0.999563	0.628067	0.43662	-2.25047	0.0730922	0.551652	0.458441	0.323823	Control
CD4	B cells	TNFSF13B^TNFRSF13C	TNFSF13B	TNFRSF13C	TNFSF13B	TNFRSF13C	-3.03919	0.00237215	0.103742	0.186018	0.147915	-1.39884	0.161861	0.999563	0.735806	0.58	-2.21902	0.0821164	0.551652	0.460912	0.363957	Axi	TNFSF13B	TNFRSF13C	TNFSF13B	TNFRSF13C	-3.03919	0.00237215	0.103742	0.288815	0.211027	-1.39884	0.161861	0.999563	0.890988	0.633803	-2.21902	0.0821164	0.551652	0.589901	0.422415	Control
CD4	B cells	TNFSF14^TNFRSF14	TNFSF14	TNFRSF14	TNFSF14	TNFRSF14	-1.30295	0.19259	0.75447	0.134652	0.117362	-0.519455	0.603443	0.999563	0.375589	0.29	-0.911205	0.398017	0.877016	0.25512	0.203681	Axi	TNFSF14	TNFRSF14	TNFSF14	TNFRSF14	-1.30295	0.19259	0.75447	0.156277	0.135456	-0.519455	0.603443	0.999563	0.460347	0.359155	-0.911205	0.398017	0.877016	0.308312	0.247306	Control
CD4	B cells	TNFSF9^FCRL1	TNFSF9	FCRL1	TNFSF9	FCRL1	-0.281798	0.778098	0.981095	0.0219322	0.0189137	-2.25371	0.0242147	0.999563	0.154745	0.14	-1.26775	0.401156	0.990329	0.0883385	0.0794568	Axi	TNFSF9	FCRL1	TNFSF9	FCRL1	-0.281798	0.778098	0.981095	0.023795	0.0194867	-2.25371	0.0242147	0.999563	0.380676	0.323944	-1.26775	0.401156	0.990329	0.202236	0.171715	Control
CD4	B cells	TNFSF9^HLA-DPA1	TNFSF9	HLA-DPA1	TNFSF9	HLA-DPA1	-0.281798	0.778098	0.981095	0.0219322	0.0189137	-2.26921	0.0232557	0.999563	2.04197	0.94	-1.2755	0.400677	0.990329	1.03195	0.479457	Axi	TNFSF9	HLA-DPA1	TNFSF9	HLA-DPA1	-0.281798	0.778098	0.981095	0.023795	0.0194867	-2.26921	0.0232557	0.999563	2.6096	0.971831	-1.2755	0.400677	0.990329	1.3167	0.495659	Control
CD4	B cells	TOR2A^ATP5F1B	TOR2A	ATP5F1B	TOR2A	ATP5F1B	-0.720179	0.471415	0.911061	0.113835	0.101843	0.44192	0.658547	0.999563	1.16959	0.78	-0.139129	0.564981	0.955312	0.641711	0.440921	Axi	TOR2A	ATP5F1B	TOR2A	ATP5F1B	-0.720179	0.471415	0.911061	0.117159	0.102662	0.44192	0.658547	0.999563	1.08852	0.767606	-0.139129	0.564981	0.955312	0.602839	0.435134	Control
CD4	B cells	TXLNA^STX4	TXLNA	STX4	TXLNA	STX4	-0.673454	0.500658	0.922238	0.125481	0.113967	-0.408891	0.68262	0.999563	0.216659	0.2	-0.541173	0.591639	0.9609	0.17107	0.156984	Axi	TXLNA	STX4	TXLNA	STX4	-0.673454	0.500658	0.922238	0.133059	0.11692	-0.408891	0.68262	0.999563	0.285784	0.267606	-0.541173	0.591639	0.9609	0.209422	0.192263	Control
CD4	B cells	VIM^CD44	VIM	CD44	VIM	CD44	-1.02962	0.303189	0.84001	2.38112	0.937439	-1.42581	0.153923	0.999563	1.02803	0.69	-1.22772	0.228556	0.919786	1.70458	0.81372	Axi	VIM	CD44	VIM	CD44	-1.02962	0.303189	0.84001	2.52988	0.959601	-1.42581	0.153923	0.999563	1.15523	0.739437	-1.22772	0.228556	0.919786	1.84255	0.849519	Control
CD4	B cells	WNT1^RYK	WNT1	RYK	WNT1	RYK	-1.42635	0.153768	0.706646	0.0247441	0.0227934	-0.800856	0.423215	0.999563	0.317988	0.29	-1.1136	0.288492	0.853104	0.171366	0.156397	Axi	WNT1	RYK	WNT1	RYK	-1.42635	0.153768	0.706646	0.0337728	0.0308935	-0.800856	0.423215	0.999563	0.368691	0.316901	-1.1136	0.288492	0.853104	0.201232	0.173897	Control
CD4	CD4	ACTR2^ADRB2	ACTR2	ADRB2	ACTR2	ADRB2	-0.827353	0.408037	0.886228	0.862779	0.628031	0.623119	0.533206	0.927038	0.218841	0.166343	-0.102117	0.470622	0.906633	0.54081	0.397187	Axi	ACTR2	ADRB2	ACTR2	ADRB2	-0.827353	0.408037	0.886228	0.887641	0.639259	0.623119	0.533206	0.927038	0.182393	0.138308	-0.102117	0.470622	0.906633	0.535017	0.388783	Control
CD4	CD4	ACTR2^LDLR	ACTR2	LDLR	ACTR2	LDLR	-0.827353	0.408037	0.886228	0.862779	0.628031	-1.71099	0.0870831	0.596622	0.0299565	0.0271581	-1.26917	0.24756	0.741425	0.446368	0.327595	Axi	ACTR2	LDLR	ACTR2	LDLR	-0.827353	0.408037	0.886228	0.887641	0.639259	-1.71099	0.0870831	0.596622	0.0571643	0.0513308	-1.26917	0.24756	0.741425	0.472403	0.345295	Control
CD4	CD4	ADA^DPP4	ADA	DPP4	ADA	DPP4	-1.29556	0.195126	0.756572	0.140994	0.126091	-2.67421	0.00749046	0.199543	0.16327	0.140155	-1.98489	0.101308	0.478057	0.152132	0.133123	Axi	ADA	DPP4	ADA	DPP4	-1.29556	0.195126	0.756572	0.169657	0.148289	-2.67421	0.00749046	0.199543	0.232806	0.188688	-1.98489	0.101308	0.478057	0.201232	0.168489	Control
CD4	CD4	ADAM10^CADM1	ADAM10	CADM1	ADAM10	CADM1	-1.04462	0.296199	0.834913	0.322158	0.275461	0.462324	0.643849	0.956141	0.0598909	0.0475267	-0.291147	0.470024	0.895527	0.191024	0.161494	Axi	ADAM10	CADM1	ADAM10	CADM1	-1.04462	0.296199	0.834913	0.339384	0.280418	0.462324	0.643849	0.956141	0.0554033	0.043251	-0.291147	0.470024	0.895527	0.197394	0.161835	Control
CD4	CD4	ADAM10^CD44	ADAM10	CD44	ADAM10	CD44	-1.04462	0.296199	0.834913	0.322158	0.275461	-2.88354	0.00393232	0.140085	1.47044	0.856935	-1.96408	0.150066	0.487499	0.8963	0.566198	Axi	ADAM10	CD44	ADAM10	CD44	-1.04462	0.296199	0.834913	0.339384	0.280418	-2.88354	0.00393232	0.140085	1.64898	0.89924	-1.96408	0.150066	0.487499	0.994183	0.589829	Control
CD4	CD4	ADAM10^IL6R	ADAM10	IL6R	ADAM10	IL6R	-1.04462	0.296199	0.834913	0.322158	0.275461	-2.32744	0.0199417	0.329101	0.108918	0.0989331	-1.68603	0.15807	0.582007	0.215538	0.187197	Axi	ADAM10	IL6R	ADAM10	IL6R	-1.04462	0.296199	0.834913	0.339384	0.280418	-2.32744	0.0199417	0.329101	0.158853	0.138308	-1.68603	0.15807	0.582007	0.249118	0.209363	Control
CD4	CD4	ADAM10^NOTCH1	ADAM10	NOTCH1	ADAM10	NOTCH1	-1.04462	0.296199	0.834913	0.322158	0.275461	-0.475688	0.634296	0.954804	0.0772757	0.0698351	-0.760154	0.465248	0.894859	0.199717	0.172648	Axi	ADAM10	NOTCH1	ADAM10	NOTCH1	-1.04462	0.296199	0.834913	0.339384	0.280418	-0.475688	0.634296	0.954804	0.0782444	0.0703422	-0.760154	0.465248	0.894859	0.208814	0.17538	Control
CD4	CD4	ADAM10^NOTCH2	ADAM10	NOTCH2	ADAM10	NOTCH2	-1.04462	0.296199	0.834913	0.322158	0.275461	-0.0716015	0.942919	0.996251	0.109736	0.102328	-0.55811	0.619559	0.915582	0.215947	0.188894	Axi	ADAM10	NOTCH2	ADAM10	NOTCH2	-1.04462	0.296199	0.834913	0.339384	0.280418	-0.0716015	0.942919	0.996251	0.104306	0.0936312	-0.55811	0.619559	0.915582	0.221845	0.187025	Control
CD4	CD4	ADAM10^TSPAN14	ADAM10	TSPAN14	ADAM10	TSPAN14	-1.04462	0.296199	0.834913	0.322158	0.275461	-1.68409	0.0921647	0.607638	0.385477	0.320563	-1.36435	0.194182	0.721276	0.353818	0.298012	Axi	ADAM10	TSPAN14	ADAM10	TSPAN14	-1.04462	0.296199	0.834913	0.339384	0.280418	-1.68409	0.0921647	0.607638	0.426932	0.347909	-1.36435	0.194182	0.721276	0.383158	0.314163	Control
CD4	CD4	ADAM10^TSPAN17	ADAM10	TSPAN17	ADAM10	TSPAN17	-1.04462	0.296199	0.834913	0.322158	0.275461	-1.18779	0.234916	0.796251	0.140087	0.126576	-1.11621	0.265557	0.815582	0.231122	0.201018	Axi	ADAM10	TSPAN17	ADAM10	TSPAN17	-1.04462	0.296199	0.834913	0.339384	0.280418	-1.18779	0.234916	0.796251	0.165042	0.144487	-1.11621	0.265557	0.815582	0.252213	0.212452	Control
CD4	CD4	ADAM10^TSPAN5	ADAM10	TSPAN5	ADAM10	TSPAN5	-1.04462	0.296199	0.834913	0.322158	0.275461	0.253005	0.800265	0.984479	0.156842	0.138215	-0.395807	0.548232	0.909696	0.2395	0.206838	Axi	ADAM10	TSPAN5	ADAM10	TSPAN5	-1.04462	0.296199	0.834913	0.339384	0.280418	0.253005	0.800265	0.984479	0.142172	0.122624	-0.395807	0.548232	0.909696	0.240778	0.201521	Control
CD4	CD4	ADAM12^ITGB1	ADAM12	ITGB1	ADAM12	ITGB1	-0.761983	0.44607	0.900065	0.0131652	0.0126091	-1.41985	0.155652	0.706646	1.11404	0.714355	-1.09092	0.300861	0.803355	0.563601	0.363482	Axi	ADAM12	ITGB1	ADAM12	ITGB1	-0.761983	0.44607	0.900065	0.0240742	0.0213878	-1.41985	0.155652	0.706646	1.15744	0.706749	-1.09092	0.300861	0.803355	0.590756	0.364068	Control
CD4	CD4	ADAM12^SDC4	ADAM12	SDC4	ADAM12	SDC4	-0.761983	0.44607	0.900065	0.0131652	0.0126091	-0.758276	0.448285	0.902096	0.0418167	0.0378274	-0.76013	0.447178	0.90108	0.0274909	0.0252182	Axi	ADAM12	SDC4	ADAM12	SDC4	-0.761983	0.44607	0.900065	0.0240742	0.0213878	-0.758276	0.448285	0.902096	0.0479123	0.0442015	-0.76013	0.447178	0.90108	0.0359933	0.0327947	Control
CD4	CD4	ADAM15^ITGA5	ADAM15	ITGA5	ADAM15	ITGA5	2.19943	0.0278471	0.395341	0.141453	0.128031	-0.0522749	0.95831	0.998569	0.243455	0.206111	1.07358	0.493078	0.696955	0.192454	0.167071	Axi	ADAM15	ITGA5	ADAM15	ITGA5	2.19943	0.0278471	0.395341	0.096318	0.0888783	-0.0522749	0.95831	0.998569	0.236439	0.202471	1.07358	0.493078	0.696955	0.166379	0.145675	Control
CD4	CD4	ADAM15^ITGAV	ADAM15	ITGAV	ADAM15	ITGAV	2.19943	0.0278471	0.395341	0.141453	0.128031	0.356418	0.721527	0.969129	0.0581085	0.0548012	1.27793	0.374687	0.682235	0.0997806	0.0914161	Axi	ADAM15	ITGAV	ADAM15	ITGAV	2.19943	0.0278471	0.395341	0.096318	0.0888783	0.356418	0.721527	0.969129	0.0531568	0.0484791	1.27793	0.374687	0.682235	0.0747374	0.0686787	Control
CD4	CD4	ADAM15^ITGB1	ADAM15	ITGB1	ADAM15	ITGB1	2.19943	0.0278471	0.395341	0.141453	0.128031	-1.41985	0.155652	0.706646	1.11404	0.714355	0.389793	0.0917494	0.550994	0.627745	0.421193	Axi	ADAM15	ITGB1	ADAM15	ITGB1	2.19943	0.0278471	0.395341	0.096318	0.0888783	-1.41985	0.155652	0.706646	1.15744	0.706749	0.389793	0.0917494	0.550994	0.626878	0.397814	Control
CD4	CD4	ADAM17^IL6R	ADAM17	IL6R	ADAM17	IL6R	0.458236	0.646783	0.956141	0.147048	0.132396	-2.32744	0.0199417	0.329101	0.108918	0.0989331	-0.934603	0.333362	0.642621	0.127983	0.115664	Axi	ADAM17	IL6R	ADAM17	IL6R	0.458236	0.646783	0.956141	0.130558	0.114544	-2.32744	0.0199417	0.329101	0.158853	0.138308	-0.934603	0.333362	0.642621	0.144705	0.126426	Control
CD4	CD4	ADAM17^ITGA5	ADAM17	ITGA5	ADAM17	ITGA5	0.458236	0.646783	0.956141	0.147048	0.132396	-0.0522749	0.95831	0.998569	0.243455	0.206111	0.20298	0.802546	0.977355	0.195252	0.169253	Axi	ADAM17	ITGA5	ADAM17	ITGA5	0.458236	0.646783	0.956141	0.130558	0.114544	-0.0522749	0.95831	0.998569	0.236439	0.202471	0.20298	0.802546	0.977355	0.183498	0.158508	Control
CD4	CD4	ADAM17^ITGB1	ADAM17	ITGB1	ADAM17	ITGB1	0.458236	0.646783	0.956141	0.147048	0.132396	-1.41985	0.155652	0.706646	1.11404	0.714355	-0.480806	0.401217	0.831393	0.630543	0.423375	Axi	ADAM17	ITGB1	ADAM17	ITGB1	0.458236	0.646783	0.956141	0.130558	0.114544	-1.41985	0.155652	0.706646	1.15744	0.706749	-0.480806	0.401217	0.831393	0.643998	0.410646	Control
CD4	CD4	ADAM17^NOTCH1	ADAM17	NOTCH1	ADAM17	NOTCH1	0.458236	0.646783	0.956141	0.147048	0.132396	-0.475688	0.634296	0.954804	0.0772757	0.0698351	-0.00872626	0.64054	0.955472	0.112162	0.101115	Axi	ADAM17	NOTCH1	ADAM17	NOTCH1	0.458236	0.646783	0.956141	0.130558	0.114544	-0.475688	0.634296	0.954804	0.0782444	0.0703422	-0.00872626	0.64054	0.955472	0.104401	0.092443	Control
CD4	CD4	ADAM17^RHBDF2	ADAM17	RHBDF2	ADAM17	RHBDF2	0.458236	0.646783	0.956141	0.147048	0.132396	-0.899007	0.368649	0.870285	0.11903	0.103783	-0.220386	0.507716	0.913213	0.133039	0.118089	Axi	ADAM17	RHBDF2	ADAM17	RHBDF2	0.458236	0.646783	0.956141	0.130558	0.114544	-0.899007	0.368649	0.870285	0.144185	0.127852	-0.220386	0.507716	0.913213	0.137371	0.121198	Control
CD4	CD4	ADAM9^ITGA3	ADAM9	ITGA3	ADAM9	ITGA3	0.283405	0.776867		0.0172822	0.0164888	-1.81069	0.070189	0.558354	0.0189196	0.0184287	-0.763642	0.423528	0.558354	0.0181009	0.0174588	Axi	ADAM9	ITGA3	ADAM9	ITGA3	0.283405	0.776867		0.0158445	0.0142586	-1.81069	0.070189	0.558354	0.0318261	0.0285171	-0.763642	0.423528	0.558354	0.0238353	0.0213878	Control
CD4	CD4	ADAM9^ITGA6	ADAM9	ITGA6	ADAM9	ITGA6	0.283405	0.776867		0.0172822	0.0164888	-0.171659	0.863706	0.98839	0.103547	0.0960233	0.0558731	0.820286	0.98839	0.0604146	0.0562561	Axi	ADAM9	ITGA6	ADAM9	ITGA6	0.283405	0.776867		0.0158445	0.0142586	-0.171659	0.863706	0.98839	0.105689	0.095057	0.0558731	0.820286	0.98839	0.060767	0.0546578	Control
CD4	CD4	ADAM9^ITGAV	ADAM9	ITGAV	ADAM9	ITGAV	0.283405	0.776867		0.0172822	0.0164888	0.356418	0.721527	0.969129	0.0581085	0.0548012	0.319912	0.749197	0.969129	0.0376953	0.035645	Axi	ADAM9	ITGAV	ADAM9	ITGAV	0.283405	0.776867		0.0158445	0.0142586	0.356418	0.721527	0.969129	0.0531568	0.0484791	0.319912	0.749197	0.969129	0.0345006	0.0313688	Control
CD4	CD4	ADAM9^ITGB1	ADAM9	ITGB1	ADAM9	ITGB1	0.283405	0.776867		0.0172822	0.0164888	-1.41985	0.155652	0.706646	1.11404	0.714355	-0.568222	0.466259	0.706646	0.56566	0.365422	Axi	ADAM9	ITGB1	ADAM9	ITGB1	0.283405	0.776867		0.0158445	0.0142586	-1.41985	0.155652	0.706646	1.15744	0.706749	-0.568222	0.466259	0.706646	0.586642	0.360504	Control
CD4	CD4	ADO^ADORA2A	ADO	ADORA2A	ADO	ADORA2A	-0.0284642	0.977292	0.998569	0.0663304	0.0601358	-1.24686	0.212451	0.772352	0.0663394	0.0596508	-0.63766	0.594871	0.88546	0.0663349	0.0598933	Axi	ADO	ADORA2A	ADO	ADORA2A	-0.0284642	0.977292	0.998569	0.0631705	0.0579848	-1.24686	0.212451	0.772352	0.0812823	0.0755703	-0.63766	0.594871	0.88546	0.0722264	0.0667776	Control
CD4	CD4	AFDN^EPHB6	AFDN	EPHB6	AFDN	EPHB6	0.775156	0.438247	0.896632	0.156428	0.137245	-0.52877	0.596965	0.945772	0.121658	0.105723	0.123193	0.517606	0.921202	0.139043	0.121484	Axi	AFDN	EPHB6	AFDN	EPHB6	0.775156	0.438247	0.896632	0.131725	0.112643	-0.52877	0.596965	0.945772	0.108687	0.085076	0.123193	0.517606	0.921202	0.120206	0.0988593	Control
CD4	CD4	AGTRAP^RACK1	AGTRAP	RACK1	AGTRAP	RACK1	-0.0537792	0.957111	0.998369	0.154466	0.141125	-0.767283	0.442913	0.899089	2.83365	0.996605	-0.410531	0.700012	0.948729	1.49406	0.568865	Axi	AGTRAP	RACK1	AGTRAP	RACK1	-0.0537792	0.957111	0.998369	0.155535	0.137833	-0.767283	0.442913	0.899089	2.82127	0.997148	-0.410531	0.700012	0.948729	1.4884	0.56749	Control
CD4	CD4	ALCAM^CD6	ALCAM	CD6	ALCAM	CD6	0.829923	0.406582	0.886228	0.0426867	0.0392823	-3.39359	0.000689823	0.0482692	1.02876	0.686227	-1.28183	0.203636	0.467249	0.535722	0.362755	Axi	ALCAM	CD6	ALCAM	CD6	0.829923	0.406582	0.886228	0.032852	0.0308935	-3.39359	0.000689823	0.0482692	1.20194	0.737643	-1.28183	0.203636	0.467249	0.617395	0.384268	Control
CD4	CD4	APP^AGER	APP	AGER	APP	AGER	1.37626	0.168741	0.725864	0.186926	0.165373	-0.881182	0.378219	0.87556	0.0230616	0.0218235	0.247539	0.27348	0.800712	0.104994	0.0935984	Axi	APP	AGER	APP	AGER	1.37626	0.168741	0.725864	0.128607	0.112643	-0.881182	0.378219	0.87556	0.0295938	0.0256654	0.247539	0.27348	0.800712	0.0791006	0.069154	Control
CD4	CD4	APP^CD74	APP	CD74	APP	CD74	1.37626	0.168741	0.725864	0.186926	0.165373	-1.82444	0.0680856	0.555702	1.17626	0.691077	-0.22409	0.118413	0.640783	0.681592	0.428225	Axi	APP	CD74	APP	CD74	1.37626	0.168741	0.725864	0.128607	0.112643	-1.82444	0.0680856	0.555702	1.75633	0.85076	-0.22409	0.118413	0.640783	0.94247	0.481702	Control
CD4	CD4	APP^LRP10	APP	LRP10	APP	LRP10	1.37626	0.168741	0.725864	0.186926	0.165373	-1.64065	0.10087	0.626096	0.616496	0.485451	-0.132196	0.134805	0.67598	0.401711	0.325412	Axi	APP	LRP10	APP	LRP10	1.37626	0.168741	0.725864	0.128607	0.112643	-1.64065	0.10087	0.626096	0.672627	0.514734	-0.132196	0.134805	0.67598	0.400617	0.313688	Control
CD4	CD4	APP^NCSTN	APP	NCSTN	APP	NCSTN	1.37626	0.168741	0.725864	0.186926	0.165373	1.52098	0.128265	0.672753	0.183335	0.166828	1.44862	0.148503	0.699309	0.185131	0.166101	Axi	APP	NCSTN	APP	NCSTN	1.37626	0.168741	0.725864	0.128607	0.112643	1.52098	0.128265	0.672753	0.151455	0.13308	1.44862	0.148503	0.699309	0.140031	0.122861	Control
CD4	CD4	APP^NOTCH2	APP	NOTCH2	APP	NOTCH2	1.37626	0.168741	0.725864	0.186926	0.165373	-0.0716015	0.942919	0.996251	0.109736	0.102328	0.652329	0.55583	0.861058	0.148331	0.133851	Axi	APP	NOTCH2	APP	NOTCH2	1.37626	0.168741	0.725864	0.128607	0.112643	-0.0716015	0.942919	0.996251	0.104306	0.0936312	0.652329	0.55583	0.861058	0.116457	0.103137	Control
CD4	CD4	APP^PTGER2	APP	PTGER2	APP	PTGER2	1.37626	0.168741	0.725864	0.186926	0.165373	-0.76511	0.444206	0.899342	0.169729	0.14355	0.305575	0.306474	0.812603	0.178327	0.154462	Axi	APP	PTGER2	APP	PTGER2	1.37626	0.168741	0.725864	0.128607	0.112643	-0.76511	0.444206	0.899342	0.173403	0.147338	0.305575	0.306474	0.812603	0.151005	0.12999	Control
CD4	CD4	AREG^ERBB3	AREG	ERBB3	AREG	ERBB3	0.339741	0.734051	0.972315	0.0297619	0.0227934	-2.17214	0.029845	0.40488	0.0219302	0.0203686	-0.9162	0.381948	0.688597	0.0258461	0.021581	Axi	AREG	ERBB3	AREG	ERBB3	0.339741	0.734051	0.972315	0.0232825	0.019962	-2.17214	0.029845	0.40488	0.036687	0.0318441	-0.9162	0.381948	0.688597	0.0299848	0.025903	Control
CD4	CD4	ARF1^PLD2	ARF1	PLD2	ARF1	PLD2	-1.17162	0.241351	0.801997	1.17442	0.78031	-0.943359	0.345497	0.857735	0.0423749	0.0373424	-1.05749	0.293424	0.829866	0.608396	0.408826	Axi	ARF1	PLD2	ARF1	PLD2	-1.17162	0.241351	0.801997	1.21337	0.804183	-0.943359	0.345497	0.857735	0.0506874	0.0456274	-1.05749	0.293424	0.829866	0.632029	0.424905	Control
CD4	CD4	ARF6^SMAP1	ARF6	SMAP1	ARF6	SMAP1	0.526034	0.598865	0.945772	0.976431	0.697866	0.243111	0.807919	0.9857	0.4482	0.370514	0.384572	0.703392	0.965736	0.712316	0.53419	Axi	ARF6	SMAP1	ARF6	SMAP1	0.526034	0.598865	0.945772	0.924524	0.656369	0.243111	0.807919	0.9857	0.421629	0.343156	0.384572	0.703392	0.965736	0.673076	0.499762	Control
CD4	CD4	ARPC5^ADRB2	ARPC5	ADRB2	ARPC5	ADRB2	0.394833	0.692966	0.961048	0.961928	0.684772	0.623119	0.533206	0.927038	0.218841	0.166343	0.508976	0.613086	0.944043	0.590384	0.425558	Axi	ARPC5	ADRB2	ARPC5	ADRB2	0.394833	0.692966	0.961048	0.892681	0.639259	0.623119	0.533206	0.927038	0.182393	0.138308	0.508976	0.613086	0.944043	0.537537	0.388783	Control
CD4	CD4	ARPC5^LDLR	ARPC5	LDLR	ARPC5	LDLR	0.394833	0.692966	0.961048	0.961928	0.684772	-1.71099	0.0870831	0.596622	0.0299565	0.0271581	-0.658078	0.390025	0.778835	0.495942	0.355965	Axi	ARPC5	LDLR	ARPC5	LDLR	0.394833	0.692966	0.961048	0.892681	0.639259	-1.71099	0.0870831	0.596622	0.0571643	0.0513308	-0.658078	0.390025	0.778835	0.474923	0.345295	Control
CD4	CD4	B2M^KLRD1	B2M	KLRD1	B2M	KLRD1	-0.516005	0.605851	0.947692	4.86583	1	-0.105889			0.106767	0.071775	-0.310947	0.605851	0.947692	2.4863	0.535887	Axi	B2M	KLRD1	B2M	KLRD1	-0.516005	0.605851	0.947692	4.88696	1	-0.105889			0.111318	0.0731939	-0.310947	0.605851	0.947692	2.49914	0.536597	Control
CD4	CD4	BSG^SLC16A1	BSG	SLC16A1	BSG	SLC16A1	-0.147706	0.882575	0.993299	0.77402	0.592144	-0.387467	0.698411	0.963528	0.0595562	0.0552861	-0.267586	0.790493	0.978413	0.416788	0.323715	Axi	BSG	SLC16A1	BSG	SLC16A1	-0.147706	0.882575	0.993299	0.778413	0.597433	-0.387467	0.698411	0.963528	0.0622128	0.0541825	-0.267586	0.790493	0.978413	0.420313	0.325808	Control
CD4	CD4	BSG^SLC16A7	BSG	SLC16A7	BSG	SLC16A7	-0.147706	0.882575	0.993299	0.77402	0.592144	-1.78343	0.0745161	0.568386	0.16018	0.14452	-0.965569	0.478545	0.780842	0.4671	0.368332	Axi	BSG	SLC16A7	BSG	SLC16A7	-0.147706	0.882575	0.993299	0.778413	0.597433	-1.78343	0.0745161	0.568386	0.19066	0.163973	-0.965569	0.478545	0.780842	0.484536	0.380703	Control
CD4	CD4	BTLA^CD247	BTLA	CD247	BTLA	CD247	0.677067	0.498363	0.921082	0.0511207	0.0484966	-2.35311	0.0186173	0.319292	1.00589	0.695926	-0.83802	0.25849	0.620187	0.528503	0.372211	Axi	BTLA	CD247	BTLA	CD247	0.677067	0.498363	0.921082	0.040524	0.0375475	-2.35311	0.0186173	0.319292	1.13596	0.730038	-0.83802	0.25849	0.620187	0.588241	0.383793	Control
CD4	CD4	BTLA^TNFRSF14	BTLA	TNFRSF14	BTLA	TNFRSF14	0.677067	0.498363	0.921082	0.0511207	0.0484966	-2.6256	0.00864968	0.210643	0.413198	0.343841	-0.974266	0.253507	0.565862	0.232159	0.196169	Axi	BTLA	TNFRSF14	BTLA	TNFRSF14	0.677067	0.498363	0.921082	0.040524	0.0375475	-2.6256	0.00864968	0.210643	0.530459	0.423004	-0.974266	0.253507	0.565862	0.285492	0.230276	Control
CD4	CD4	CALCB^ADRB2	CALCB	ADRB2	CALCB	ADRB2	-0.0324614	0.974104	0.998569	0.0182211	0.0179437	0.623119	0.533206	0.927038	0.218841	0.166343	0.295329	0.753655	0.962804	0.118531	0.0921435	Axi	CALCB	ADRB2	CALCB	ADRB2	-0.0324614	0.974104	0.998569	0.0217994	0.019962	0.623119	0.533206	0.927038	0.182393	0.138308	0.295329	0.753655	0.962804	0.102096	0.079135	Control
CD4	CD4	CALCB^VIPR1	CALCB	VIPR1	CALCB	VIPR1	-0.0324614	0.974104	0.998569	0.0182211	0.0179437	-0.756409	0.449404	0.902524	0.0240869	0.0237633	-0.394435	0.711754	0.950547	0.021154	0.0208535	Axi	CALCB	VIPR1	CALCB	VIPR1	-0.0324614	0.974104	0.998569	0.0217994	0.019962	-0.756409	0.449404	0.902524	0.0250405	0.0247148	-0.394435	0.711754	0.950547	0.0234199	0.0223384	Control
CD4	CD4	CALM1^FAS	CALM1	FAS	CALM1	FAS	0.946043	0.344127	0.856319	2.22043	0.979146	-2.90371	0.00368769	0.133931	0.280187	0.241998	-0.978834	0.173907	0.495125	1.25031	0.610572	Axi	CALM1	FAS	CALM1	FAS	0.946043	0.344127	0.856319	2.13985	0.969582	-2.90371	0.00368769	0.133931	0.377997	0.307985	-0.978834	0.173907	0.495125	1.25892	0.638783	Control
CD4	CD4	CALM1^KCNN4	CALM1	KCNN4	CALM1	KCNN4	0.946043	0.344127	0.856319	2.22043	0.979146	-0.96607	0.334009	0.850293	0.0524806	0.0509214	-0.0100136	0.339068	0.853306	1.13645	0.515034	Axi	CALM1	KCNN4	CALM1	KCNN4	0.946043	0.344127	0.856319	2.13985	0.969582	-0.96607	0.334009	0.850293	0.0611606	0.0570342	-0.0100136	0.339068	0.853306	1.10051	0.513308	Control
CD4	CD4	CALM1^KCNQ1	CALM1	KCNQ1	CALM1	KCNQ1	0.946043	0.344127	0.856319	2.22043	0.979146	-3.93831	8.20571e-05	0.0106099	0.0238393	0.0223084	-1.49613	0.172104	0.433464	1.12213	0.500727	Axi	CALM1	KCNQ1	CALM1	KCNQ1	0.946043	0.344127	0.856319	2.13985	0.969582	-3.93831	8.20571e-05	0.0106099	0.0541272	0.0527567	-1.49613	0.172104	0.433464	1.09699	0.511169	Control
CD4	CD4	CALM1^PTPRA	CALM1	PTPRA	CALM1	PTPRA	0.946043	0.344127	0.856319	2.22043	0.979146	1.27199	0.203377	0.762419	0.510747	0.405917	1.10902	0.273752	0.809369	1.36559	0.692532	Axi	CALM1	PTPRA	CALM1	PTPRA	0.946043	0.344127	0.856319	2.13985	0.969582	1.27199	0.203377	0.762419	0.458607	0.369772	1.10902	0.273752	0.809369	1.29923	0.669677	Control
CD4	CD4	CALM1^VIPR1	CALM1	VIPR1	CALM1	VIPR1	0.946043	0.344127	0.856319	2.22043	0.979146	-0.756409	0.449404	0.902524	0.0240869	0.0237633	0.0948172	0.396765	0.879421	1.12226	0.501455	Axi	CALM1	VIPR1	CALM1	VIPR1	0.946043	0.344127	0.856319	2.13985	0.969582	-0.756409	0.449404	0.902524	0.0250405	0.0247148	0.0948172	0.396765	0.879421	1.08245	0.497148	Control
CD4	CD4	CALM3^KCNQ1	CALM3	KCNQ1	CALM3	KCNQ1	-0.23962	0.810625	0.98583	0.670119	0.511154	-3.93831	8.20571e-05	0.0106099	0.0238393	0.0223084	-2.08897	0.405354	0.49822	0.346979	0.266731	Axi	CALM3	KCNQ1	CALM3	KCNQ1	-0.23962	0.810625	0.98583	0.656212	0.499049	-3.93831	8.20571e-05	0.0106099	0.0541272	0.0527567	-2.08897	0.405354	0.49822	0.35517	0.275903	Control
CD4	CD4	CALR^ITGA3	CALR	ITGA3	CALR	ITGA3	-1.62682	0.103775	0.630523	0.949737	0.667313	-1.81069	0.070189	0.558354	0.0189196	0.0184287	-1.71876	0.0869819	0.594438	0.484328	0.342871	Axi	CALR	ITGA3	CALR	ITGA3	-1.62682	0.103775	0.630523	0.993197	0.678707	-1.81069	0.070189	0.558354	0.0318261	0.0285171	-1.71876	0.0869819	0.594438	0.512512	0.353612	Control
CD4	CD4	CALR^ITGAV	CALR	ITGAV	CALR	ITGAV	-1.62682	0.103775	0.630523	0.949737	0.667313	0.356418	0.721527	0.969129	0.0581085	0.0548012	-0.635202	0.412651	0.799826	0.503923	0.361057	Axi	CALR	ITGAV	CALR	ITGAV	-1.62682	0.103775	0.630523	0.993197	0.678707	0.356418	0.721527	0.969129	0.0531568	0.0484791	-0.635202	0.412651	0.799826	0.523177	0.363593	Control
CD4	CD4	CCL2^CCR2	CCL2	CCR2	CCL2	CCR2	-0.221023	0.825075	0.988314	0.0548929	0.0460718	-3.24366	0.00118006	0.0669533	0.0915645	0.0771096	-1.73234	0.413127	0.527634	0.0732287	0.0615907	Axi	CCL2	CCR2	CCL2	CCR2	-0.221023	0.825075	0.988314	0.0583725	0.0456274	-3.24366	0.00118006	0.0669533	0.143474	0.111692	-1.73234	0.413127	0.527634	0.100923	0.0786597	Control
CD4	CD4	CCL2^CCR4	CCL2	CCR4	CCL2	CCR4	-0.221023	0.825075	0.988314	0.0548929	0.0460718	-1.65154	0.0986279	0.6184	0.187419	0.155189	-0.936282	0.461851	0.803357	0.121156	0.10063	Axi	CCL2	CCR4	CCL2	CCR4	-0.221023	0.825075	0.988314	0.0583725	0.0456274	-1.65154	0.0986279	0.6184	0.228625	0.182034	-0.936282	0.461851	0.803357	0.143499	0.113831	Control
CD4	CD4	CCL2^CCR5	CCL2	CCR5	CCL2	CCR5	-0.221023	0.825075	0.988314	0.0548929	0.0460718	-3.82421	0.00013119	0.0143434	0.175406	0.141125	-2.02262	0.412603	0.501329	0.11515	0.0935984	Axi	CCL2	CCR5	CCL2	CCR5	-0.221023	0.825075	0.988314	0.0583725	0.0456274	-3.82421	0.00013119	0.0143434	0.300989	0.235741	-2.02262	0.412603	0.501329	0.179681	0.140684	Control
CD4	CD4	CCL20^CCR6	CCL20	CCR6	CCL20	CCR6	-0.308326	0.757834	0.976721	0.0399554	0.0363725	-0.453715	0.650034	0.956141	0.138439	0.113967	-0.38102	0.703934	0.966431	0.089197	0.0751697	Axi	CCL20	CCR6	CCL20	CCR6	-0.308326	0.757834	0.976721	0.0367594	0.0323194	-0.453715	0.650034	0.956141	0.13102	0.107414	-0.38102	0.703934	0.966431	0.0838896	0.0698669	Control
CD4	CD4	CCL20^CXCR3	CCL20	CXCR3	CCL20	CXCR3	-0.308326	0.757834	0.976721	0.0399554	0.0363725	-0.14046	0.888296	0.994161	1.1362	0.64161	-0.224393	0.823065	0.985441	0.588076	0.338991	Axi	CCL20	CXCR3	CCL20	CXCR3	-0.308326	0.757834	0.976721	0.0367594	0.0323194	-0.14046	0.888296	0.994161	1.15799	0.655894	-0.224393	0.823065	0.985441	0.597373	0.344106	Control
CD4	CD4	CCL3^CCR4	CCL3	CCR4	CCL3	CCR4	-1.38045	0.167447	0.724858	0.0527398	0.0417071	-1.65154	0.0986279	0.6184	0.187419	0.155189	-1.516	0.133038	0.671629	0.120079	0.0984481	Axi	CCL3	CCR4	CCL3	CCR4	-1.38045	0.167447	0.724858	0.0913832	0.0660646	-1.65154	0.0986279	0.6184	0.228625	0.182034	-1.516	0.133038	0.671629	0.160004	0.124049	Control
CD4	CD4	CCL3^CCR5	CCL3	CCR5	CCL3	CCR5	-1.38045	0.167447	0.724858	0.0527398	0.0417071	-3.82421	0.00013119	0.0143434	0.175406	0.141125	-2.60233	0.0837892	0.3696	0.114073	0.0914161	Axi	CCL3	CCR5	CCL3	CCR5	-1.38045	0.167447	0.724858	0.0913832	0.0660646	-3.82421	0.00013119	0.0143434	0.300989	0.235741	-2.60233	0.0837892	0.3696	0.196186	0.150903	Control
CD4	CD4	CCL4^CCR5	CCL4	CCR5	CCL4	CCR5	0.00264886	0.997887	0.999284	0.442903	0.242483	-3.82421	0.00013119	0.0143434	0.175406	0.141125	-1.91078	0.499009	0.506814	0.309155	0.191804	Axi	CCL4	CCR5	CCL4	CCR5	0.00264886	0.997887	0.999284	0.456978	0.259981	-3.82421	0.00013119	0.0143434	0.300989	0.235741	-1.91078	0.499009	0.506814	0.378984	0.247861	Control
CD4	CD4	CCL4^CCR8	CCL4	CCR8	CCL4	CCR8	0.00264886	0.997887	0.999284	0.442903	0.242483	0.0493458	0.960644	0.998569	0.0195956	0.0169738	0.0259973	0.979265	0.998927	0.231249	0.129728	Axi	CCL4	CCR8	CCL4	CCR8	0.00264886	0.997887	0.999284	0.456978	0.259981	0.0493458	0.960644	0.998569	0.0276936	0.0237643	0.0259973	0.979265	0.998927	0.242336	0.141873	Control
CD4	CD4	CCL5^CCR4	CCL5	CCR4	CCL5	CCR4	-1.8637	0.0623632	0.54007	1.41647	0.599418	-1.65154	0.0986279	0.6184	0.187419	0.155189	-1.75762	0.0804956	0.579235	0.801946	0.377304	Axi	CCL5	CCR4	CCL5	CCR4	-1.8637	0.0623632	0.54007	1.89022	0.653042	-1.65154	0.0986279	0.6184	0.228625	0.182034	-1.75762	0.0804956	0.579235	1.05942	0.417538	Control
CD4	CD4	CCL5^CCR5	CCL5	CCR5	CCL5	CCR5	-1.8637	0.0623632	0.54007	1.41647	0.599418	-3.82421	0.00013119	0.0143434	0.175406	0.141125	-2.84396	0.0312472	0.277207	0.795939	0.370272	Axi	CCL5	CCR5	CCL5	CCR5	-1.8637	0.0623632	0.54007	1.89022	0.653042	-3.82421	0.00013119	0.0143434	0.300989	0.235741	-2.84396	0.0312472	0.277207	1.0956	0.444392	Control
CD4	CD4	CCL5^CCRL2	CCL5	CCRL2	CCL5	CCRL2	-1.8637	0.0623632	0.54007	1.41647	0.599418	0.410017	0.681793	0.958653	0.0334977	0.0315228	-0.726844	0.372078	0.749361	0.724985	0.31547	Axi	CCL5	CCRL2	CCL5	CCRL2	-1.8637	0.0623632	0.54007	1.89022	0.653042	0.410017	0.681793	0.958653	0.0304665	0.0275665	-0.726844	0.372078	0.749361	0.960343	0.340304	Control
CD4	CD4	CCL5^CXCR3	CCL5	CXCR3	CCL5	CXCR3	-1.8637	0.0623632	0.54007	1.41647	0.599418	-0.14046	0.888296	0.994161	1.1362	0.64161	-1.00208	0.47533	0.767115	1.27633	0.620514	Axi	CCL5	CXCR3	CCL5	CXCR3	-1.8637	0.0623632	0.54007	1.89022	0.653042	-0.14046	0.888296	0.994161	1.15799	0.655894	-1.00208	0.47533	0.767115	1.5241	0.654468	Control
CD4	CD4	CCL5^DPP4	CCL5	DPP4	CCL5	DPP4	-1.8637	0.0623632	0.54007	1.41647	0.599418	-2.67421	0.00749046	0.199543	0.16327	0.140155	-2.26896	0.0349268	0.369806	0.789871	0.369787	Axi	CCL5	DPP4	CCL5	DPP4	-1.8637	0.0623632	0.54007	1.89022	0.653042	-2.67421	0.00749046	0.199543	0.232806	0.188688	-2.26896	0.0349268	0.369806	1.06151	0.420865	Control
CD4	CD4	CCL5^SDC4	CCL5	SDC4	CCL5	SDC4	-1.8637	0.0623632	0.54007	1.41647	0.599418	-0.758276	0.448285	0.902096	0.0418167	0.0378274	-1.31099	0.255324	0.721083	0.729144	0.318623	Axi	CCL5	SDC4	CCL5	SDC4	-1.8637	0.0623632	0.54007	1.89022	0.653042	-0.758276	0.448285	0.902096	0.0479123	0.0442015	-1.31099	0.255324	0.721083	0.969066	0.348622	Control
CD4	CD4	CD14^ITGA4	CD14	ITGA4	CD14	ITGA4	-1.0308	0.302635	0.839349	0.0182161	0.0155189	-2.19028	0.0285037	0.401547	0.643776	0.469932	-1.61054	0.16557	0.620448	0.330996	0.242726	Axi	CD14	ITGA4	CD14	ITGA4	-1.0308	0.302635	0.839349	0.0204871	0.016635	-2.19028	0.0285037	0.401547	0.787206	0.529468	-1.61054	0.16557	0.620448	0.403847	0.273051	Control
CD4	CD4	CD14^ITGB1	CD14	ITGB1	CD14	ITGB1	-1.0308	0.302635	0.839349	0.0182161	0.0155189	-1.41985	0.155652	0.706646	1.11404	0.714355	-1.22532	0.229144	0.772997	0.566127	0.364937	Axi	CD14	ITGB1	CD14	ITGB1	-1.0308	0.302635	0.839349	0.0204871	0.016635	-1.41985	0.155652	0.706646	1.15744	0.706749	-1.22532	0.229144	0.772997	0.588963	0.361692	Control
CD4	CD4	CD14^ITGB2	CD14	ITGB2	CD14	ITGB2	-1.0308	0.302635	0.839349	0.0182161	0.0155189	-3.07073	0.00213536	0.0970221	0.651361	0.491756	-2.05076	0.152385	0.468185	0.334789	0.253637	Axi	CD14	ITGB2	CD14	ITGB2	-1.0308	0.302635	0.839349	0.0204871	0.016635	-3.07073	0.00213536	0.0970221	0.937197	0.64116	-2.05076	0.152385	0.468185	0.478842	0.328897	Control
CD4	CD4	CD14^RIPK1	CD14	RIPK1	CD14	RIPK1	-1.0308	0.302635	0.839349	0.0182161	0.0155189	0.530147	0.59601	0.945772	0.182375	0.161979	-0.250326	0.449323	0.89256	0.100295	0.0887488	Axi	CD14	RIPK1	CD14	RIPK1	-1.0308	0.302635	0.839349	0.0204871	0.016635	0.530147	0.59601	0.945772	0.172999	0.151141	-0.250326	0.449323	0.89256	0.096743	0.0838878	Control
CD4	CD4	CD14^TLR1	CD14	TLR1	CD14	TLR1	-1.0308	0.302635	0.839349	0.0182161	0.0155189	0.653121	0.513678	0.923102	0.065425	0.0606208	-0.188839	0.408157	0.881226	0.0418205	0.0380698	Axi	CD14	TLR1	CD14	TLR1	-1.0308	0.302635	0.839349	0.0204871	0.016635	0.653121	0.513678	0.923102	0.0568115	0.0518061	-0.188839	0.408157	0.881226	0.0386493	0.0342205	Control
CD4	CD4	CD14^TLR6	CD14	TLR6	CD14	TLR6	-1.0308	0.302635	0.839349	0.0182161	0.0155189	0.0385707	0.969233		0.0165172	0.014549	-0.496114	0.635934	0.839349	0.0173667	0.0150339	Axi	CD14	TLR6	CD14	TLR6	-1.0308	0.302635	0.839349	0.0204871	0.016635	0.0385707	0.969233		0.0164497	0.0152091	-0.496114	0.635934	0.839349	0.0184684	0.0159221	Control
CD4	CD4	CD274^PDCD1	CD274	PDCD1	CD274	PDCD1	-0.256165	0.797823	0.983897	0.0293595	0.0271581	-0.69716	0.485702	0.916583	0.146705	0.114452	-0.476663	0.641763	0.95024	0.0880322	0.070805	Axi	CD274	PDCD1	CD274	PDCD1	-0.256165	0.797823	0.983897	0.0299693	0.0280418	-0.69716	0.485702	0.916583	0.191665	0.149715	-0.476663	0.641763	0.95024	0.110817	0.0888783	Control
CD4	CD4	CD40LG^CD40	CD40LG	CD40	CD40LG	CD40	1.51351	0.130151	0.67483	0.254717	0.206596	0.0247498	0.980255	0.998569	0.0179196	0.0164888	0.769128	0.555203	0.8367	0.136319	0.111542	Axi	CD40LG	CD40	CD40LG	CD40	1.51351	0.130151	0.67483	0.16734	0.142586	0.0247498	0.980255	0.998569	0.0184719	0.0171103	0.769128	0.555203	0.8367	0.092906	0.0798479	Control
CD4	CD4	CD40LG^CD53	CD40LG	CD53	CD40LG	CD53	1.51351	0.130151	0.67483	0.254717	0.206596	-1.51527	0.129705	0.67483	0.958922	0.668768	-0.000879698	0.129928	0.67483	0.60682	0.437682	Axi	CD40LG	CD53	CD40LG	CD53	1.51351	0.130151	0.67483	0.16734	0.142586	-1.51527	0.129705	0.67483	1.07639	0.719106	-0.000879698	0.129928	0.67483	0.621863	0.430846	Control
CD4	CD4	CD40LG^CD9	CD40LG	CD9	CD40LG	CD9	1.51351	0.130151	0.67483	0.254717	0.206596	-2.17636	0.0295281	0.40433	0.022238	0.0198836	-0.331428	0.0798396	0.53958	0.138478	0.11324	Axi	CD40LG	CD9	CD40LG	CD9	1.51351	0.130151	0.67483	0.16734	0.142586	-2.17636	0.0295281	0.40433	0.0463867	0.0370722	-0.331428	0.0798396	0.53958	0.106863	0.0898289	Control
CD4	CD4	CD40LG^ITGA5_ITGB1	CD40LG	ITGA5	CD40LG	ITGA5_ITGB1	1.51351	0.130151	0.67483	0.254717	0.206596	-0.0522749	0.95831	0.998569	0.243455	0.206111	0.730616	0.54423	0.8367	0.249086	0.206353	Axi	CD40LG	ITGA5	CD40LG	ITGA5_ITGB1	1.51351	0.130151	0.67483	0.16734	0.142586	-0.0522749	0.95831	0.998569	0.236439	0.202471	0.730616	0.54423	0.8367	0.20189	0.172529	Control
CD4	CD4	CD40LG^ITGAM_ITGB2	CD40LG	ITGB2	CD40LG	ITGAM_ITGB2	1.51351	0.130151	0.67483	0.254717	0.206596	-3.07073	0.00213536	0.0970221	0.651361	0.491756	-0.778612	0.0661432	0.385926	0.453039	0.349176	Axi	CD40LG	ITGB2	CD40LG	ITGAM_ITGB2	1.51351	0.130151	0.67483	0.16734	0.142586	-3.07073	0.00213536	0.0970221	0.937197	0.64116	-0.778612	0.0661432	0.385926	0.552269	0.391873	Control
CD4	CD4	CD40LG^TRAF3	CD40LG	TRAF3	CD40LG	TRAF3	1.51351	0.130151	0.67483	0.254717	0.206596	-1.29004	0.197036	0.75949	0.136197	0.124636	0.111732	0.163594	0.71716	0.195457	0.165616	Axi	CD40LG	TRAF3	CD40LG	TRAF3	1.51351	0.130151	0.67483	0.16734	0.142586	-1.29004	0.197036	0.75949	0.176662	0.155894	0.111732	0.163594	0.71716	0.172001	0.14924	Control
CD4	CD4	CD47^SIRPG	CD47	SIRPG	CD47	SIRPG	0.7384	0.460271	0.90562	0.940084	0.681862	-0.491678	0.622947	0.952144	0.0648114	0.0562561	0.123361	0.541609	0.928882	0.502448	0.369059	Axi	CD47	SIRPG	CD47	SIRPG	0.7384	0.460271	0.90562	0.881609	0.639734	-0.491678	0.622947	0.952144	0.0779325	0.0636882	0.123361	0.541609	0.928882	0.479771	0.351711	Control
CD4	CD4	CD48^CD2	CD48	CD2	CD48	CD2	-1.91621	0.0553388	0.51175	0.659329	0.510184	-1.37294	0.169772	0.726249	2.12972	0.951988	-1.64457	0.112555	0.619	1.39452	0.731086	Axi	CD48	CD2	CD48	CD2	-1.91621	0.0553388	0.51175	0.761525	0.545627	-1.37294	0.169772	0.726249	2.25317	0.973384	-1.64457	0.112555	0.619	1.50735	0.759506	Control
CD4	CD4	CD55^ADGRE5	CD55	ADGRE5	CD55	ADGRE5	0.661389	0.508363	0.922344	0.449313	0.345296	-2.43457	0.0149093	0.284007	0.325183	0.272066	-0.886593	0.261636	0.603176	0.387248	0.308681	Axi	CD55	ADGRE5	CD55	ADGRE5	0.661389	0.508363	0.922344	0.371256	0.285171	-2.43457	0.0149093	0.284007	0.38834	0.309886	-0.886593	0.261636	0.603176	0.379798	0.297529	Control
CD4	CD4	CD58^CD2	CD58	CD2	CD58	CD2	2.13807	0.0325108	0.413289	0.684905	0.522793	-1.37294	0.169772	0.726249	2.12972	0.951988	0.382568	0.101141	0.569769	1.40731	0.737391	Axi	CD58	CD2	CD58	CD2	2.13807	0.0325108	0.413289	0.570239	0.455323	-1.37294	0.169772	0.726249	2.25317	0.973384	0.382568	0.101141	0.569769	1.41171	0.714354	Control
CD4	CD4	CD59^CD2	CD59	CD2	CD59	CD2	0.808104	0.419031	0.891403	0.32506	0.273036	-1.37294	0.169772	0.726249	2.12972	0.951988	-0.282416	0.294401	0.808826	1.22739	0.612512	Axi	CD59	CD2	CD59	CD2	0.808104	0.419031	0.891403	0.286058	0.235266	-1.37294	0.169772	0.726249	2.25317	0.973384	-0.282416	0.294401	0.808826	1.26962	0.604325	Control
CD4	CD4	CD70^CD27	CD70	CD27	CD70	CD27	-2.4071	0.0160796	0.297326	0.0664455	0.0548012	-0.825668	0.408993	0.886228	0.307235	0.206596	-1.61639	0.212536	0.591777	0.18684	0.130698	Axi	CD70	CD27	CD70	CD27	-2.4071	0.0160796	0.297326	0.108007	0.0803232	-0.825668	0.408993	0.886228	0.436743	0.280894	-1.61639	0.212536	0.591777	0.272375	0.180608	Control
CD4	CD4	CD72^CD5	CD72	CD5	CD72	CD5	0.089119	0.928987		0.0173543	0.0160039	-2.04487	0.0408673	0.448565	0.695996	0.510184	-0.977877	0.484927	0.448565	0.356675	0.263094	Axi	CD72	CD5	CD72	CD5	0.089119	0.928987		0.014876	0.0137833	-2.04487	0.0408673	0.448565	0.893251	0.604563	-0.977877	0.484927	0.448565	0.454063	0.309173	Control
[truncated: 6,415 more rows]
