# Supplementary material for: Functionally Characterizing the Renal Cell Carcinoma Tumor-Immune Microenvironment via Patient-Derived Ex Vivo Models
Source: Cancer Res Commun. 2026 Feb 26;6(2):402–20. doi: 10.1158/2767-9764.CRC-25-0447 (PMC13138221; doi:10.1158/2767-9764.CRC-25-0447)
Supplement: Supplementary Table S20 — Cell-cell interaction changes in anti-PD1 + VEGFRi vs Control according to Liana+ [file crc-25-0447_supplementary_table_s20_suppst20.xlsx]

## Sheet: Table S20
Supplementary Table S20: Cell-cell interaction changes in anti-PD1 + VEGFRi vs Control according to Liana+
source	target	interaction	ligand.Combo	receptor.Combo	ligand_complex.Combo	receptor_complex.Combo	ligand_stat.Combo	ligand_pvalue.Combo	ligand_padj.Combo	ligand_expr.Combo	ligand_props.Combo	receptor_stat.Combo	receptor_pvalue.Combo	receptor_padj.Combo	receptor_expr.Combo	receptor_props.Combo	interaction_stat.Combo	interaction_pvalue.Combo	interaction_padj.Combo	interaction_expr.Combo	interaction_props.Combo	condition.Combo	ligand.Control	receptor.Control	ligand_complex.Control	receptor_complex.Control	ligand_stat.Control	ligand_pvalue.Control	ligand_padj.Control	ligand_expr.Control	ligand_props.Control	receptor_stat.Control	receptor_pvalue.Control	receptor_padj.Control	receptor_expr.Control	receptor_props.Control	interaction_stat.Control	interaction_pvalue.Control	interaction_padj.Control	interaction_expr.Control	interaction_props.Control	condition.Control
B cells	B cells	ADAM10^CD44	ADAM10	CD44	ADAM10	CD44	0.404116	0.686128	0.999628	0.274513	0.234848	-0.488506	0.625192	0.999628	1.21051	0.795455	-0.042195	0.65566	0.999628	0.742511	0.515152	Combo	ADAM10	CD44	ADAM10	CD44	0.404116	0.686128	0.999628	0.258906	0.239437	-0.488506	0.625192	0.999628	1.15523	0.739437	-0.042195	0.65566	0.999628	0.707066	0.489437	Control
B cells	B cells	ADAM10^NOTCH2	ADAM10	NOTCH2	ADAM10	NOTCH2	0.404116	0.686128	0.999628	0.274513	0.234848	0.551677	0.58117	0.999628	0.309386	0.280303	0.477896	0.633649	0.999628	0.291949	0.257576	Combo	ADAM10	NOTCH2	ADAM10	NOTCH2	0.404116	0.686128	0.999628	0.258906	0.239437	0.551677	0.58117	0.999628	0.294102	0.274648	0.477896	0.633649	0.999628	0.276504	0.257042	Control
B cells	B cells	ADAM10^TSPAN14	ADAM10	TSPAN14	ADAM10	TSPAN14	0.404116	0.686128	0.999628	0.274513	0.234848	1.2852	0.198721	0.999628	0.294436	0.280303	0.84466	0.442424	0.999628	0.284474	0.257576	Combo	ADAM10	TSPAN14	ADAM10	TSPAN14	0.404116	0.686128	0.999628	0.258906	0.239437	1.2852	0.198721	0.999628	0.177579	0.169014	0.84466	0.442424	0.999628	0.218242	0.204225	Control
B cells	B cells	ADAM17^ITGB1	ADAM17	ITGB1	ADAM17	ITGB1	-1.55525	0.119886	0.999628	0.17414	0.166667	0.517154	0.605049	0.999628	0.760971	0.492424	-0.519049	0.362467	0.999628	0.467555	0.329545	Combo	ADAM17	ITGB1	ADAM17	ITGB1	-1.55525	0.119886	0.999628	0.306858	0.28169	0.517154	0.605049	0.999628	0.722009	0.464789	-0.519049	0.362467	0.999628	0.514433	0.373239	Control
B cells	B cells	ADAM17^RHBDF2	ADAM17	RHBDF2	ADAM17	RHBDF2	-1.55525	0.119886	0.999628	0.17414	0.166667	-0.228023	0.819628	0.999628	0.383495	0.333333	-0.891638	0.469757	0.999628	0.278817	0.25	Combo	ADAM17	RHBDF2	ADAM17	RHBDF2	-1.55525	0.119886	0.999628	0.306858	0.28169	-0.228023	0.819628	0.999628	0.388969	0.316901	-0.891638	0.469757	0.999628	0.347913	0.299296	Control
B cells	B cells	ADAM28^ITGA4	ADAM28	ITGA4	ADAM28	ITGA4	-1.00672	0.314069	0.999628	0.778132	0.575758	-0.00703565	0.994386	0.999628	0.429127	0.393939	-0.506878	0.654228	0.999628	0.60363	0.484848	Combo	ADAM28	ITGA4	ADAM28	ITGA4	-1.00672	0.314069	0.999628	0.881065	0.605634	-0.00703565	0.994386	0.999628	0.455985	0.394366	-0.506878	0.654228	0.999628	0.668525	0.5	Control
B cells	B cells	AFDN^EPHB6	AFDN	EPHB6	AFDN	EPHB6	1.68909	0.0912014	0.999628	0.296681	0.265152	-1.40451	0.160167	0.999628	0.180303	0.181818	0.142291	0.125684	0.999628	0.238492	0.223485	Combo	AFDN	EPHB6	AFDN	EPHB6	1.68909	0.0912014	0.999628	0.15384	0.15493	-1.40451	0.160167	0.999628	0.260754	0.225352	0.142291	0.125684	0.999628	0.207297	0.190141	Control
B cells	B cells	APP^CD74	APP	CD74	APP	CD74	0.142395	0.886768	0.999628	0.324693	0.295455	-2.39152	0.0167785	0.999628	3.95169	1	-1.12456	0.451773	0.999628	2.13819	0.647727	Combo	APP	CD74	APP	CD74	0.142395	0.886768	0.999628	0.247911	0.21831	-2.39152	0.0167785	0.999628	4.60438	1	-1.12456	0.451773	0.999628	2.42614	0.609155	Control
B cells	B cells	APP^LRP10	APP	LRP10	APP	LRP10	0.142395	0.886768	0.999628	0.324693	0.295455	-0.00586776	0.995318	0.999628	0.591386	0.492424	0.0682638	0.941043	0.999628	0.45804	0.393939	Combo	APP	LRP10	APP	LRP10	0.142395	0.886768	0.999628	0.247911	0.21831	-0.00586776	0.995318	0.999628	0.557469	0.443662	0.0682638	0.941043	0.999628	0.40269	0.330986	Control
B cells	B cells	APP^NOTCH2	APP	NOTCH2	APP	NOTCH2	0.142395	0.886768	0.999628	0.324693	0.295455	0.551677	0.58117	0.999628	0.309386	0.280303	0.347036	0.733969	0.999628	0.317039	0.287879	Combo	APP	NOTCH2	APP	NOTCH2	0.142395	0.886768	0.999628	0.247911	0.21831	0.551677	0.58117	0.999628	0.294102	0.274648	0.347036	0.733969	0.999628	0.271006	0.246479	Control
B cells	B cells	ARF6^SMAP1	ARF6	SMAP1	ARF6	SMAP1	0.428364	0.668386	0.999628	1.2453	0.810606	0.648379	0.51674	0.999628	0.382468	0.340909	0.538372	0.592563	0.999628	0.813882	0.575758	Combo	ARF6	SMAP1	ARF6	SMAP1	0.428364	0.668386	0.999628	1.17599	0.767606	0.648379	0.51674	0.999628	0.289755	0.260563	0.538372	0.592563	0.999628	0.732874	0.514085	Control
B cells	B cells	CALM1^KCNN4	CALM1	KCNN4	CALM1	KCNN4	2.58664	0.00969172	0.999628	1.60219	0.901515	-1.23411	0.217163	0.999628	0.154057	0.136364	0.676266	0.113427	0.999628	0.878124	0.518939	Combo	CALM1	KCNN4	CALM1	KCNN4	2.58664	0.00969172	0.999628	1.20678	0.795775	-1.23411	0.217163	0.999628	0.235896	0.211268	0.676266	0.113427	0.999628	0.721339	0.503521	Control
B cells	B cells	CALM1^PTPRA	CALM1	PTPRA	CALM1	PTPRA	2.58664	0.00969172	0.999628	1.60219	0.901515	-0.918863	0.358167	0.999628	0.262202	0.25	0.833888	0.18393	0.999628	0.932196	0.575758	Combo	CALM1	PTPRA	CALM1	PTPRA	2.58664	0.00969172	0.999628	1.20678	0.795775	-0.918863	0.358167	0.999628	0.347506	0.309859	0.833888	0.18393	0.999628	0.777144	0.552817	Control
B cells	B cells	CCL5^CXCR3	CCL5	CXCR3	CCL5	CXCR3	1.30516	0.19184	0.999628	0.326967	0.174242	-0.71378	0.475363	0.999628	0.343005	0.265152	0.295688	0.333602	0.999628	0.334986	0.219697	Combo	CCL5	CXCR3	CCL5	CXCR3	1.30516	0.19184	0.999628	0.186628	0.119718	-0.71378	0.475363	0.999628	0.311882	0.211268	0.295688	0.333602	0.999628	0.249255	0.165493	Control
B cells	B cells	CD22^PTPRC	CD22	PTPRC	CD22	PTPRC	-1.36776	0.171386	0.999628	0.283038	0.227273	0.500604	0.61665	0.999628	1.6888	0.916667	-0.433579	0.394018	0.999628	0.985918	0.57197	Combo	CD22	PTPRC	CD22	PTPRC	-1.36776	0.171386	0.999628	0.429964	0.330986	0.500604	0.61665	0.999628	1.51813	0.84507	-0.433579	0.394018	0.999628	0.974049	0.588028	Control
B cells	B cells	CD48^CD2	CD48	CD2	CD48	CD2	-0.492291	0.622513	0.999628	0.876759	0.628788	-0.413894	0.678952	0.999628	0.130417	0.0909091	-0.453092	0.650733	0.999628	0.503588	0.359848	Combo	CD48	CD2	CD48	CD2	-0.492291	0.622513	0.999628	0.969158	0.676056	-0.413894	0.678952	0.999628	0.13921	0.0985915	-0.453092	0.650733	0.999628	0.554184	0.387324	Control
B cells	B cells	CD55^ADGRE5	CD55	ADGRE5	CD55	ADGRE5	-0.22897	0.818892	0.999628	0.692209	0.545455	-2.02004	0.0433788	0.999628	0.230196	0.234848	-1.12451	0.431136	0.999628	0.461203	0.390152	Combo	CD55	ADGRE5	CD55	ADGRE5	-0.22897	0.818892	0.999628	0.77596	0.56338	-2.02004	0.0433788	0.999628	0.353206	0.302817	-1.12451	0.431136	0.999628	0.564583	0.433099	Control
B cells	B cells	CD58^CD2	CD58	CD2	CD58	CD2	0.869229	0.384722	0.999628	0.280135	0.265152	-0.413894	0.678952	0.999628	0.130417	0.0909091	0.227668	0.531837	0.999628	0.205276	0.17803	Combo	CD58	CD2	CD58	CD2	0.869229	0.384722	0.999628	0.205564	0.190141	-0.413894	0.678952	0.999628	0.13921	0.0985915	0.227668	0.531837	0.999628	0.172387	0.144366	Control
B cells	B cells	CD59^CD2	CD59	CD2	CD59	CD2	0.418419	0.675641	0.999628	0.265853	0.234848	-0.413894	0.678952	0.999628	0.130417	0.0909091	0.0022627	0.677296	0.999628	0.198135	0.162879	Combo	CD59	CD2	CD59	CD2	0.418419	0.675641	0.999628	0.22598	0.211268	-0.413894	0.678952	0.999628	0.13921	0.0985915	0.0022627	0.677296	0.999628	0.182595	0.15493	Control
B cells	B cells	CD70^CD27	CD70	CD27	CD70	CD27	-0.829139	0.407026	0.999628	0.232813	0.189394	-1.36776	0.171388	0.999628	0.658543	0.439394	-1.09845	0.289207	0.999628	0.445678	0.314394	Combo	CD70	CD27	CD70	CD27	-0.829139	0.407026	0.999628	0.300783	0.239437	-1.36776	0.171388	0.999628	0.738782	0.485915	-1.09845	0.289207	0.999628	0.519783	0.362676	Control
B cells	B cells	CD70^TNFRSF13B	CD70	TNFRSF13B	CD70	TNFRSF13B	-0.829139	0.407026	0.999628	0.232813	0.189394	-0.980424	0.326877	0.999628	0.667656	0.462121	-0.904781	0.366951	0.999628	0.450234	0.325758	Combo	CD70	TNFRSF13B	CD70	TNFRSF13B	-0.829139	0.407026	0.999628	0.300783	0.239437	-0.980424	0.326877	0.999628	0.628067	0.43662	-0.904781	0.366951	0.999628	0.464425	0.338028	Control
B cells	B cells	CD99^CD81	CD99	CD81	CD99	CD81	0.192094	0.847668	0.999628	1.1636	0.734848	0.545254	0.585579	0.999628	1.34981	0.848485	0.368674	0.716624	0.999628	1.25671	0.791667	Combo	CD99	CD81	CD99	CD81	0.192094	0.847668	0.999628	1.03518	0.697183	0.545254	0.585579	0.999628	1.28321	0.823944	0.368674	0.716624	0.999628	1.15919	0.760563	Control
B cells	B cells	COL9A3^CD44	COL9A3	CD44	COL9A3	CD44	-0.238339	0.811618	0.999628	0.26033	0.219697	-0.488506	0.625192	0.999628	1.21051	0.795455	-0.363422	0.718405	0.999628	0.73542	0.507576	Combo	COL9A3	CD44	COL9A3	CD44	-0.238339	0.811618	0.999628	0.272335	0.225352	-0.488506	0.625192	0.999628	1.15523	0.739437	-0.363422	0.718405	0.999628	0.713781	0.482394	Control
B cells	B cells	COL9A3^ITGA1_ITGB1	COL9A3	ITGB1	COL9A3	ITGA1_ITGB1	-0.238339	0.811618	0.999628	0.26033	0.219697	0.517154	0.605049	0.999628	0.760971	0.492424	0.139407	0.708333	0.999628	0.51065	0.356061	Combo	COL9A3	ITGB1	COL9A3	ITGA1_ITGB1	-0.238339	0.811618	0.999628	0.272335	0.225352	0.517154	0.605049	0.999628	0.722009	0.464789	0.139407	0.708333	0.999628	0.497172	0.34507	Control
B cells	B cells	COL9A3^ITGA2_ITGB1	COL9A3	ITGB1	COL9A3	ITGA2_ITGB1	-0.238339	0.811618	0.999628	0.26033	0.219697	0.517154	0.605049	0.999628	0.760971	0.492424	0.139407	0.708333	0.999628	0.51065	0.356061	Combo	COL9A3	ITGB1	COL9A3	ITGA2_ITGB1	-0.238339	0.811618	0.999628	0.272335	0.225352	0.517154	0.605049	0.999628	0.722009	0.464789	0.139407	0.708333	0.999628	0.497172	0.34507	Control
B cells	B cells	COL9A3^ITGA3_ITGB1	COL9A3	ITGB1	COL9A3	ITGA3_ITGB1	-0.238339	0.811618	0.999628	0.26033	0.219697	0.517154	0.605049	0.999628	0.760971	0.492424	0.139407	0.708333	0.999628	0.51065	0.356061	Combo	COL9A3	ITGB1	COL9A3	ITGA3_ITGB1	-0.238339	0.811618	0.999628	0.272335	0.225352	0.517154	0.605049	0.999628	0.722009	0.464789	0.139407	0.708333	0.999628	0.497172	0.34507	Control
B cells	B cells	COL9A3^ITGA9_ITGB1	COL9A3	ITGB1	COL9A3	ITGA9_ITGB1	-0.238339	0.811618	0.999628	0.26033	0.219697	0.517154	0.605049	0.999628	0.760971	0.492424	0.139407	0.708333	0.999628	0.51065	0.356061	Combo	COL9A3	ITGB1	COL9A3	ITGA9_ITGB1	-0.238339	0.811618	0.999628	0.272335	0.225352	0.517154	0.605049	0.999628	0.722009	0.464789	0.139407	0.708333	0.999628	0.497172	0.34507	Control
B cells	B cells	COPA^CD74	COPA	CD74	COPA	CD74	-0.0798366	0.936367	0.999628	0.375146	0.371212	-2.39152	0.0167785	0.999628	3.95169	1	-1.23568	0.476573	0.999628	2.16342	0.685606	Combo	COPA	CD74	COPA	CD74	-0.0798366	0.936367	0.999628	0.395536	0.373239	-2.39152	0.0167785	0.999628	4.60438	1	-1.23568	0.476573	0.999628	2.49996	0.68662	Control
B cells	B cells	FAM3C^CLEC2D	FAM3C	CLEC2D	FAM3C	CLEC2D	0.0589324	0.953006	0.999628	0.424629	0.356061	-0.533443	0.593727	0.999628	0.580282	0.44697	-0.237255	0.773366	0.999628	0.502455	0.401515	Combo	FAM3C	CLEC2D	FAM3C	CLEC2D	0.0589324	0.953006	0.999628	0.40751	0.34507	-0.533443	0.593727	0.999628	0.685489	0.485915	-0.237255	0.773366	0.999628	0.546499	0.415493	Control
B cells	B cells	FAM3C^LAMP1	FAM3C	LAMP1	FAM3C	LAMP1	0.0589324	0.953006	0.999628	0.424629	0.356061	-0.0847374	0.93247	0.999628	0.480864	0.431818	-0.0129025	0.942738	0.999628	0.452746	0.393939	Combo	FAM3C	LAMP1	FAM3C	LAMP1	0.0589324	0.953006	0.999628	0.40751	0.34507	-0.0847374	0.93247	0.999628	0.445442	0.394366	-0.0129025	0.942738	0.999628	0.426476	0.369718	Control
B cells	B cells	GNAI2^CNR1	GNAI2	CNR1	GNAI2	CNR1	0.365511	0.71473	0.999628	1.23333	0.795455	-0.878365	0.379745	0.999628	0.193375	0.181818	-0.256427	0.547238	0.999628	0.713351	0.488636	Combo	GNAI2	CNR1	GNAI2	CNR1	0.365511	0.71473	0.999628	1.21919	0.823944	-0.878365	0.379745	0.999628	0.266934	0.232394	-0.256427	0.547238	0.999628	0.74306	0.528169	Control
B cells	B cells	GNAI2^CXCR3	GNAI2	CXCR3	GNAI2	CXCR3	0.365511	0.71473	0.999628	1.23333	0.795455	-0.71378	0.475363	0.999628	0.343005	0.265152	-0.174134	0.595047	0.999628	0.788165	0.530303	Combo	GNAI2	CXCR3	GNAI2	CXCR3	0.365511	0.71473	0.999628	1.21919	0.823944	-0.71378	0.475363	0.999628	0.311882	0.211268	-0.174134	0.595047	0.999628	0.765534	0.517606	Control
B cells	B cells	GNAI2^S1PR1	GNAI2	S1PR1	GNAI2	S1PR1	0.365511	0.71473	0.999628	1.23333	0.795455	1.45325	0.146155	0.999628	1.17282	0.719697	0.909379	0.430442	0.999628	1.20307	0.757576	Combo	GNAI2	S1PR1	GNAI2	S1PR1	0.365511	0.71473	0.999628	1.21919	0.823944	1.45325	0.146155	0.999628	0.961076	0.65493	0.909379	0.430442	0.999628	1.09013	0.739437	Control
B cells	B cells	GNAI2^S1PR4	GNAI2	S1PR4	GNAI2	S1PR4	0.365511	0.71473	0.999628	1.23333	0.795455	1.54492	0.122366	0.999628	0.68489	0.537879	0.955215	0.418548	0.999628	0.959108	0.666667	Combo	GNAI2	S1PR4	GNAI2	S1PR4	0.365511	0.71473	0.999628	1.21919	0.823944	1.54492	0.122366	0.999628	0.498071	0.422535	0.955215	0.418548	0.999628	0.858629	0.623239	Control
B cells	B cells	GPI^AMFR	GPI	AMFR	GPI	AMFR	-0.270914	0.786457	0.999628	0.431161	0.393939	0.695869	0.486511	0.999628	0.411973	0.371212	0.212478	0.636484	0.999628	0.421567	0.382576	Combo	GPI	AMFR	GPI	AMFR	-0.270914	0.786457	0.999628	0.474356	0.408451	0.695869	0.486511	0.999628	0.358077	0.309859	0.212478	0.636484	0.999628	0.416216	0.359155	Control
B cells	B cells	GRN^TNFRSF1B	GRN	TNFRSF1B	GRN	TNFRSF1B	-0.65069	0.515246	0.999628	0.783445	0.598485	0.354215	0.723178	0.999628	0.236783	0.234848	-0.148238	0.619212	0.999628	0.510114	0.416667	Combo	GRN	TNFRSF1B	GRN	TNFRSF1B	-0.65069	0.515246	0.999628	0.773501	0.56338	0.354215	0.723178	0.999628	0.236393	0.211268	-0.148238	0.619212	0.999628	0.504947	0.387324	Control
B cells	B cells	HLA-A^APLP2	HLA-A	APLP2	HLA-A	APLP2	0.634173	0.525968	0.999628	3.26454	0.992424	0.41336	0.679343	0.999628	0.293394	0.257576	0.523767	0.602655	0.999628	1.77897	0.625	Combo	HLA-A	APLP2	HLA-A	APLP2	0.634173	0.525968	0.999628	3.16981	0.992958	0.41336	0.679343	0.999628	0.254272	0.211268	0.523767	0.602655	0.999628	1.71204	0.602113	Control
B cells	B cells	HLA-A^CD8A	HLA-A	CD8A	HLA-A	CD8A	0.634173	0.525968	0.999628	3.26454	0.992424	2.84192	0.0044843	0.999628	0.110448	0.0530303	1.73805	0.265226	0.999628	1.68749	0.522727	Combo	HLA-A	CD8A	HLA-A	CD8A	0.634173	0.525968	0.999628	3.16981	0.992958	2.84192	0.0044843	0.999628	0.0714406	0.0492958	1.73805	0.265226	0.999628	1.62062	0.521127	Control
B cells	B cells	HLA-A^LILRB1	HLA-A	LILRB1	HLA-A	LILRB1	0.634173	0.525968	0.999628	3.26454	0.992424	0.21474	0.82997	0.999628	0.242089	0.227273	0.424456	0.677969	0.999628	1.75331	0.609848	Combo	HLA-A	LILRB1	HLA-A	LILRB1	0.634173	0.525968	0.999628	3.16981	0.992958	0.21474	0.82997	0.999628	0.240001	0.204225	0.424456	0.677969	0.999628	1.7049	0.598592	Control
B cells	B cells	HLA-B^CD3D	HLA-B	CD3D	HLA-B	CD3D	0.250176	0.802452	0.999628	3.94294	1	0.207556	0.835576	0.999628	0.136316	0.106061	0.228866	0.819014	0.999628	2.03963	0.55303	Combo	HLA-B	CD3D	HLA-B	CD3D	0.250176	0.802452	0.999628	3.92999	1	0.207556	0.835576	0.999628	0.123861	0.0915493	0.228866	0.819014	0.999628	2.02692	0.545775	Control
B cells	B cells	HLA-B^CD8A	HLA-B	CD8A	HLA-B	CD8A	0.250176	0.802452	0.999628	3.94294	1	2.84192	0.0044843	0.999628	0.110448	0.0530303	1.54605	0.403468	0.999628	2.02669	0.526515	Combo	HLA-B	CD8A	HLA-B	CD8A	0.250176	0.802452	0.999628	3.92999	1	2.84192	0.0044843	0.999628	0.0714406	0.0492958	1.54605	0.403468	0.999628	2.00071	0.524648	Control
B cells	B cells	HLA-B^LILRB1	HLA-B	LILRB1	HLA-B	LILRB1	0.250176	0.802452	0.999628	3.94294	1	0.21474	0.82997	0.999628	0.242089	0.227273	0.232458	0.816211	0.999628	2.09251	0.613636	Combo	HLA-B	LILRB1	HLA-B	LILRB1	0.250176	0.802452	0.999628	3.92999	1	0.21474	0.82997	0.999628	0.240001	0.204225	0.232458	0.816211	0.999628	2.08499	0.602113	Control
B cells	B cells	HLA-C^CD8A	HLA-C	CD8A	HLA-C	CD8A	0.478379	0.63238	0.999628	3.1437	1	2.84192	0.0044843	0.999628	0.110448	0.0530303	1.66015	0.318432	0.999628	1.62707	0.526515	Combo	HLA-C	CD8A	HLA-C	CD8A	0.478379	0.63238	0.999628	3.03067	0.992958	2.84192	0.0044843	0.999628	0.0714406	0.0492958	1.66015	0.318432	0.999628	1.55106	0.521127	Control
B cells	B cells	HLA-C^LILRB1	HLA-C	LILRB1	HLA-C	LILRB1	0.478379	0.63238	0.999628	3.1437	1	0.21474	0.82997	0.999628	0.242089	0.227273	0.34656	0.731175	0.999628	1.69289	0.613636	Combo	HLA-C	LILRB1	HLA-C	LILRB1	0.478379	0.63238	0.999628	3.03067	0.992958	0.21474	0.82997	0.999628	0.240001	0.204225	0.34656	0.731175	0.999628	1.63534	0.598592	Control
B cells	B cells	HLA-E^CD8A	HLA-E	CD8A	HLA-E	CD8A	-1.02867	0.303636	0.999628	2.22236	0.984848	2.84192	0.0044843	0.999628	0.110448	0.0530303	0.906626	0.15406	0.999628	1.16641	0.518939	Combo	HLA-E	CD8A	HLA-E	CD8A	-1.02867	0.303636	0.999628	2.35804	0.985915	2.84192	0.0044843	0.999628	0.0714406	0.0492958	0.906626	0.15406	0.999628	1.21474	0.517606	Control
B cells	B cells	HLA-F^CD8A	HLA-F	CD8A	HLA-F	CD8A	-0.992064	0.321166	0.999628	0.725667	0.530303	2.84192	0.0044843	0.999628	0.110448	0.0530303	0.924927	0.162825	0.999628	0.418057	0.291667	Combo	HLA-F	CD8A	HLA-F	CD8A	-0.992064	0.321166	0.999628	0.909248	0.640845	2.84192	0.0044843	0.999628	0.0714406	0.0492958	0.924927	0.162825	0.999628	0.490344	0.34507	Control
B cells	B cells	HLA-F^LILRB1	HLA-F	LILRB1	HLA-F	LILRB1	-0.992064	0.321166	0.999628	0.725667	0.530303	0.21474	0.82997	0.999628	0.242089	0.227273	-0.388662	0.575568	0.999628	0.483878	0.378788	Combo	HLA-F	LILRB1	HLA-F	LILRB1	-0.992064	0.321166	0.999628	0.909248	0.640845	0.21474	0.82997	0.999628	0.240001	0.204225	-0.388662	0.575568	0.999628	0.574624	0.422535	Control
B cells	B cells	HMGB1^CXCR4	HMGB1	CXCR4	HMGB1	CXCR4	0.160953	0.87213	0.999628	2.28083	0.984848	2.52129	0.0116926	0.999628	3.07896	0.984848	1.34112	0.441912	0.999628	2.67989	0.984848	Combo	HMGB1	CXCR4	HMGB1	CXCR4	0.160953	0.87213	0.999628	2.17601	0.950704	2.52129	0.0116926	0.999628	2.41088	0.929577	1.34112	0.441912	0.999628	2.29345	0.940141	Control
B cells	B cells	HMGB1^TLR9	HMGB1	TLR9	HMGB1	TLR9	0.160953	0.87213	0.999628	2.28083	0.984848	-2.06999	0.0384533	0.999628	0.148542	0.128788	-0.954519	0.455292	0.999628	1.21468	0.556818	Combo	HMGB1	TLR9	HMGB1	TLR9	0.160953	0.87213	0.999628	2.17601	0.950704	-2.06999	0.0384533	0.999628	0.25425	0.232394	-0.954519	0.455292	0.999628	1.21513	0.591549	Control
B cells	B cells	ICAM2^ITGAL_ITGB2	ICAM2	ITGB2	ICAM2	ITGAL_ITGB2	0.565276	0.571886	0.999628	0.257243	0.227273	0.241219	0.809385	0.999628	0.208901	0.212121	0.403247	0.690636	0.999628	0.233072	0.219697	Combo	ICAM2	ITGB2	ICAM2	ITGAL_ITGB2	0.565276	0.571886	0.999628	0.234986	0.204225	0.241219	0.809385	0.999628	0.183124	0.161972	0.403247	0.690636	0.999628	0.209055	0.183099	Control
B cells	B cells	ICAM2^ITGAM_ITGB2	ICAM2	ITGB2	ICAM2	ITGAM_ITGB2	0.565276	0.571886	0.999628	0.257243	0.227273	0.241219	0.809385	0.999628	0.208901	0.212121	0.403247	0.690636	0.999628	0.233072	0.219697	Combo	ICAM2	ITGB2	ICAM2	ITGAM_ITGB2	0.565276	0.571886	0.999628	0.234986	0.204225	0.241219	0.809385	0.999628	0.183124	0.161972	0.403247	0.690636	0.999628	0.209055	0.183099	Control
B cells	B cells	IL16^KCNA3	IL16	KCNA3	IL16	KCNA3	0.493701	0.621517	0.999628	0.791413	0.598485	1.1048	0.269244	0.999628	0.218154	0.189394	0.799253	0.445381	0.999628	0.504784	0.393939	Combo	IL16	KCNA3	IL16	KCNA3	0.493701	0.621517	0.999628	0.696248	0.528169	1.1048	0.269244	0.999628	0.143078	0.126761	0.799253	0.445381	0.999628	0.419663	0.327465	Control
B cells	B cells	LCK^CD8A_CD8B	LCK	CD8A	LCK	CD8A_CD8B	-1.84902	0.0644547	0.999628	0.23011	0.212121	2.84192	0.0044843	0.999628	0.110448	0.0530303	0.496448	0.0344695	0.999628	0.170279	0.132576	Combo	LCK	CD8A	LCK	CD8A_CD8B	-1.84902	0.0644547	0.999628	0.299362	0.260563	2.84192	0.0044843	0.999628	0.0714406	0.0492958	0.496448	0.0344695	0.999628	0.185401	0.15493	Control
B cells	B cells	LGALS1^CD69	LGALS1	CD69	LGALS1	CD69	-2.25595	0.024074	0.999628	0.627362	0.371212	-0.493874	0.621395	0.999628	0.76665	0.44697	-1.37491	0.322734	0.999628	0.697006	0.409091	Combo	LGALS1	CD69	LGALS1	CD69	-2.25595	0.024074	0.999628	0.779966	0.408451	-0.493874	0.621395	0.999628	0.749828	0.43662	-1.37491	0.322734	0.999628	0.764897	0.422535	Control
B cells	B cells	LGALS1^ITGB1	LGALS1	ITGB1	LGALS1	ITGB1	-2.25595	0.024074	0.999628	0.627362	0.371212	0.517154	0.605049	0.999628	0.760971	0.492424	-0.869396	0.314561	0.999628	0.694166	0.431818	Combo	LGALS1	ITGB1	LGALS1	ITGB1	-2.25595	0.024074	0.999628	0.779966	0.408451	0.517154	0.605049	0.999628	0.722009	0.464789	-0.869396	0.314561	0.999628	0.750988	0.43662	Control
B cells	B cells	LGALS1^PTPRC	LGALS1	PTPRC	LGALS1	PTPRC	-2.25595	0.024074	0.999628	0.627362	0.371212	0.500604	0.61665	0.999628	1.6888	0.916667	-0.877671	0.320362	0.999628	1.15808	0.643939	Combo	LGALS1	PTPRC	LGALS1	PTPRC	-2.25595	0.024074	0.999628	0.779966	0.408451	0.500604	0.61665	0.999628	1.51813	0.84507	-0.877671	0.320362	0.999628	1.14905	0.626761	Control
B cells	B cells	LTB^CD40	LTB	CD40	LTB	CD40	-1.45059	0.146895	0.999628	0.600934	0.393939	-0.80889	0.418578	0.999628	0.736161	0.568182	-1.12974	0.282737	0.999628	0.668547	0.481061	Combo	LTB	CD40	LTB	CD40	-1.45059	0.146895	0.999628	1.01137	0.584507	-0.80889	0.418578	0.999628	0.844716	0.570423	-1.12974	0.282737	0.999628	0.928042	0.577465	Control
B cells	B cells	LY86^CD180	LY86	CD180	LY86	CD180	-1.1508	0.249816	0.999628	0.420842	0.378788	0.583106	0.559822	0.999628	0.334098	0.287879	-0.283845	0.404819	0.999628	0.37747	0.333333	Combo	LY86	CD180	LY86	CD180	-1.1508	0.249816	0.999628	0.587078	0.43662	0.583106	0.559822	0.999628	0.320103	0.274648	-0.283845	0.404819	0.999628	0.45359	0.355634	Control
B cells	B cells	MAML2^NOTCH2	MAML2	NOTCH2	MAML2	NOTCH2	0.363444	0.716273	0.999628	0.280533	0.242424	0.551677	0.58117	0.999628	0.309386	0.280303	0.45756	0.648722	0.999628	0.294959	0.261364	Combo	MAML2	NOTCH2	MAML2	NOTCH2	0.363444	0.716273	0.999628	0.289473	0.260563	0.551677	0.58117	0.999628	0.294102	0.274648	0.45756	0.648722	0.999628	0.291788	0.267606	Control
B cells	B cells	MFNG^NOTCH2	MFNG	NOTCH2	MFNG	NOTCH2	-0.537656	0.590815	0.999628	0.245414	0.234848	0.551677	0.58117	0.999628	0.309386	0.280303	0.00701058	0.585992	0.999628	0.2774	0.257576	Combo	MFNG	NOTCH2	MFNG	NOTCH2	-0.537656	0.590815	0.999628	0.275481	0.267606	0.551677	0.58117	0.999628	0.294102	0.274648	0.00701058	0.585992	0.999628	0.284791	0.271127	Control
B cells	B cells	MIF^CD44_CD74	MIF	CD44	MIF	CD44_CD74	-0.179196	0.857784	0.999628	1.62714	0.931818	-0.488506	0.625192	0.999628	1.21051	0.795455	-0.333851	0.741488	0.999628	1.41883	0.863636	Combo	MIF	CD44	MIF	CD44_CD74	-0.179196	0.857784	0.999628	1.69146	0.964789	-0.488506	0.625192	0.999628	1.15523	0.739437	-0.333851	0.741488	0.999628	1.42334	0.852113	Control
B cells	B cells	MIF^CD74_CXCR2	MIF	CD74	MIF	CD74_CXCR2	-0.179196	0.857784	0.999628	1.62714	0.931818	-2.39152	0.0167785	0.999628	3.95169	1	-1.28536	0.437281	0.999628	2.78941	0.965909	Combo	MIF	CD74	MIF	CD74_CXCR2	-0.179196	0.857784	0.999628	1.69146	0.964789	-2.39152	0.0167785	0.999628	4.60438	1	-1.28536	0.437281	0.999628	3.14792	0.982394	Control
B cells	B cells	MIF^CD74_CXCR4	MIF	CD74	MIF	CD74_CXCR4	-0.179196	0.857784	0.999628	1.62714	0.931818	-2.39152	0.0167785	0.999628	3.95169	1	-1.28536	0.437281	0.999628	2.78941	0.965909	Combo	MIF	CD74	MIF	CD74_CXCR4	-0.179196	0.857784	0.999628	1.69146	0.964789	-2.39152	0.0167785	0.999628	4.60438	1	-1.28536	0.437281	0.999628	3.14792	0.982394	Control
B cells	B cells	MIF^TNFRSF14	MIF	TNFRSF14	MIF	TNFRSF14	-0.179196	0.857784	0.999628	1.62714	0.931818	0.112185	0.910677	0.999628	0.454238	0.393939	-0.0335058	0.88423	0.999628	1.04069	0.662879	Combo	MIF	TNFRSF14	MIF	TNFRSF14	-0.179196	0.857784	0.999628	1.69146	0.964789	0.112185	0.910677	0.999628	0.460347	0.359155	-0.0335058	0.88423	0.999628	1.0759	0.661972	Control
B cells	B cells	NAMPT^ITGA5_ITGB1	NAMPT	ITGB1	NAMPT	ITGA5_ITGB1	-0.622853	0.533381	0.999628	0.167369	0.166667	0.517154	0.605049	0.999628	0.760971	0.492424	-0.0528497	0.569215	0.999628	0.46417	0.329545	Combo	NAMPT	ITGB1	NAMPT	ITGA5_ITGB1	-0.622853	0.533381	0.999628	0.192478	0.176056	0.517154	0.605049	0.999628	0.722009	0.464789	-0.0528497	0.569215	0.999628	0.457244	0.320423	Control
B cells	B cells	PKM^CD44	PKM	CD44	PKM	CD44	-1.52652	0.12688	0.999628	1.18854	0.825758	-0.488506	0.625192	0.999628	1.21051	0.795455	-1.00751	0.376036	0.999628	1.19952	0.810606	Combo	PKM	CD44	PKM	CD44	-1.52652	0.12688	0.999628	1.23093	0.739437	-0.488506	0.625192	0.999628	1.15523	0.739437	-1.00751	0.376036	0.999628	1.19308	0.739437	Control
B cells	B cells	SEMA4D^CD72	SEMA4D	CD72	SEMA4D	CD72	-0.264912	0.791077	0.999628	0.316433	0.280303	-1.40523	0.159951	0.999628	0.170145	0.136364	-0.835073	0.475514	0.999628	0.243289	0.208333	Combo	SEMA4D	CD72	SEMA4D	CD72	-0.264912	0.791077	0.999628	0.329334	0.28169	-1.40523	0.159951	0.999628	0.287645	0.21831	-0.835073	0.475514	0.999628	0.30849	0.25	Control
B cells	B cells	SEMA7A^ITGA1_ITGB1	SEMA7A	ITGB1	SEMA7A	ITGA1_ITGB1	-2.77175	0.00557566	0.999628	0.207822	0.174242	0.517154	0.605049	0.999628	0.760971	0.492424	-1.1273	0.305312	0.999628	0.484396	0.333333	Combo	SEMA7A	ITGB1	SEMA7A	ITGA1_ITGB1	-2.77175	0.00557566	0.999628	0.431896	0.323944	0.517154	0.605049	0.999628	0.722009	0.464789	-1.1273	0.305312	0.999628	0.576952	0.394366	Control
B cells	B cells	SPTAN1^PTPRA	SPTAN1	PTPRA	SPTAN1	PTPRA	-0.27639	0.782249	0.999628	0.415681	0.371212	-0.918863	0.358167	0.999628	0.262202	0.25	-0.597626	0.570208	0.999628	0.338941	0.310606	Combo	SPTAN1	PTPRA	SPTAN1	PTPRA	-0.27639	0.782249	0.999628	0.407989	0.359155	-0.918863	0.358167	0.999628	0.347506	0.309859	-0.597626	0.570208	0.999628	0.377747	0.334507	Control
B cells	B cells	ST6GAL1^CD22	ST6GAL1	CD22	ST6GAL1	CD22	0.483539	0.628713	0.999628	0.679419	0.575758	-1.36776	0.171386	0.999628	0.283038	0.227273	-0.442112	0.40005	0.999628	0.481229	0.401515	Combo	ST6GAL1	CD22	ST6GAL1	CD22	0.483539	0.628713	0.999628	0.600283	0.521127	-1.36776	0.171386	0.999628	0.429964	0.330986	-0.442112	0.40005	0.999628	0.515123	0.426056	Control
B cells	B cells	TGFB1^ACVR1_TGFBR1_TGFBR2	TGFB1	TGFBR2	TGFB1	ACVR1_TGFBR1_TGFBR2	0.533438	0.59373	0.999628	1.07956	0.742424	-0.0894828	0.928698	0.999628	0.889914	0.643939	0.221978	0.761214	0.999628	0.984736	0.693182	Combo	TGFB1	TGFBR2	TGFB1	ACVR1_TGFBR1_TGFBR2	0.533438	0.59373	0.999628	1.06187	0.746479	-0.0894828	0.928698	0.999628	0.887179	0.605634	0.221978	0.761214	0.999628	0.974525	0.676056	Control
B cells	B cells	TGFB1^ACVR1_TGFBR2	TGFB1	TGFBR2	TGFB1	ACVR1_TGFBR2	0.533438	0.59373	0.999628	1.07956	0.742424	-0.0894828	0.928698	0.999628	0.889914	0.643939	0.221978	0.761214	0.999628	0.984736	0.693182	Combo	TGFB1	TGFBR2	TGFB1	ACVR1_TGFBR2	0.533438	0.59373	0.999628	1.06187	0.746479	-0.0894828	0.928698	0.999628	0.887179	0.605634	0.221978	0.761214	0.999628	0.974525	0.676056	Control
B cells	B cells	TGFB1^ACVR1B_TGFBR2	TGFB1	TGFBR2	TGFB1	ACVR1B_TGFBR2	0.533438	0.59373	0.999628	1.07956	0.742424	-0.0894828	0.928698	0.999628	0.889914	0.643939	0.221978	0.761214	0.999628	0.984736	0.693182	Combo	TGFB1	TGFBR2	TGFB1	ACVR1B_TGFBR2	0.533438	0.59373	0.999628	1.06187	0.746479	-0.0894828	0.928698	0.999628	0.887179	0.605634	0.221978	0.761214	0.999628	0.974525	0.676056	Control
B cells	B cells	TGFB1^ACVR1C_TGFBR2	TGFB1	TGFBR2	TGFB1	ACVR1C_TGFBR2	0.533438	0.59373	0.999628	1.07956	0.742424	-0.0894828	0.928698	0.999628	0.889914	0.643939	0.221978	0.761214	0.999628	0.984736	0.693182	Combo	TGFB1	TGFBR2	TGFB1	ACVR1C_TGFBR2	0.533438	0.59373	0.999628	1.06187	0.746479	-0.0894828	0.928698	0.999628	0.887179	0.605634	0.221978	0.761214	0.999628	0.974525	0.676056	Control
B cells	B cells	TGFB1^CXCR4	TGFB1	CXCR4	TGFB1	CXCR4	0.533438	0.59373	0.999628	1.07956	0.742424	2.52129	0.0116926	0.999628	3.07896	0.984848	1.52736	0.302711	0.999628	2.07926	0.863636	Combo	TGFB1	CXCR4	TGFB1	CXCR4	0.533438	0.59373	0.999628	1.06187	0.746479	2.52129	0.0116926	0.999628	2.41088	0.929577	1.52736	0.302711	0.999628	1.73638	0.838028	Control
B cells	B cells	TGFB1^ITGB1	TGFB1	ITGB1	TGFB1	ITGB1	0.533438	0.59373	0.999628	1.07956	0.742424	0.517154	0.605049	0.999628	0.760971	0.492424	0.525296	0.599389	0.999628	0.920265	0.617424	Combo	TGFB1	ITGB1	TGFB1	ITGB1	0.533438	0.59373	0.999628	1.06187	0.746479	0.517154	0.605049	0.999628	0.722009	0.464789	0.525296	0.599389	0.999628	0.89194	0.605634	Control
B cells	B cells	TGFB1^LPP	TGFB1	LPP	TGFB1	LPP	0.533438	0.59373	0.999628	1.07956	0.742424	-0.582834	0.560005	0.999628	0.169509	0.151515	-0.0246976	0.576868	0.999628	0.624534	0.44697	Combo	TGFB1	LPP	TGFB1	LPP	0.533438	0.59373	0.999628	1.06187	0.746479	-0.582834	0.560005	0.999628	0.195592	0.161972	-0.0246976	0.576868	0.999628	0.628732	0.454225	Control
B cells	B cells	TGFB1^TGFBR1_TGFBR2	TGFB1	TGFBR2	TGFB1	TGFBR1_TGFBR2	0.533438	0.59373	0.999628	1.07956	0.742424	-0.0894828	0.928698	0.999628	0.889914	0.643939	0.221978	0.761214	0.999628	0.984736	0.693182	Combo	TGFB1	TGFBR2	TGFB1	TGFBR1_TGFBR2	0.533438	0.59373	0.999628	1.06187	0.746479	-0.0894828	0.928698	0.999628	0.887179	0.605634	0.221978	0.761214	0.999628	0.974525	0.676056	Control
B cells	B cells	TNF^TNFRSF1B	TNF	TNFRSF1B	TNF	TNFRSF1B	-0.24843	0.803801	0.999628	0.405535	0.265152	0.354215	0.723178	0.999628	0.236783	0.234848	0.0528921	0.76349	0.999628	0.321159	0.25	Combo	TNF	TNFRSF1B	TNF	TNFRSF1B	-0.24843	0.803801	0.999628	0.374518	0.239437	0.354215	0.723178	0.999628	0.236393	0.211268	0.0528921	0.76349	0.999628	0.305456	0.225352	Control
B cells	B cells	TNF^TRADD	TNF	TRADD	TNF	TRADD	-0.24843	0.803801	0.999628	0.405535	0.265152	0.67186	0.501673	0.999628	0.329402	0.310606	0.211715	0.652737	0.999628	0.367468	0.287879	Combo	TNF	TRADD	TNF	TRADD	-0.24843	0.803801	0.999628	0.374518	0.239437	0.67186	0.501673	0.999628	0.255532	0.246479	0.211715	0.652737	0.999628	0.315025	0.242958	Control
B cells	B cells	TNF^VSIR	TNF	VSIR	TNF	VSIR	-0.24843	0.803801	0.999628	0.405535	0.265152	-0.826311	0.408628	0.999628	0.12147	0.121212	-0.537371	0.606214	0.999628	0.263502	0.193182	Combo	TNF	VSIR	TNF	VSIR	-0.24843	0.803801	0.999628	0.374518	0.239437	-0.826311	0.408628	0.999628	0.176474	0.161972	-0.537371	0.606214	0.999628	0.275496	0.200704	Control
B cells	B cells	TNFSF9^FCRL1	TNFSF9	FCRL1	TNFSF9	FCRL1	-1.05249	0.292574	0.999628	0.131741	0.106061	-1.9631	0.0496351	0.999628	0.183164	0.166667	-1.50779	0.171105	0.999628	0.157453	0.136364	Combo	TNFSF9	FCRL1	TNFSF9	FCRL1	-1.05249	0.292574	0.999628	0.162212	0.112676	-1.9631	0.0496351	0.999628	0.380676	0.323944	-1.50779	0.171105	0.999628	0.271444	0.21831	Control
B cells	B cells	TNFSF9^HLA-DPA1	TNFSF9	HLA-DPA1	TNFSF9	HLA-DPA1	-1.05249	0.292574	0.999628	0.131741	0.106061	-2.35841	0.0183534	0.999628	2.14394	0.969697	-1.70545	0.155464	0.999628	1.13784	0.537879	Combo	TNFSF9	HLA-DPA1	TNFSF9	HLA-DPA1	-1.05249	0.292574	0.999628	0.162212	0.112676	-2.35841	0.0183534	0.999628	2.6096	0.971831	-1.70545	0.155464	0.999628	1.3859	0.542254	Control
B cells	B cells	VIM^CD44	VIM	CD44	VIM	CD44	0.252757	0.800456	0.999628	1.78527	0.840909	-0.488506	0.625192	0.999628	1.21051	0.795455	-0.117875	0.712824	0.999628	1.49789	0.818182	Combo	VIM	CD44	VIM	CD44	0.252757	0.800456	0.999628	1.66693	0.78169	-0.488506	0.625192	0.999628	1.15523	0.739437	-0.117875	0.712824	0.999628	1.41108	0.760563	Control
B cells	CD4	ACTR2^ADRB2	ACTR2	ADRB2	ACTR2	ADRB2	0.0788632	0.937141	0.999628	1.02369	0.719697	0.414788	0.678297	0.953849	0.195555	0.153427	0.246826	0.807719	0.976739	0.609625	0.436562	Combo	ACTR2	ADRB2	ACTR2	ADRB2	0.0788632	0.937141	0.999628	1.05776	0.739437	0.414788	0.678297	0.953849	0.182393	0.138308	0.246826	0.807719	0.976739	0.620075	0.438872	Control
B cells	CD4	ACTR2^LDLR	ACTR2	LDLR	ACTR2	LDLR	0.0788632	0.937141	0.999628	1.02369	0.719697	-1.30649	0.191385	0.729167	0.0336807	0.0315421	-0.613815	0.564263	0.864398	0.528688	0.37562	Combo	ACTR2	LDLR	ACTR2	LDLR	0.0788632	0.937141	0.999628	1.05776	0.739437	-1.30649	0.191385	0.729167	0.0571643	0.0513308	-0.613815	0.564263	0.864398	0.557461	0.395384	Control
B cells	CD4	ADAM10^CADM1	ADAM10	CADM1	ADAM10	CADM1	0.404116	0.686128	0.999628	0.274513	0.234848	-0.056567	0.95489	0.997288	0.0480918	0.0416667	0.173774	0.820509	0.998458	0.161302	0.138258	Combo	ADAM10	CADM1	ADAM10	CADM1	0.404116	0.686128	0.999628	0.258906	0.239437	-0.056567	0.95489	0.997288	0.0554033	0.043251	0.173774	0.820509	0.998458	0.157155	0.141344	Control
B cells	CD4	ADAM10^CD44	ADAM10	CD44	ADAM10	CD44	0.404116	0.686128	0.999628	0.274513	0.234848	-2.43576	0.0148604	0.272701	1.4795	0.866433	-1.01582	0.350494	0.636164	0.877007	0.550641	Combo	ADAM10	CD44	ADAM10	CD44	0.404116	0.686128	0.999628	0.258906	0.239437	-2.43576	0.0148604	0.272701	1.64898	0.89924	-1.01582	0.350494	0.636164	0.953944	0.569338	Control
B cells	CD4	ADAM10^IL6R	ADAM10	IL6R	ADAM10	IL6R	0.404116	0.686128	0.999628	0.274513	0.234848	-2.60661	0.00914447	0.213928	0.117342	0.106698	-1.10124	0.347636	0.606778	0.195927	0.170773	Combo	ADAM10	IL6R	ADAM10	IL6R	0.404116	0.686128	0.999628	0.258906	0.239437	-2.60661	0.00914447	0.213928	0.158853	0.138308	-1.10124	0.347636	0.606778	0.208879	0.188872	Control
B cells	CD4	ADAM10^NOTCH1	ADAM10	NOTCH1	ADAM10	NOTCH1	0.404116	0.686128	0.999628	0.274513	0.234848	-0.754092	0.450794	0.885837	0.0759379	0.0693146	-0.174988	0.568461	0.942733	0.175225	0.152082	Combo	ADAM10	NOTCH1	ADAM10	NOTCH1	0.404116	0.686128	0.999628	0.258906	0.239437	-0.754092	0.450794	0.885837	0.0782444	0.0703422	-0.174988	0.568461	0.942733	0.168575	0.154889	Control
B cells	CD4	ADAM10^NOTCH2	ADAM10	NOTCH2	ADAM10	NOTCH2	0.404116	0.686128	0.999628	0.274513	0.234848	-0.0764447	0.939065	0.993368	0.110009	0.101636	0.163836	0.812596	0.996498	0.192261	0.168242	Combo	ADAM10	NOTCH2	ADAM10	NOTCH2	0.404116	0.686128	0.999628	0.258906	0.239437	-0.0764447	0.939065	0.993368	0.104306	0.0936312	0.163836	0.812596	0.996498	0.181606	0.166534	Control
B cells	CD4	ADAM10^TSPAN14	ADAM10	TSPAN14	ADAM10	TSPAN14	0.404116	0.686128	0.999628	0.274513	0.234848	-1.53461	0.12488	0.643295	0.397233	0.340732	-0.565246	0.405504	0.821461	0.335873	0.28779	Combo	ADAM10	TSPAN14	ADAM10	TSPAN14	0.404116	0.686128	0.999628	0.258906	0.239437	-1.53461	0.12488	0.643295	0.426932	0.347909	-0.565246	0.405504	0.821461	0.342919	0.293673	Control
B cells	CD4	ADAM10^TSPAN17	ADAM10	TSPAN17	ADAM10	TSPAN17	0.404116	0.686128	0.999628	0.274513	0.234848	-0.922871	0.356075	0.840514	0.159178	0.147196	-0.259377	0.521101	0.920071	0.216845	0.191022	Combo	ADAM10	TSPAN17	ADAM10	TSPAN17	0.404116	0.686128	0.999628	0.258906	0.239437	-0.922871	0.356075	0.840514	0.165042	0.144487	-0.259377	0.521101	0.920071	0.211974	0.191962	Control
B cells	CD4	ADAM10^TSPAN5	ADAM10	TSPAN5	ADAM10	TSPAN5	0.404116	0.686128	0.999628	0.274513	0.234848	0.41145	0.680742	0.954636	0.170866	0.150701	0.407783	0.683435	0.977132	0.22269	0.192775	Combo	ADAM10	TSPAN5	ADAM10	TSPAN5	0.404116	0.686128	0.999628	0.258906	0.239437	0.41145	0.680742	0.954636	0.142172	0.122624	0.407783	0.683435	0.977132	0.200539	0.18103	Control
B cells	CD4	ADAM17^IL6R	ADAM17	IL6R	ADAM17	IL6R	-1.55525	0.119886	0.999628	0.17414	0.166667	-2.60661	0.00914447	0.213928	0.117342	0.106698	-2.08093	0.0645152	0.606778	0.145741	0.136682	Combo	ADAM17	IL6R	ADAM17	IL6R	-1.55525	0.119886	0.999628	0.306858	0.28169	-2.60661	0.00914447	0.213928	0.158853	0.138308	-2.08093	0.0645152	0.606778	0.232855	0.209999	Control
B cells	CD4	ADAM17^ITGA5	ADAM17	ITGA5	ADAM17	ITGA5	-1.55525	0.119886	0.999628	0.17414	0.166667	-0.519755	0.603234	0.935215	0.219555	0.189252	-1.0375	0.36156	0.967422	0.196848	0.17796	Combo	ADAM17	ITGA5	ADAM17	ITGA5	-1.55525	0.119886	0.999628	0.306858	0.28169	-0.519755	0.603234	0.935215	0.236439	0.202471	-1.0375	0.36156	0.967422	0.271648	0.242081	Control
B cells	CD4	ADAM17^ITGB1	ADAM17	ITGB1	ADAM17	ITGB1	-1.55525	0.119886	0.999628	0.17414	0.166667	-1.92808	0.0538446	0.487656	1.05273	0.688863	-1.74167	0.0868653	0.743642	0.613434	0.427765	Combo	ADAM17	ITGB1	ADAM17	ITGB1	-1.55525	0.119886	0.999628	0.306858	0.28169	-1.92808	0.0538446	0.487656	1.15744	0.706749	-1.74167	0.0868653	0.743642	0.732148	0.49422	Control
B cells	CD4	ADAM17^NOTCH1	ADAM17	NOTCH1	ADAM17	NOTCH1	-1.55525	0.119886	0.999628	0.17414	0.166667	-0.754092	0.450794	0.885837	0.0759379	0.0693146	-1.15467	0.28534	0.942733	0.125039	0.117991	Combo	ADAM17	NOTCH1	ADAM17	NOTCH1	-1.55525	0.119886	0.999628	0.306858	0.28169	-0.754092	0.450794	0.885837	0.0782444	0.0703422	-1.15467	0.28534	0.942733	0.192551	0.176016	Control
B cells	CD4	ADAM17^RHBDF2	ADAM17	RHBDF2	ADAM17	RHBDF2	-1.55525	0.119886	0.999628	0.17414	0.166667	-0.455909	0.648455	0.943742	0.117983	0.107087	-1.00558	0.384171	0.971685	0.146062	0.136877	Combo	ADAM17	RHBDF2	ADAM17	RHBDF2	-1.55525	0.119886	0.999628	0.306858	0.28169	-0.455909	0.648455	0.943742	0.144185	0.127852	-1.00558	0.384171	0.971685	0.225521	0.204771	Control
B cells	CD4	ADAM28^ITGA4	ADAM28	ITGA4	ADAM28	ITGA4	-1.00672	0.314069	0.999628	0.778132	0.575758	-2.02131	0.0432475	0.448924	0.654183	0.487539	-1.51402	0.178658	0.724276	0.716158	0.531648	Combo	ADAM28	ITGA4	ADAM28	ITGA4	-1.00672	0.314069	0.999628	0.881065	0.605634	-2.02131	0.0432475	0.448924	0.787206	0.529468	-1.51402	0.178658	0.724276	0.834136	0.567551	Control
B cells	CD4	AFDN^EPHB6	AFDN	EPHB6	AFDN	EPHB6	1.68909	0.0912014	0.999628	0.296681	0.265152	-1.54983	0.121181	0.640017	0.10239	0.0876168	0.0696299	0.106191	0.819822	0.199535	0.176384	Combo	AFDN	EPHB6	AFDN	EPHB6	1.68909	0.0912014	0.999628	0.15384	0.15493	-1.54983	0.121181	0.640017	0.108687	0.085076	0.0696299	0.106191	0.819822	0.131264	0.120003	Control
B cells	CD4	APP^AGER	APP	AGER	APP	AGER	0.142395	0.886768	0.999628	0.324693	0.295455	-0.0924742	0.926321		0.0289699	0.0272586	0.0249606	0.906544	0.999628	0.176832	0.161357	Combo	APP	AGER	APP	AGER	0.142395	0.886768	0.999628	0.247911	0.21831	-0.0924742	0.926321		0.0295938	0.0256654	0.0249606	0.906544	0.999628	0.138752	0.121988	Control
B cells	CD4	APP^CD74	APP	CD74	APP	CD74	0.142395	0.886768	0.999628	0.324693	0.295455	-1.60146	0.109275	0.617954	1.20977	0.708333	-0.729532	0.498021	0.808791	0.767233	0.501894	Combo	APP	CD74	APP	CD74	0.142395	0.886768	0.999628	0.247911	0.21831	-1.60146	0.109275	0.617954	1.75633	0.85076	-0.729532	0.498021	0.808791	1.00212	0.534535	Control
B cells	CD4	APP^LRP10	APP	LRP10	APP	LRP10	0.142395	0.886768	0.999628	0.324693	0.295455	-0.801337	0.422937	0.872816	0.684565	0.53972	-0.329471	0.654852	0.936222	0.504629	0.417587	Combo	APP	LRP10	APP	LRP10	0.142395	0.886768	0.999628	0.247911	0.21831	-0.801337	0.422937	0.872816	0.672627	0.514734	-0.329471	0.654852	0.936222	0.460269	0.366522	Control
B cells	CD4	APP^NCSTN	APP	NCSTN	APP	NCSTN	0.142395	0.886768	0.999628	0.324693	0.295455	1.61655	0.105976	0.61478	0.189974	0.172897	0.879473	0.496372	0.807204	0.257334	0.234176	Combo	APP	NCSTN	APP	NCSTN	0.142395	0.886768	0.999628	0.247911	0.21831	1.61655	0.105976	0.61478	0.151455	0.13308	0.879473	0.496372	0.807204	0.199683	0.175695	Control
B cells	CD4	APP^NOTCH2	APP	NOTCH2	APP	NOTCH2	0.142395	0.886768	0.999628	0.324693	0.295455	-0.0764447	0.939065	0.993368	0.110009	0.101636	0.0329754	0.912916	0.996498	0.217351	0.198545	Combo	APP	NOTCH2	APP	NOTCH2	0.142395	0.886768	0.999628	0.247911	0.21831	-0.0764447	0.939065	0.993368	0.104306	0.0936312	0.0329754	0.912916	0.996498	0.176109	0.155971	Control
B cells	CD4	APP^PTGER2	APP	PTGER2	APP	PTGER2	0.142395	0.886768	0.999628	0.324693	0.295455	-0.142426	0.886743	0.985037	0.176654	0.155374	-1.54167e-05	0.886755	0.992333	0.250673	0.225414	Combo	APP	PTGER2	APP	PTGER2	0.142395	0.886768	0.999628	0.247911	0.21831	-0.142426	0.886743	0.985037	0.173403	0.147338	-1.54167e-05	0.886755	0.992333	0.210657	0.182824	Control
B cells	CD4	ARF1^PLD2	ARF1	PLD2	ARF1	PLD2	-0.937293	0.348608	0.999628	0.915148	0.69697	-0.216866	0.828313	0.978645	0.0507926	0.0478972	-0.57708	0.58846	0.989137	0.48297	0.372433	Combo	ARF1	PLD2	ARF1	PLD2	-0.937293	0.348608	0.999628	0.933243	0.669014	-0.216866	0.828313	0.978645	0.0506874	0.0456274	-0.57708	0.58846	0.989137	0.491965	0.357321	Control
B cells	CD4	ARF6^SMAP1	ARF6	SMAP1	ARF6	SMAP1	0.428364	0.668386	0.999628	1.2453	0.810606	-0.0607798	0.951535	0.996413	0.458811	0.374611	0.183792	0.80996	0.99802	0.852053	0.592608	Combo	ARF6	SMAP1	ARF6	SMAP1	0.428364	0.668386	0.999628	1.17599	0.767606	-0.0607798	0.951535	0.996413	0.421629	0.343156	0.183792	0.80996	0.99802	0.798811	0.555381	Control
B cells	CD4	ARPC5^ADRB2	ARPC5	ADRB2	ARPC5	ADRB2	0.217958	0.827462	0.999628	0.868472	0.628788	0.414788	0.678297	0.953849	0.195555	0.153427	0.316373	0.75288	0.976739	0.532014	0.391107	Combo	ARPC5	ADRB2	ARPC5	ADRB2	0.217958	0.827462	0.999628	0.818556	0.605634	0.414788	0.678297	0.953849	0.182393	0.138308	0.316373	0.75288	0.976739	0.500475	0.371971	Control
B cells	CD4	ARPC5^LDLR	ARPC5	LDLR	ARPC5	LDLR	0.217958	0.827462	0.999628	0.868472	0.628788	-1.30649	0.191385	0.729167	0.0336807	0.0315421	-0.544268	0.509424	0.864398	0.451076	0.330165	Combo	ARPC5	LDLR	ARPC5	LDLR	0.217958	0.827462	0.999628	0.818556	0.605634	-1.30649	0.191385	0.729167	0.0571643	0.0513308	-0.544268	0.509424	0.864398	0.43786	0.328482	Control
B cells	CD4	B2M^KLRD1	B2M	KLRD1	B2M	KLRD1	0.517769	0.604619	0.999628	4.48689	1	0.0683087			0.0817389	0.0564642	0.293039	0.604619	0.999628	2.28432	0.528232	Combo	B2M	KLRD1	B2M	KLRD1	0.517769	0.604619	0.999628	4.42578	1	0.0683087			0.111318	0.0731939	0.293039	0.604619	0.999628	2.26855	0.536597	Control
B cells	CD4	BSG^SLC16A1	BSG	SLC16A1	BSG	SLC16A1	-0.0877146	0.930104	0.999628	0.555048	0.477273	-0.407702	0.683492	0.955992	0.0601378	0.055296	-0.247708	0.806798	0.97781	0.307593	0.266284	Combo	BSG	SLC16A1	BSG	SLC16A1	-0.0877146	0.930104	0.999628	0.527971	0.457746	-0.407702	0.683492	0.955992	0.0622128	0.0541825	-0.247708	0.806798	0.97781	0.295092	0.255964	Control
B cells	CD4	BSG^SLC16A7	BSG	SLC16A7	BSG	SLC16A7	-0.0877146	0.930104	0.999628	0.555048	0.477273	-1.62488	0.104188	0.609068	0.175097	0.154984	-0.856298	0.517146	0.804348	0.365072	0.316129	Combo	BSG	SLC16A7	BSG	SLC16A7	-0.0877146	0.930104	0.999628	0.527971	0.457746	-1.62488	0.104188	0.609068	0.19066	0.163973	-0.856298	0.517146	0.804348	0.359315	0.31086	Control
B cells	CD4	CALM1^FAS	CALM1	FAS	CALM1	FAS	2.58664	0.00969172	0.999628	1.60219	0.901515	-2.12514	0.0335752	0.396269	0.312547	0.261293	0.230751	0.0216334	0.697948	0.957369	0.581404	Combo	CALM1	FAS	CALM1	FAS	2.58664	0.00969172	0.999628	1.20678	0.795775	-2.12514	0.0335752	0.396269	0.377997	0.307985	0.230751	0.0216334	0.697948	0.79239	0.55188	Control
B cells	CD4	CALM1^KCNN4	CALM1	KCNN4	CALM1	KCNN4	2.58664	0.00969172	0.999628	1.60219	0.901515	-1.87599	0.060657	0.523489	0.0415977	0.0393302	0.355326	0.0351743	0.761558	0.821894	0.470423	Combo	CALM1	KCNN4	CALM1	KCNN4	2.58664	0.00969172	0.999628	1.20678	0.795775	-1.87599	0.060657	0.523489	0.0611606	0.0570342	0.355326	0.0351743	0.761558	0.633972	0.426404	Control
B cells	CD4	CALM1^KCNQ1	CALM1	KCNQ1	CALM1	KCNQ1	2.58664	0.00969172	0.999628	1.60219	0.901515	-2.02408	0.0429617	0.448924	0.0422351	0.0412773	0.281278	0.0263267	0.724276	0.822213	0.471396	Combo	CALM1	KCNQ1	CALM1	KCNQ1	2.58664	0.00969172	0.999628	1.20678	0.795775	-2.02408	0.0429617	0.448924	0.0541272	0.0527567	0.281278	0.0263267	0.724276	0.630455	0.424266	Control
B cells	CD4	CALM1^PTPRA	CALM1	PTPRA	CALM1	PTPRA	2.58664	0.00969172	0.999628	1.60219	0.901515	1.30136	0.193134	0.729167	0.543996	0.442368	1.944	0.101413	0.864398	1.07309	0.671941	Combo	CALM1	PTPRA	CALM1	PTPRA	2.58664	0.00969172	0.999628	1.20678	0.795775	1.30136	0.193134	0.729167	0.458607	0.369772	1.944	0.101413	0.864398	0.832695	0.582773	Control
B cells	CD4	CALM1^VIPR1	CALM1	VIPR1	CALM1	VIPR1	2.58664	0.00969172	0.999628	1.60219	0.901515	-1.681	0.0927626		0.0197384	0.019081	0.452819	0.0512272	0.999628	0.810965	0.460298	Combo	CALM1	VIPR1	CALM1	VIPR1	2.58664	0.00969172	0.999628	1.20678	0.795775	-1.681	0.0927626		0.0250405	0.0247148	0.452819	0.0512272	0.999628	0.615912	0.410245	Control
B cells	CD4	CALM3^KCNQ1	CALM3	KCNQ1	CALM3	KCNQ1	0.644535	0.519229	0.999628	0.475517	0.401515	-2.02408	0.0429617	0.448924	0.0422351	0.0412773	-0.689774	0.281095	0.724276	0.258876	0.221396	Combo	CALM3	KCNQ1	CALM3	KCNQ1	0.644535	0.519229	0.999628	0.404066	0.338028	-2.02408	0.0429617	0.448924	0.0541272	0.0527567	-0.689774	0.281095	0.724276	0.229096	0.195392	Control
B cells	CD4	CALR^ITGA3	CALR	ITGA3	CALR	ITGA3	-2.22358	0.0261765	0.999628	0.701077	0.55303	-1.92239	0.0545571		0.0238034	0.0214174	-2.07299	0.0403668	0.999628	0.36244	0.287224	Combo	CALR	ITGA3	CALR	ITGA3	-2.22358	0.0261765	0.999628	1.00835	0.640845	-1.92239	0.0545571		0.0318261	0.0285171	-2.07299	0.0403668	0.999628	0.520087	0.334681	Control
B cells	CD4	CALR^ITGAV	CALR	ITGAV	CALR	ITGAV	-2.22358	0.0261765	0.999628	0.701077	0.55303	0.806682	0.419849	0.870693	0.0632837	0.0595794	-0.708451	0.223013	0.93516	0.38218	0.306305	Combo	CALR	ITGAV	CALR	ITGAV	-2.22358	0.0261765	0.999628	1.00835	0.640845	0.806682	0.419849	0.870693	0.0531568	0.0484791	-0.708451	0.223013	0.93516	0.530753	0.344662	Control
B cells	CD4	CCL4^CCR5	CCL4	CCR5	CCL4	CCR5	1.19542	0.231921	0.999628	0.177082	0.136364	-2.92434	0.00345191	0.122732	0.179704	0.147196	-0.864456	0.117687	0.56118	0.178393	0.14178	Combo	CCL4	CCR5	CCL4	CCR5	1.19542	0.231921	0.999628	0.0804972	0.0492958	-2.92434	0.00345191	0.122732	0.300989	0.235741	-0.864456	0.117687	0.56118	0.190743	0.142519	Control
B cells	CD4	CCL4^CCR8	CCL4	CCR8	CCL4	CCR8	1.19542	0.231921	0.999628	0.177082	0.136364	-0.0884395	0.929527		0.0254984	0.0202492	0.553493	0.580724	0.999628	0.10129	0.0783064	Combo	CCL4	CCR8	CCL4	CCR8	1.19542	0.231921	0.999628	0.0804972	0.0492958	-0.0884395	0.929527		0.0276936	0.0237643	0.553493	0.580724	0.999628	0.0540954	0.03653	Control
B cells	CD4	CCL5^CCR4	CCL5	CCR4	CCL5	CCR4	1.30516	0.19184	0.999628	0.326967	0.174242	-1.51541	0.129669	0.649476	0.195425	0.158879	-0.105126	0.160755	0.824552	0.261196	0.16656	Combo	CCL5	CCR4	CCL5	CCR4	1.30516	0.19184	0.999628	0.186628	0.119718	-1.51541	0.129669	0.649476	0.228625	0.182034	-0.105126	0.160755	0.824552	0.207627	0.150876	Control
B cells	CD4	CCL5^CCR5	CCL5	CCR5	CCL5	CCR5	1.30516	0.19184	0.999628	0.326967	0.174242	-2.92434	0.00345191	0.122732	0.179704	0.147196	-0.809591	0.097646	0.56118	0.253335	0.160719	Combo	CCL5	CCR5	CCL5	CCR5	1.30516	0.19184	0.999628	0.186628	0.119718	-2.92434	0.00345191	0.122732	0.300989	0.235741	-0.809591	0.097646	0.56118	0.243809	0.17773	Control
B cells	CD4	CCL5^CCRL2	CCL5	CCRL2	CCL5	CCRL2	1.30516	0.19184	0.999628	0.326967	0.174242	-0.107885	0.914087		0.031324	0.0288162	0.598635	0.552964	0.999628	0.179145	0.101529	Combo	CCL5	CCRL2	CCL5	CCRL2	1.30516	0.19184	0.999628	0.186628	0.119718	-0.107885	0.914087		0.0304665	0.0275665	0.598635	0.552964	0.999628	0.108547	0.0736424	Control
B cells	CD4	CCL5^CXCR3	CCL5	CXCR3	CCL5	CXCR3	1.30516	0.19184	0.999628	0.326967	0.174242	-0.495623	0.62016	0.938975	1.05117	0.616044	0.404766	0.406	0.969302	0.689068	0.395143	Combo	CCL5	CXCR3	CCL5	CXCR3	1.30516	0.19184	0.999628	0.186628	0.119718	-0.495623	0.62016	0.938975	1.15799	0.655894	0.404766	0.406	0.969302	0.672307	0.387806	Control
B cells	CD4	CCL5^DPP4	CCL5	DPP4	CCL5	DPP4	1.30516	0.19184	0.999628	0.326967	0.174242	-1.58481	0.113008	0.622139	0.197331	0.173676	-0.13983	0.152424	0.810883	0.262149	0.173959	Combo	CCL5	DPP4	CCL5	DPP4	1.30516	0.19184	0.999628	0.186628	0.119718	-1.58481	0.113008	0.622139	0.232806	0.188688	-0.13983	0.152424	0.810883	0.209717	0.154203	Control
B cells	CD4	CCL5^SDC4	CCL5	SDC4	CCL5	SDC4	1.30516	0.19184	0.999628	0.326967	0.174242	-1.42154	0.15516	0.689617	0.0376973	0.0346573	-0.0581926	0.1735	0.844623	0.182332	0.10445	Combo	CCL5	SDC4	CCL5	SDC4	1.30516	0.19184	0.999628	0.186628	0.119718	-1.42154	0.15516	0.689617	0.0479123	0.0442015	-0.0581926	0.1735	0.844623	0.11727	0.0819599	Control
B cells	CD4	CD22^PTPRC	CD22	PTPRC	CD22	PTPRC	-1.36776	0.171386	0.999628	0.283038	0.227273	-2.09264	0.0363813	0.412896	2.32459	0.984034	-1.7302	0.103884	0.706262	1.30381	0.605653	Combo	CD22	PTPRC	CD22	PTPRC	-1.36776	0.171386	0.999628	0.429964	0.330986	-2.09264	0.0363813	0.412896	2.58618	0.989544	-1.7302	0.103884	0.706262	1.50807	0.660265	Control
B cells	CD4	CD47^SIRPG	CD47	SIRPG	CD47	SIRPG	0.707876	0.479022	0.999628	1.06749	0.75	-0.457358	0.647414	0.943742	0.0630485	0.0514019	0.125259	0.563218	0.971685	0.565269	0.400701	Combo	CD47	SIRPG	CD47	SIRPG	0.707876	0.479022	0.999628	0.854831	0.633803	-0.457358	0.647414	0.943742	0.0779325	0.0636882	0.125259	0.563218	0.971685	0.466382	0.348746	Control
B cells	CD4	CD48^CD2	CD48	CD2	CD48	CD2	-0.492291	0.622513	0.999628	0.876759	0.628788	-1.66996	0.0949277	0.593346	2.08424	0.950156	-1.08112	0.358721	0.796487	1.4805	0.789472	Combo	CD48	CD2	CD48	CD2	-0.492291	0.622513	0.999628	0.969158	0.676056	-1.66996	0.0949277	0.593346	2.25317	0.973384	-1.08112	0.358721	0.796487	1.61117	0.82472	Control
B cells	CD4	CD55^ADGRE5	CD55	ADGRE5	CD55	ADGRE5	-0.22897	0.818892	0.999628	0.692209	0.545455	-1.80061	0.0717639	0.548259	0.30878	0.265187	-1.01479	0.445328	0.773943	0.500494	0.405321	Combo	CD55	ADGRE5	CD55	ADGRE5	-0.22897	0.818892	0.999628	0.77596	0.56338	-1.80061	0.0717639	0.548259	0.38834	0.309886	-1.01479	0.445328	0.773943	0.58215	0.436633	Control
B cells	CD4	CD58^CD2	CD58	CD2	CD58	CD2	0.869229	0.384722	0.999628	0.280135	0.265152	-1.66996	0.0949277	0.593346	2.08424	0.950156	-0.400364	0.239825	0.796487	1.18219	0.607654	Combo	CD58	CD2	CD58	CD2	0.869229	0.384722	0.999628	0.205564	0.190141	-1.66996	0.0949277	0.593346	2.25317	0.973384	-0.400364	0.239825	0.796487	1.22937	0.581762	Control
B cells	CD4	CD59^CD2	CD59	CD2	CD59	CD2	0.418419	0.675641	0.999628	0.265853	0.234848	-1.66996	0.0949277	0.593346	2.08424	0.950156	-0.625769	0.385284	0.796487	1.17504	0.592502	Combo	CD59	CD2	CD59	CD2	0.418419	0.675641	0.999628	0.22598	0.211268	-1.66996	0.0949277	0.593346	2.25317	0.973384	-0.625769	0.385284	0.796487	1.23958	0.592326	Control
B cells	CD4	CD70^CD27	CD70	CD27	CD70	CD27	-0.829139	0.407026	0.999628	0.232813	0.189394	-0.767783	0.442616	0.883694	0.283641	0.200156	-0.798461	0.424821	0.941661	0.258227	0.194775	Combo	CD70	CD27	CD70	CD27	-0.829139	0.407026	0.999628	0.300783	0.239437	-0.767783	0.442616	0.883694	0.436743	0.280894	-0.798461	0.424821	0.941661	0.368763	0.260165	Control
B cells	CD4	CD72^CD5	CD72	CD5	CD72	CD5	-1.40523	0.159951	0.999628	0.170145	0.136364	-1.72876	0.0838512	0.577642	0.762157	0.554517	-1.567	0.121901	0.788635	0.466151	0.34544	Combo	CD72	CD5	CD72	CD5	-1.40523	0.159951	0.999628	0.287645	0.21831	-1.72876	0.0838512	0.577642	0.893251	0.604563	-1.567	0.121901	0.788635	0.590448	0.411436	Control
B cells	CD4	CD86^CD28	CD86	CD28	CD86	CD28	1.41165	0.158053	0.999628	0.273949	0.234848	0.165563	0.868501	0.982837	0.587816	0.455607	0.788607	0.513277	0.991232	0.430883	0.345228	Combo	CD86	CD28	CD86	CD28	1.41165	0.158053	0.999628	0.199395	0.169014	0.165563	0.868501	0.982837	0.52347	0.404468	0.788607	0.513277	0.991232	0.361432	0.286741	Control
B cells	CD4	CD86^CTLA4	CD86	CTLA4	CD86	CTLA4	1.41165	0.158053	0.999628	0.273949	0.234848	-0.51705	0.605121	0.935686	0.507198	0.35514	0.4473	0.381587	0.967657	0.390573	0.294994	Combo	CD86	CTLA4	CD86	CTLA4	1.41165	0.158053	0.999628	0.199395	0.169014	-0.51705	0.605121	0.935686	0.494467	0.339829	0.4473	0.381587	0.967657	0.346931	0.254421	Control
B cells	CD4	CD99^CD81	CD99	CD81	CD99	CD81	0.192094	0.847668	0.999628	1.1636	0.734848	-0.0869591	0.930704	0.992927	1.30785	0.818146	0.0525676	0.889186	0.996277	1.23572	0.776497	Combo	CD99	CD81	CD99	CD81	0.192094	0.847668	0.999628	1.03518	0.697183	-0.0869591	0.930704	0.992927	1.29781	0.797529	0.0525676	0.889186	0.996277	1.1665	0.747356	Control
B cells	CD4	CD99^CD99L2	CD99	CD99L2	CD99	CD99L2	0.192094	0.847668	0.999628	1.1636	0.734848	1.33766	0.181007	0.720199	0.0696266	0.06581	0.764878	0.514338	0.859914	0.616613	0.400329	Combo	CD99	CD99L2	CD99	CD99L2	0.192094	0.847668	0.999628	1.03518	0.697183	1.33766	0.181007	0.720199	0.051269	0.0470532	0.764878	0.514338	0.859914	0.543225	0.372118	Control
B cells	CD4	CD99^PILRB	CD99	PILRB	CD99	PILRB	0.192094	0.847668	0.999628	1.1636	0.734848	-0.164323	0.869477	0.982878	0.0945777	0.0864486	0.0138859	0.858573	0.991253	0.629088	0.410649	Combo	CD99	PILRB	CD99	PILRB	0.192094	0.847668	0.999628	1.03518	0.697183	-0.164323	0.869477	0.982878	0.104477	0.0879278	0.0138859	0.858573	0.991253	0.569829	0.392555	Control
B cells	CD4	CKLF^CCR4	CKLF	CCR4	CKLF	CCR4	1.49645	0.134536	0.999628	0.480536	0.393939	-1.51541	0.129669	0.649476	0.195425	0.158879	-0.00947887	0.132103	0.824552	0.33798	0.276409	Combo	CKLF	CCR4	CKLF	CCR4	1.49645	0.134536	0.999628	0.327883	0.274648	-1.51541	0.129669	0.649476	0.228625	0.182034	-0.00947887	0.132103	0.824552	0.278254	0.228341	Control
B cells	CD4	CLEC2D^KLRB1	CLEC2D	KLRB1	CLEC2D	KLRB1	-0.533443	0.593727	0.999628	0.580282	0.44697	-0.559012	0.576153	0.930179	0.308753	0.219237	-0.546228	0.58494	0.964904	0.444517	0.333103	Combo	CLEC2D	KLRB1	CLEC2D	KLRB1	-0.533443	0.593727	0.999628	0.685489	0.485915	-0.559012	0.576153	0.930179	0.34005	0.220532	-0.546228	0.58494	0.964904	0.512769	0.353224	Control
B cells	CD4	COL9A3^CD44	COL9A3	CD44	COL9A3	CD44	-0.238339	0.811618	0.999628	0.26033	0.219697	-2.43576	0.0148604	0.272701	1.4795	0.866433	-1.33705	0.413239	0.636164	0.869916	0.543065	Combo	COL9A3	CD44	COL9A3	CD44	-0.238339	0.811618	0.999628	0.272335	0.225352	-2.43576	0.0148604	0.272701	1.64898	0.89924	-1.33705	0.413239	0.636164	0.960658	0.562296	Control
B cells	CD4	COL9A3^ITGA1_ITGB1	COL9A3	ITGB1	COL9A3	ITGA1_ITGB1	-0.238339	0.811618	0.999628	0.26033	0.219697	-1.92808	0.0538446	0.487656	1.05273	0.688863	-1.08321	0.432731	0.743642	0.656529	0.45428	Combo	COL9A3	ITGB1	COL9A3	ITGA1_ITGB1	-0.238339	0.811618	0.999628	0.272335	0.225352	-1.92808	0.0538446	0.487656	1.15744	0.706749	-1.08321	0.432731	0.743642	0.714887	0.466051	Control
B cells	CD4	COL9A3^ITGA2_ITGB1	COL9A3	ITGA2	COL9A3	ITGA2_ITGB1	-0.238339	0.811618	0.999628	0.26033	0.219697	-1.54579	0.122154		0.016657	0.0151869	-0.892067	0.466886	0.999628	0.138494	0.117442	Combo	COL9A3	ITGA2	COL9A3	ITGA2_ITGB1	-0.238339	0.811618	0.999628	0.272335	0.225352	-1.54579	0.122154		0.0312876	0.0275665	-0.892067	0.466886	0.999628	0.151811	0.126459	Control
B cells	CD4	COL9A3^ITGA3_ITGB1	COL9A3	ITGA3	COL9A3	ITGA3_ITGB1	-0.238339	0.811618	0.999628	0.26033	0.219697	-1.92239	0.0545571		0.0238034	0.0214174	-1.08036	0.433088	0.999628	0.142067	0.120557	Combo	COL9A3	ITGA3	COL9A3	ITGA3_ITGB1	-0.238339	0.811618	0.999628	0.272335	0.225352	-1.92239	0.0545571		0.0318261	0.0285171	-1.08036	0.433088	0.999628	0.152081	0.126935	Control
B cells	CD4	COL9A3^ITGA9_ITGB1	COL9A3	ITGB1	COL9A3	ITGA9_ITGB1	-0.238339	0.811618	0.999628	0.26033	0.219697	-1.92808	0.0538446	0.487656	1.05273	0.688863	-1.08321	0.432731	0.743642	0.656529	0.45428	Combo	COL9A3	ITGB1	COL9A3	ITGA9_ITGB1	-0.238339	0.811618	0.999628	0.272335	0.225352	-1.92808	0.0538446	0.487656	1.15744	0.706749	-1.08321	0.432731	0.743642	0.714887	0.466051	Control
B cells	CD4	COPA^CD74	COPA	CD74	COPA	CD74	-0.0798366	0.936367	0.999628	0.375146	0.371212	-1.60146	0.109275	0.617954	1.20977	0.708333	-0.840648	0.522821	0.808791	0.792459	0.539773	Combo	COPA	CD74	COPA	CD74	-0.0798366	0.936367	0.999628	0.395536	0.373239	-1.60146	0.109275	0.617954	1.75633	0.85076	-0.840648	0.522821	0.808791	1.07593	0.612	Control
B cells	CD4	FABP5^RXRA	FABP5	RXRA	FABP5	RXRA	-3.65177	0.000260438	0.235123	0.25433	0.219697	-1.02512	0.305306	0.812793	0.0480689	0.0428349	-2.33845	0.152783	0.523958	0.1512	0.131266	Combo	FABP5	RXRA	FABP5	RXRA	-3.65177	0.000260438	0.235123	0.42958	0.288732	-1.02512	0.305306	0.812793	0.0534638	0.0480038	-2.33845	0.152783	0.523958	0.241522	0.168368	Control
B cells	CD4	FAM3C^CLEC2D	FAM3C	CLEC2D	FAM3C	CLEC2D	0.0589324	0.953006	0.999628	0.424629	0.356061	-1.19307	0.232841	0.764845	0.854412	0.611371	-0.56707	0.592923	0.882236	0.63952	0.483716	Combo	FAM3C	CLEC2D	FAM3C	CLEC2D	0.0589324	0.953006	0.999628	0.40751	0.34507	-1.19307	0.232841	0.764845	0.972374	0.662072	-0.56707	0.592923	0.882236	0.689942	0.503571	Control
B cells	CD4	FAM3C^LAMP1	FAM3C	LAMP1	FAM3C	LAMP1	0.0589324	0.953006	0.999628	0.424629	0.356061	0.0557476	0.955543	0.997288	0.60791	0.495327	0.05734	0.954274	0.998458	0.516269	0.425694	Combo	FAM3C	LAMP1	FAM3C	LAMP1	0.0589324	0.953006	0.999628	0.40751	0.34507	0.0557476	0.955543	0.997288	0.572542	0.463403	0.05734	0.954274	0.998458	0.490026	0.404237	Control
B cells	CD4	FAM3C^PDCD1	FAM3C	PDCD1	FAM3C	PDCD1	0.0589324	0.953006	0.999628	0.424629	0.356061	-0.436473	0.662494	0.950358	0.160963	0.129673	-0.18877	0.80775	0.974993	0.292796	0.242867	Combo	FAM3C	PDCD1	FAM3C	PDCD1	0.0589324	0.953006	0.999628	0.40751	0.34507	-0.436473	0.662494	0.950358	0.191665	0.149715	-0.18877	0.80775	0.974993	0.299587	0.247393	Control
B cells	CD4	GNAI2^ADCY7	GNAI2	ADCY7	GNAI2	ADCY7	0.365511	0.71473	0.999628	1.23333	0.795455	-1.98188	0.0474925	0.465815	0.134554	0.11838	-0.808185	0.381111	0.732722	0.68394	0.456917	Combo	GNAI2	ADCY7	GNAI2	ADCY7	0.365511	0.71473	0.999628	1.21919	0.823944	-1.98188	0.0474925	0.465815	0.172147	0.149715	-0.808185	0.381111	0.732722	0.695667	0.486829	Control
B cells	CD4	GNAI2^ADCY9	GNAI2	ADCY9	GNAI2	ADCY9	0.365511	0.71473	0.999628	1.23333	0.795455	-0.920882	0.357112		0.0335535	0.0323209	-0.277686	0.535921	0.999628	0.63344	0.413888	Combo	GNAI2	ADCY9	GNAI2	ADCY9	0.365511	0.71473	0.999628	1.21919	0.823944	-0.920882	0.357112		0.0382854	0.0356464	-0.277686	0.535921	0.999628	0.628736	0.429795	Control
B cells	CD4	GNAI2^CCR5	GNAI2	CCR5	GNAI2	CCR5	0.365511	0.71473	0.999628	1.23333	0.795455	-2.92434	0.00345191	0.122732	0.179704	0.147196	-1.27941	0.359091	0.56118	0.706515	0.471325	Combo	GNAI2	CCR5	GNAI2	CCR5	0.365511	0.71473	0.999628	1.21919	0.823944	-2.92434	0.00345191	0.122732	0.300989	0.235741	-1.27941	0.359091	0.56118	0.760088	0.529843	Control
B cells	CD4	GNAI2^CXCR3	GNAI2	CXCR3	GNAI2	CXCR3	0.365511	0.71473	0.999628	1.23333	0.795455	-0.495623	0.62016	0.938975	1.05117	0.616044	-0.0650559	0.667445	0.969302	1.14225	0.705749	Combo	GNAI2	CXCR3	GNAI2	CXCR3	0.365511	0.71473	0.999628	1.21919	0.823944	-0.495623	0.62016	0.938975	1.15799	0.655894	-0.0650559	0.667445	0.969302	1.18859	0.739919	Control
B cells	CD4	GNAI2^F2R	GNAI2	F2R	GNAI2	F2R	0.365511	0.71473	0.999628	1.23333	0.795455	-1.33379	0.182271	0.720199	0.475024	0.372664	-0.484142	0.4485	0.859914	0.854175	0.584059	Combo	GNAI2	F2R	GNAI2	F2R	0.365511	0.71473	0.999628	1.21919	0.823944	-1.33379	0.182271	0.720199	0.56158	0.423004	-0.484142	0.4485	0.859914	0.890383	0.623474	Control
B cells	CD4	GNAI2^IGF1R	GNAI2	IGF1R	GNAI2	IGF1R	0.365511	0.71473	0.999628	1.23333	0.795455	0.832802	0.404957		0.0178775	0.0175234	0.599157	0.559843	0.999628	0.625602	0.406489	Combo	GNAI2	IGF1R	GNAI2	IGF1R	0.365511	0.71473	0.999628	1.21919	0.823944	0.832802	0.404957		0.0151669	0.0142586	0.599157	0.559843	0.999628	0.617177	0.419101	Control
B cells	CD4	GNAI2^S1PR1	GNAI2	S1PR1	GNAI2	S1PR1	0.365511	0.71473	0.999628	1.23333	0.795455	0.371713	0.710107	0.962424	1.0306	0.611371	0.368612	0.712418	0.981026	1.13197	0.703413	Combo	GNAI2	S1PR1	GNAI2	S1PR1	0.365511	0.71473	0.999628	1.21919	0.823944	0.371713	0.710107	0.962424	0.935511	0.572719	0.368612	0.712418	0.981026	1.07735	0.698331	Control
B cells	CD4	GNAI2^S1PR4	GNAI2	S1PR4	GNAI2	S1PR4	0.365511	0.71473	0.999628	1.23333	0.795455	1.3992	0.161752	0.699081	1.15726	0.748442	0.882358	0.438241	0.849355	1.19529	0.771948	Combo	GNAI2	S1PR4	GNAI2	S1PR4	0.365511	0.71473	0.999628	1.21919	0.823944	1.3992	0.161752	0.699081	1.04639	0.694867	0.882358	0.438241	0.849355	1.13279	0.759405	Control
B cells	CD4	GNAI2^S1PR5	GNAI2	S1PR5	GNAI2	S1PR5	0.365511	0.71473	0.999628	1.23333	0.795455	0.1628	0.870676	0.982878	0.0828403	0.0654206	0.264156	0.792703	0.991253	0.658083	0.430438	Combo	GNAI2	S1PR5	GNAI2	S1PR5	0.365511	0.71473	0.999628	1.21919	0.823944	0.1628	0.870676	0.982878	0.102145	0.0779468	0.264156	0.792703	0.991253	0.660666	0.450945	Control
B cells	CD4	GNAS^ADCY7	GNAS	ADCY7	GNAS	ADCY7	-0.850691	0.394941	0.999628	1.85379	0.962121	-1.98188	0.0474925	0.465815	0.134554	0.11838	-1.41629	0.221217	0.732722	0.99417	0.540251	Combo	GNAS	ADCY7	GNAS	ADCY7	-0.850691	0.394941	0.999628	2.03482	0.978873	-1.98188	0.0474925	0.465815	0.172147	0.149715	-1.41629	0.221217	0.732722	1.10348	0.564294	Control
B cells	CD4	GNAS^ADCY9	GNAS	ADCY9	GNAS	ADCY9	-0.850691	0.394941	0.999628	1.85379	0.962121	-0.920882	0.357112		0.0335535	0.0323209	-0.885787	0.376026	0.999628	0.94367	0.497221	Combo	GNAS	ADCY9	GNAS	ADCY9	-0.850691	0.394941	0.999628	2.03482	0.978873	-0.920882	0.357112		0.0382854	0.0356464	-0.885787	0.376026	0.999628	1.03655	0.50726	Control
B cells	CD4	GNAS^ADRB2	GNAS	ADRB2	GNAS	ADRB2	-0.850691	0.394941	0.999628	1.85379	0.962121	0.414788	0.678297	0.953849	0.195555	0.153427	-0.217951	0.536619	0.976739	1.02467	0.557774	Combo	GNAS	ADRB2	GNAS	ADRB2	-0.850691	0.394941	0.999628	2.03482	0.978873	0.414788	0.678297	0.953849	0.182393	0.138308	-0.217951	0.536619	0.976739	1.10861	0.558591	Control
B cells	CD4	GNAS^PTGDR	GNAS	PTGDR	GNAS	PTGDR	-0.850691	0.394941	0.999628	1.85379	0.962121	0.345472	0.72974	0.964929	0.0876243	0.0759346	-0.25261	0.56234	0.982279	0.970705	0.519028	Combo	GNAS	PTGDR	GNAS	PTGDR	-0.850691	0.394941	0.999628	2.03482	0.978873	0.345472	0.72974	0.964929	0.0816668	0.0684411	-0.25261	0.56234	0.982279	1.05824	0.523657	Control
B cells	CD4	GNAS^VIPR1	GNAS	VIPR1	GNAS	VIPR1	-0.850691	0.394941	0.999628	1.85379	0.962121	-1.681	0.0927626		0.0197384	0.019081	-1.26585	0.243852	0.999628	0.936762	0.490601	Combo	GNAS	VIPR1	GNAS	VIPR1	-0.850691	0.394941	0.999628	2.03482	0.978873	-1.681	0.0927626		0.0250405	0.0247148	-1.26585	0.243852	0.999628	1.02993	0.501794	Control
B cells	CD4	GPI^AMFR	GPI	AMFR	GPI	AMFR	-0.270914	0.786457	0.999628	0.431161	0.393939	1.46672	0.142452	0.669512	0.238079	0.215732	0.597904	0.464454	0.83457	0.33462	0.304836	Combo	GPI	AMFR	GPI	AMFR	-0.270914	0.786457	0.999628	0.474356	0.408451	1.46672	0.142452	0.669512	0.186615	0.16635	0.597904	0.464454	0.83457	0.330485	0.2874	Control
B cells	CD4	GRN^TNFRSF1A	GRN	TNFRSF1A	GRN	TNFRSF1A	-0.65069	0.515246	0.999628	0.783445	0.598485	-0.351676	0.725081	0.96458	0.322951	0.27609	-0.501183	0.620164	0.982104	0.553198	0.437288	Combo	GRN	TNFRSF1A	GRN	TNFRSF1A	-0.65069	0.515246	0.999628	0.773501	0.56338	-0.351676	0.725081	0.96458	0.33079	0.270437	-0.501183	0.620164	0.982104	0.552145	0.416909	Control
B cells	CD4	GRN^TNFRSF1B	GRN	TNFRSF1B	GRN	TNFRSF1B	-0.65069	0.515246	0.999628	0.783445	0.598485	-2.17267	0.0298053	0.372738	0.489513	0.39447	-1.41168	0.272526	0.686183	0.636479	0.496478	Combo	GRN	TNFRSF1B	GRN	TNFRSF1B	-0.65069	0.515246	0.999628	0.773501	0.56338	-2.17267	0.0298053	0.372738	0.5933	0.43346	-1.41168	0.272526	0.686183	0.6834	0.49842	Control
B cells	CD4	GSTO1^RYR1	GSTO1	RYR1	GSTO1	RYR1	0.0279075	0.977736	0.999628	0.352253	0.333333	-1.47945	0.139021	0.663292	0.0749223	0.0669782	-0.72577	0.558378	0.83146	0.213588	0.200156	Combo	GSTO1	RYR1	GSTO1	RYR1	0.0279075	0.977736	0.999628	0.32558	0.288732	-1.47945	0.139021	0.663292	0.0983508	0.0869772	-0.72577	0.558378	0.83146	0.211965	0.187855	Control
B cells	CD4	GSTP1^TRAF2	GSTP1	TRAF2	GSTP1	TRAF2	0.83524	0.403582	0.999628	1.53827	0.833333	-0.253788	0.79966	0.977048	0.0973405	0.0891745	0.290726	0.601621	0.988338	0.817805	0.461254	Combo	GSTP1	TRAF2	GSTP1	TRAF2	0.83524	0.403582	0.999628	1.32418	0.767606	-0.253788	0.79966	0.977048	0.0952985	0.0879278	0.290726	0.601621	0.988338	0.709738	0.427767	Control
B cells	CD4	HLA-A^APLP2	HLA-A	APLP2	HLA-A	APLP2	0.634173	0.525968	0.999628	3.26454	0.992424	2.41837	0.0155902	0.281425	0.319765	0.274533	1.52627	0.270779	0.640527	1.79215	0.633478	Combo	HLA-A	APLP2	HLA-A	APLP2	0.634173	0.525968	0.999628	3.16981	0.992958	2.41837	0.0155902	0.281425	0.220996	0.190589	1.52627	0.270779	0.640527	1.6954	0.591774	Control
B cells	CD4	HLA-A^CD8A	HLA-A	CD8A	HLA-A	CD8A	0.634173	0.525968	0.999628	3.26454	0.992424	-0.946231	0.344031	0.833779	0.0952647	0.0623053	-0.156029	0.434999	0.916703	1.6799	0.527365	Combo	HLA-A	CD8A	HLA-A	CD8A	0.634173	0.525968	0.999628	3.16981	0.992958	-0.946231	0.344031	0.833779	0.109924	0.0670152	-0.156029	0.434999	0.916703	1.63986	0.529986	Control
B cells	CD4	HLA-A^CD8B	HLA-A	CD8B	HLA-A	CD8B	0.634173	0.525968	0.999628	3.26454	0.992424	-1.49056	0.136076	0.659554	0.0543959	0.0366044	-0.428195	0.331022	0.829591	1.65947	0.514514	Combo	HLA-A	CD8B	HLA-A	CD8B	0.634173	0.525968	0.999628	3.16981	0.992958	-1.49056	0.136076	0.659554	0.0547576	0.0323194	-0.428195	0.331022	0.829591	1.61228	0.512639	Control
B cells	CD4	HLA-A^KIR3DL2	HLA-A	KIR3DL2	HLA-A	KIR3DL2	0.634173	0.525968	0.999628	3.26454	0.992424	-0.116522	0.907239	0.989093	0.0486842	0.0369938	0.258825	0.716603	0.994361	1.65661	0.514709	Combo	HLA-A	KIR3DL2	HLA-A	KIR3DL2	0.634173	0.525968	0.999628	3.16981	0.992958	-0.116522	0.907239	0.989093	0.0711231	0.0546578	0.258825	0.716603	0.994361	1.62046	0.523808	Control
B cells	CD4	HLA-B^CD3D	HLA-B	CD3D	HLA-B	CD3D	0.250176	0.802452	0.999628	3.94294	1	-1.78871	0.0736617	0.549115	1.63665	0.90109	-0.769267	0.438057	0.774371	2.78979	0.950545	Combo	HLA-B	CD3D	HLA-B	CD3D	0.250176	0.802452	0.999628	3.92999	1	-1.78871	0.0736617	0.549115	1.84446	0.932034	-0.769267	0.438057	0.774371	2.88722	0.966017	Control
B cells	CD4	HLA-B^CD8A	HLA-B	CD8A	HLA-B	CD8A	0.250176	0.802452	0.999628	3.94294	1	-0.946231	0.344031	0.833779	0.0952647	0.0623053	-0.348028	0.573241	0.916703	2.0191	0.531153	Combo	HLA-B	CD8A	HLA-B	CD8A	0.250176	0.802452	0.999628	3.92999	1	-0.946231	0.344031	0.833779	0.109924	0.0670152	-0.348028	0.573241	0.916703	2.01996	0.533508	Control
B cells	CD4	HLA-B^CD8B	HLA-B	CD8B	HLA-B	CD8B	0.250176	0.802452	0.999628	3.94294	1	-1.49056	0.136076	0.659554	0.0543959	0.0366044	-0.620194	0.469264	0.829591	1.99867	0.518302	Combo	HLA-B	CD8B	HLA-B	CD8B	0.250176	0.802452	0.999628	3.92999	1	-1.49056	0.136076	0.659554	0.0547576	0.0323194	-0.620194	0.469264	0.829591	1.99237	0.51616	Control
B cells	CD4	HLA-B^KIR3DL2	HLA-B	KIR3DL2	HLA-B	KIR3DL2	0.250176	0.802452	0.999628	3.94294	1	-0.116522	0.907239	0.989093	0.0486842	0.0369938	0.0668267	0.854845	0.994361	1.99581	0.518497	Combo	HLA-B	KIR3DL2	HLA-B	KIR3DL2	0.250176	0.802452	0.999628	3.92999	1	-0.116522	0.907239	0.989093	0.0711231	0.0546578	0.0668267	0.854845	0.994361	2.00055	0.527329	Control
B cells	CD4	HLA-B^KLRD1	HLA-B	KLRD1	HLA-B	KLRD1	0.250176	0.802452	0.999628	3.94294	1	0.0683087			0.0817389	0.0564642	0.159242	0.802452	0.999628	2.01234	0.528232	Combo	HLA-B	KLRD1	HLA-B	KLRD1	0.250176	0.802452	0.999628	3.92999	1	0.0683087			0.111318	0.0731939	0.159242	0.802452	0.999628	2.02065	0.536597	Control
B cells	CD4	HLA-C^CD8A	HLA-C	CD8A	HLA-C	CD8A	0.478379	0.63238	0.999628	3.1437	1	-0.946231	0.344031	0.833779	0.0952647	0.0623053	-0.233926	0.488205	0.916703	1.61948	0.531153	Combo	HLA-C	CD8A	HLA-C	CD8A	0.478379	0.63238	0.999628	3.03067	0.992958	-0.946231	0.344031	0.833779	0.109924	0.0670152	-0.233926	0.488205	0.916703	1.5703	0.529986	Control
B cells	CD4	HLA-C^CD8B	HLA-C	CD8B	HLA-C	CD8B	0.478379	0.63238	0.999628	3.1437	1	-1.49056	0.136076	0.659554	0.0543959	0.0366044	-0.506092	0.384228	0.829591	1.59905	0.518302	Combo	HLA-C	CD8B	HLA-C	CD8B	0.478379	0.63238	0.999628	3.03067	0.992958	-1.49056	0.136076	0.659554	0.0547576	0.0323194	-0.506092	0.384228	0.829591	1.54272	0.512639	Control
B cells	CD4	HLA-DMA^CD4	HLA-DMA	CD4	HLA-DMA	CD4	-1.66493	0.0959259	0.999628	1.30432	0.818182	-3.35928	0.000781463	0.0490543	0.505823	0.411215	-2.51211	0.0483537	0.524341	0.905071	0.614698	Combo	HLA-DMA	CD4	HLA-DMA	CD4	-1.66493	0.0959259	0.999628	1.51571	0.838028	-3.35928	0.000781463	0.0490543	0.616061	0.472909	-2.51211	0.0483537	0.524341	1.06588	0.655468	Control
B cells	CD4	HLA-DMB^CD4	HLA-DMB	CD4	HLA-DMB	CD4	-1.32528	0.185077	0.999628	0.914374	0.651515	-3.35928	0.000781463	0.0490543	0.505823	0.411215	-2.34228	0.0929294	0.524341	0.710098	0.531365	Combo	HLA-DMB	CD4	HLA-DMB	CD4	-1.32528	0.185077	0.999628	1.11028	0.71831	-3.35928	0.000781463	0.0490543	0.616061	0.472909	-2.34228	0.0929294	0.524341	0.863171	0.595609	Control
B cells	CD4	HLA-DOB^CD4	HLA-DOB	CD4	HLA-DOB	CD4	-1.87062	0.0613985	0.999628	0.13561	0.151515	-3.35928	0.000781463	0.0490543	0.505823	0.411215	-2.61495	0.03109	0.524341	0.320716	0.281365	Combo	HLA-DOB	CD4	HLA-DOB	CD4	-1.87062	0.0613985	0.999628	0.251042	0.225352	-3.35928	0.000781463	0.0490543	0.616061	0.472909	-2.61495	0.03109	0.524341	0.433551	0.34913	Control
B cells	CD4	HLA-DPA1^CD4	HLA-DPA1	CD4	HLA-DPA1	CD4	-2.35841	0.0183534	0.999628	2.14394	0.969697	-3.35928	0.000781463	0.0490543	0.505823	0.411215	-2.85884	0.00956744	0.524341	1.32488	0.690456	Combo	HLA-DPA1	CD4	HLA-DPA1	CD4	-2.35841	0.0183534	0.999628	2.6096	0.971831	-3.35928	0.000781463	0.0490543	0.616061	0.472909	-2.85884	0.00956744	0.524341	1.61283	0.72237	Control
B cells	CD4	HLA-DPA1^LAG3	HLA-DPA1	LAG3	HLA-DPA1	LAG3	-2.35841	0.0183534	0.999628	2.14394	0.969697	-1.2992			0.15357	0.114486	-1.82881	0.0183534	0.999628	1.14876	0.542091	Combo	HLA-DPA1	LAG3	HLA-DPA1	LAG3	-2.35841	0.0183534	0.999628	2.6096	0.971831	-1.2992			0.268918	0.182985	-1.82881	0.0183534	0.999628	1.43926	0.577408	Control
B cells	CD4	HLA-DPB1^CD4	HLA-DPB1	CD4	HLA-DPB1	CD4	-2.91565	0.00354951	0.999628	1.61692	0.863636	-3.35928	0.000781463	0.0490543	0.505823	0.411215	-3.13746	0.00216549	0.524341	1.06137	0.637426	Combo	HLA-DPB1	CD4	HLA-DPB1	CD4	-2.91565	0.00354951	0.999628	2.22883	0.957746	-3.35928	0.000781463	0.0490543	0.616061	0.472909	-3.13746	0.00216549	0.524341	1.42245	0.715328	Control
B cells	CD4	HLA-DPB1^LAG3	HLA-DPB1	LAG3	HLA-DPB1	LAG3	-2.91565	0.00354951	0.999628	1.61692	0.863636	-1.2992			0.15357	0.114486	-2.10742	0.00354951	0.999628	0.885246	0.489061	Combo	HLA-DPB1	LAG3	HLA-DPB1	LAG3	-2.91565	0.00354951	0.999628	2.22883	0.957746	-1.2992			0.268918	0.182985	-2.10742	0.00354951	0.999628	1.24887	0.570366	Control
B cells	CD4	HLA-DQA1^CD4	HLA-DQA1	CD4	HLA-DQA1	CD4	-1.4499	0.147087	0.999628	1.41054	0.795455	-3.35928	0.000781463	0.0490543	0.505823	0.411215	-2.40459	0.0739345	0.524341	0.958183	0.603335	Combo	HLA-DQA1	CD4	HLA-DQA1	CD4	-1.4499	0.147087	0.999628	1.67517	0.816901	-3.35928	0.000781463	0.0490543	0.616061	0.472909	-2.40459	0.0739345	0.524341	1.14561	0.644905	Control
B cells	CD4	HLA-DQA1^LAG3	HLA-DQA1	LAG3	HLA-DQA1	LAG3	-1.4499	0.147087	0.999628	1.41054	0.795455	-1.2992			0.15357	0.114486	-1.37455	0.147087	0.999628	0.782056	0.45497	Combo	HLA-DQA1	LAG3	HLA-DQA1	LAG3	-1.4499	0.147087	0.999628	1.67517	0.816901	-1.2992			0.268918	0.182985	-1.37455	0.147087	0.999628	0.972042	0.499943	Control
B cells	CD4	HLA-DQB1^CD4	HLA-DQB1	CD4	HLA-DQB1	CD4	-2.1325	0.0329654	0.999628	1.60181	0.795455	-3.35928	0.000781463	0.0490543	0.505823	0.411215	-2.74589	0.0168735	0.524341	1.05382	0.603335	Combo	HLA-DQB1	CD4	HLA-DQB1	CD4	-2.1325	0.0329654	0.999628	2.08128	0.901408	-3.35928	0.000781463	0.0490543	0.616061	0.472909	-2.74589	0.0168735	0.524341	1.34867	0.687159	Control
B cells	CD4	HLA-DQB1^LAG3	HLA-DQB1	LAG3	HLA-DQB1	LAG3	-2.1325	0.0329654	0.999628	1.60181	0.795455	-1.2992			0.15357	0.114486	-1.71585	0.0329654	0.999628	0.877689	0.45497	Combo	HLA-DQB1	LAG3	HLA-DQB1	LAG3	-2.1325	0.0329654	0.999628	2.08128	0.901408	-1.2992			0.268918	0.182985	-1.71585	0.0329654	0.999628	1.1751	0.542197	Control
B cells	CD4	HLA-DRA^CD4	HLA-DRA	CD4	HLA-DRA	CD4	-2.65225	0.00799565	0.999628	2.64181	0.939394	-3.35928	0.000781463	0.0490543	0.505823	0.411215	-3.00577	0.00438856	0.524341	1.57381	0.675304	Combo	HLA-DRA	CD4	HLA-DRA	CD4	-2.65225	0.00799565	0.999628	3.26377	0.985915	-3.35928	0.000781463	0.0490543	0.616061	0.472909	-3.00577	0.00438856	0.524341	1.93991	0.729412	Control
B cells	CD4	HLA-DRA^LAG3	HLA-DRA	LAG3	HLA-DRA	LAG3	-2.65225	0.00799565	0.999628	2.64181	0.939394	-1.2992			0.15357	0.114486	-1.97573	0.00799565	0.999628	1.39769	0.52694	Combo	HLA-DRA	LAG3	HLA-DRA	LAG3	-2.65225	0.00799565	0.999628	3.26377	0.985915	-1.2992			0.268918	0.182985	-1.97573	0.00799565	0.999628	1.76634	0.58445	Control
B cells	CD4	HLA-DRB1^CD4	HLA-DRB1	CD4	HLA-DRB1	CD4	-1.87708	0.0605072	0.999628	2.10591	0.939394	-3.35928	0.000781463	0.0490543	0.505823	0.411215	-2.61818	0.0306443	0.524341	1.30587	0.675304	Combo	HLA-DRB1	CD4	HLA-DRB1	CD4	-1.87708	0.0605072	0.999628	2.5794	0.964789	-3.35928	0.000781463	0.0490543	0.616061	0.472909	-2.61818	0.0306443	0.524341	1.59773	0.718849	Control
B cells	CD4	HLA-DRB1^LAG3	HLA-DRB1	LAG3	HLA-DRB1	LAG3	-1.87708	0.0605072	0.999628	2.10591	0.939394	-1.2992			0.15357	0.114486	-1.58814	0.0605072	0.999628	1.12974	0.52694	Combo	HLA-DRB1	LAG3	HLA-DRB1	LAG3	-1.87708	0.0605072	0.999628	2.5794	0.964789	-1.2992			0.268918	0.182985	-1.58814	0.0605072	0.999628	1.42416	0.573887	Control
B cells	CD4	HLA-DRB5^CD4	HLA-DRB5	CD4	HLA-DRB5	CD4	-3.14296	0.00167247	0.754953	1.25207	0.757576	-3.35928	0.000781463	0.0490543	0.505823	0.411215	-3.25112	0.00122697	0.402004	0.878946	0.584395	Combo	HLA-DRB5	CD4	HLA-DRB5	CD4	-3.14296	0.00167247	0.754953	1.66894	0.830986	-3.35928	0.000781463	0.0490543	0.616061	0.472909	-3.25112	0.00122697	0.402004	1.1425	0.651947	Control
B cells	CD4	HLA-DRB5^LAG3	HLA-DRB5	LAG3	HLA-DRB5	LAG3	-3.14296	0.00167247	0.754953	1.25207	0.757576	-1.2992			0.15357	0.114486	-2.22108	0.00167247	0.754953	0.702819	0.436031	Combo	HLA-DRB5	LAG3	HLA-DRB5	LAG3	-3.14296	0.00167247	0.754953	1.66894	0.830986	-1.2992			0.268918	0.182985	-2.22108	0.00167247	0.754953	0.968928	0.506985	Control
B cells	CD4	HLA-E^CD8A	HLA-E	CD8A	HLA-E	CD8A	-1.02867	0.303636	0.999628	2.22236	0.984848	-0.946231	0.344031	0.833779	0.0952647	0.0623053	-0.987449	0.323834	0.916703	1.15881	0.523577	Combo	HLA-E	CD8A	HLA-E	CD8A	-1.02867	0.303636	0.999628	2.35804	0.985915	-0.946231	0.344031	0.833779	0.109924	0.0670152	-0.987449	0.323834	0.916703	1.23398	0.526465	Control
B cells	CD4	HLA-E^CD8B	HLA-E	CD8B	HLA-E	CD8B	-1.02867	0.303636	0.999628	2.22236	0.984848	-1.49056	0.136076	0.659554	0.0543959	0.0366044	-1.25961	0.219856	0.829591	1.13838	0.510726	Combo	HLA-E	CD8B	HLA-E	CD8B	-1.02867	0.303636	0.999628	2.35804	0.985915	-1.49056	0.136076	0.659554	0.0547576	0.0323194	-1.25961	0.219856	0.829591	1.2064	0.509117	Control
B cells	CD4	HLA-E^KLRC1_KLRD1	HLA-E	KLRD1	HLA-E	KLRC1_KLRD1	-1.02867	0.303636	0.999628	2.22236	0.984848	0.0683087			0.0817389	0.0564642	-0.480179	0.303636	0.999628	1.15205	0.520656	Combo	HLA-E	KLRD1	HLA-E	KLRC1_KLRD1	-1.02867	0.303636	0.999628	2.35804	0.985915	0.0683087			0.111318	0.0731939	-0.480179	0.303636	0.999628	1.23468	0.529555	Control
B cells	CD4	HLA-E^KLRC2_KLRD1	HLA-E	KLRD1	HLA-E	KLRC2_KLRD1	-1.02867	0.303636	0.999628	2.22236	0.984848	0.0683087			0.0817389	0.0564642	-0.480179	0.303636	0.999628	1.15205	0.520656	Combo	HLA-E	KLRD1	HLA-E	KLRC2_KLRD1	-1.02867	0.303636	0.999628	2.35804	0.985915	0.0683087			0.111318	0.0731939	-0.480179	0.303636	0.999628	1.23468	0.529555	Control
B cells	CD4	HLA-E^KLRC3_KLRD1	HLA-E	KLRD1	HLA-E	KLRC3_KLRD1	-1.02867	0.303636	0.999628	2.22236	0.984848	0.0683087			0.0817389	0.0564642	-0.480179	0.303636	0.999628	1.15205	0.520656	Combo	HLA-E	KLRD1	HLA-E	KLRC3_KLRD1	-1.02867	0.303636	0.999628	2.35804	0.985915	0.0683087			0.111318	0.0731939	-0.480179	0.303636	0.999628	1.23468	0.529555	Control
B cells	CD4	HLA-E^KLRK1	HLA-E	KLRK1	HLA-E	KLRK1	-1.02867	0.303636	0.999628	2.22236	0.984848	-0.675038	0.499651	0.909169	0.0857969	0.0607477	-0.851852	0.401644	0.954398	1.15408	0.522798	Combo	HLA-E	KLRK1	HLA-E	KLRK1	-1.02867	0.303636	0.999628	2.35804	0.985915	-0.675038	0.499651	0.909169	0.147179	0.0955323	-0.851852	0.401644	0.954398	1.25261	0.540724	Control
B cells	CD4	HLA-F^CD8A	HLA-F	CD8A	HLA-F	CD8A	-0.992064	0.321166	0.999628	0.725667	0.530303	-0.946231	0.344031	0.833779	0.0952647	0.0623053	-0.969147	0.332599	0.916703	0.410466	0.296304	Combo	HLA-F	CD8A	HLA-F	CD8A	-0.992064	0.321166	0.999628	0.909248	0.640845	-0.946231	0.344031	0.833779	0.109924	0.0670152	-0.969147	0.332599	0.916703	0.509586	0.35393	Control
B cells	CD4	HLA-F^CD8B	HLA-F	CD8B	HLA-F	CD8B	-0.992064	0.321166	0.999628	0.725667	0.530303	-1.49056	0.136076	0.659554	0.0543959	0.0366044	-1.24131	0.228621	0.829591	0.390031	0.283454	Combo	HLA-F	CD8B	HLA-F	CD8B	-0.992064	0.321166	0.999628	0.909248	0.640845	-1.49056	0.136076	0.659554	0.0547576	0.0323194	-1.24131	0.228621	0.829591	0.482003	0.336582	Control
B cells	CD4	HLA-F^KIR3DL2	HLA-F	KIR3DL2	HLA-F	KIR3DL2	-0.992064	0.321166	0.999628	0.725667	0.530303	-0.116522	0.907239	0.989093	0.0486842	0.0369938	-0.554293	0.614203	0.994361	0.387176	0.283648	Combo	HLA-F	KIR3DL2	HLA-F	KIR3DL2	-0.992064	0.321166	0.999628	0.909248	0.640845	-0.116522	0.907239	0.989093	0.0711231	0.0546578	-0.554293	0.614203	0.994361	0.490185	0.347751	Control
B cells	CD4	HMGB1^AGER	HMGB1	AGER	HMGB1	AGER	0.160953	0.87213	0.999628	2.28083	0.984848	-0.0924742	0.926321		0.0289699	0.0272586	0.0342394	0.899226	0.999628	1.1549	0.506054	Combo	HMGB1	AGER	HMGB1	AGER	0.160953	0.87213	0.999628	2.17601	0.950704	-0.0924742	0.926321		0.0295938	0.0256654	0.0342394	0.899226	0.999628	1.1028	0.488185	Control
B cells	CD4	HMGB1^CXCR4	HMGB1	CXCR4	HMGB1	CXCR4	0.160953	0.87213	0.999628	2.28083	0.984848	0.599456	0.548869	0.918432	2.55212	0.957944	0.380204	0.7105	0.95903	2.41647	0.971396	Combo	HMGB1	CXCR4	HMGB1	CXCR4	0.160953	0.87213	0.999628	2.17601	0.950704	0.599456	0.548869	0.918432	2.44111	0.939163	0.380204	0.7105	0.95903	2.30856	0.944934	Control
B cells	CD4	HSPA8^ADRB2	HSPA8	ADRB2	HSPA8	ADRB2	-1.1455	0.252001	0.999628	1.35739	0.80303	0.414788	0.678297	0.953849	0.195555	0.153427	-0.365357	0.465149	0.976739	0.776473	0.478229	Combo	HSPA8	ADRB2	HSPA8	ADRB2	-1.1455	0.252001	0.999628	1.52219	0.866197	0.414788	0.678297	0.953849	0.182393	0.138308	-0.365357	0.465149	0.976739	0.85229	0.502253	Control
B cells	CD4	HSPA8^LDLR	HSPA8	LDLR	HSPA8	LDLR	-1.1455	0.252001	0.999628	1.35739	0.80303	-1.30649	0.191385	0.729167	0.0336807	0.0315421	-1.226	0.221693	0.864398	0.695536	0.417286	Combo	HSPA8	LDLR	HSPA8	LDLR	-1.1455	0.252001	0.999628	1.52219	0.866197	-1.30649	0.191385	0.729167	0.0571643	0.0513308	-1.226	0.221693	0.864398	0.789676	0.458764	Control
B cells	CD4	ICAM2^ITGAL_ITGB2	ICAM2	ITGAL	ICAM2	ITGAL_ITGB2	0.565276	0.571886	0.999628	0.257243	0.227273	-2.73094	0.00631534	0.175787	0.319173	0.267134	-1.08283	0.289101	0.587707	0.288208	0.247203	Combo	ICAM2	ITGAL	ICAM2	ITGAL_ITGB2	0.565276	0.571886	0.999628	0.234986	0.204225	-2.73094	0.00631534	0.175787	0.47869	0.373574	-1.08283	0.289101	0.587707	0.356838	0.2889	Control
B cells	CD4	ICAM2^ITGAM_ITGB2	ICAM2	ITGB2	ICAM2	ITGAM_ITGB2	0.565276	0.571886	0.999628	0.257243	0.227273	-2.83781	0.0045424	0.144151	0.677607	0.522586	-1.13627	0.288214	0.571889	0.467425	0.374929	Combo	ICAM2	ITGB2	ICAM2	ITGAM_ITGB2	0.565276	0.571886	0.999628	0.234986	0.204225	-2.83781	0.0045424	0.144151	0.937197	0.64116	-1.13627	0.288214	0.571889	0.586091	0.422693	Control
B cells	CD4	ICAM3^ITGAL	ICAM3	ITGAL	ICAM3	ITGAL	0.554933	0.57894	0.999628	0.544574	0.477273	-2.73094	0.00631534	0.175787	0.319173	0.267134	-1.088	0.292628	0.587707	0.431873	0.372203	Combo	ICAM3	ITGAL	ICAM3	ITGAL	0.554933	0.57894	0.999628	0.433433	0.366197	-2.73094	0.00631534	0.175787	0.47869	0.373574	-1.088	0.292628	0.587707	0.456062	0.369886	Control
B cells	CD4	IL16^CCR5	IL16	CCR5	IL16	CCR5	0.493701	0.621517	0.999628	0.791413	0.598485	-2.92434	0.00345191	0.122732	0.179704	0.147196	-1.21532	0.312485	0.56118	0.485559	0.372841	Combo	IL16	CCR5	IL16	CCR5	0.493701	0.621517	0.999628	0.696248	0.528169	-2.92434	0.00345191	0.122732	0.300989	0.235741	-1.21532	0.312485	0.56118	0.498618	0.381955	Control
B cells	CD4	IL16^CD4	IL16	CD4	IL16	CD4	0.493701	0.621517	0.999628	0.791413	0.598485	-3.35928	0.000781463	0.0490543	0.505823	0.411215	-1.43279	0.311149	0.524341	0.648618	0.50485	Combo	IL16	CD4	IL16	CD4	0.493701	0.621517	0.999628	0.696248	0.528169	-3.35928	0.000781463	0.0490543	0.616061	0.472909	-1.43279	0.311149	0.524341	0.656154	0.500539	Control
B cells	CD4	IL16^CD9	IL16	CD9	IL16	CD9	0.493701	0.621517	0.999628	0.791413	0.598485	-1.65743	0.0974321		0.0285892	0.0249221	-0.581865	0.359475	0.999628	0.410001	0.311703	Combo	IL16	CD9	IL16	CD9	0.493701	0.621517	0.999628	0.696248	0.528169	-1.65743	0.0974321		0.0463867	0.0370722	-0.581865	0.359475	0.999628	0.371317	0.282621	Control
B cells	CD4	IL16^KCNA3	IL16	KCNA3	IL16	KCNA3	0.493701	0.621517	0.999628	0.791413	0.598485	1.60101	0.109374	0.617954	0.352108	0.304517	1.04736	0.365446	0.808791	0.571761	0.451501	Combo	IL16	KCNA3	IL16	KCNA3	0.493701	0.621517	0.999628	0.696248	0.528169	1.60101	0.109374	0.617954	0.27455	0.23384	1.04736	0.365446	0.808791	0.485399	0.381005	Control
B cells	CD4	ITGB2^CD226	ITGB2	CD226	ITGB2	CD226	0.241219	0.809385	0.999628	0.208901	0.212121	-1.22939	0.218927	0.747445	0.164051	0.148364	-0.494083	0.514156	0.873537	0.186476	0.180243	Combo	ITGB2	CD226	ITGB2	CD226	0.241219	0.809385	0.999628	0.183124	0.161972	-1.22939	0.218927	0.747445	0.184486	0.159696	-0.494083	0.514156	0.873537	0.183805	0.160834	Control
B cells	CD4	LCK^CD8A_CD8B	LCK	CD8A	LCK	CD8A_CD8B	-1.84902	0.0644547	0.999628	0.23011	0.212121	-0.946231	0.344031	0.833779	0.0952647	0.0623053	-1.39763	0.204243	0.916703	0.162687	0.137213	Combo	LCK	CD8A	LCK	CD8A_CD8B	-1.84902	0.0644547	0.999628	0.299362	0.260563	-0.946231	0.344031	0.833779	0.109924	0.0670152	-1.39763	0.204243	0.916703	0.204643	0.163789	Control
B cells	CD4	LGALS1^CD69	LGALS1	CD69	LGALS1	CD69	-2.25595	0.024074	0.999628	0.627362	0.371212	1.97374	0.0484114	0.467966	0.682819	0.471184	-0.141104	0.0362427	0.733797	0.65509	0.421198	Combo	LGALS1	CD69	LGALS1	CD69	-2.25595	0.024074	0.999628	0.779966	0.408451	1.97374	0.0484114	0.467966	0.538812	0.384981	-0.141104	0.0362427	0.733797	0.659389	0.396716	Control
B cells	CD4	LGALS1^ITGB1	LGALS1	ITGB1	LGALS1	ITGB1	-2.25595	0.024074	0.999628	0.627362	0.371212	-1.92808	0.0538446	0.487656	1.05273	0.688863	-2.09202	0.0389593	0.743642	0.840045	0.530038	Combo	LGALS1	ITGB1	LGALS1	ITGB1	-2.25595	0.024074	0.999628	0.779966	0.408451	-1.92808	0.0538446	0.487656	1.15744	0.706749	-2.09202	0.0389593	0.743642	0.968702	0.5576	Control
B cells	CD4	LGALS1^PTPRC	LGALS1	PTPRC	LGALS1	PTPRC	-2.25595	0.024074	0.999628	0.627362	0.371212	-2.09264	0.0363813	0.412896	2.32459	0.984034	-2.17429	0.0302276	0.706262	1.47598	0.677623	Combo	LGALS1	PTPRC	LGALS1	PTPRC	-2.25595	0.024074	0.999628	0.779966	0.408451	-2.09264	0.0363813	0.412896	2.58618	0.989544	-2.17429	0.0302276	0.706262	1.68307	0.698997	Control
B cells	CD4	LGALS8^ITGA3	LGALS8	ITGA3	LGALS8	ITGA3	0.614722	0.538738	0.999628	0.214904	0.204545	-1.92239	0.0545571		0.0238034	0.0214174	-0.653833	0.296648	0.999628	0.119354	0.112981	Combo	LGALS8	ITGA3	LGALS8	ITGA3	0.614722	0.538738	0.999628	0.199713	0.190141	-1.92239	0.0545571		0.0318261	0.0285171	-0.653833	0.296648	0.999628	0.11577	0.109329	Control
B cells	CD4	LMAN1^MCFD2	LMAN1	MCFD2	LMAN1	MCFD2	0.104325	0.916911	0.999628	0.468041	0.431818	-0.7562	0.44953	0.885072	0.130398	0.119938	-0.325937	0.68322	0.94235	0.299219	0.275878	Combo	LMAN1	MCFD2	LMAN1	MCFD2	0.104325	0.916911	0.999628	0.42091	0.366197	-0.7562	0.44953	0.885072	0.13287	0.120722	-0.325937	0.68322	0.94235	0.27689	0.24346	Control
B cells	CD4	LRPAP1^LDLR	LRPAP1	LDLR	LRPAP1	LDLR	1.18644	0.235448	0.999628	0.484432	0.424242	-1.30649	0.191385	0.729167	0.0336807	0.0315421	-0.0600251	0.213416	0.864398	0.259056	0.227892	Combo	LRPAP1	LDLR	LRPAP1	LDLR	1.18644	0.235448	0.999628	0.388098	0.352113	-1.30649	0.191385	0.729167	0.0571643	0.0513308	-0.0600251	0.213416	0.864398	0.222631	0.201722	Control
B cells	CD4	LRPAP1^LRP8	LRPAP1	LRP8	LRPAP1	LRP8	1.18644	0.235448	0.999628	0.484432	0.424242	-0.760965	0.446678	0.884225	0.0551816	0.0506231	0.212739	0.341063	0.941926	0.269807	0.237433	Combo	LRPAP1	LRP8	LRPAP1	LRP8	1.18644	0.235448	0.999628	0.388098	0.352113	-0.760965	0.446678	0.884225	0.0584346	0.0551331	0.212739	0.341063	0.941926	0.223266	0.203623	Control
B cells	CD4	LRPAP1^SORL1	LRPAP1	SORL1	LRPAP1	SORL1	1.18644	0.235448	0.999628	0.484432	0.424242	-1.73692	0.0824008	0.574282	0.462899	0.369938	-0.27524	0.158924	0.786955	0.473666	0.39709	Combo	LRPAP1	SORL1	LRPAP1	SORL1	1.18644	0.235448	0.999628	0.388098	0.352113	-1.73692	0.0824008	0.574282	0.543092	0.400665	-0.27524	0.158924	0.786955	0.465595	0.376389	Control
B cells	CD4	LTB^CD40	LTB	CD40	LTB	CD40	-1.45059	0.146895	0.999628	0.600934	0.393939	0.201267	0.84049		0.0159609	0.0151869	-0.624659	0.493693	0.999628	0.308447	0.204563	Combo	LTB	CD40	LTB	CD40	-1.45059	0.146895	0.999628	1.01137	0.584507	0.201267	0.84049		0.0184719	0.0171103	-0.624659	0.493693	0.999628	0.51492	0.300809	Control
B cells	CD4	LTB^TNFRSF1A	LTB	TNFRSF1A	LTB	TNFRSF1A	-1.45059	0.146895	0.999628	0.600934	0.393939	-0.351676	0.725081	0.96458	0.322951	0.27609	-0.901131	0.435988	0.982104	0.461942	0.335015	Combo	LTB	TNFRSF1A	LTB	TNFRSF1A	-1.45059	0.146895	0.999628	1.01137	0.584507	-0.351676	0.725081	0.96458	0.33079	0.270437	-0.901131	0.435988	0.982104	0.671079	0.427472	Control
B cells	CD4	MAML2^NOTCH1	MAML2	NOTCH1	MAML2	NOTCH1	0.363444	0.716273	0.999628	0.280533	0.242424	-0.754092	0.450794	0.885837	0.0759379	0.0693146	-0.195324	0.583534	0.942733	0.178235	0.155869	Combo	MAML2	NOTCH1	MAML2	NOTCH1	0.363444	0.716273	0.999628	0.289473	0.260563	-0.754092	0.450794	0.885837	0.0782444	0.0703422	-0.195324	0.583534	0.942733	0.183859	0.165453	Control
B cells	CD4	MAML2^NOTCH2	MAML2	NOTCH2	MAML2	NOTCH2	0.363444	0.716273	0.999628	0.280533	0.242424	-0.0764447	0.939065	0.993368	0.110009	0.101636	0.1435	0.827669	0.996498	0.195271	0.17203	Combo	MAML2	NOTCH2	MAML2	NOTCH2	0.363444	0.716273	0.999628	0.289473	0.260563	-0.0764447	0.939065	0.993368	0.104306	0.0936312	0.1435	0.827669	0.996498	0.19689	0.177097	Control
B cells	CD4	MFNG^NOTCH1	MFNG	NOTCH1	MFNG	NOTCH1	-0.537656	0.590815	0.999628	0.245414	0.234848	-0.754092	0.450794	0.885837	0.0759379	0.0693146	-0.645874	0.520804	0.942733	0.160676	0.152082	Combo	MFNG	NOTCH1	MFNG	NOTCH1	-0.537656	0.590815	0.999628	0.275481	0.267606	-0.754092	0.450794	0.885837	0.0782444	0.0703422	-0.645874	0.520804	0.942733	0.176863	0.168974	Control
B cells	CD4	MFNG^NOTCH2	MFNG	NOTCH2	MFNG	NOTCH2	-0.537656	0.590815	0.999628	0.245414	0.234848	-0.0764447	0.939065	0.993368	0.110009	0.101636	-0.30705	0.76494	0.996498	0.177711	0.168242	Combo	MFNG	NOTCH2	MFNG	NOTCH2	-0.537656	0.590815	0.999628	0.275481	0.267606	-0.0764447	0.939065	0.993368	0.104306	0.0936312	-0.30705	0.76494	0.996498	0.189894	0.180618	Control
B cells	CD4	MIF^CD44_CD74	MIF	CD74	MIF	CD44_CD74	-0.179196	0.857784	0.999628	1.62714	0.931818	-1.60146	0.109275	0.617954	1.20977	0.708333	-0.890328	0.483529	0.808791	1.41846	0.820076	Combo	MIF	CD74	MIF	CD44_CD74	-0.179196	0.857784	0.999628	1.69146	0.964789	-1.60146	0.109275	0.617954	1.75633	0.85076	-0.890328	0.483529	0.808791	1.7239	0.907775	Control
B cells	CD4	MIF^CD74_CXCR2	MIF	CD74	MIF	CD74_CXCR2	-0.179196	0.857784	0.999628	1.62714	0.931818	-1.60146	0.109275	0.617954	1.20977	0.708333	-0.890328	0.483529	0.808791	1.41846	0.820076	Combo	MIF	CD74	MIF	CD74_CXCR2	-0.179196	0.857784	0.999628	1.69146	0.964789	-1.60146	0.109275	0.617954	1.75633	0.85076	-0.890328	0.483529	0.808791	1.7239	0.907775	Control
B cells	CD4	MIF^CD74_CXCR4	MIF	CXCR4	MIF	CD74_CXCR4	-0.179196	0.857784	0.999628	1.62714	0.931818	0.599456	0.548869	0.918432	2.55212	0.957944	0.21013	0.703326	0.95903	2.08963	0.944881	Combo	MIF	CXCR4	MIF	CD74_CXCR4	-0.179196	0.857784	0.999628	1.69146	0.964789	0.599456	0.548869	0.918432	2.44111	0.939163	0.21013	0.703326	0.95903	2.06629	0.951976	Control
B cells	CD4	MIF^TNFRSF10D	MIF	TNFRSF10D	MIF	TNFRSF10D	-0.179196	0.857784	0.999628	1.62714	0.931818	1.62121	0.104972		0.0464729	0.0443925	0.721008	0.481378	0.999628	0.836808	0.488105	Combo	MIF	TNFRSF10D	MIF	TNFRSF10D	-0.179196	0.857784	0.999628	1.69146	0.964789	1.62121	0.104972		0.0238452	0.0218631	0.721008	0.481378	0.999628	0.857653	0.493326	Control
B cells	CD4	MIF^TNFRSF14	MIF	TNFRSF14	MIF	TNFRSF14	-0.179196	0.857784	0.999628	1.62714	0.931818	-3.2816	0.00103218	0.0598699	0.399863	0.337617	-1.7304	0.429408	0.529749	1.0135	0.634718	Combo	MIF	TNFRSF14	MIF	TNFRSF14	-0.179196	0.857784	0.999628	1.69146	0.964789	-3.2816	0.00103218	0.0598699	0.530459	0.423004	-1.7304	0.429408	0.529749	1.11096	0.693896	Control
B cells	CD4	NAMPT^ADORA2A	NAMPT	ADORA2A	NAMPT	ADORA2A	-0.622853	0.533381	0.999628	0.167369	0.166667	-0.94413	0.345103	0.833779	0.0710951	0.0661994	-0.783492	0.439242	0.916703	0.119232	0.116433	Combo	NAMPT	ADORA2A	NAMPT	ADORA2A	-0.622853	0.533381	0.999628	0.192478	0.176056	-0.94413	0.345103	0.833779	0.0812823	0.0755703	-0.783492	0.439242	0.916703	0.13688	0.125813	Control
B cells	CD4	NAMPT^ITGA5_ITGB1	NAMPT	ITGA5	NAMPT	ITGA5_ITGB1	-0.622853	0.533381	0.999628	0.167369	0.166667	-0.519755	0.603234	0.935215	0.219555	0.189252	-0.571304	0.568308	0.967422	0.193462	0.17796	Combo	NAMPT	ITGA5	NAMPT	ITGA5_ITGB1	-0.622853	0.533381	0.999628	0.192478	0.176056	-0.519755	0.603234	0.935215	0.236439	0.202471	-0.571304	0.568308	0.967422	0.214459	0.189264	Control
B cells	CD4	PKM^CD44	PKM	CD44	PKM	CD44	-1.52652	0.12688	0.999628	1.18854	0.825758	-2.43576	0.0148604	0.272701	1.4795	0.866433	-1.98114	0.0708702	0.636164	1.33402	0.846095	Combo	PKM	CD44	PKM	CD44	-1.52652	0.12688	0.999628	1.23093	0.739437	-2.43576	0.0148604	0.272701	1.64898	0.89924	-1.98114	0.0708702	0.636164	1.43996	0.819338	Control
B cells	CD4	PTDSS1^JMJD6	PTDSS1	JMJD6	PTDSS1	JMJD6	0.861274	0.389087	0.999628	0.42988	0.416667	0.771279	0.440542	0.883608	0.226404	0.195483	0.816276	0.414814	0.941618	0.328142	0.306075	Combo	PTDSS1	JMJD6	PTDSS1	JMJD6	0.861274	0.389087	0.999628	0.358313	0.309859	0.771279	0.440542	0.883608	0.197891	0.169677	0.816276	0.414814	0.941618	0.278102	0.239768	Control
B cells	CD4	RTN4^RTN4R	RTN4	RTN4R	RTN4	RTN4R	0.179375	0.857643	0.999628	0.491182	0.424242	-1.09227	0.274713		0.025637	0.0241433	-0.45645	0.566178	0.999628	0.258409	0.224193	Combo	RTN4	RTN4R	RTN4	RTN4R	0.179375	0.857643	0.999628	0.423464	0.373239	-1.09227	0.274713		0.0338642	0.0308935	-0.45645	0.566178	0.999628	0.228664	0.202066	Control
B cells	CD4	S100A4^CCR5	S100A4	CCR5	S100A4	CCR5	0.330438	0.741069	0.999628	0.843926	0.439394	-2.92434	0.00345191	0.122732	0.179704	0.147196	-1.29695	0.37226	0.56118	0.511815	0.293295	Combo	S100A4	CCR5	S100A4	CCR5	0.330438	0.741069	0.999628	0.947529	0.492958	-2.92434	0.00345191	0.122732	0.300989	0.235741	-1.29695	0.37226	0.56118	0.624259	0.36435	Control
B cells	CD4	S100A4^ERBB3	S100A4	ERBB3	S100A4	ERBB3	0.330438	0.741069	0.999628	0.843926	0.439394	-2.53129	0.0113644		0.0205904	0.0194704	-1.10043	0.376217	0.999628	0.432258	0.229432	Combo	S100A4	ERBB3	S100A4	ERBB3	0.330438	0.741069	0.999628	0.947529	0.492958	-2.53129	0.0113644		0.036687	0.0318441	-1.10043	0.376217	0.999628	0.492108	0.262401	Control
B cells	CD4	SEMA7A^ITGA1_ITGB1	SEMA7A	ITGB1	SEMA7A	ITGA1_ITGB1	-2.77175	0.00557566	0.999628	0.207822	0.174242	-1.92808	0.0538446	0.487656	1.05273	0.688863	-2.34991	0.0297102	0.743642	0.630275	0.431553	Combo	SEMA7A	ITGB1	SEMA7A	ITGA1_ITGB1	-2.77175	0.00557566	0.999628	0.431896	0.323944	-1.92808	0.0538446	0.487656	1.15744	0.706749	-2.34991	0.0297102	0.743642	0.794667	0.515346	Control
B cells	CD4	SEMA7A^PLXNC1	SEMA7A	PLXNC1	SEMA7A	PLXNC1	-2.77175	0.00557566	0.999628	0.207822	0.174242	0.165395	0.868633	0.982837	0.0573846	0.0533489	-1.30318	0.437104	0.991232	0.132603	0.113796	Combo	SEMA7A	PLXNC1	SEMA7A	PLXNC1	-2.77175	0.00557566	0.999628	0.431896	0.323944	0.165395	0.868633	0.982837	0.0515685	0.0465779	-1.30318	0.437104	0.991232	0.241732	0.185261	Control
B cells	CD4	SPTAN1^PTPRA	SPTAN1	PTPRA	SPTAN1	PTPRA	-0.27639	0.782249	0.999628	0.415681	0.371212	1.30136	0.193134	0.729167	0.543996	0.442368	0.512487	0.487691	0.864398	0.479838	0.40679	Combo	SPTAN1	PTPRA	SPTAN1	PTPRA	-0.27639	0.782249	0.999628	0.407989	0.359155	1.30136	0.193134	0.729167	0.458607	0.369772	0.512487	0.487691	0.864398	0.433298	0.364463	Control
B cells	CD4	TGFB1^ACVR1_TGFBR1_TGFBR2	TGFB1	TGFBR1	TGFB1	ACVR1_TGFBR1_TGFBR2	0.533438	0.59373	0.999628	1.07956	0.742424	-0.376558	0.706502	0.962424	0.101781	0.0922897	0.0784401	0.650116	0.981026	0.59067	0.417357	Combo	TGFB1	TGFBR1	TGFB1	ACVR1_TGFBR1_TGFBR2	0.533438	0.59373	0.999628	1.06187	0.746479	-0.376558	0.706502	0.962424	0.0999908	0.0869772	0.0784401	0.650116	0.981026	0.580931	0.416728	Control
B cells	CD4	TGFB1^ACVR1_TGFBR2	TGFB1	TGFBR2	TGFB1	ACVR1_TGFBR2	0.533438	0.59373	0.999628	1.07956	0.742424	-1.49373	0.135246	0.658865	0.643652	0.496495	-0.480146	0.364488	0.829247	0.861605	0.61946	Combo	TGFB1	TGFBR2	TGFB1	ACVR1_TGFBR2	0.533438	0.59373	0.999628	1.06187	0.746479	-1.49373	0.135246	0.658865	0.666314	0.499049	-0.480146	0.364488	0.829247	0.864093	0.622764	Control
B cells	CD4	TGFB1^ACVR1B_TGFBR2	TGFB1	ACVR1B	TGFB1	ACVR1B_TGFBR2	0.533438	0.59373	0.999628	1.07956	0.742424	-0.0599825	0.95217		0.0302909	0.0284268	0.236728	0.77295	0.999628	0.554925	0.385426	Combo	TGFB1	ACVR1B	TGFB1	ACVR1B_TGFBR2	0.533438	0.59373	0.999628	1.06187	0.746479	-0.0599825	0.95217		0.030887	0.0275665	0.236728	0.77295	0.999628	0.546379	0.387023	Control
B cells	CD4	TGFB1^ACVR1C_TGFBR2	TGFB1	ACVR1C	TGFB1	ACVR1C_TGFBR2	0.533438	0.59373	0.999628	1.07956	0.742424	1.40278	0.160682		0.0173641	0.0179128	0.968109	0.377206	0.999628	0.548461	0.380169	Combo	TGFB1	ACVR1C	TGFB1	ACVR1C_TGFBR2	0.533438	0.59373	0.999628	1.06187	0.746479	1.40278	0.160682		0.0114851	0.0109316	0.968109	0.377206	0.999628	0.536678	0.378705	Control
B cells	CD4	TGFB1^CXCR4	TGFB1	CXCR4	TGFB1	CXCR4	0.533438	0.59373	0.999628	1.07956	0.742424	0.599456	0.548869	0.918432	2.55212	0.957944	0.566447	0.5713	0.95903	1.81584	0.850184	Combo	TGFB1	CXCR4	TGFB1	CXCR4	0.533438	0.59373	0.999628	1.06187	0.746479	0.599456	0.548869	0.918432	2.44111	0.939163	0.566447	0.5713	0.95903	1.75149	0.842821	Control
B cells	CD4	TGFB1^ENG	TGFB1	ENG	TGFB1	ENG	0.533438	0.59373	0.999628	1.07956	0.742424	-1.11441	0.265104	0.785731	0.0615083	0.0560748	-0.290485	0.429417	0.892679	0.570533	0.39925	Combo	TGFB1	ENG	TGFB1	ENG	0.533438	0.59373	0.999628	1.06187	0.746479	-1.11441	0.265104	0.785731	0.0692473	0.0622624	-0.290485	0.429417	0.892679	0.565559	0.404371	Control
B cells	CD4	TGFB1^ITGB1	TGFB1	ITGB1	TGFB1	ITGB1	0.533438	0.59373	0.999628	1.07956	0.742424	-1.92808	0.0538446	0.487656	1.05273	0.688863	-0.697323	0.323787	0.743642	1.06614	0.715644	Combo	TGFB1	ITGB1	TGFB1	ITGB1	0.533438	0.59373	0.999628	1.06187	0.746479	-1.92808	0.0538446	0.487656	1.15744	0.706749	-0.697323	0.323787	0.743642	1.10966	0.726614	Control
B cells	CD4	TGFB1^LPP	TGFB1	LPP	TGFB1	LPP	0.533438	0.59373	0.999628	1.07956	0.742424	-0.910293	0.362668	0.842712	0.111001	0.100467	-0.188427	0.478199	0.92117	0.59528	0.421446	Combo	TGFB1	LPP	TGFB1	LPP	0.533438	0.59373	0.999628	1.06187	0.746479	-0.910293	0.362668	0.842712	0.118678	0.106939	-0.188427	0.478199	0.92117	0.590275	0.426709	Control
B cells	CD4	TGFB1^TGFBR1_TGFBR2	TGFB1	TGFBR1	TGFB1	TGFBR1_TGFBR2	0.533438	0.59373	0.999628	1.07956	0.742424	-0.376558	0.706502	0.962424	0.101781	0.0922897	0.0784401	0.650116	0.981026	0.59067	0.417357	Combo	TGFB1	TGFBR1	TGFB1	TGFBR1_TGFBR2	0.533438	0.59373	0.999628	1.06187	0.746479	-0.376558	0.706502	0.962424	0.0999908	0.0869772	0.0784401	0.650116	0.981026	0.580931	0.416728	Control
B cells	CD4	TGFB1^TGFBR3	TGFB1	TGFBR3	TGFB1	TGFBR3	0.533438	0.59373	0.999628	1.07956	0.742424	0.256239	0.797766	0.976811	0.299092	0.251558	0.394839	0.695748	0.988219	0.689325	0.496991	Combo	TGFB1	TGFBR3	TGFB1	TGFBR3	0.533438	0.59373	0.999628	1.06187	0.746479	0.256239	0.797766	0.976811	0.303446	0.251426	0.394839	0.695748	0.988219	0.682659	0.498952	Control
B cells	CD4	TGS1^RXRA	TGS1	RXRA	TGS1	RXRA	-0.115062	0.908396	0.999628	0.19468	0.204545	-1.02512	0.305306	0.812793	0.0480689	0.0428349	-0.570091	0.606851	0.90621	0.121374	0.12369	Combo	TGS1	RXRA	TGS1	RXRA	-0.115062	0.908396	0.999628	0.223553	0.204225	-1.02512	0.305306	0.812793	0.0534638	0.0480038	-0.570091	0.606851	0.90621	0.138508	0.126115	Control
B cells	CD4	TNF^FAS	TNF	FAS	TNF	FAS	-0.24843	0.803801	0.999628	0.405535	0.265152	-2.12514	0.0335752	0.396269	0.312547	0.261293	-1.18678	0.418688	0.697948	0.359041	0.263222	Combo	TNF	FAS	TNF	FAS	-0.24843	0.803801	0.999628	0.374518	0.239437	-2.12514	0.0335752	0.396269	0.377997	0.307985	-1.18678	0.418688	0.697948	0.376258	0.273711	Control
B cells	CD4	TNF^ICOS	TNF	ICOS	TNF	ICOS	-0.24843	0.803801	0.999628	0.405535	0.265152	-1.23018	0.218628	0.747445	0.393497	0.310748	-0.739308	0.511215	0.873537	0.399516	0.28795	Combo	TNF	ICOS	TNF	ICOS	-0.24843	0.803801	0.999628	0.374518	0.239437	-1.23018	0.218628	0.747445	0.422122	0.327471	-0.739308	0.511215	0.873537	0.39832	0.283454	Control
B cells	CD4	TNF^NOTCH1	TNF	NOTCH1	TNF	NOTCH1	-0.24843	0.803801	0.999628	0.405535	0.265152	-0.754092	0.450794	0.885837	0.0759379	0.0693146	-0.501261	0.627298	0.942733	0.240736	0.167233	Combo	TNF	NOTCH1	TNF	NOTCH1	-0.24843	0.803801	0.999628	0.374518	0.239437	-0.754092	0.450794	0.885837	0.0782444	0.0703422	-0.501261	0.627298	0.942733	0.226381	0.154889	Control
B cells	CD4	TNF^SEMA4C	TNF	SEMA4C	TNF	SEMA4C	-0.24843	0.803801	0.999628	0.405535	0.265152	-2.66888	0.00761056	0.19242	0.0787066	0.0751558	-1.45865	0.405706	0.596024	0.242121	0.170154	Combo	TNF	SEMA4C	TNF	SEMA4C	-0.24843	0.803801	0.999628	0.374518	0.239437	-2.66888	0.00761056	0.19242	0.111305	0.101236	-1.45865	0.405706	0.596024	0.242912	0.170336	Control
B cells	CD4	TNF^TNFRSF1A	TNF	TNFRSF1A	TNF	TNFRSF1A	-0.24843	0.803801	0.999628	0.405535	0.265152	-0.351676	0.725081	0.96458	0.322951	0.27609	-0.300053	0.764441	0.982104	0.364243	0.270621	Combo	TNF	TNFRSF1A	TNF	TNFRSF1A	-0.24843	0.803801	0.999628	0.374518	0.239437	-0.351676	0.725081	0.96458	0.33079	0.270437	-0.300053	0.764441	0.982104	0.352654	0.254937	Control
B cells	CD4	TNF^TNFRSF1B	TNF	TNFRSF1B	TNF	TNFRSF1B	-0.24843	0.803801	0.999628	0.405535	0.265152	-2.17267	0.0298053	0.372738	0.489513	0.39447	-1.21055	0.416803	0.686183	0.447524	0.329811	Combo	TNF	TNFRSF1B	TNF	TNFRSF1B	-0.24843	0.803801	0.999628	0.374518	0.239437	-2.17267	0.0298053	0.372738	0.5933	0.43346	-1.21055	0.416803	0.686183	0.483909	0.336448	Control
B cells	CD4	TNF^TRADD	TNF	TRADD	TNF	TRADD	-0.24843	0.803801	0.999628	0.405535	0.265152	-1.63064	0.102965	0.608887	0.626335	0.48676	-0.939537	0.453383	0.804258	0.515935	0.375956	Combo	TNF	TRADD	TNF	TRADD	-0.24843	0.803801	0.999628	0.374518	0.239437	-1.63064	0.102965	0.608887	0.637888	0.477186	-0.939537	0.453383	0.804258	0.506203	0.358311	Control
B cells	CD4	TNF^TRAF2	TNF	TRAF2	TNF	TRAF2	-0.24843	0.803801	0.999628	0.405535	0.265152	-0.253788	0.79966	0.977048	0.0973405	0.0891745	-0.251109	0.80173	0.988338	0.251438	0.177163	Combo	TNF	TRAF2	TNF	TRAF2	-0.24843	0.803801	0.999628	0.374518	0.239437	-0.253788	0.79966	0.977048	0.0952985	0.0879278	-0.251109	0.80173	0.988338	0.234908	0.163682	Control
B cells	CD4	TNF^VSIR	TNF	VSIR	TNF	VSIR	-0.24843	0.803801	0.999628	0.405535	0.265152	-0.702622	0.482291	0.904387	0.321124	0.278427	-0.475526	0.643046	0.952008	0.363329	0.271789	Combo	TNF	VSIR	TNF	VSIR	-0.24843	0.803801	0.999628	0.374518	0.239437	-0.702622	0.482291	0.904387	0.342203	0.283745	-0.475526	0.643046	0.952008	0.358361	0.261591	Control
B cells	CD4	TNFSF12^TNFRSF12A	TNFSF12	TNFRSF12A	TNFSF12	TNFRSF12A	-1.90466	0.0568241	0.999628	0.164877	0.166667	0.228089	0.819577		0.036419	0.0334891	-0.838286	0.4382	0.999628	0.100648	0.100078	Combo	TNFSF12	TNFRSF12A	TNFSF12	TNFRSF12A	-1.90466	0.0568241	0.999628	0.249397	0.21831	0.228089	0.819577		0.031409	0.0285171	-0.838286	0.4382	0.999628	0.140403	0.123413	Control
B cells	CD4	TNFSF12^TNFRSF25	TNFSF12	TNFRSF25	TNFSF12	TNFRSF25	-1.90466	0.0568241	0.999628	0.164877	0.166667	-2.77052	0.00559666	0.163797	0.414171	0.344237	-2.33759	0.0312104	0.581712	0.289524	0.255452	Combo	TNFSF12	TNFRSF25	TNFSF12	TNFRSF25	-1.90466	0.0568241	0.999628	0.249397	0.21831	-2.77052	0.00559666	0.163797	0.534278	0.406844	-2.33759	0.0312104	0.581712	0.391838	0.312577	Control
B cells	CD4	TNFSF9^HLA-DPA1	TNFSF9	HLA-DPA1	TNFSF9	HLA-DPA1	-1.05249	0.292574	0.999628	0.131741	0.106061	-0.29883	0.765069	0.973684	0.705343	0.510514	-0.675661	0.528822	0.986656	0.418542	0.308287	Combo	TNFSF9	HLA-DPA1	TNFSF9	HLA-DPA1	-1.05249	0.292574	0.999628	0.162212	0.112676	-0.29883	0.765069	0.973684	0.715584	0.495247	-0.675661	0.528822	0.986656	0.438898	0.303962	Control
B cells	CD4	TNFSF9^TNFRSF9	TNFSF9	TNFRSF9	TNFSF9	TNFRSF9	-1.05249	0.292574	0.999628	0.131741	0.106061	-0.695165	0.486952	0.906894	0.0256126	0.0202492	-0.873828	0.389763	0.953261	0.078677	0.0631549	Combo	TNFSF9	TNFRSF9	TNFSF9	TNFRSF9	-1.05249	0.292574	0.999628	0.162212	0.112676	-0.695165	0.486952	0.906894	0.042699	0.0337452	-0.873828	0.389763	0.953261	0.102456	0.0732107	Control
B cells	CD4	TNFSF9^TRAF2	TNFSF9	TRAF2	TNFSF9	TRAF2	-1.05249	0.292574	0.999628	0.131741	0.106061	-0.253788	0.79966	0.977048	0.0973405	0.0891745	-0.653139	0.546117	0.988338	0.114541	0.0976175	Combo	TNFSF9	TRAF2	TNFSF9	TRAF2	-1.05249	0.292574	0.999628	0.162212	0.112676	-0.253788	0.79966	0.977048	0.0952985	0.0879278	-0.653139	0.546117	0.988338	0.128755	0.100302	Control
B cells	CD4	VEGFB^ADRB2	VEGFB	ADRB2	VEGFB	ADRB2	-1.26344	0.20643	0.999628	0.720395	0.590909	0.414788	0.678297	0.953849	0.195555	0.153427	-0.424327	0.442364	0.976739	0.457975	0.372168	Combo	VEGFB	ADRB2	VEGFB	ADRB2	-1.26344	0.20643	0.999628	0.844842	0.626761	0.414788	0.678297	0.953849	0.182393	0.138308	-0.424327	0.442364	0.976739	0.513617	0.382534	Control
B cells	CD4	VIM^CD44	VIM	CD44	VIM	CD44	0.252757	0.800456	0.999628	1.78527	0.840909	-2.43576	0.0148604	0.272701	1.4795	0.866433	-1.0915	0.407658	0.636164	1.63239	0.853671	Combo	VIM	CD44	VIM	CD44	0.252757	0.800456	0.999628	1.66693	0.78169	-2.43576	0.0148604	0.272701	1.64898	0.89924	-1.0915	0.407658	0.636164	1.65796	0.840465	Control
B cells	CD4	YBX1^NOTCH1	YBX1	NOTCH1	YBX1	NOTCH1	-1.83565	0.06641	0.999628	1.59055	0.893939	-0.754092	0.450794	0.885837	0.0759379	0.0693146	-1.29487	0.258602	0.942733	0.833244	0.481627	Combo	YBX1	NOTCH1	YBX1	NOTCH1	-1.83565	0.06641	0.999628	1.85881	0.950704	-0.754092	0.450794	0.885837	0.0782444	0.0703422	-1.29487	0.258602	0.942733	0.968529	0.510523	Control
B cells	CD8	ACTR2^ADRB2	ACTR2	ADRB2	ACTR2	ADRB2	0.0788632	0.937141	0.999628	1.02369	0.719697	0.641944	0.520909	0.879553	0.319458	0.239911	0.360404	0.729025	0.93959	0.671577	0.479804	Combo	ACTR2	ADRB2	ACTR2	ADRB2	0.0788632	0.937141	0.999628	1.05776	0.739437	0.641944	0.520909	0.879553	0.22939	0.178228	0.360404	0.729025	0.93959	0.643573	0.458832	Control
B cells	CD8	ACTR2^LDLR	ACTR2	LDLR	ACTR2	LDLR	0.0788632	0.937141	0.999628	1.02369	0.719697	-1.84819	0.0645743	0.404552	0.0258971	0.0219453	-0.884665	0.500858	0.70209	0.524796	0.370821	Combo	ACTR2	LDLR	ACTR2	LDLR	0.0788632	0.937141	0.999628	1.05776	0.739437	-1.84819	0.0645743	0.404552	0.0535961	0.046571	-0.884665	0.500858	0.70209	0.555677	0.393004	Control
B cells	CD8	ADAM10^CADM1	ADAM10	CADM1	ADAM10	CADM1	0.404116	0.686128	0.999628	0.274513	0.234848	-2.049	0.0404619	0.319422	0.14125	0.11233	-0.822443	0.363295	0.659525	0.207881	0.173589	Combo	ADAM10	CADM1	ADAM10	CADM1	0.404116	0.686128	0.999628	0.258906	0.239437	-2.049	0.0404619	0.319422	0.211469	0.161721	-0.822443	0.363295	0.659525	0.235187	0.200579	Control
B cells	CD8	ADAM10^CD44	ADAM10	CD44	ADAM10	CD44	0.404116	0.686128	0.999628	0.274513	0.234848	-2.34033	0.0192665	0.215955	1.32981	0.789474	-0.968109	0.352697	0.607791	0.80216	0.512161	Combo	ADAM10	CD44	ADAM10	CD44	0.404116	0.686128	0.999628	0.258906	0.239437	-2.34033	0.0192665	0.215955	1.47065	0.823344	-0.968109	0.352697	0.607791	0.864779	0.531391	Control
B cells	CD8	ADAM10^NOTCH1	ADAM10	NOTCH1	ADAM10	NOTCH1	0.404116	0.686128	0.999628	0.274513	0.234848	-1.41975	0.155682	0.593274	0.065731	0.0582109	-0.507815	0.420905	0.796451	0.170122	0.14653	Combo	ADAM10	NOTCH1	ADAM10	NOTCH1	0.404116	0.686128	0.999628	0.258906	0.239437	-1.41975	0.155682	0.593274	0.0779039	0.0685793	-0.507815	0.420905	0.796451	0.168405	0.154008	Control
B cells	CD8	ADAM10^NOTCH2	ADAM10	NOTCH2	ADAM10	NOTCH2	0.404116	0.686128	0.999628	0.274513	0.234848	-0.267183	0.789328	0.964313	0.101381	0.0907569	0.0684665	0.737728	0.981971	0.187947	0.162803	Combo	ADAM10	NOTCH2	ADAM10	NOTCH2	0.404116	0.686128	0.999628	0.258906	0.239437	-0.267183	0.789328	0.964313	0.097614	0.086461	0.0684665	0.737728	0.981971	0.17826	0.162949	Control
B cells	CD8	ADAM10^TSPAN14	ADAM10	TSPAN14	ADAM10	TSPAN14	0.404116	0.686128	0.999628	0.274513	0.234848	-1.41118	0.158192	0.596714	0.418374	0.333085	-0.503532	0.42216	0.798171	0.346443	0.283967	Combo	ADAM10	TSPAN14	ADAM10	TSPAN14	0.404116	0.686128	0.999628	0.258906	0.239437	-1.41118	0.158192	0.596714	0.453211	0.358617	-0.503532	0.42216	0.798171	0.356059	0.299027	Control
B cells	CD8	ADAM10^TSPAN17	ADAM10	TSPAN17	ADAM10	TSPAN17	0.404116	0.686128	0.999628	0.274513	0.234848	-1.07223	0.283618	0.738654	0.140961	0.123489	-0.334055	0.484873	0.869141	0.207737	0.179169	Combo	ADAM10	TSPAN17	ADAM10	TSPAN17	0.404116	0.686128	0.999628	0.258906	0.239437	-1.07223	0.283618	0.738654	0.145429	0.127137	-0.334055	0.484873	0.869141	0.202168	0.183287	Control
B cells	CD8	ADAM10^TSPAN5	ADAM10	TSPAN5	ADAM10	TSPAN5	0.404116	0.686128	0.999628	0.274513	0.234848	-0.85014	0.395247	0.81246	0.135819	0.120141	-0.223012	0.540687	0.906044	0.205166	0.177495	Combo	ADAM10	TSPAN5	ADAM10	TSPAN5	0.404116	0.686128	0.999628	0.258906	0.239437	-0.85014	0.395247	0.81246	0.146876	0.12694	-0.223012	0.540687	0.906044	0.202891	0.183189	Control
B cells	CD8	ADAM17^ITGA5	ADAM17	ITGA5	ADAM17	ITGA5	-1.55525	0.119886	0.999628	0.17414	0.166667	0.113956	0.909273	0.984294	0.24233	0.19509	-0.720648	0.514579	0.991961	0.208235	0.180878	Combo	ADAM17	ITGA5	ADAM17	ITGA5	-1.55525	0.119886	0.999628	0.306858	0.28169	0.113956	0.909273	0.984294	0.216616	0.169778	-0.720648	0.514579	0.991961	0.261737	0.225734	Control
B cells	CD8	ADAM17^ITGB1	ADAM17	ITGB1	ADAM17	ITGB1	-1.55525	0.119886	0.999628	0.17414	0.166667	-2.55387	0.0106533	0.154101	0.957907	0.622652	-2.05456	0.0652696	0.576864	0.566024	0.394659	Combo	ADAM17	ITGB1	ADAM17	ITGB1	-1.55525	0.119886	0.999628	0.306858	0.28169	-2.55387	0.0106533	0.154101	1.05879	0.642169	-2.05456	0.0652696	0.576864	0.682824	0.46193	Control
B cells	CD8	ADAM17^NOTCH1	ADAM17	NOTCH1	ADAM17	NOTCH1	-1.55525	0.119886	0.999628	0.17414	0.166667	-1.41975	0.155682	0.593274	0.065731	0.0582109	-1.4875	0.137784	0.796451	0.119936	0.112439	Combo	ADAM17	NOTCH1	ADAM17	NOTCH1	-1.55525	0.119886	0.999628	0.306858	0.28169	-1.41975	0.155682	0.593274	0.0779039	0.0685793	-1.4875	0.137784	0.796451	0.192381	0.175135	Control
B cells	CD8	ADAM17^RHBDF2	ADAM17	RHBDF2	ADAM17	RHBDF2	-1.55525	0.119886	0.999628	0.17414	0.166667	-2.16471	0.0304097	0.275236	0.161379	0.137995	-1.85998	0.0751478	0.637432	0.16776	0.152331	Combo	ADAM17	RHBDF2	ADAM17	RHBDF2	-1.55525	0.119886	0.999628	0.306858	0.28169	-2.16471	0.0304097	0.275236	0.204899	0.172922	-1.85998	0.0751478	0.637432	0.255879	0.227306	Control
B cells	CD8	ADAM28^ITGA4	ADAM28	ITGA4	ADAM28	ITGA4	-1.00672	0.314069	0.999628	0.778132	0.575758	-3.12856	0.00175665	0.0508243	0.514717	0.384973	-2.06764	0.157913	0.525226	0.646425	0.480365	Combo	ADAM28	ITGA4	ADAM28	ITGA4	-1.00672	0.314069	0.999628	0.881065	0.605634	-3.12856	0.00175665	0.0508243	0.689091	0.487915	-2.06764	0.157913	0.525226	0.785078	0.546774	Control
B cells	CD8	AFDN^EPHB6	AFDN	EPHB6	AFDN	EPHB6	1.68909	0.0912014	0.999628	0.296681	0.265152	-1.64878	0.0991931	0.486473	0.0622292	0.0546773	0.0201582	0.0951973	0.74305	0.179455	0.159914	Combo	AFDN	EPHB6	AFDN	EPHB6	1.68909	0.0912014	0.999628	0.15384	0.15493	-1.64878	0.0991931	0.486473	0.0738537	0.0618982	0.0201582	0.0951973	0.74305	0.113847	0.108414	Control
B cells	CD8	APP^AGER	APP	AGER	APP	AGER	0.142395	0.886768	0.999628	0.324693	0.295455	-0.586375	0.557623	0.897634	0.024855	0.0225033	-0.22199	0.722195	0.948631	0.174774	0.158979	Combo	APP	AGER	APP	AGER	0.142395	0.886768	0.999628	0.247911	0.21831	-0.586375	0.557623	0.897634	0.0269237	0.0235803	-0.22199	0.722195	0.948631	0.137417	0.120945	Control
B cells	CD8	APP^CD74	APP	CD74	APP	CD74	0.142395	0.886768	0.999628	0.324693	0.295455	-2.70883	0.00675201	0.118629	1.71626	0.803608	-1.28322	0.44676	0.559128	1.02048	0.549531	Combo	APP	CD74	APP	CD74	0.142395	0.886768	0.999628	0.247911	0.21831	-2.70883	0.00675201	0.118629	2.55815	0.919434	-1.28322	0.44676	0.559128	1.40303	0.568872	Control
B cells	CD8	APP^GPC1	APP	GPC1	APP	GPC1	0.142395	0.886768	0.999628	0.324693	0.295455	0.798665	0.424485		0.0149821	0.0133904	0.47053	0.655626	0.999628	0.169838	0.154422	Combo
B cells	CD8	APP^LRP10	APP	LRP10	APP	LRP10	0.142395	0.886768	0.999628	0.324693	0.295455	-0.760172	0.447152	0.845788	0.606904	0.470151	-0.308888	0.66696	0.922708	0.465799	0.382803	Combo	APP	LRP10	APP	LRP10	0.142395	0.886768	0.999628	0.247911	0.21831	-0.760172	0.447152	0.845788	0.594229	0.458047	-0.308888	0.66696	0.922708	0.42107	0.338178	Control
B cells	CD8	APP^NCSTN	APP	NCSTN	APP	NCSTN	0.142395	0.886768	0.999628	0.324693	0.295455	1.01757	0.308882	0.751873	0.193009	0.169425	0.579983	0.597825	0.875751	0.258851	0.23244	Combo	APP	NCSTN	APP	NCSTN	0.142395	0.886768	0.999628	0.247911	0.21831	1.01757	0.308882	0.751873	0.167205	0.144233	0.579983	0.597825	0.875751	0.207558	0.181271	Control
B cells	CD8	APP^NOTCH2	APP	NOTCH2	APP	NOTCH2	0.142395	0.886768	0.999628	0.324693	0.295455	-0.267183	0.789328	0.964313	0.101381	0.0907569	-0.0623937	0.838048	0.981971	0.213037	0.193106	Combo	APP	NOTCH2	APP	NOTCH2	0.142395	0.886768	0.999628	0.247911	0.21831	-0.267183	0.789328	0.964313	0.097614	0.086461	-0.0623937	0.838048	0.981971	0.172762	0.152385	Control
B cells	CD8	APP^PTGER2	APP	PTGER2	APP	PTGER2	0.142395	0.886768	0.999628	0.324693	0.295455	0.878274	0.379795	0.803979	0.159942	0.134462	0.510335	0.633281	0.901803	0.242318	0.214958	Combo	APP	PTGER2	APP	PTGER2	0.142395	0.886768	0.999628	0.247911	0.21831	0.878274	0.379795	0.803979	0.122224	0.102574	0.510335	0.633281	0.901803	0.185067	0.160442	Control
B cells	CD8	ARF1^PLD2	ARF1	PLD2	ARF1	PLD2	-0.937293	0.348608	0.999628	0.915148	0.69697	-0.24696	0.804939	0.966812	0.0397773	0.0358936	-0.592127	0.576773	0.98322	0.477463	0.366432	Combo	ARF1	PLD2	ARF1	PLD2	-0.937293	0.348608	0.999628	0.933243	0.669014	-0.24696	0.804939	0.966812	0.0377363	0.0336019	-0.592127	0.576773	0.98322	0.48549	0.351308	Control
B cells	CD8	ARF6^SMAP1	ARF6	SMAP1	ARF6	SMAP1	0.428364	0.668386	0.999628	1.2453	0.810606	0.680415	0.496242	0.868155	0.423565	0.336991	0.55439	0.582314	0.933892	0.83443	0.573798	Combo	ARF6	SMAP1	ARF6	SMAP1	0.428364	0.668386	0.999628	1.17599	0.767606	0.680415	0.496242	0.868155	0.397049	0.318334	0.55439	0.582314	0.933892	0.786521	0.54297	Control
B cells	CD8	ARPC5^ADRB2	ARPC5	ADRB2	ARPC5	ADRB2	0.217958	0.827462	0.999628	0.868472	0.628788	0.641944	0.520909	0.879553	0.319458	0.239911	0.429951	0.674186	0.93959	0.593965	0.434349	Combo	ARPC5	ADRB2	ARPC5	ADRB2	0.217958	0.827462	0.999628	0.818556	0.605634	0.641944	0.520909	0.879553	0.22939	0.178228	0.429951	0.674186	0.93959	0.523973	0.391931	Control
B cells	CD8	ARPC5^LDLR	ARPC5	LDLR	ARPC5	LDLR	0.217958	0.827462	0.999628	0.868472	0.628788	-1.84819	0.0645743	0.404552	0.0258971	0.0219453	-0.815118	0.446018	0.70209	0.447185	0.325367	Combo	ARPC5	LDLR	ARPC5	LDLR	0.217958	0.827462	0.999628	0.818556	0.605634	-1.84819	0.0645743	0.404552	0.0535961	0.046571	-0.815118	0.446018	0.70209	0.436076	0.326102	Control
B cells	CD8	B2M^KIR2DL1	B2M	KIR2DL1	B2M	KIR2DL1	0.517769	0.604619	0.999628	4.48689	1	-1.78371	0.0744716	0.430259	0.0291633	0.0223173	-0.632968	0.339545	0.714943	2.25803	0.511159	Combo	B2M	KIR2DL1	B2M	KIR2DL1	0.517769	0.604619	0.999628	4.42578	1	-1.78371	0.0744716	0.430259	0.0421699	0.0308509	-0.632968	0.339545	0.714943	2.23397	0.515425	Control
B cells	CD8	B2M^KIR2DL3	B2M	KIR2DL3	B2M	KIR2DL3	0.517769	0.604619	0.999628	4.48689	1	-1.00083	0.316909	0.755912	0.0763246	0.0517017	-0.24153	0.460764	0.87777	2.28161	0.525851	Combo	B2M	KIR2DL3	B2M	KIR2DL3	0.517769	0.604619	0.999628	4.42578	1	-1.00083	0.316909	0.755912	0.0870728	0.0554136	-0.24153	0.460764	0.87777	2.25643	0.527707	Control
B cells	CD8	B2M^KIR3DL1	B2M	KIR3DL1	B2M	KIR3DL1	0.517769	0.604619	0.999628	4.48689	1	-0.37058	0.71095	0.950853	0.0815059	0.0524456	0.0735946	0.657785	0.97524	2.2842	0.526223	Combo	B2M	KIR3DL1	B2M	KIR3DL1	0.517769	0.604619	0.999628	4.42578	1	-0.37058	0.71095	0.950853	0.0895953	0.0558066	0.0735946	0.657785	0.97524	2.25769	0.527903	Control
B cells	CD8	B2M^KLRC1	B2M	KLRC1	B2M	KLRC1	0.517769	0.604619	0.999628	4.48689	1	-0.598333	0.549618	0.894868	0.0883693	0.0550493	-0.0402821	0.577118	0.947248	2.28763	0.527525	Combo	B2M	KLRC1	B2M	KLRC1	0.517769	0.604619	0.999628	4.42578	1	-0.598333	0.549618	0.894868	0.113376	0.0636667	-0.0402821	0.577118	0.947248	2.26958	0.531833	Control
B cells	CD8	B2M^KLRC2	B2M	KLRC2	B2M	KLRC2	0.517769	0.604619	0.999628	4.48689	1	-0.510754	0.609523	0.918614	0.305758	0.179282	0.00350743	0.607071	0.959121	2.39632	0.589641	Combo	B2M	KLRC2	B2M	KLRC2	0.517769	0.604619	0.999628	4.42578	1	-0.510754	0.609523	0.918614	0.354531	0.19886	0.00350743	0.607071	0.959121	2.39015	0.59943	Control
B cells	CD8	B2M^KLRD1	B2M	KLRD1	B2M	KLRD1	0.517769	0.604619	0.999628	4.48689	1	-2.27417	0.0229556	0.238528	0.540166	0.341454	-0.878202	0.313787	0.619078	2.51353	0.670727	Combo	B2M	KLRD1	B2M	KLRD1	0.517769	0.604619	0.999628	4.42578	1	-2.27417	0.0229556	0.238528	0.615942	0.353901	-0.878202	0.313787	0.619078	2.52086	0.67695	Control
B cells	CD8	BAG6^NCR3	BAG6	NCR3	BAG6	NCR3	0.26458	0.791333	0.999628	0.391113	0.363636	-3.33514	0.00085255	0.0314202	0.0343019	0.0293844	-1.53528	0.396093	0.515524	0.212708	0.19651	Combo	BAG6	NCR3	BAG6	NCR3	0.26458	0.791333	0.999628	0.397171	0.352113	-3.33514	0.00085255	0.0314202	0.0800517	0.0646492	-1.53528	0.396093	0.515524	0.238611	0.208381	Control
B cells	CD8	BSG^SLC16A1	BSG	SLC16A1	BSG	SLC16A1	-0.0877146	0.930104	0.999628	0.555048	0.477273	1.43172	0.152223	0.588793	0.0443625	0.0397991	0.672004	0.541163	0.79421	0.299705	0.258536	Combo	BSG	SLC16A1	BSG	SLC16A1	-0.0877146	0.930104	0.999628	0.527971	0.457746	1.43172	0.152223	0.588793	0.033642	0.0294753	0.672004	0.541163	0.79421	0.280807	0.243611	Control
B cells	CD8	BSG^SLC16A7	BSG	SLC16A7	BSG	SLC16A7	-0.0877146	0.930104	0.999628	0.555048	0.477273	-1.85748	0.0632428	0.400557	0.174759	0.148968	-0.972598	0.496673	0.700093	0.364903	0.31312	Combo	BSG	SLC16A7	BSG	SLC16A7	-0.0877146	0.930104	0.999628	0.527971	0.457746	-1.85748	0.0632428	0.400557	0.203109	0.171153	-0.972598	0.496673	0.700093	0.36554	0.31445	Control
B cells	CD8	CALM1^FAS	CALM1	FAS	CALM1	FAS	2.58664	0.00969172	0.999628	1.60219	0.901515	-3.17451	0.00150088	0.0460134	0.218239	0.183374	-0.293937	0.0055963	0.522821	0.910215	0.542444	Combo	CALM1	FAS	CALM1	FAS	2.58664	0.00969172	0.999628	1.20678	0.795775	-3.17451	0.00150088	0.0460134	0.299052	0.244252	-0.293937	0.0055963	0.522821	0.752917	0.520013	Control
B cells	CD8	CALM1^KCNN4	CALM1	KCNN4	CALM1	KCNN4	2.58664	0.00969172	0.999628	1.60219	0.901515	-2.15339	0.0312878	0.280382	0.0184569	0.0169239	0.216623	0.0204898	0.640005	0.810324	0.45922	Combo	CALM1	KCNN4	CALM1	KCNN4	2.58664	0.00969172	0.999628	1.20678	0.795775	-2.15339	0.0312878	0.280382	0.033377	0.0312439	0.216623	0.0204898	0.640005	0.62008	0.413509	Control
B cells	CD8	CALM1^PDE1B	CALM1	PDE1B	CALM1	PDE1B	2.58664	0.00969172	0.999628	1.60219	0.901515	0.755217	0.450119		0.014365	0.0130184	1.67093	0.229905	0.999628	0.808278	0.457267	Combo
B cells	CD8	CALM1^PTPRA	CALM1	PTPRA	CALM1	PTPRA	2.58664	0.00969172	0.999628	1.60219	0.901515	0.0033514	0.997326	0.999646	0.577866	0.439278	1.295	0.503509	0.999637	1.09003	0.670397	Combo	CALM1	PTPRA	CALM1	PTPRA	2.58664	0.00969172	0.999628	1.20678	0.795775	0.0033514	0.997326	0.999646	0.526265	0.40617	1.295	0.503509	0.999637	0.866524	0.600972	Control
B cells	CD8	CALM3^ESR1																					CALM3	ESR1	CALM3	ESR1	0.644535	0.519229	0.999628	0.404066	0.338028	-0.917474	0.358894		0.0141913	0.0131657	-0.13647	0.439061	0.999628	0.209128	0.175597	Control
B cells	CD8	CALM3^PDE1B	CALM3	PDE1B	CALM3	PDE1B	0.644535	0.519229	0.999628	0.475517	0.401515	0.755217	0.450119		0.014365	0.0130184	0.699876	0.484674	0.999628	0.244941	0.207267	Combo
B cells	CD8	CALR^ITGA3	CALR	ITGA3	CALR	ITGA3	-2.22358	0.0261765	0.999628	0.701077	0.55303	-1.34533	0.178517	0.623488	0.0213414	0.0187837	-1.78446	0.102347	0.811558	0.361209	0.285907	Combo	CALR	ITGA3	CALR	ITGA3	-2.22358	0.0261765	0.999628	1.00835	0.640845	-1.34533	0.178517	0.623488	0.0275632	0.0245628	-1.78446	0.102347	0.811558	0.517956	0.332704	Control
B cells	CD8	CALR^ITGAV	CALR	ITGAV	CALR	ITGAV	-2.22358	0.0261765	0.999628	0.701077	0.55303	-0.174369	0.861575	0.977007	0.0616759	0.0554212	-1.19898	0.443876	0.988317	0.381376	0.304226	Combo	CALR	ITGAV	CALR	ITGAV	-2.22358	0.0261765	0.999628	1.00835	0.640845	-0.174369	0.861575	0.977007	0.0588348	0.0532521	-1.19898	0.443876	0.988317	0.533592	0.347049	Control
B cells	CD8	CALR^TSHR	CALR	TSHR	CALR	TSHR	-2.22358	0.0261765	0.999628	0.701077	0.55303	-2.01039	0.0443904	0.332525	0.0186295	0.0171099	-2.11698	0.0352834	0.666077	0.359853	0.28507	Combo	CALR	TSHR	CALR	TSHR	-2.22358	0.0261765	0.999628	1.00835	0.640845	-2.01039	0.0443904	0.332525	0.0337068	0.0300648	-2.11698	0.0352834	0.666077	0.521028	0.335455	Control
B cells	CD8	CCL4^CCR1	CCL4	CCR1	CCL4	CCR1	1.19542	0.231921	0.999628	0.177082	0.136364	-0.566252	0.571223	0.9033	0.0255522	0.0226892	0.314586	0.401572	0.951464	0.101317	0.0795264	Combo	CCL4	CCR1	CCL4	CCR1	1.19542	0.231921	0.999628	0.0804972	0.0492958	-0.566252	0.571223	0.9033	0.0249975	0.0222048	0.314586	0.401572	0.951464	0.0527473	0.0357503	Control
B cells	CD8	CCL4^CCR5	CCL4	CCR5	CCL4	CCR5	1.19542	0.231921	0.999628	0.177082	0.136364	-4.70552	2.53214e-06	0.000343969	0.222114	0.176121	-1.75505	0.115962	0.499986	0.199598	0.156242	Combo	CCL4	CCR5	CCL4	CCR5	1.19542	0.231921	0.999628	0.0804972	0.0492958	-4.70552	2.53214e-06	0.000343969	0.402638	0.303399	-1.75505	0.115962	0.499986	0.241567	0.176348	Control
B cells	CD8	CCL5^CCR1	CCL5	CCR1	CCL5	CCR1	1.30516	0.19184	0.999628	0.326967	0.174242	-0.566252	0.571223	0.9033	0.0255522	0.0226892	0.369452	0.381531	0.951464	0.176259	0.0984658	Combo	CCL5	CCR1	CCL5	CCR1	1.30516	0.19184	0.999628	0.186628	0.119718	-0.566252	0.571223	0.9033	0.0249975	0.0222048	0.369452	0.381531	0.951464	0.105813	0.0709615	Control
B cells	CD8	CCL5^CCR4	CCL5	CCR4	CCL5	CCR4	1.30516	0.19184	0.999628	0.326967	0.174242	-2.99294	0.00276301	0.0682782	0.0634976	0.0505858	-0.843894	0.0973015	0.533953	0.195232	0.112414	Combo	CCL5	CCR4	CCL5	CCR4	1.30516	0.19184	0.999628	0.186628	0.119718	-2.99294	0.00276301	0.0682782	0.108207	0.0819414	-0.843894	0.0973015	0.533953	0.147418	0.10083	Control
B cells	CD8	CCL5^CCR5	CCL5	CCR5	CCL5	CCR5	1.30516	0.19184	0.999628	0.326967	0.174242	-4.70552	2.53214e-06	0.000343969	0.222114	0.176121	-1.70018	0.0959213	0.499986	0.27454	0.175181	Combo	CCL5	CCR5	CCL5	CCR5	1.30516	0.19184	0.999628	0.186628	0.119718	-4.70552	2.53214e-06	0.000343969	0.402638	0.303399	-1.70018	0.0959213	0.499986	0.294633	0.211559	Control
B cells	CD8	CCL5^CCRL2	CCL5	CCRL2	CCL5	CCRL2	1.30516	0.19184	0.999628	0.326967	0.174242	0.282866	0.77728	0.95969	0.0587048	0.0511438	0.79401	0.48456	0.979659	0.192836	0.112693	Combo	CCL5	CCRL2	CCL5	CCRL2	1.30516	0.19184	0.999628	0.186628	0.119718	0.282866	0.77728	0.95969	0.0535383	0.045785	0.79401	0.48456	0.979659	0.120083	0.0827517	Control
B cells	CD8	CCL5^CXCR3	CCL5	CXCR3	CCL5	CXCR3	1.30516	0.19184	0.999628	0.326967	0.174242	-1.38199	0.166974	0.610086	1.26686	0.686442	-0.038418	0.179407	0.804857	0.796912	0.430342	Combo	CCL5	CXCR3	CCL5	CXCR3	1.30516	0.19184	0.999628	0.186628	0.119718	-1.38199	0.166974	0.610086	1.51875	0.790136	-0.038418	0.179407	0.804857	0.85269	0.454927	Control
B cells	CD8	CCL5^DPP4	CCL5	DPP4	CCL5	DPP4	1.30516	0.19184	0.999628	0.326967	0.174242	-1.63346	0.102373	0.491521	0.0362681	0.0316161	-0.164152	0.147106	0.745575	0.181617	0.102929	Combo	CCL5	DPP4	CCL5	DPP4	1.30516	0.19184	0.999628	0.186628	0.119718	-1.63346	0.102373	0.491521	0.0489503	0.0400865	-0.164152	0.147106	0.745575	0.117789	0.0799024	Control
B cells	CD8	CCL5^SDC4	CCL5	SDC4	CCL5	SDC4	1.30516	0.19184	0.999628	0.326967	0.174242	-0.334247	0.738193	0.952587	0.0144043	0.0133904	0.485454	0.465017	0.976108	0.170685	0.0938164	Combo	CCL5	SDC4	CCL5	SDC4	1.30516	0.19184	0.999628	0.186628	0.119718	-0.334247	0.738193	0.952587	0.0150835	0.0141482	0.485454	0.465017	0.976108	0.100856	0.0669332	Control
B cells	CD8	CD22^PTPRC	CD22	PTPRC	CD22	PTPRC	-1.36776	0.171386	0.999628	0.283038	0.227273	-3.38658	0.000707692	0.0276669	2.44921	0.979728	-2.37717	0.086047	0.513647	1.36613	0.603501	Combo	CD22	PTPRC	CD22	PTPRC	-1.36776	0.171386	0.999628	0.429964	0.330986	-3.38658	0.000707692	0.0276669	2.6652	0.989192	-2.37717	0.086047	0.513647	1.54758	0.660089	Control
B cells	CD8	CD47^SIRPG	CD47	SIRPG	CD47	SIRPG	0.707876	0.479022	0.999628	1.06749	0.75	-2.54339	0.0109782	0.15718	0.0959337	0.0801562	-0.917759	0.245	0.578404	0.581712	0.415078	Combo	CD47	SIRPG	CD47	SIRPG	0.707876	0.479022	0.999628	0.854831	0.633803	-2.54339	0.0109782	0.15718	0.220798	0.168402	-0.917759	0.245	0.578404	0.537815	0.401103	Control
B cells	CD8	CD48^CD2	CD48	CD2	CD48	CD2	-0.492291	0.622513	0.999628	0.876759	0.628788	-2.01342	0.04407	0.331745	1.91068	0.892319	-1.25286	0.333292	0.665686	1.39372	0.760554	Combo	CD48	CD2	CD48	CD2	-0.492291	0.622513	0.999628	0.969158	0.676056	-2.01342	0.04407	0.331745	2.04093	0.909412	-1.25286	0.333292	0.665686	1.50504	0.792734	Control
B cells	CD8	CD48^CD244	CD48	CD244	CD48	CD244	-0.492291	0.622513	0.999628	0.876759	0.628788	-2.0586	0.0395325	0.315891	0.083637	0.073461	-1.27545	0.331023	0.657759	0.480198	0.351124	Combo	CD48	CD244	CD48	CD244	-0.492291	0.622513	0.999628	0.969158	0.676056	-2.0586	0.0395325	0.315891	0.0999218	0.085282	-1.27545	0.331023	0.657759	0.53454	0.380669	Control
B cells	CD8	CD55^ADGRE5	CD55	ADGRE5	CD55	ADGRE5	-0.22897	0.818892	0.999628	0.692209	0.545455	-3.19758	0.00138584	0.0436069	0.452325	0.351683	-1.71328	0.410139	0.521617	0.572267	0.448569	Combo	CD55	ADGRE5	CD55	ADGRE5	-0.22897	0.818892	0.999628	0.77596	0.56338	-3.19758	0.00138584	0.0436069	0.595878	0.43486	-1.71328	0.410139	0.521617	0.685919	0.49912	Control
B cells	CD8	CD58^CD2	CD58	CD2	CD58	CD2	0.869229	0.384722	0.999628	0.280135	0.265152	-2.01342	0.04407	0.331745	1.91068	0.892319	-0.572098	0.214396	0.665686	1.09541	0.578735	Combo	CD58	CD2	CD58	CD2	0.869229	0.384722	0.999628	0.205564	0.190141	-2.01342	0.04407	0.331745	2.04093	0.909412	-0.572098	0.214396	0.665686	1.12325	0.549777	Control
B cells	CD8	CD59^CD2	CD59	CD2	CD59	CD2	0.418419	0.675641	0.999628	0.265853	0.234848	-2.01342	0.04407	0.331745	1.91068	0.892319	-0.797503	0.359855	0.665686	1.08826	0.563584	Combo	CD59	CD2	CD59	CD2	0.418419	0.675641	0.999628	0.22598	0.211268	-2.01342	0.04407	0.331745	2.04093	0.909412	-0.797503	0.359855	0.665686	1.13345	0.56034	Control
B cells	CD8	CD70^CD27	CD70	CD27	CD70	CD27	-0.829139	0.407026	0.999628	0.232813	0.189394	-2.10049	0.0356858	0.299551	0.617738	0.346104	-1.46481	0.221356	0.64959	0.425275	0.267749	Combo	CD70	CD27	CD70	CD27	-0.829139	0.407026	0.999628	0.300783	0.239437	-2.10049	0.0356858	0.299551	1.05095	0.50619	-1.46481	0.221356	0.64959	0.675869	0.372813	Control
B cells	CD8	CD72^CD5	CD72	CD5	CD72	CD5	-1.40523	0.159951	0.999628	0.170145	0.136364	-2.07577	0.0379149	0.308001	0.386631	0.303887	-1.7405	0.0989332	0.653814	0.278388	0.220125	Combo	CD72	CD5	CD72	CD5	-1.40523	0.159951	0.999628	0.287645	0.21831	-2.07577	0.0379149	0.308001	0.493241	0.361761	-1.7405	0.0989332	0.653814	0.390443	0.290035	Control
B cells	CD8	CD86^CD28	CD86	CD28	CD86	CD28	1.41165	0.158053	0.999628	0.273949	0.234848	-0.481968	0.629829	0.926038	0.24968	0.19509	0.464841	0.393941	0.962833	0.261815	0.214969	Combo	CD86	CD28	CD86	CD28	1.41165	0.158053	0.999628	0.199395	0.169014	-0.481968	0.629829	0.926038	0.2651	0.206327	0.464841	0.393941	0.962833	0.232248	0.187671	Control
B cells	CD8	CD86^CTLA4	CD86	CTLA4	CD86	CTLA4	1.41165	0.158053	0.999628	0.273949	0.234848	-0.334279	0.738169	0.952587	0.196001	0.150456	0.538686	0.448111	0.976108	0.234975	0.192652	Combo	CD86	CTLA4	CD86	CTLA4	1.41165	0.158053	0.999628	0.199395	0.169014	-0.334279	0.738169	0.952587	0.213642	0.168795	0.538686	0.448111	0.976108	0.206518	0.168905	Control
B cells	CD8	CD99^CD81	CD99	CD81	CD99	CD81	0.192094	0.847668	0.999628	1.1636	0.734848	-1.73075	0.0834962	0.451795	1.72063	0.909987	-0.769328	0.465582	0.725712	1.44212	0.822418	Combo	CD99	CD81	CD99	CD81	0.192094	0.847668	0.999628	1.03518	0.697183	-1.73075	0.0834962	0.451795	1.77007	0.905089	-0.769328	0.465582	0.725712	1.40262	0.801136	Control
B cells	CD8	CD99^CD99L2	CD99	CD99L2	CD99	CD99L2	0.192094	0.847668	0.999628	1.1636	0.734848	0.424824	0.670965	0.939524	0.0739965	0.0662079	0.308459	0.759317	0.969576	0.618798	0.400528	Combo	CD99	CD99L2	CD99	CD99L2	0.192094	0.847668	0.999628	1.03518	0.697183	0.424824	0.670965	0.939524	0.0629385	0.0558066	0.308459	0.759317	0.969576	0.549059	0.376495	Control
B cells	CD8	CD99^PILRB	CD99	PILRB	CD99	PILRB	0.192094	0.847668	0.999628	1.1636	0.734848	-1.88003	0.060104	0.391913	0.150205	0.130184	-0.843968	0.453886	0.69577	0.656902	0.432516	Combo	CD99	PILRB	CD99	PILRB	0.192094	0.847668	0.999628	1.03518	0.697183	-1.88003	0.060104	0.391913	0.197619	0.163883	-0.843968	0.453886	0.69577	0.6164	0.430533	Control
B cells	CD8	CKLF^CCR4	CKLF	CCR4	CKLF	CCR4	1.49645	0.134536	0.999628	0.480536	0.393939	-2.99294	0.00276301	0.0682782	0.0634976	0.0505858	-0.748247	0.0686497	0.533953	0.272017	0.222263	Combo	CKLF	CCR4	CKLF	CCR4	1.49645	0.134536	0.999628	0.327883	0.274648	-2.99294	0.00276301	0.0682782	0.108207	0.0819414	-0.748247	0.0686497	0.533953	0.218045	0.178295	Control
B cells	CD8	CLEC2B^KLRF1	CLEC2B	KLRF1	CLEC2B	KLRF1	0.63393	0.526126	0.999628	0.39811	0.318182	-0.621418	0.534325	0.88708	0.119227	0.090199	0.00625609	0.530226	0.943354	0.258668	0.20419	Combo	CLEC2B	KLRF1	CLEC2B	KLRF1	0.63393	0.526126	0.999628	0.295722	0.21831	-0.621418	0.534325	0.88708	0.120599	0.085675	0.00625609	0.530226	0.943354	0.208161	0.151992	Control
B cells	CD8	CLEC2D^KLRB1	CLEC2D	KLRB1	CLEC2D	KLRB1	-0.533443	0.593727	0.999628	0.580282	0.44697	-2.04434	0.0409198	0.321443	0.284167	0.173889	-1.28889	0.317323	0.660535	0.432224	0.310429	Combo	CLEC2D	KLRB1	CLEC2D	KLRB1	-0.533443	0.593727	0.999628	0.685489	0.485915	-2.04434	0.0409198	0.321443	0.350734	0.190607	-1.28889	0.317323	0.660535	0.518111	0.338261	Control
B cells	CD8	COL9A3^CD44	COL9A3	CD44	COL9A3	CD44	-0.238339	0.811618	0.999628	0.26033	0.219697	-2.34033	0.0192665	0.215955	1.32981	0.789474	-1.28934	0.415442	0.607791	0.795068	0.504585	Combo	COL9A3	CD44	COL9A3	CD44	-0.238339	0.811618	0.999628	0.272335	0.225352	-2.34033	0.0192665	0.215955	1.47065	0.823344	-1.28934	0.415442	0.607791	0.871493	0.524348	Control
B cells	CD8	COL9A3^ITGA1_ITGB1	COL9A3	ITGB1	COL9A3	ITGA1_ITGB1	-0.238339	0.811618	0.999628	0.26033	0.219697	-2.55387	0.0106533	0.154101	0.957907	0.622652	-1.39611	0.411136	0.576864	0.609118	0.421175	Combo	COL9A3	ITGB1	COL9A3	ITGA1_ITGB1	-0.238339	0.811618	0.999628	0.272335	0.225352	-2.55387	0.0106533	0.154101	1.05879	0.642169	-1.39611	0.411136	0.576864	0.665563	0.433761	Control
B cells	CD8	COL9A3^ITGA2_ITGB1																					COL9A3	ITGA2	COL9A3	ITGA2_ITGB1	-0.238339	0.811618	0.999628	0.272335	0.225352	-1.84182	0.0655014	0.407912	0.0191169	0.0174887	-1.04008	0.43856	0.70377	0.145726	0.12142	Control
B cells	CD8	COL9A3^ITGA3_ITGB1	COL9A3	ITGA3	COL9A3	ITGA3_ITGB1	-0.238339	0.811618	0.999628	0.26033	0.219697	-1.34533	0.178517	0.623488	0.0213414	0.0187837	-0.791837	0.495068	0.811558	0.140836	0.11924	Combo	COL9A3	ITGA3	COL9A3	ITGA3_ITGB1	-0.238339	0.811618	0.999628	0.272335	0.225352	-1.34533	0.178517	0.623488	0.0275632	0.0245628	-0.791837	0.495068	0.811558	0.149949	0.124957	Control
B cells	CD8	COL9A3^ITGA9_ITGB1	COL9A3	ITGB1	COL9A3	ITGA9_ITGB1	-0.238339	0.811618	0.999628	0.26033	0.219697	-2.55387	0.0106533	0.154101	0.957907	0.622652	-1.39611	0.411136	0.576864	0.609118	0.421175	Combo	COL9A3	ITGB1	COL9A3	ITGA9_ITGB1	-0.238339	0.811618	0.999628	0.272335	0.225352	-2.55387	0.0106533	0.154101	1.05879	0.642169	-1.39611	0.411136	0.576864	0.665563	0.433761	Control
B cells	CD8	COPA^CD74	COPA	CD74	COPA	CD74	-0.0798366	0.936367	0.999628	0.375146	0.371212	-2.70883	0.00675201	0.118629	1.71626	0.803608	-1.39434	0.47156	0.559128	1.0457	0.58741	Combo	COPA	CD74	COPA	CD74	-0.0798366	0.936367	0.999628	0.395536	0.373239	-2.70883	0.00675201	0.118629	2.55815	0.919434	-1.39434	0.47156	0.559128	1.47684	0.646337	Control
B cells	CD8	FABP5^RXRA	FABP5	RXRA	FABP5	RXRA	-3.65177	0.000260438	0.235123	0.25433	0.219697	-0.966013	0.334038	0.769087	0.0558268	0.0483541	-2.30889	0.167149	0.502105	0.155078	0.134026	Combo	FABP5	RXRA	FABP5	RXRA	-3.65177	0.000260438	0.235123	0.42958	0.288732	-0.966013	0.334038	0.769087	0.0572965	0.0493221	-2.30889	0.167149	0.502105	0.243439	0.169027	Control
B cells	CD8	FAM3C^ADGRG5	FAM3C	ADGRG5	FAM3C	ADGRG5	0.0589324	0.953006	0.999628	0.424629	0.356061	-0.411887	0.680423	0.941168	0.0539805	0.0464943	-0.176477	0.816714	0.970398	0.239305	0.201277	Combo	FAM3C	ADGRG5	FAM3C	ADGRG5	0.0589324	0.953006	0.999628	0.40751	0.34507	-0.411887	0.680423	0.941168	0.0540775	0.0463745	-0.176477	0.816714	0.970398	0.230794	0.195722	Control
B cells	CD8	FAM3C^CLEC2D	FAM3C	CLEC2D	FAM3C	CLEC2D	0.0589324	0.953006	0.999628	0.424629	0.356061	-3.06694	0.00216265	0.0583286	0.862124	0.587688	-1.504	0.477584	0.528978	0.643376	0.471874	Combo	FAM3C	CLEC2D	FAM3C	CLEC2D	0.0589324	0.953006	0.999628	0.40751	0.34507	-3.06694	0.00216265	0.0583286	1.04631	0.677933	-1.504	0.477584	0.528978	0.726911	0.511502	Control
B cells	CD8	FAM3C^KIR2DL3	FAM3C	KIR2DL3	FAM3C	KIR2DL3	0.0589324	0.953006	0.999628	0.424629	0.356061	-1.00083	0.316909	0.755912	0.0763246	0.0517017	-0.470948	0.634958	0.87777	0.250477	0.203881	Combo	FAM3C	KIR2DL3	FAM3C	KIR2DL3	0.0589324	0.953006	0.999628	0.40751	0.34507	-1.00083	0.316909	0.755912	0.0870728	0.0554136	-0.470948	0.634958	0.87777	0.247291	0.200242	Control
B cells	CD8	FAM3C^LAMP1	FAM3C	LAMP1	FAM3C	LAMP1	0.0589324	0.953006	0.999628	0.424629	0.356061	0.890012	0.37346	0.800796	0.672473	0.509578	0.474472	0.663233	0.900212	0.548551	0.432819	Combo	FAM3C	LAMP1	FAM3C	LAMP1	0.0589324	0.953006	0.999628	0.40751	0.34507	0.890012	0.37346	0.800796	0.61475	0.477893	0.474472	0.663233	0.900212	0.51113	0.411482	Control
B cells	CD8	FAM3C^PDCD1	FAM3C	PDCD1	FAM3C	PDCD1	0.0589324	0.953006	0.999628	0.424629	0.356061	-2.44116	0.0146403	0.186162	0.180593	0.139669	-1.19111	0.483823	0.592895	0.302611	0.247865	Combo	FAM3C	PDCD1	FAM3C	PDCD1	0.0589324	0.953006	0.999628	0.40751	0.34507	-2.44116	0.0146403	0.186162	0.29863	0.221655	-1.19111	0.483823	0.592895	0.35307	0.283362	Control
B cells	CD8	GNAI2^ADCY7	GNAI2	ADCY7	GNAI2	ADCY7	0.365511	0.71473	0.999628	1.23333	0.795455	-1.68793	0.0914252	0.469347	0.158304	0.135763	-0.661208	0.403077	0.734488	0.695815	0.465609	Combo	GNAI2	ADCY7	GNAI2	ADCY7	0.365511	0.71473	0.999628	1.21919	0.823944	-1.68793	0.0914252	0.469347	0.187157	0.160346	-0.661208	0.403077	0.734488	0.703172	0.492145	Control
B cells	CD8	GNAI2^ADCY9	GNAI2	ADCY9	GNAI2	ADCY9	0.365511	0.71473	0.999628	1.23333	0.795455	-0.383013	0.70171	0.948748	0.0377725	0.0332899	-0.00875067	0.70822	0.974188	0.635549	0.414372	Combo	GNAI2	ADCY9	GNAI2	ADCY9	0.365511	0.71473	0.999628	1.21919	0.823944	-0.383013	0.70171	0.948748	0.0371524	0.0318334	-0.00875067	0.70822	0.974188	0.62817	0.427889	Control
B cells	CD8	GNAI2^CAV1	GNAI2	CAV1	GNAI2	CAV1	0.365511	0.71473	0.999628	1.23333	0.795455	-0.394197	0.693436	0.946051	0.0164657	0.0128324	-0.0143427	0.704083	0.972839	0.624896	0.404143	Combo	GNAI2	CAV1	GNAI2	CAV1	0.365511	0.71473	0.999628	1.21919	0.823944	-0.394197	0.693436	0.946051	0.0207772	0.0172922	-0.0143427	0.704083	0.972839	0.619982	0.420618	Control
B cells	CD8	GNAI2^CCR5	GNAI2	CCR5	GNAI2	CCR5	0.365511	0.71473	0.999628	1.23333	0.795455	-4.70552	2.53214e-06	0.000343969	0.222114	0.176121	-2.17001	0.357366	0.499986	0.72772	0.485788	Combo	GNAI2	CCR5	GNAI2	CCR5	0.365511	0.71473	0.999628	1.21919	0.823944	-4.70552	2.53214e-06	0.000343969	0.402638	0.303399	-2.17001	0.357366	0.499986	0.810912	0.563672	Control
B cells	CD8	GNAI2^CXCR2	GNAI2	CXCR2	GNAI2	CXCR2	0.365511	0.71473	0.999628	1.23333	0.795455	0.980653	0.326764		0.0129617	0.0111586	0.673082	0.520747	0.999628	0.623144	0.403307	Combo
B cells	CD8	GNAI2^CXCR3	GNAI2	CXCR3	GNAI2	CXCR3	0.365511	0.71473	0.999628	1.23333	0.795455	-1.38199	0.166974	0.610086	1.26686	0.686442	-0.50824	0.440852	0.804857	1.25009	0.740948	Combo	GNAI2	CXCR3	GNAI2	CXCR3	0.365511	0.71473	0.999628	1.21919	0.823944	-1.38199	0.166974	0.610086	1.51875	0.790136	-0.50824	0.440852	0.804857	1.36897	0.80704	Control
B cells	CD8	GNAI2^F2R	GNAI2	F2R	GNAI2	F2R	0.365511	0.71473	0.999628	1.23333	0.795455	-3.14593	0.00165558	0.0490464	0.727946	0.521108	-1.39021	0.358193	0.524337	0.980636	0.658281	Combo	GNAI2	F2R	GNAI2	F2R	0.365511	0.71473	0.999628	1.21919	0.823944	-3.14593	0.00165558	0.0490464	0.838406	0.571036	-1.39021	0.358193	0.524337	1.0288	0.69749	Control
B cells	CD8	GNAI2^IGF1R	GNAI2	IGF1R	GNAI2	IGF1R	0.365511	0.71473	0.999628	1.23333	0.795455	0.0782182	0.937654	0.991151	0.0345768	0.0299423	0.221865	0.826192	0.995389	0.633952	0.412698	Combo	GNAI2	IGF1R	GNAI2	IGF1R	0.365511	0.71473	0.999628	1.21919	0.823944	0.0782182	0.937654	0.991151	0.0270022	0.0227943	0.221865	0.826192	0.995389	0.623094	0.423369	Control
B cells	CD8	GNAI2^S1PR1	GNAI2	S1PR1	GNAI2	S1PR1	0.365511	0.71473	0.999628	1.23333	0.795455	0.34535	0.729831	0.950853	0.589112	0.389251	0.355431	0.72228	0.97524	0.911219	0.592353	Combo	GNAI2	S1PR1	GNAI2	S1PR1	0.365511	0.71473	0.999628	1.21919	0.823944	0.34535	0.729831	0.950853	0.498394	0.336608	0.355431	0.72228	0.97524	0.85879	0.580276	Control
B cells	CD8	GNAI2^S1PR4	GNAI2	S1PR4	GNAI2	S1PR4	0.365511	0.71473	0.999628	1.23333	0.795455	0.18654	0.852022	0.97674	0.776285	0.555142	0.276026	0.783376	0.988184	1.00481	0.675298	Combo	GNAI2	S1PR4	GNAI2	S1PR4	0.365511	0.71473	0.999628	1.21919	0.823944	0.18654	0.852022	0.97674	0.748019	0.539202	0.276026	0.783376	0.988184	0.983603	0.681573	Control
B cells	CD8	GNAI2^S1PR5	GNAI2	S1PR5	GNAI2	S1PR5	0.365511	0.71473	0.999628	1.23333	0.795455	-0.460163	0.645399	0.93041	0.25162	0.195276	-0.047326	0.680064	0.965019	0.742473	0.495365	Combo	GNAI2	S1PR5	GNAI2	S1PR5	0.365511	0.71473	0.999628	1.21919	0.823944	-0.460163	0.645399	0.93041	0.234409	0.17528	-0.047326	0.680064	0.965019	0.726798	0.499612	Control
B cells	CD8	GNAI2^TSHR	GNAI2	TSHR	GNAI2	TSHR	0.365511	0.71473	0.999628	1.23333	0.795455	-2.01039	0.0443904	0.332525	0.0186295	0.0171099	-0.822437	0.37956	0.666077	0.625978	0.406282	Combo	GNAI2	TSHR	GNAI2	TSHR	0.365511	0.71473	0.999628	1.21919	0.823944	-2.01039	0.0443904	0.332525	0.0337068	0.0300648	-0.822437	0.37956	0.666077	0.626447	0.427004	Control
B cells	CD8	GNAS^ADCY7	GNAS	ADCY7	GNAS	ADCY7	-0.850691	0.394941	0.999628	1.85379	0.962121	-1.68793	0.0914252	0.469347	0.158304	0.135763	-1.26931	0.243183	0.734488	1.00604	0.548942	Combo	GNAS	ADCY7	GNAS	ADCY7	-0.850691	0.394941	0.999628	2.03482	0.978873	-1.68793	0.0914252	0.469347	0.187157	0.160346	-1.26931	0.243183	0.734488	1.11099	0.56961	Control
B cells	CD8	GNAS^ADCY9	GNAS	ADCY9	GNAS	ADCY9	-0.850691	0.394941	0.999628	1.85379	0.962121	-0.383013	0.70171	0.948748	0.0377725	0.0332899	-0.616852	0.548326	0.974188	0.945779	0.497706	Combo	GNAS	ADCY9	GNAS	ADCY9	-0.850691	0.394941	0.999628	2.03482	0.978873	-0.383013	0.70171	0.948748	0.0371524	0.0318334	-0.616852	0.548326	0.974188	1.03599	0.505353	Control
B cells	CD8	GNAS^ADRB2	GNAS	ADRB2	GNAS	ADRB2	-0.850691	0.394941	0.999628	1.85379	0.962121	0.641944	0.520909	0.879553	0.319458	0.239911	-0.104373	0.457925	0.93959	1.08662	0.601016	Combo	GNAS	ADRB2	GNAS	ADRB2	-0.850691	0.394941	0.999628	2.03482	0.978873	0.641944	0.520909	0.879553	0.22939	0.178228	-0.104373	0.457925	0.93959	1.1321	0.57855	Control
B cells	CD8	GNAS^PTGDR	GNAS	PTGDR	GNAS	PTGDR	-0.850691	0.394941	0.999628	1.85379	0.962121	0.597212	0.550366	0.894902	0.193191	0.156779	-0.126739	0.472653	0.947265	1.02349	0.55945	Combo	GNAS	PTGDR	GNAS	PTGDR	-0.850691	0.394941	0.999628	2.03482	0.978873	0.597212	0.550366	0.894902	0.16497	0.132443	-0.126739	0.472653	0.947265	1.09989	0.555658	Control
B cells	CD8	GNAS^TSHR	GNAS	TSHR	GNAS	TSHR	-0.850691	0.394941	0.999628	1.85379	0.962121	-2.01039	0.0443904	0.332525	0.0186295	0.0171099	-1.43054	0.219666	0.666077	0.936208	0.489616	Combo	GNAS	TSHR	GNAS	TSHR	-0.850691	0.394941	0.999628	2.03482	0.978873	-2.01039	0.0443904	0.332525	0.0337068	0.0300648	-1.43054	0.219666	0.666077	1.03426	0.504469	Control
B cells	CD8	GPI^AMFR	GPI	AMFR	GPI	AMFR	-0.270914	0.786457	0.999628	0.431161	0.393939	2.38961	0.0168665	0.203029	0.225965	0.195648	1.05935	0.401662	0.601329	0.328562	0.294794	Combo	GPI	AMFR	GPI	AMFR	-0.270914	0.786457	0.999628	0.474356	0.408451	2.38961	0.0168665	0.203029	0.166478	0.144429	1.05935	0.401662	0.601329	0.320417	0.27644	Control
B cells	CD8	GRN^TNFRSF1A	GRN	TNFRSF1A	GRN	TNFRSF1A	-0.65069	0.515246	0.999628	0.783445	0.598485	0.260373	0.794576	0.964339	0.413181	0.330296	-0.195159	0.654911	0.981983	0.598313	0.46439	Combo	GRN	TNFRSF1A	GRN	TNFRSF1A	-0.65069	0.515246	0.999628	0.773501	0.56338	0.260373	0.794576	0.964339	0.371842	0.298487	-0.195159	0.654911	0.981983	0.572671	0.430934	Control
B cells	CD8	GRN^TNFRSF1B	GRN	TNFRSF1B	GRN	TNFRSF1B	-0.65069	0.515246	0.999628	0.783445	0.598485	-4.00384	6.23228e-05	0.00453735	0.420037	0.333271	-2.32726	0.257654	0.502083	0.601741	0.465878	Combo	GRN	TNFRSF1B	GRN	TNFRSF1B	-0.65069	0.515246	0.999628	0.773501	0.56338	-4.00384	6.23228e-05	0.00453735	0.538237	0.408725	-2.32726	0.257654	0.502083	0.655869	0.486052	Control
B cells	CD8	GSTO1^RYR1	GSTO1	RYR1	GSTO1	RYR1	0.0279075	0.977736	0.999628	0.352253	0.333333	-3.45885	0.000542483	0.0233384	0.0634547	0.0565371	-1.71547	0.489139	0.511483	0.207854	0.194935	Combo	GSTO1	RYR1	GSTO1	RYR1	0.0279075	0.977736	0.999628	0.32558	0.288732	-3.45885	0.000542483	0.0233384	0.121528	0.105522	-1.71547	0.489139	0.511483	0.223554	0.197127	Control
B cells	CD8	GSTP1^TRAF2	GSTP1	TRAF2	GSTP1	TRAF2	0.83524	0.403582	0.999628	1.53827	0.833333	-2.22329	0.026196	0.254401	0.100146	0.0890831	-0.694026	0.214889	0.627014	0.819208	0.461208	Combo	GSTP1	TRAF2	GSTP1	TRAF2	0.83524	0.403582	0.999628	1.32418	0.767606	-2.22329	0.026196	0.254401	0.12856	0.113578	-0.694026	0.214889	0.627014	0.726368	0.440592	Control
B cells	CD8	HLA-A^APLP2	HLA-A	APLP2	HLA-A	APLP2	0.634173	0.525968	0.999628	3.26454	0.992424	1.79907	0.0720074	0.423257	0.314654	0.251999	1.21662	0.298988	0.711443	1.7896	0.622212	Combo	HLA-A	APLP2	HLA-A	APLP2	0.634173	0.525968	0.999628	3.16981	0.992958	1.79907	0.0720074	0.423257	0.229043	0.181765	1.21662	0.298988	0.711443	1.69942	0.587361	Control
B cells	CD8	HLA-A^CD8A	HLA-A	CD8A	HLA-A	CD8A	0.634173	0.525968	0.999628	3.26454	0.992424	-3.1942	0.00140217	0.0439965	1.91145	0.802492	-1.28002	0.263685	0.521812	2.58799	0.897458	Combo	HLA-A	CD8A	HLA-A	CD8A	0.634173	0.525968	0.999628	3.16981	0.992958	-3.1942	0.00140217	0.0439965	2.17111	0.832384	-1.28002	0.263685	0.521812	2.67046	0.912671	Control
B cells	CD8	HLA-A^CD8B	HLA-A	CD8B	HLA-A	CD8B	0.634173	0.525968	0.999628	3.26454	0.992424	-4.52819	5.94918e-06	0.000728219	1.20366	0.660591	-1.94701	0.262987	0.500178	2.2341	0.826508	Combo	HLA-A	CD8B	HLA-A	CD8B	0.634173	0.525968	0.999628	3.16981	0.992958	-4.52819	5.94918e-06	0.000728219	1.55462	0.730399	-1.94701	0.262987	0.500178	2.36221	0.861678	Control
B cells	CD8	HLA-A^CD8B2	HLA-A	CD8B2	HLA-A	CD8B2	0.634173	0.525968	0.999628	3.26454	0.992424	-0.917669	0.358792	0.79109	0.058492	0.0524456	-0.141748	0.44238	0.895359	1.66152	0.522435	Combo	HLA-A	CD8B2	HLA-A	CD8B2	0.634173	0.525968	0.999628	3.16981	0.992958	-0.917669	0.358792	0.79109	0.0834965	0.0719198	-0.141748	0.44238	0.895359	1.62665	0.532439	Control
B cells	CD8	HLA-A^ERBB2	HLA-A	ERBB2	HLA-A	ERBB2	0.634173	0.525968	0.999628	3.26454	0.992424	-0.524781	0.599735		0.0114457	0.0102288	0.0546959	0.562852	0.999628	1.63799	0.501326	Combo	HLA-A	ERBB2	HLA-A	ERBB2	0.634173	0.525968	0.999628	3.16981	0.992958	-0.524781	0.599735		0.0120429	0.0102181	0.0546959	0.562852	0.999628	1.59092	0.501588	Control
B cells	CD8	HLA-A^KIR2DL1	HLA-A	KIR2DL1	HLA-A	KIR2DL1	0.634173	0.525968	0.999628	3.26454	0.992424	-1.78371	0.0744716	0.430259	0.0291633	0.0223173	-0.574766	0.30022	0.714943	1.64685	0.507371	Combo	HLA-A	KIR2DL1	HLA-A	KIR2DL1	0.634173	0.525968	0.999628	3.16981	0.992958	-1.78371	0.0744716	0.430259	0.0421699	0.0308509	-0.574766	0.30022	0.714943	1.60599	0.511904	Control
B cells	CD8	HLA-A^KIR2DL3	HLA-A	KIR2DL3	HLA-A	KIR2DL3	0.634173	0.525968	0.999628	3.26454	0.992424	-1.00083	0.316909	0.755912	0.0763246	0.0517017	-0.183328	0.421439	0.87777	1.67043	0.522063	Combo	HLA-A	KIR2DL3	HLA-A	KIR2DL3	0.634173	0.525968	0.999628	3.16981	0.992958	-1.00083	0.316909	0.755912	0.0870728	0.0554136	-0.183328	0.421439	0.87777	1.62844	0.524186	Control
B cells	CD8	HLA-A^KIR3DL1	HLA-A	KIR3DL1	HLA-A	KIR3DL1	0.634173	0.525968	0.999628	3.26454	0.992424	-0.37058	0.71095	0.950853	0.0815059	0.0524456	0.131796	0.618459	0.97524	1.67302	0.522435	Combo	HLA-A	KIR3DL1	HLA-A	KIR3DL1	0.634173	0.525968	0.999628	3.16981	0.992958	-0.37058	0.71095	0.950853	0.0895953	0.0558066	0.131796	0.618459	0.97524	1.6297	0.524382	Control
B cells	CD8	HLA-A^KIR3DL2	HLA-A	KIR3DL2	HLA-A	KIR3DL2	0.634173	0.525968	0.999628	3.26454	0.992424	-0.629656	0.528919	0.884903	0.128005	0.0883392	0.00225832	0.527444	0.942266	1.69627	0.540382	Combo	HLA-A	KIR3DL2	HLA-A	KIR3DL2	0.634173	0.525968	0.999628	3.16981	0.992958	-0.629656	0.528919	0.884903	0.135256	0.0905875	0.00225832	0.527444	0.942266	1.65253	0.541773	Control
B cells	CD8	HLA-A^LILRB1	HLA-A	LILRB1	HLA-A	LILRB1	0.634173	0.525968	0.999628	3.26454	0.992424	-0.358532	0.719945	0.950853	0.102101	0.0846197	0.13782	0.622957	0.97524	1.68332	0.538522	Combo	HLA-A	LILRB1	HLA-A	LILRB1	0.634173	0.525968	0.999628	3.16981	0.992958	-0.358532	0.719945	0.950853	0.103101	0.0827275	0.13782	0.622957	0.97524	1.63645	0.537843	Control
B cells	CD8	HLA-B^CD3D	HLA-B	CD3D	HLA-B	CD3D	0.250176	0.802452	0.999628	3.94294	1	-4.77711	1.77832e-06	0.000282982	1.6793	0.860889	-2.26347	0.401227	0.499955	2.81112	0.930444	Combo	HLA-B	CD3D	HLA-B	CD3D	0.250176	0.802452	0.999628	3.92999	1	-4.77711	1.77832e-06	0.000282982	2.02671	0.909216	-2.26347	0.401227	0.499955	2.97835	0.954608	Control
B cells	CD8	HLA-B^CD8A	HLA-B	CD8A	HLA-B	CD8A	0.250176	0.802452	0.999628	3.94294	1	-3.1942	0.00140217	0.0439965	1.91145	0.802492	-1.47201	0.401927	0.521812	2.92719	0.901246	Combo	HLA-B	CD8A	HLA-B	CD8A	0.250176	0.802452	0.999628	3.92999	1	-3.1942	0.00140217	0.0439965	2.17111	0.832384	-1.47201	0.401927	0.521812	3.05055	0.916192	Control
B cells	CD8	HLA-B^CD8B	HLA-B	CD8B	HLA-B	CD8B	0.250176	0.802452	0.999628	3.94294	1	-4.52819	5.94918e-06	0.000728219	1.20366	0.660591	-2.13901	0.401229	0.500178	2.5733	0.830296	Combo	HLA-B	CD8B	HLA-B	CD8B	0.250176	0.802452	0.999628	3.92999	1	-4.52819	5.94918e-06	0.000728219	1.55462	0.730399	-2.13901	0.401229	0.500178	2.7423	0.865199	Control
B cells	CD8	HLA-B^CD8B2	HLA-B	CD8B2	HLA-B	CD8B2	0.250176	0.802452	0.999628	3.94294	1	-0.917669	0.358792	0.79109	0.058492	0.0524456	-0.333747	0.580622	0.895359	2.00071	0.526223	Combo	HLA-B	CD8B2	HLA-B	CD8B2	0.250176	0.802452	0.999628	3.92999	1	-0.917669	0.358792	0.79109	0.0834965	0.0719198	-0.333747	0.580622	0.895359	2.00674	0.53596	Control
B cells	CD8	HLA-B^KIR2DL3	HLA-B	KIR2DL3	HLA-B	KIR2DL3	0.250176	0.802452	0.999628	3.94294	1	-1.00083	0.316909	0.755912	0.0763246	0.0517017	-0.375327	0.559681	0.87777	2.00963	0.525851	Combo	HLA-B	KIR2DL3	HLA-B	KIR2DL3	0.250176	0.802452	0.999628	3.92999	1	-1.00083	0.316909	0.755912	0.0870728	0.0554136	-0.375327	0.559681	0.87777	2.00853	0.527707	Control
B cells	CD8	HLA-B^KIR3DL1	HLA-B	KIR3DL1	HLA-B	KIR3DL1	0.250176	0.802452	0.999628	3.94294	1	-0.37058	0.71095	0.950853	0.0815059	0.0524456	-0.0602022	0.756701	0.97524	2.01222	0.526223	Combo	HLA-B	KIR3DL1	HLA-B	KIR3DL1	0.250176	0.802452	0.999628	3.92999	1	-0.37058	0.71095	0.950853	0.0895953	0.0558066	-0.0602022	0.756701	0.97524	2.00979	0.527903	Control
B cells	CD8	HLA-B^KIR3DL2	HLA-B	KIR3DL2	HLA-B	KIR3DL2	0.250176	0.802452	0.999628	3.94294	1	-0.629656	0.528919	0.884903	0.128005	0.0883392	-0.18974	0.665686	0.942266	2.03547	0.54417	Combo	HLA-B	KIR3DL2	HLA-B	KIR3DL2	0.250176	0.802452	0.999628	3.92999	1	-0.629656	0.528919	0.884903	0.135256	0.0905875	-0.18974	0.665686	0.942266	2.03262	0.545294	Control
B cells	CD8	HLA-B^KLRD1	HLA-B	KLRD1	HLA-B	KLRD1	0.250176	0.802452	0.999628	3.94294	1	-2.27417	0.0229556	0.238528	0.540166	0.341454	-1.012	0.412704	0.619078	2.24155	0.670727	Combo	HLA-B	KLRD1	HLA-B	KLRD1	0.250176	0.802452	0.999628	3.92999	1	-2.27417	0.0229556	0.238528	0.615942	0.353901	-1.012	0.412704	0.619078	2.27296	0.67695	Control
B cells	CD8	HLA-B^LILRB1	HLA-B	LILRB1	HLA-B	LILRB1	0.250176	0.802452	0.999628	3.94294	1	-0.358532	0.719945	0.950853	0.102101	0.0846197	-0.0541782	0.761198	0.97524	2.02252	0.54231	Combo	HLA-B	LILRB1	HLA-B	LILRB1	0.250176	0.802452	0.999628	3.92999	1	-0.358532	0.719945	0.950853	0.103101	0.0827275	-0.0541782	0.761198	0.97524	2.01654	0.541364	Control
B cells	CD8	HLA-C^CD8A	HLA-C	CD8A	HLA-C	CD8A	0.478379	0.63238	0.999628	3.1437	1	-3.1942	0.00140217	0.0439965	1.91145	0.802492	-1.35791	0.316891	0.521812	2.52757	0.901246	Combo	HLA-C	CD8A	HLA-C	CD8A	0.478379	0.63238	0.999628	3.03067	0.992958	-3.1942	0.00140217	0.0439965	2.17111	0.832384	-1.35791	0.316891	0.521812	2.60089	0.912671	Control
B cells	CD8	HLA-C^CD8B	HLA-C	CD8B	HLA-C	CD8B	0.478379	0.63238	0.999628	3.1437	1	-4.52819	5.94918e-06	0.000728219	1.20366	0.660591	-2.0249	0.316193	0.500178	2.17368	0.830296	Combo	HLA-C	CD8B	HLA-C	CD8B	0.478379	0.63238	0.999628	3.03067	0.992958	-4.52819	5.94918e-06	0.000728219	1.55462	0.730399	-2.0249	0.316193	0.500178	2.29264	0.861678	Control
B cells	CD8	HLA-C^CD8B2	HLA-C	CD8B2	HLA-C	CD8B2	0.478379	0.63238	0.999628	3.1437	1	-0.917669	0.358792	0.79109	0.058492	0.0524456	-0.219645	0.495586	0.895359	1.60109	0.526223	Combo	HLA-C	CD8B2	HLA-C	CD8B2	0.478379	0.63238	0.999628	3.03067	0.992958	-0.917669	0.358792	0.79109	0.0834965	0.0719198	-0.219645	0.495586	0.895359	1.55709	0.532439	Control
B cells	CD8	HLA-C^KIR2DL1	HLA-C	KIR2DL1	HLA-C	KIR2DL1	0.478379	0.63238	0.999628	3.1437	1	-1.78371	0.0744716	0.430259	0.0291633	0.0223173	-0.652663	0.353426	0.714943	1.58643	0.511159	Combo	HLA-C	KIR2DL1	HLA-C	KIR2DL1	0.478379	0.63238	0.999628	3.03067	0.992958	-1.78371	0.0744716	0.430259	0.0421699	0.0308509	-0.652663	0.353426	0.714943	1.53642	0.511904	Control
B cells	CD8	HLA-C^KIR2DL3	HLA-C	KIR2DL3	HLA-C	KIR2DL3	0.478379	0.63238	0.999628	3.1437	1	-1.00083	0.316909	0.755912	0.0763246	0.0517017	-0.261225	0.474645	0.87777	1.61001	0.525851	Combo	HLA-C	KIR2DL3	HLA-C	KIR2DL3	0.478379	0.63238	0.999628	3.03067	0.992958	-1.00083	0.316909	0.755912	0.0870728	0.0554136	-0.261225	0.474645	0.87777	1.55887	0.524186	Control
B cells	CD8	HLA-C^KIR3DL1	HLA-C	KIR3DL1	HLA-C	KIR3DL1	0.478379	0.63238	0.999628	3.1437	1	-0.37058	0.71095	0.950853	0.0815059	0.0524456	0.0538997	0.671665	0.97524	1.6126	0.526223	Combo	HLA-C	KIR3DL1	HLA-C	KIR3DL1	0.478379	0.63238	0.999628	3.03067	0.992958	-0.37058	0.71095	0.950853	0.0895953	0.0558066	0.0538997	0.671665	0.97524	1.56013	0.524382	Control
B cells	CD8	HLA-C^LILRB1	HLA-C	LILRB1	HLA-C	LILRB1	0.478379	0.63238	0.999628	3.1437	1	-0.358532	0.719945	0.950853	0.102101	0.0846197	0.0599237	0.676163	0.97524	1.6229	0.54231	Combo	HLA-C	LILRB1	HLA-C	LILRB1	0.478379	0.63238	0.999628	3.03067	0.992958	-0.358532	0.719945	0.950853	0.103101	0.0827275	0.0599237	0.676163	0.97524	1.56689	0.537843	Control
B cells	CD8	HLA-DMA^CD4	HLA-DMA	CD4	HLA-DMA	CD4	-1.66493	0.0959259	0.999628	1.30432	0.818182	-0.360458	0.718504	0.950853	0.05084	0.0437047	-1.0127	0.407215	0.97524	0.67758	0.430943	Combo	HLA-DMA	CD4	HLA-DMA	CD4	-1.66493	0.0959259	0.999628	1.51571	0.838028	-0.360458	0.718504	0.950853	0.0544459	0.044213	-1.0127	0.407215	0.97524	0.785076	0.441121	Control
B cells	CD8	HLA-DMB^CD4	HLA-DMB	CD4	HLA-DMB	CD4	-1.32528	0.185077	0.999628	0.914374	0.651515	-0.360458	0.718504	0.950853	0.05084	0.0437047	-0.842871	0.451791	0.97524	0.482607	0.34761	Combo	HLA-DMB	CD4	HLA-DMB	CD4	-1.32528	0.185077	0.999628	1.11028	0.71831	-0.360458	0.718504	0.950853	0.0544459	0.044213	-0.842871	0.451791	0.97524	0.582364	0.381261	Control
B cells	CD8	HLA-DOB^CD4	HLA-DOB	CD4	HLA-DOB	CD4	-1.87062	0.0613985	0.999628	0.13561	0.151515	-0.360458	0.718504	0.950853	0.05084	0.0437047	-1.11554	0.389951	0.97524	0.0932248	0.0976099	Combo	HLA-DOB	CD4	HLA-DOB	CD4	-1.87062	0.0613985	0.999628	0.251042	0.225352	-0.360458	0.718504	0.950853	0.0544459	0.044213	-1.11554	0.389951	0.97524	0.152744	0.134783	Control
B cells	CD8	HLA-DPA1^CD4	HLA-DPA1	CD4	HLA-DPA1	CD4	-2.35841	0.0183534	0.999628	2.14394	0.969697	-0.360458	0.718504	0.950853	0.05084	0.0437047	-1.35943	0.368429	0.97524	1.09739	0.506701	Combo	HLA-DPA1	CD4	HLA-DPA1	CD4	-2.35841	0.0183534	0.999628	2.6096	0.971831	-0.360458	0.718504	0.950853	0.0544459	0.044213	-1.35943	0.368429	0.97524	1.33202	0.508022	Control
B cells	CD8	HLA-DPA1^LAG3	HLA-DPA1	LAG3	HLA-DPA1	LAG3	-2.35841	0.0183534	0.999628	2.14394	0.969697	-2.42311	0.0153883	0.191718	0.446735	0.308164	-2.39076	0.0168709	0.595673	1.29534	0.638931	Combo	HLA-DPA1	LAG3	HLA-DPA1	LAG3	-2.35841	0.0183534	0.999628	2.6096	0.971831	-2.42311	0.0153883	0.191718	0.92205	0.498723	-2.39076	0.0168709	0.595673	1.76582	0.735277	Control
B cells	CD8	HLA-DPB1^CD4	HLA-DPB1	CD4	HLA-DPB1	CD4	-2.91565	0.00354951	0.999628	1.61692	0.863636	-0.360458	0.718504	0.950853	0.05084	0.0437047	-1.63805	0.361027	0.97524	0.833881	0.453671	Combo	HLA-DPB1	CD4	HLA-DPB1	CD4	-2.91565	0.00354951	0.999628	2.22883	0.957746	-0.360458	0.718504	0.950853	0.0544459	0.044213	-1.63805	0.361027	0.97524	1.14164	0.50098	Control
B cells	CD8	HLA-DPB1^LAG3	HLA-DPB1	LAG3	HLA-DPB1	LAG3	-2.91565	0.00354951	0.999628	1.61692	0.863636	-2.42311	0.0153883	0.191718	0.446735	0.308164	-2.66938	0.00946891	0.595673	1.03183	0.5859	Combo	HLA-DPB1	LAG3	HLA-DPB1	LAG3	-2.91565	0.00354951	0.999628	2.22883	0.957746	-2.42311	0.0153883	0.191718	0.92205	0.498723	-2.66938	0.00946891	0.595673	1.57544	0.728235	Control
B cells	CD8	HLA-DQA1^CD4	HLA-DQA1	CD4	HLA-DQA1	CD4	-1.4499	0.147087	0.999628	1.41054	0.795455	-0.360458	0.718504	0.950853	0.05084	0.0437047	-0.905177	0.432796	0.97524	0.730691	0.41958	Combo	HLA-DQA1	CD4	HLA-DQA1	CD4	-1.4499	0.147087	0.999628	1.67517	0.816901	-0.360458	0.718504	0.950853	0.0544459	0.044213	-0.905177	0.432796	0.97524	0.864806	0.430557	Control
B cells	CD8	HLA-DQA1^LAG3	HLA-DQA1	LAG3	HLA-DQA1	LAG3	-1.4499	0.147087	0.999628	1.41054	0.795455	-2.42311	0.0153883	0.191718	0.446735	0.308164	-1.9365	0.0812379	0.595673	0.928639	0.551809	Combo	HLA-DQA1	LAG3	HLA-DQA1	LAG3	-1.4499	0.147087	0.999628	1.67517	0.816901	-2.42311	0.0153883	0.191718	0.92205	0.498723	-1.9365	0.0812379	0.595673	1.29861	0.657812	Control
B cells	CD8	HLA-DQB1^CD4	HLA-DQB1	CD4	HLA-DQB1	CD4	-2.1325	0.0329654	0.999628	1.60181	0.795455	-0.360458	0.718504	0.950853	0.05084	0.0437047	-1.24648	0.375735	0.97524	0.826324	0.41958	Combo	HLA-DQB1	CD4	HLA-DQB1	CD4	-2.1325	0.0329654	0.999628	2.08128	0.901408	-0.360458	0.718504	0.950853	0.0544459	0.044213	-1.24648	0.375735	0.97524	1.06786	0.472811	Control
B cells	CD8	HLA-DQB1^LAG3	HLA-DQB1	LAG3	HLA-DQB1	LAG3	-2.1325	0.0329654	0.999628	1.60181	0.795455	-2.42311	0.0153883	0.191718	0.446735	0.308164	-2.27781	0.0241769	0.595673	1.02427	0.551809	Combo	HLA-DQB1	LAG3	HLA-DQB1	LAG3	-2.1325	0.0329654	0.999628	2.08128	0.901408	-2.42311	0.0153883	0.191718	0.92205	0.498723	-2.27781	0.0241769	0.595673	1.50166	0.700066	Control
B cells	CD8	HLA-DRA^CD4	HLA-DRA	CD4	HLA-DRA	CD4	-2.65225	0.00799565	0.999628	2.64181	0.939394	-0.360458	0.718504	0.950853	0.05084	0.0437047	-1.50636	0.36325	0.97524	1.34632	0.491549	Combo	HLA-DRA	CD4	HLA-DRA	CD4	-2.65225	0.00799565	0.999628	3.26377	0.985915	-0.360458	0.718504	0.950853	0.0544459	0.044213	-1.50636	0.36325	0.97524	1.65911	0.515064	Control
B cells	CD8	HLA-DRA^LAG3	HLA-DRA	LAG3	HLA-DRA	LAG3	-2.65225	0.00799565	0.999628	2.64181	0.939394	-2.42311	0.0153883	0.191718	0.446735	0.308164	-2.53768	0.011692	0.595673	1.54427	0.623779	Combo	HLA-DRA	LAG3	HLA-DRA	LAG3	-2.65225	0.00799565	0.999628	3.26377	0.985915	-2.42311	0.0153883	0.191718	0.92205	0.498723	-2.53768	0.011692	0.595673	2.09291	0.742319	Control
B cells	CD8	HLA-DRB1^CD4	HLA-DRB1	CD4	HLA-DRB1	CD4	-1.87708	0.0605072	0.999628	2.10591	0.939394	-0.360458	0.718504	0.950853	0.05084	0.0437047	-1.11877	0.389506	0.97524	1.07837	0.491549	Combo	HLA-DRB1	CD4	HLA-DRB1	CD4	-1.87708	0.0605072	0.999628	2.5794	0.964789	-0.360458	0.718504	0.950853	0.0544459	0.044213	-1.11877	0.389506	0.97524	1.31693	0.504501	Control
B cells	CD8	HLA-DRB1^LAG3	HLA-DRB1	LAG3	HLA-DRB1	LAG3	-1.87708	0.0605072	0.999628	2.10591	0.939394	-2.42311	0.0153883	0.191718	0.446735	0.308164	-2.15009	0.0379477	0.595673	1.27632	0.623779	Combo	HLA-DRB1	LAG3	HLA-DRB1	LAG3	-1.87708	0.0605072	0.999628	2.5794	0.964789	-2.42311	0.0153883	0.191718	0.92205	0.498723	-2.15009	0.0379477	0.595673	1.75073	0.731756	Control
B cells	CD8	HLA-DRB5^CD4	HLA-DRB5	CD4	HLA-DRB5	CD4	-3.14296	0.00167247	0.754953	1.25207	0.757576	-0.360458	0.718504	0.950853	0.05084	0.0437047	-1.75171	0.360088	0.852903	0.651454	0.40064	Combo	HLA-DRB5	CD4	HLA-DRB5	CD4	-3.14296	0.00167247	0.754953	1.66894	0.830986	-0.360458	0.718504	0.950853	0.0544459	0.044213	-1.75171	0.360088	0.852903	0.861692	0.437599	Control
B cells	CD8	HLA-DRB5^LAG3	HLA-DRB5	LAG3	HLA-DRB5	LAG3	-3.14296	0.00167247	0.754953	1.25207	0.757576	-2.42311	0.0153883	0.191718	0.446735	0.308164	-2.78304	0.00853039	0.473336	0.849402	0.53287	Combo	HLA-DRB5	LAG3	HLA-DRB5	LAG3	-3.14296	0.00167247	0.754953	1.66894	0.830986	-2.42311	0.0153883	0.191718	0.92205	0.498723	-2.78304	0.00853039	0.473336	1.29549	0.664854	Control
B cells	CD8	HLA-E^CD8A	HLA-E	CD8A	HLA-E	CD8A	-1.02867	0.303636	0.999628	2.22236	0.984848	-3.1942	0.00140217	0.0439965	1.91145	0.802492	-2.11144	0.152519	0.521812	2.0669	0.89367	Combo	HLA-E	CD8A	HLA-E	CD8A	-1.02867	0.303636	0.999628	2.35804	0.985915	-3.1942	0.00140217	0.0439965	2.17111	0.832384	-2.11144	0.152519	0.521812	2.26458	0.90915	Control
B cells	CD8	HLA-E^CD8B	HLA-E	CD8B	HLA-E	CD8B	-1.02867	0.303636	0.999628	2.22236	0.984848	-4.52819	5.94918e-06	0.000728219	1.20366	0.660591	-2.77843	0.151821	0.500178	1.71301	0.82272	Combo	HLA-E	CD8B	HLA-E	CD8B	-1.02867	0.303636	0.999628	2.35804	0.985915	-4.52819	5.94918e-06	0.000728219	1.55462	0.730399	-2.77843	0.151821	0.500178	1.95633	0.858157	Control
B cells	CD8	HLA-E^CD8B2	HLA-E	CD8B2	HLA-E	CD8B2	-1.02867	0.303636	0.999628	2.22236	0.984848	-0.917669	0.358792	0.79109	0.058492	0.0524456	-0.973168	0.331214	0.895359	1.14043	0.518647	Combo	HLA-E	CD8B2	HLA-E	CD8B2	-1.02867	0.303636	0.999628	2.35804	0.985915	-0.917669	0.358792	0.79109	0.0834965	0.0719198	-0.973168	0.331214	0.895359	1.22077	0.528918	Control
B cells	CD8	HLA-E^KIR3DL1	HLA-E	KIR3DL1	HLA-E	KIR3DL1	-1.02867	0.303636	0.999628	2.22236	0.984848	-0.37058	0.71095	0.950853	0.0815059	0.0524456	-0.699623	0.507293	0.97524	1.15193	0.518647	Combo	HLA-E	KIR3DL1	HLA-E	KIR3DL1	-1.02867	0.303636	0.999628	2.35804	0.985915	-0.37058	0.71095	0.950853	0.0895953	0.0558066	-0.699623	0.507293	0.97524	1.22382	0.520861	Control
B cells	CD8	HLA-E^KLRC1_KLRD1	HLA-E	KLRC1	HLA-E	KLRC1_KLRD1	-1.02867	0.303636	0.999628	2.22236	0.984848	-0.598333	0.549618	0.894868	0.0883693	0.0550493	-0.8135	0.426627	0.947248	1.15537	0.519949	Combo	HLA-E	KLRC1	HLA-E	KLRC1_KLRD1	-1.02867	0.303636	0.999628	2.35804	0.985915	-0.598333	0.549618	0.894868	0.113376	0.0636667	-0.8135	0.426627	0.947248	1.23571	0.524791	Control
B cells	CD8	HLA-E^KLRC2_KLRD1	HLA-E	KLRC2	HLA-E	KLRC2_KLRD1	-1.02867	0.303636	0.999628	2.22236	0.984848	-0.510754	0.609523	0.918614	0.305758	0.179282	-0.76971	0.45658	0.959121	1.26406	0.582065	Combo	HLA-E	KLRC2	HLA-E	KLRC2_KLRD1	-1.02867	0.303636	0.999628	2.35804	0.985915	-0.510754	0.609523	0.918614	0.354531	0.19886	-0.76971	0.45658	0.959121	1.35629	0.592388	Control
B cells	CD8	HLA-E^KLRC3_KLRD1	HLA-E	KLRC3	HLA-E	KLRC3_KLRD1	-1.02867	0.303636	0.999628	2.22236	0.984848	-0.88775	0.374675	0.801211	0.126944	0.098382	-0.958208	0.339156	0.900419	1.17465	0.541615	Combo	HLA-E	KLRC3	HLA-E	KLRC3_KLRD1	-1.02867	0.303636	0.999628	2.35804	0.985915	-0.88775	0.374675	0.801211	0.151755	0.109452	-0.958208	0.339156	0.900419	1.2549	0.547684	Control
B cells	CD8	HLA-E^KLRK1	HLA-E	KLRK1	HLA-E	KLRK1	-1.02867	0.303636	0.999628	2.22236	0.984848	-4.38966	1.13527e-05	0.001193	0.912051	0.597917	-2.70916	0.151824	0.500411	1.56721	0.791383	Combo	HLA-E	KLRK1	HLA-E	KLRK1	-1.02867	0.303636	0.999628	2.35804	0.985915	-4.38966	1.13527e-05	0.001193	1.21994	0.717823	-2.70916	0.151824	0.500411	1.78899	0.851869	Control
B cells	CD8	HLA-F^CD8A	HLA-F	CD8A	HLA-F	CD8A	-0.992064	0.321166	0.999628	0.725667	0.530303	-3.1942	0.00140217	0.0439965	1.91145	0.802492	-2.09313	0.161284	0.521812	1.31856	0.666398	Combo	HLA-F	CD8A	HLA-F	CD8A	-0.992064	0.321166	0.999628	0.909248	0.640845	-3.1942	0.00140217	0.0439965	2.17111	0.832384	-2.09313	0.161284	0.521812	1.54018	0.736614	Control
B cells	CD8	HLA-F^CD8B	HLA-F	CD8B	HLA-F	CD8B	-0.992064	0.321166	0.999628	0.725667	0.530303	-4.52819	5.94918e-06	0.000728219	1.20366	0.660591	-2.76013	0.160586	0.500178	0.964661	0.595447	Combo	HLA-F	CD8B	HLA-F	CD8B	-0.992064	0.321166	0.999628	0.909248	0.640845	-4.52819	5.94918e-06	0.000728219	1.55462	0.730399	-2.76013	0.160586	0.500178	1.23193	0.685622	Control
B cells	CD8	HLA-F^CD8B2	HLA-F	CD8B2	HLA-F	CD8B2	-0.992064	0.321166	0.999628	0.725667	0.530303	-0.917669	0.358792	0.79109	0.058492	0.0524456	-0.954866	0.339979	0.895359	0.39208	0.291374	Combo	HLA-F	CD8B2	HLA-F	CD8B2	-0.992064	0.321166	0.999628	0.909248	0.640845	-0.917669	0.358792	0.79109	0.0834965	0.0719198	-0.954866	0.339979	0.895359	0.496372	0.356382	Control
B cells	CD8	HLA-F^KIR3DL1	HLA-F	KIR3DL1	HLA-F	KIR3DL1	-0.992064	0.321166	0.999628	0.725667	0.530303	-0.37058	0.71095	0.950853	0.0815059	0.0524456	-0.681322	0.516058	0.97524	0.403586	0.291374	Combo	HLA-F	KIR3DL1	HLA-F	KIR3DL1	-0.992064	0.321166	0.999628	0.909248	0.640845	-0.37058	0.71095	0.950853	0.0895953	0.0558066	-0.681322	0.516058	0.97524	0.499422	0.348326	Control
B cells	CD8	HLA-F^KIR3DL2	HLA-F	KIR3DL2	HLA-F	KIR3DL2	-0.992064	0.321166	0.999628	0.725667	0.530303	-0.629656	0.528919	0.884903	0.128005	0.0883392	-0.81086	0.425043	0.942266	0.426836	0.309321	Combo	HLA-F	KIR3DL2	HLA-F	KIR3DL2	-0.992064	0.321166	0.999628	0.909248	0.640845	-0.629656	0.528919	0.884903	0.135256	0.0905875	-0.81086	0.425043	0.942266	0.522252	0.365716	Control
B cells	CD8	HLA-F^LILRB1	HLA-F	LILRB1	HLA-F	LILRB1	-0.992064	0.321166	0.999628	0.725667	0.530303	-0.358532	0.719945	0.950853	0.102101	0.0846197	-0.675298	0.520556	0.97524	0.413884	0.307461	Combo	HLA-F	LILRB1	HLA-F	LILRB1	-0.992064	0.321166	0.999628	0.909248	0.640845	-0.358532	0.719945	0.950853	0.103101	0.0827275	-0.675298	0.520556	0.97524	0.506174	0.361786	Control
B cells	CD8	HMGB1^AGER	HMGB1	AGER	HMGB1	AGER	0.160953	0.87213	0.999628	2.28083	0.984848	-0.586375	0.557623	0.897634	0.024855	0.0225033	-0.212711	0.714877	0.948631	1.15284	0.503676	Combo	HMGB1	AGER	HMGB1	AGER	0.160953	0.87213	0.999628	2.17601	0.950704	-0.586375	0.557623	0.897634	0.0269237	0.0235803	-0.212711	0.714877	0.948631	1.10147	0.487142	Control
B cells	CD8	HMGB1^CXCR4	HMGB1	CXCR4	HMGB1	CXCR4	0.160953	0.87213	0.999628	2.28083	0.984848	0.483009	0.629089	0.925629	2.3923	0.950344	0.321981	0.75061	0.962628	2.33656	0.967596	Combo	HMGB1	CXCR4	HMGB1	CXCR4	0.160953	0.87213	0.999628	2.17601	0.950704	0.483009	0.629089	0.925629	2.30125	0.944193	0.321981	0.75061	0.962628	2.23863	0.947449	Control
B cells	CD8	HMGB1^HAVCR2	HMGB1	HAVCR2	HMGB1	HAVCR2	0.160953	0.87213	0.999628	2.28083	0.984848	-1.58454	0.113071	0.515555	0.130101	0.0942905	-0.711793	0.492601	0.757591	1.20546	0.539569	Combo	HMGB1	HAVCR2	HMGB1	HAVCR2	0.160953	0.87213	0.999628	2.17601	0.950704	-1.58454	0.113071	0.515555	0.277043	0.184909	-0.711793	0.492601	0.757591	1.22653	0.567806	Control
B cells	CD8	HSPA8^ADRB2	HSPA8	ADRB2	HSPA8	ADRB2	-1.1455	0.252001	0.999628	1.35739	0.80303	0.641944	0.520909	0.879553	0.319458	0.239911	-0.251779	0.386455	0.93959	0.838424	0.521471	Combo	HSPA8	ADRB2	HSPA8	ADRB2	-1.1455	0.252001	0.999628	1.52219	0.866197	0.641944	0.520909	0.879553	0.22939	0.178228	-0.251779	0.386455	0.93959	0.875789	0.522212	Control
B cells	CD8	HSPA8^LDLR	HSPA8	LDLR	HSPA8	LDLR	-1.1455	0.252001	0.999628	1.35739	0.80303	-1.84819	0.0645743	0.404552	0.0258971	0.0219453	-1.49685	0.158288	0.70209	0.691644	0.412488	Combo	HSPA8	LDLR	HSPA8	LDLR	-1.1455	0.252001	0.999628	1.52219	0.866197	-1.84819	0.0645743	0.404552	0.0535961	0.046571	-1.49685	0.158288	0.70209	0.787892	0.456384	Control
B cells	CD8	ICAM2^ITGAL_ITGB2	ICAM2	ITGB2	ICAM2	ITGAL_ITGB2	0.565276	0.571886	0.999628	0.257243	0.227273	-3.80199	0.000143537	0.00855006	0.822374	0.566859	-1.61836	0.286015	0.504089	0.539808	0.397066	Combo	ICAM2	ITGB2	ICAM2	ITGAL_ITGB2	0.565276	0.571886	0.999628	0.234986	0.204225	-3.80199	0.000143537	0.00855006	1.20704	0.729613	-1.61836	0.286015	0.504089	0.72101	0.466919	Control
B cells	CD8	ICAM2^ITGAM_ITGB2	ICAM2	ITGAM	ICAM2	ITGAM_ITGB2	0.565276	0.571886	0.999628	0.257243	0.227273	-0.445957	0.655628		0.0118759	0.0102288	0.0596594	0.613757	0.999628	0.134559	0.118751	Combo	ICAM2	ITGAM	ICAM2	ITGAM_ITGB2	0.565276	0.571886	0.999628	0.234986	0.204225	-0.445957	0.655628		0.0122121	0.0113971	0.0596594	0.613757	0.999628	0.123599	0.107811	Control
B cells	CD8	ICAM3^ITGAL	ICAM3	ITGAL	ICAM3	ITGAL	0.554933	0.57894	0.999628	0.544574	0.477273	-7.06896	1.56096e-12	1.93195e-09	0.406276	0.322671	-3.25701	0.28947	0.499814	0.475425	0.399972	Combo	ICAM3	ITGAL	ICAM3	ITGAL	0.554933	0.57894	0.999628	0.433433	0.366197	-7.06896	1.56096e-12	1.93195e-09	0.63178	0.452348	-3.25701	0.28947	0.499814	0.532607	0.409273	Control
B cells	CD8	IL16^CCR5	IL16	CCR5	IL16	CCR5	0.493701	0.621517	0.999628	0.791413	0.598485	-4.70552	2.53214e-06	0.000343969	0.222114	0.176121	-2.10591	0.31076	0.499986	0.506764	0.387303	Combo	IL16	CCR5	IL16	CCR5	0.493701	0.621517	0.999628	0.696248	0.528169	-4.70552	2.53214e-06	0.000343969	0.402638	0.303399	-2.10591	0.31076	0.499986	0.549443	0.415784	Control
B cells	CD8	IL16^CD4	IL16	CD4	IL16	CD4	0.493701	0.621517	0.999628	0.791413	0.598485	-0.360458	0.718504	0.950853	0.05084	0.0437047	0.0666215	0.670011	0.97524	0.421127	0.321095	Combo	IL16	CD4	IL16	CD4	0.493701	0.621517	0.999628	0.696248	0.528169	-0.360458	0.718504	0.950853	0.0544459	0.044213	0.0666215	0.670011	0.97524	0.375347	0.286191	Control
B cells	CD8	IL16^CD9	IL16	CD9	IL16	CD9	0.493701	0.621517	0.999628	0.791413	0.598485	-2.33867	0.0193523	0.216648	0.042872	0.0370095	-0.922486	0.320435	0.608138	0.417143	0.317747	Combo	IL16	CD9	IL16	CD9	0.493701	0.621517	0.999628	0.696248	0.528169	-2.33867	0.0193523	0.216648	0.0632823	0.0510906	-0.922486	0.320435	0.608138	0.379765	0.28963	Control
B cells	CD8	IL16^KCNA3	IL16	KCNA3	IL16	KCNA3	0.493701	0.621517	0.999628	0.791413	0.598485	1.93962	0.0524254	0.366544	0.244021	0.203273	1.21666	0.336971	0.683086	0.517717	0.400879	Combo	IL16	KCNA3	IL16	KCNA3	0.493701	0.621517	0.999628	0.696248	0.528169	1.93962	0.0524254	0.366544	0.199833	0.168795	1.21666	0.336971	0.683086	0.44804	0.348482	Control
B cells	CD8	IRAK4^TLR6	IRAK4	TLR6	IRAK4	TLR6	0.563101	0.573366	0.999628	0.235858	0.204545	0.707654	0.47916		0.0107174	0.0100428	0.635378	0.526263	0.999628	0.123288	0.107294	Combo
B cells	CD8	ITGB2^CD226	ITGB2	CD226	ITGB2	CD226	0.241219	0.809385	0.999628	0.208901	0.212121	-0.746177	0.455561	0.847543	0.0770181	0.0675098	-0.252479	0.632473	0.923586	0.142959	0.139815	Combo	ITGB2	CD226	ITGB2	CD226	0.241219	0.809385	0.999628	0.183124	0.161972	-0.746177	0.455561	0.847543	0.0834759	0.0701513	-0.252479	0.632473	0.923586	0.1333	0.116062	Control
B cells	CD8	LCK^CD8A_CD8B	LCK	CD8A	LCK	CD8A_CD8B	-1.84902	0.0644547	0.999628	0.23011	0.212121	-3.1942	0.00140217	0.0439965	1.91145	0.802492	-2.52161	0.0329284	0.521812	1.07078	0.507307	Combo	LCK	CD8A	LCK	CD8A_CD8B	-1.84902	0.0644547	0.999628	0.299362	0.260563	-3.1942	0.00140217	0.0439965	2.17111	0.832384	-2.52161	0.0329284	0.521812	1.23524	0.546473	Control
B cells	CD8	LGALS1^CD69	LGALS1	CD69	LGALS1	CD69	-2.25595	0.024074	0.999628	0.627362	0.371212	2.13118	0.0330743	0.28923	0.644985	0.449135	-0.062383	0.0285741	0.644429	0.636173	0.410174	Combo	LGALS1	CD69	LGALS1	CD69	-2.25595	0.024074	0.999628	0.779966	0.408451	2.13118	0.0330743	0.28923	0.5003	0.356848	-0.062383	0.0285741	0.644429	0.640133	0.382649	Control
B cells	CD8	LGALS1^ITGB1	LGALS1	ITGB1	LGALS1	ITGB1	-2.25595	0.024074	0.999628	0.627362	0.371212	-2.55387	0.0106533	0.154101	0.957907	0.622652	-2.40491	0.0173636	0.576864	0.792634	0.496932	Combo	LGALS1	ITGB1	LGALS1	ITGB1	-2.25595	0.024074	0.999628	0.779966	0.408451	-2.55387	0.0106533	0.154101	1.05879	0.642169	-2.40491	0.0173636	0.576864	0.919379	0.52531	Control
B cells	CD8	LGALS1^PTPRC	LGALS1	PTPRC	LGALS1	PTPRC	-2.25595	0.024074	0.999628	0.627362	0.371212	-3.38658	0.000707692	0.0276669	2.44921	0.979728	-2.82126	0.0123908	0.513647	1.53829	0.67547	Combo	LGALS1	PTPRC	LGALS1	PTPRC	-2.25595	0.024074	0.999628	0.779966	0.408451	-3.38658	0.000707692	0.0276669	2.6652	0.989192	-2.82126	0.0123908	0.513647	1.72258	0.698822	Control
B cells	CD8	LGALS8^ITGA3	LGALS8	ITGA3	LGALS8	ITGA3	0.614722	0.538738	0.999628	0.214904	0.204545	-1.34533	0.178517	0.623488	0.0213414	0.0187837	-0.365306	0.358628	0.811558	0.118123	0.111665	Combo	LGALS8	ITGA3	LGALS8	ITGA3	0.614722	0.538738	0.999628	0.199713	0.190141	-1.34533	0.178517	0.623488	0.0275632	0.0245628	-0.365306	0.358628	0.811558	0.113638	0.107352	Control
B cells	CD8	LMAN1^MCFD2	LMAN1	MCFD2	LMAN1	MCFD2	0.104325	0.916911	0.999628	0.468041	0.431818	0.191074	0.848468	0.97674	0.12709	0.109355	0.1477	0.882689	0.988184	0.297565	0.270586	Combo	LMAN1	MCFD2	LMAN1	MCFD2	0.104325	0.916911	0.999628	0.42091	0.366197	0.191074	0.848468	0.97674	0.12011	0.104932	0.1477	0.882689	0.988184	0.27051	0.235565	Control
B cells	CD8	LRPAP1^LDLR	LRPAP1	LDLR	LRPAP1	LDLR	1.18644	0.235448	0.999628	0.484432	0.424242	-1.84819	0.0645743	0.404552	0.0258971	0.0219453	-0.330876	0.150011	0.70209	0.255164	0.223094	Combo	LRPAP1	LDLR	LRPAP1	LDLR	1.18644	0.235448	0.999628	0.388098	0.352113	-1.84819	0.0645743	0.404552	0.0535961	0.046571	-0.330876	0.150011	0.70209	0.220847	0.199342	Control
B cells	CD8	LRPAP1^LRP8	LRPAP1	LRP8	LRPAP1	LRP8	1.18644	0.235448	0.999628	0.484432	0.424242	-2.16525	0.0303682	0.275236	0.0495601	0.0450065	-0.489406	0.132908	0.637432	0.266996	0.234624	Combo	LRPAP1	LRP8	LRPAP1	LRP8	1.18644	0.235448	0.999628	0.388098	0.352113	-2.16525	0.0303682	0.275236	0.0705804	0.0642562	-0.489406	0.132908	0.637432	0.229339	0.208184	Control
B cells	CD8	LRPAP1^SORL1	LRPAP1	SORL1	LRPAP1	SORL1	1.18644	0.235448	0.999628	0.484432	0.424242	-1.71795	0.0858056	0.456563	0.392647	0.304073	-0.265754	0.160627	0.728096	0.438539	0.364158	Combo	LRPAP1	SORL1	LRPAP1	SORL1	1.18644	0.235448	0.999628	0.388098	0.352113	-1.71795	0.0858056	0.456563	0.442368	0.325997	-0.265754	0.160627	0.728096	0.415233	0.339055	Control
B cells	CD8	LTB^CD40	LTB	CD40	LTB	CD40	-1.45059	0.146895	0.999628	0.600934	0.393939	-0.260657	0.794357	0.964339	0.0350177	0.0306863	-0.855621	0.470626	0.981983	0.317976	0.212313	Combo	LTB	CD40	LTB	CD40	-1.45059	0.146895	0.999628	1.01137	0.584507	-0.260657	0.794357	0.964339	0.0331134	0.0286893	-0.855621	0.470626	0.981983	0.52224	0.306598	Control
B cells	CD8	LTB^TNFRSF1A	LTB	TNFRSF1A	LTB	TNFRSF1A	-1.45059	0.146895	0.999628	0.600934	0.393939	0.260373	0.794576	0.964339	0.413181	0.330296	-0.595106	0.470736	0.981983	0.507057	0.362118	Combo	LTB	TNFRSF1A	LTB	TNFRSF1A	-1.45059	0.146895	0.999628	1.01137	0.584507	0.260373	0.794576	0.964339	0.371842	0.298487	-0.595106	0.470736	0.981983	0.691605	0.441497	Control
B cells	CD8	MAML2^NOTCH1	MAML2	NOTCH1	MAML2	NOTCH1	0.363444	0.716273	0.999628	0.280533	0.242424	-1.41975	0.155682	0.593274	0.065731	0.0582109	-0.528151	0.435978	0.796451	0.173132	0.150318	Combo	MAML2	NOTCH1	MAML2	NOTCH1	0.363444	0.716273	0.999628	0.289473	0.260563	-1.41975	0.155682	0.593274	0.0779039	0.0685793	-0.528151	0.435978	0.796451	0.183689	0.164571	Control
B cells	CD8	MAML2^NOTCH2	MAML2	NOTCH2	MAML2	NOTCH2	0.363444	0.716273	0.999628	0.280533	0.242424	-0.267183	0.789328	0.964313	0.101381	0.0907569	0.0481306	0.752801	0.981971	0.190957	0.166591	Combo	MAML2	NOTCH2	MAML2	NOTCH2	0.363444	0.716273	0.999628	0.289473	0.260563	-0.267183	0.789328	0.964313	0.097614	0.086461	0.0481306	0.752801	0.981971	0.193544	0.173512	Control
B cells	CD8	MFNG^NOTCH1	MFNG	NOTCH1	MFNG	NOTCH1	-0.537656	0.590815	0.999628	0.245414	0.234848	-1.41975	0.155682	0.593274	0.065731	0.0582109	-0.9787	0.373248	0.796451	0.155572	0.14653	Combo	MFNG	NOTCH1	MFNG	NOTCH1	-0.537656	0.590815	0.999628	0.275481	0.267606	-1.41975	0.155682	0.593274	0.0779039	0.0685793	-0.9787	0.373248	0.796451	0.176693	0.168092	Control
B cells	CD8	MFNG^NOTCH2	MFNG	NOTCH2	MFNG	NOTCH2	-0.537656	0.590815	0.999628	0.245414	0.234848	-0.267183	0.789328	0.964313	0.101381	0.0907569	-0.402419	0.690072	0.981971	0.173397	0.162803	Combo	MFNG	NOTCH2	MFNG	NOTCH2	-0.537656	0.590815	0.999628	0.275481	0.267606	-0.267183	0.789328	0.964313	0.097614	0.086461	-0.402419	0.690072	0.981971	0.186548	0.177033	Control
B cells	CD8	MIF^CD44_CD74	MIF	CD44	MIF	CD44_CD74	-0.179196	0.857784	0.999628	1.62714	0.931818	-2.34033	0.0192665	0.215955	1.32981	0.789474	-1.25977	0.438525	0.607791	1.47847	0.860646	Combo	MIF	CD44	MIF	CD44_CD74	-0.179196	0.857784	0.999628	1.69146	0.964789	-2.34033	0.0192665	0.215955	1.47065	0.823344	-1.25977	0.438525	0.607791	1.58106	0.894067	Control
B cells	CD8	MIF^CD74_CXCR2	MIF	CXCR2	MIF	CD74_CXCR2	-0.179196	0.857784	0.999628	1.62714	0.931818	0.980653	0.326764		0.0129617	0.0111586	0.400729	0.592274	0.999628	0.820052	0.471488	Combo
B cells	CD8	MIF^CD74_CXCR4	MIF	CXCR4	MIF	CD74_CXCR4	-0.179196	0.857784	0.999628	1.62714	0.931818	0.483009	0.629089	0.925629	2.3923	0.950344	0.151906	0.743437	0.962628	2.00972	0.941081	Combo	MIF	CXCR4	MIF	CD74_CXCR4	-0.179196	0.857784	0.999628	1.69146	0.964789	0.483009	0.629089	0.925629	2.30125	0.944193	0.151906	0.743437	0.962628	1.99635	0.954491	Control
B cells	CD8	MIF^TNFRSF10D	MIF	TNFRSF10D	MIF	TNFRSF10D	-0.179196	0.857784	0.999628	1.62714	0.931818	1.04363	0.296657		0.0163188	0.0146922	0.432216	0.577221	0.999628	0.821731	0.473255	Combo
B cells	CD8	MIF^TNFRSF14	MIF	TNFRSF14	MIF	TNFRSF14	-0.179196	0.857784	0.999628	1.62714	0.931818	-4.64637	3.37832e-06	0.00044799	0.461118	0.365631	-2.41278	0.428894	0.500038	1.04413	0.648725	Combo	MIF	TNFRSF14	MIF	TNFRSF14	-0.179196	0.857784	0.999628	1.69146	0.964789	-4.64637	3.37832e-06	0.00044799	0.621391	0.468658	-2.41278	0.428894	0.500038	1.15643	0.716723	Control
B cells	CD8	NAMPT^ADORA2A	NAMPT	ADORA2A	NAMPT	ADORA2A	-0.622853	0.533381	0.999628	0.167369	0.166667	-1.26153	0.207118	0.660301	0.0903212	0.0805282	-0.942191	0.37025	0.829964	0.128845	0.123597	Combo	NAMPT	ADORA2A	NAMPT	ADORA2A	-0.622853	0.533381	0.999628	0.192478	0.176056	-1.26153	0.207118	0.660301	0.11622	0.102181	-0.942191	0.37025	0.829964	0.154349	0.139119	Control
B cells	CD8	NAMPT^ITGA5_ITGB1	NAMPT	ITGA5	NAMPT	ITGA5_ITGB1	-0.622853	0.533381	0.999628	0.167369	0.166667	0.113956	0.909273	0.984294	0.24233	0.19509	-0.254449	0.721327	0.991961	0.204849	0.180878	Combo	NAMPT	ITGA5	NAMPT	ITGA5_ITGB1	-0.622853	0.533381	0.999628	0.192478	0.176056	0.113956	0.909273	0.984294	0.216616	0.169778	-0.254449	0.721327	0.991961	0.204547	0.172917	Control
B cells	CD8	PDAP1^PDGFRB	PDAP1	PDGFRB	PDAP1	PDGFRB	-0.54789	0.583767	0.999628	0.417605	0.393939	-0.519188	0.603629		0.0129665	0.0117166	-0.533539	0.593698	0.999628	0.215286	0.202828	Combo	PDAP1	PDGFRB	PDAP1	PDGFRB	-0.54789	0.583767	0.999628	0.475597	0.394366	-0.519188	0.603629		0.0146799	0.0123796	-0.533539	0.593698	0.999628	0.245138	0.203373	Control
B cells	CD8	PKM^CD44	PKM	CD44	PKM	CD44	-1.52652	0.12688	0.999628	1.18854	0.825758	-2.34033	0.0192665	0.215955	1.32981	0.789474	-1.93343	0.0730732	0.607791	1.25917	0.807616	Combo	PKM	CD44	PKM	CD44	-1.52652	0.12688	0.999628	1.23093	0.739437	-2.34033	0.0192665	0.215955	1.47065	0.823344	-1.93343	0.0730732	0.607791	1.35079	0.781391	Control
B cells	CD8	PTDSS1^JMJD6	PTDSS1	JMJD6	PTDSS1	JMJD6	0.861274	0.389087	0.999628	0.42988	0.416667	-0.0854511	0.931903	0.990851	0.286566	0.235633	0.387911	0.660495	0.995239	0.358223	0.32615	Combo	PTDSS1	JMJD6	PTDSS1	JMJD6	0.861274	0.389087	0.999628	0.358313	0.309859	-0.0854511	0.931903	0.990851	0.278213	0.229122	0.387911	0.660495	0.995239	0.318263	0.26949	Control
B cells	CD8	PTDSS1^SCARB1	PTDSS1	SCARB1	PTDSS1	SCARB1	0.861274	0.389087	0.999628	0.42988	0.416667	-0.0108386	0.991352		0.0133289	0.0119025	0.425218	0.69022	0.999628	0.221605	0.214285	Combo	PTDSS1	SCARB1	PTDSS1	SCARB1	0.861274	0.389087	0.999628	0.358313	0.309859	-0.0108386	0.991352		0.0133681	0.0117901	0.425218	0.69022	0.999628	0.185841	0.160825	Control
B cells	CD8	RTN4^RTN4R	RTN4	RTN4R	RTN4	RTN4R	0.179375	0.857643	0.999628	0.491182	0.424242	-1.4698	0.141617	0.572065	0.0215351	0.0191557	-0.645211	0.49963	0.785847	0.256359	0.221699	Combo	RTN4	RTN4R	RTN4	RTN4R	0.179375	0.857643	0.999628	0.423464	0.373239	-1.4698	0.141617	0.572065	0.0291861	0.0257418	-0.645211	0.49963	0.785847	0.226325	0.199491	Control
B cells	CD8	RTN4^S1PR2	RTN4	S1PR2	RTN4	S1PR2	0.179375	0.857643	0.999628	0.491182	0.424242	0.436989	0.662119		0.014305	0.0130184	0.308182	0.759881	0.999628	0.252744	0.21863	Combo	RTN4	S1PR2	RTN4	S1PR2	0.179375	0.857643	0.999628	0.423464	0.373239	0.436989	0.662119		0.0122799	0.0113971	0.308182	0.759881	0.999628	0.217872	0.192318	Control
B cells	CD8	S100A4^CCR5	S100A4	CCR5	S100A4	CCR5	0.330438	0.741069	0.999628	0.843926	0.439394	-4.70552	2.53214e-06	0.000343969	0.222114	0.176121	-2.18754	0.370536	0.499986	0.53302	0.307757	Combo	S100A4	CCR5	S100A4	CCR5	0.330438	0.741069	0.999628	0.947529	0.492958	-4.70552	2.53214e-06	0.000343969	0.402638	0.303399	-2.18754	0.370536	0.499986	0.675083	0.398179	Control
B cells	CD8	S100A4^ERBB2	S100A4	ERBB2	S100A4	ERBB2	0.330438	0.741069	0.999628	0.843926	0.439394	-0.524781	0.599735		0.0114457	0.0102288	-0.0971716	0.670402	0.999628	0.427686	0.224811	Combo	S100A4	ERBB2	S100A4	ERBB2	0.330438	0.741069	0.999628	0.947529	0.492958	-0.524781	0.599735		0.0120429	0.0102181	-0.0971716	0.670402	0.999628	0.479786	0.251588	Control
B cells	CD8	S100A4^ERBB3	S100A4	ERBB3	S100A4	ERBB3	0.330438	0.741069	0.999628	0.843926	0.439394	-1.36071	0.173605	0.617743	0.0120077	0.0107867	-0.515137	0.457337	0.808686	0.427967	0.22509	Combo	S100A4	ERBB3	S100A4	ERBB3	0.330438	0.741069	0.999628	0.947529	0.492958	-1.36071	0.173605	0.617743	0.0171607	0.0149342	-0.515137	0.457337	0.808686	0.482345	0.253946	Control
B cells	CD8	SELL^MADCAM1	SELL	MADCAM1	SELL	MADCAM1	-1.60657	0.108149	0.999628	0.603456	0.439394	1.24461	0.213274		0.0165766	0.0148782	-0.180976	0.160711	0.999628	0.310016	0.227136	Combo
B cells	CD8	SEMA4D^CD72	SEMA4D	CD72	SEMA4D	CD72	-0.264912	0.791077	0.999628	0.316433	0.280303	-0.656011	0.511817	0.877845	0.0260321	0.0230612	-0.460461	0.651447	0.938736	0.171232	0.151682	Combo	SEMA4D	CD72	SEMA4D	CD72	-0.264912	0.791077	0.999628	0.329334	0.28169	-0.656011	0.511817	0.877845	0.0256242	0.0233838	-0.460461	0.651447	0.938736	0.177479	0.152537	Control
B cells	CD8	SEMA4D^ERBB2	SEMA4D	ERBB2	SEMA4D	ERBB2	-0.264912	0.791077	0.999628	0.316433	0.280303	-0.524781	0.599735		0.0114457	0.0102288	-0.394847	0.695406	0.999628	0.163939	0.145266	Combo	SEMA4D	ERBB2	SEMA4D	ERBB2	-0.264912	0.791077	0.999628	0.329334	0.28169	-0.524781	0.599735		0.0120429	0.0102181	-0.394847	0.695406	0.999628	0.170689	0.145954	Control
B cells	CD8	SEMA7A^ITGA1_ITGB1	SEMA7A	ITGB1	SEMA7A	ITGA1_ITGB1	-2.77175	0.00557566	0.999628	0.207822	0.174242	-2.55387	0.0106533	0.154101	0.957907	0.622652	-2.66281	0.00811446	0.576864	0.582864	0.398447	Combo	SEMA7A	ITGB1	SEMA7A	ITGA1_ITGB1	-2.77175	0.00557566	0.999628	0.431896	0.323944	-2.55387	0.0106533	0.154101	1.05879	0.642169	-2.66281	0.00811446	0.576864	0.745343	0.483057	Control
B cells	CD8	SEMA7A^PLXNC1	SEMA7A	PLXNC1	SEMA7A	PLXNC1	-2.77175	0.00557566	0.999628	0.207822	0.174242	-0.853875	0.393174	0.810542	0.0605816	0.0535615	-1.81281	0.199375	0.905085	0.134202	0.113902	Combo	SEMA7A	PLXNC1	SEMA7A	PLXNC1	-2.77175	0.00557566	0.999628	0.431896	0.323944	-0.853875	0.393174	0.810542	0.0700894	0.0617017	-1.81281	0.199375	0.905085	0.250993	0.192823	Control
B cells	CD8	SPTAN1^PTPRA	SPTAN1	PTPRA	SPTAN1	PTPRA	-0.27639	0.782249	0.999628	0.415681	0.371212	0.0033514	0.997326	0.999646	0.577866	0.439278	-0.136519	0.889787	0.999637	0.496774	0.405245	Combo	SPTAN1	PTPRA	SPTAN1	PTPRA	-0.27639	0.782249	0.999628	0.407989	0.359155	0.0033514	0.997326	0.999646	0.526265	0.40617	-0.136519	0.889787	0.999637	0.467127	0.382663	Control
B cells	CD8	TCTN1^TMEM67	TCTN1	TMEM67	TCTN1	TMEM67	-1.34579	0.178371	0.999628	0.140533	0.136364	0.83556	0.403403	0.817929	0.0232975	0.0202715	-0.255114	0.290887	0.908778	0.0819152	0.0783176	Combo	TCTN1	TMEM67	TCTN1	TMEM67	-1.34579	0.178371	0.999628	0.229667	0.197183	0.83556	0.403403	0.817929	0.0185791	0.0161132	-0.255114	0.290887	0.908778	0.124123	0.106648	Control
B cells	CD8	TGFB1^ACVR1_TGFBR1_TGFBR2	TGFB1	ACVR1	TGFB1	ACVR1_TGFBR1_TGFBR2	0.533438	0.59373	0.999628	1.07956	0.742424	-0.629449	0.529055	0.884903	0.0218501	0.0195276	-0.0480052	0.561393	0.942266	0.550704	0.380976	Combo	TGFB1	ACVR1	TGFB1	ACVR1_TGFBR1_TGFBR2	0.533438	0.59373	0.999628	1.06187	0.746479	-0.629449	0.529055	0.884903	0.0223145	0.0198467	-0.0480052	0.561393	0.942266	0.542093	0.383163	Control
B cells	CD8	TGFB1^ACVR1_TGFBR2	TGFB1	ACVR1	TGFB1	ACVR1_TGFBR2	0.533438	0.59373	0.999628	1.07956	0.742424	-0.629449	0.529055	0.884903	0.0218501	0.0195276	-0.0480052	0.561393	0.942266	0.550704	0.380976	Combo	TGFB1	ACVR1	TGFB1	ACVR1_TGFBR2	0.533438	0.59373	0.999628	1.06187	0.746479	-0.629449	0.529055	0.884903	0.0223145	0.0198467	-0.0480052	0.561393	0.942266	0.542093	0.383163	Control
B cells	CD8	TGFB1^ACVR1B_TGFBR2	TGFB1	ACVR1B	TGFB1	ACVR1B_TGFBR2	0.533438	0.59373	0.999628	1.07956	0.742424	-0.3029	0.761966	0.957637	0.0269596	0.024549	0.115269	0.677848	0.978633	0.553259	0.383487	Combo	TGFB1	ACVR1B	TGFB1	ACVR1B_TGFBR2	0.533438	0.59373	0.999628	1.06187	0.746479	-0.3029	0.761966	0.957637	0.0236287	0.0210257	0.115269	0.677848	0.978633	0.54275	0.383752	Control
B cells	CD8	TGFB1^ACVR1C_TGFBR2	TGFB1	TGFBR2	TGFB1	ACVR1C_TGFBR2	0.533438	0.59373	0.999628	1.07956	0.742424	-0.814855	0.415155	0.826674	0.546878	0.418635	-0.140709	0.504443	0.913151	0.813218	0.58053	Combo	TGFB1	TGFBR2	TGFB1	ACVR1C_TGFBR2	0.533438	0.59373	0.999628	1.06187	0.746479	-0.814855	0.415155	0.826674	0.542312	0.413637	-0.140709	0.504443	0.913151	0.802092	0.580058	Control
B cells	CD8	TGFB1^CAV1	TGFB1	CAV1	TGFB1	CAV1	0.533438	0.59373	0.999628	1.07956	0.742424	-0.394197	0.693436	0.946051	0.0164657	0.0128324	0.0696208	0.643583	0.972839	0.548012	0.377628	Combo	TGFB1	CAV1	TGFB1	CAV1	0.533438	0.59373	0.999628	1.06187	0.746479	-0.394197	0.693436	0.946051	0.0207772	0.0172922	0.0696208	0.643583	0.972839	0.541324	0.381886	Control
B cells	CD8	TGFB1^CXCR4	TGFB1	CXCR4	TGFB1	CXCR4	0.533438	0.59373	0.999628	1.07956	0.742424	0.483009	0.629089	0.925629	2.3923	0.950344	0.508224	0.61141	0.962628	1.73593	0.846384	Combo	TGFB1	CXCR4	TGFB1	CXCR4	0.533438	0.59373	0.999628	1.06187	0.746479	0.483009	0.629089	0.925629	2.30125	0.944193	0.508224	0.61141	0.962628	1.68156	0.845336	Control
B cells	CD8	TGFB1^ENG	TGFB1	ENG	TGFB1	ENG	0.533438	0.59373	0.999628	1.07956	0.742424	-2.08302	0.0372497	0.304383	0.0855141	0.0764367	-0.774789	0.31549	0.652005	0.582536	0.40943	Combo	TGFB1	ENG	TGFB1	ENG	0.533438	0.59373	0.999628	1.06187	0.746479	-2.08302	0.0372497	0.304383	0.105848	0.090784	-0.774789	0.31549	0.652005	0.58386	0.418631	Control
B cells	CD8	TGFB1^ITGB1	TGFB1	ITGB1	TGFB1	ITGB1	0.533438	0.59373	0.999628	1.07956	0.742424	-2.55387	0.0106533	0.154101	0.957907	0.622652	-1.01022	0.302192	0.576864	1.01873	0.682538	Combo	TGFB1	ITGB1	TGFB1	ITGB1	0.533438	0.59373	0.999628	1.06187	0.746479	-2.55387	0.0106533	0.154101	1.05879	0.642169	-1.01022	0.302192	0.576864	1.06033	0.694324	Control
B cells	CD8	TGFB1^LPP	TGFB1	LPP	TGFB1	LPP	0.533438	0.59373	0.999628	1.07956	0.742424	-1.10493	0.269188	0.721849	0.107863	0.0924307	-0.285748	0.431459	0.860739	0.593711	0.417427	Combo	TGFB1	LPP	TGFB1	LPP	0.533438	0.59373	0.999628	1.06187	0.746479	-1.10493	0.269188	0.721849	0.11216	0.0980546	-0.285748	0.431459	0.860739	0.587016	0.422267	Control
B cells	CD8	TGFB1^TGFBR1_TGFBR2	TGFB1	TGFBR1	TGFB1	TGFBR1_TGFBR2	0.533438	0.59373	0.999628	1.07956	0.742424	-0.765787	0.443803	0.844451	0.138473	0.117352	-0.116174	0.518767	0.922039	0.609016	0.429888	Combo	TGFB1	TGFBR1	TGFB1	TGFBR1_TGFBR2	0.533438	0.59373	0.999628	1.06187	0.746479	-0.765787	0.443803	0.844451	0.137629	0.114168	-0.116174	0.518767	0.922039	0.59975	0.430323	Control
B cells	CD8	TGFB1^TGFBR3	TGFB1	TGFBR3	TGFB1	TGFBR3	0.533438	0.59373	0.999628	1.07956	0.742424	-1.04095	0.2979	0.745499	0.328197	0.255719	-0.253754	0.445815	0.872564	0.703877	0.499072	Combo	TGFB1	TGFBR3	TGFB1	TGFBR3	0.533438	0.59373	0.999628	1.06187	0.746479	-1.04095	0.2979	0.745499	0.348829	0.256239	-0.253754	0.445815	0.872564	0.70535	0.501359	Control
B cells	CD8	TGS1^RXRA	TGS1	RXRA	TGS1	RXRA	-0.115062	0.908396	0.999628	0.19468	0.204545	-0.966013	0.334038	0.769087	0.0558268	0.0483541	-0.540537	0.621217	0.884358	0.125253	0.12645	Combo	TGS1	RXRA	TGS1	RXRA	-0.115062	0.908396	0.999628	0.223553	0.204225	-0.966013	0.334038	0.769087	0.0572965	0.0493221	-0.540537	0.621217	0.884358	0.140425	0.126774	Control
B cells	CD8	TNF^CELSR2	TNF	CELSR2	TNF	CELSR2	-0.24843	0.803801	0.999628	0.405535	0.265152	1.06301	0.287779	0.740238	0.0242181	0.0217593	0.407288	0.54579	0.869933	0.214876	0.143455	Combo	TNF	CELSR2	TNF	CELSR2	-0.24843	0.803801	0.999628	0.374518	0.239437	1.06301	0.287779	0.740238	0.0162868	0.0149342	0.407288	0.54579	0.869933	0.195403	0.127185	Control
B cells	CD8	TNF^FAS	TNF	FAS	TNF	FAS	-0.24843	0.803801	0.999628	0.405535	0.265152	-3.17451	0.00150088	0.0460134	0.218239	0.183374	-1.71147	0.402651	0.522821	0.311887	0.224263	Combo	TNF	FAS	TNF	FAS	-0.24843	0.803801	0.999628	0.374518	0.239437	-3.17451	0.00150088	0.0460134	0.299052	0.244252	-1.71147	0.402651	0.522821	0.336785	0.241844	Control
B cells	CD8	TNF^ICOS	TNF	ICOS	TNF	ICOS	-0.24843	0.803801	0.999628	0.405535	0.265152	-0.984772	0.324736	0.762713	0.151436	0.127952	-0.616601	0.564269	0.88117	0.278485	0.196552	Combo	TNF	ICOS	TNF	ICOS	-0.24843	0.803801	0.999628	0.374518	0.239437	-0.984772	0.324736	0.762713	0.169076	0.142071	-0.616601	0.564269	0.88117	0.271797	0.190754	Control
B cells	CD8	TNF^NOTCH1	TNF	NOTCH1	TNF	NOTCH1	-0.24843	0.803801	0.999628	0.405535	0.265152	-1.41975	0.155682	0.593274	0.065731	0.0582109	-0.834088	0.479742	0.796451	0.235633	0.161681	Combo	TNF	NOTCH1	TNF	NOTCH1	-0.24843	0.803801	0.999628	0.374518	0.239437	-1.41975	0.155682	0.593274	0.0779039	0.0685793	-0.834088	0.479742	0.796451	0.226211	0.154008	Control
B cells	CD8	TNF^SEMA4C	TNF	SEMA4C	TNF	SEMA4C	-0.24843	0.803801	0.999628	0.405535	0.265152	-2.02124	0.0432552	0.329725	0.0346129	0.0306863	-1.13483	0.423528	0.664677	0.220074	0.147919	Combo	TNF	SEMA4C	TNF	SEMA4C	-0.24843	0.803801	0.999628	0.374518	0.239437	-2.02124	0.0432552	0.329725	0.046681	0.03989	-1.13483	0.423528	0.664677	0.2106	0.139663	Control
B cells	CD8	TNF^TNFRSF1A	TNF	TNFRSF1A	TNF	TNFRSF1A	-0.24843	0.803801	0.999628	0.405535	0.265152	0.260373	0.794576	0.964339	0.413181	0.330296	0.00597101	0.799189	0.981983	0.409358	0.297724	Combo	TNF	TNFRSF1A	TNF	TNFRSF1A	-0.24843	0.803801	0.999628	0.374518	0.239437	0.260373	0.794576	0.964339	0.371842	0.298487	0.00597101	0.799189	0.981983	0.37318	0.268962	Control
B cells	CD8	TNF^TNFRSF1B	TNF	TNFRSF1B	TNF	TNFRSF1B	-0.24843	0.803801	0.999628	0.405535	0.265152	-4.00384	6.23228e-05	0.00453735	0.420037	0.333271	-2.12613	0.401932	0.502083	0.412786	0.299211	Combo	TNF	TNFRSF1B	TNF	TNFRSF1B	-0.24843	0.803801	0.999628	0.374518	0.239437	-4.00384	6.23228e-05	0.00453735	0.538237	0.408725	-2.12613	0.401932	0.502083	0.456377	0.324081	Control
B cells	CD8	TNF^TRADD	TNF	TRADD	TNF	TRADD	-0.24843	0.803801	0.999628	0.405535	0.265152	-0.260716	0.794312	0.964339	0.381769	0.313744	-0.254573	0.799057	0.981983	0.393652	0.289448	Combo	TNF	TRADD	TNF	TRADD	-0.24843	0.803801	0.999628	0.374518	0.239437	-0.260716	0.794312	0.964339	0.378333	0.304579	-0.254573	0.799057	0.981983	0.376426	0.272008	Control
B cells	CD8	TNF^TRAF2	TNF	TRAF2	TNF	TRAF2	-0.24843	0.803801	0.999628	0.405535	0.265152	-2.22329	0.026196	0.254401	0.100146	0.0890831	-1.23586	0.414999	0.627014	0.25284	0.177117	Combo	TNF	TRAF2	TNF	TRAF2	-0.24843	0.803801	0.999628	0.374518	0.239437	-2.22329	0.026196	0.254401	0.12856	0.113578	-1.23586	0.414999	0.627014	0.251539	0.176507	Control
B cells	CD8	TNF^VSIR	TNF	VSIR	TNF	VSIR	-0.24843	0.803801	0.999628	0.405535	0.265152	-1.39269	0.163713	0.605252	0.249066	0.209968	-0.820561	0.483757	0.80244	0.3273	0.23756	Combo	TNF	VSIR	TNF	VSIR	-0.24843	0.803801	0.999628	0.374518	0.239437	-1.39269	0.163713	0.605252	0.287545	0.237375	-0.820561	0.483757	0.80244	0.331032	0.238406	Control
B cells	CD8	TNFSF12^TNFRSF12A	TNFSF12	TNFRSF12A	TNFSF12	TNFRSF12A	-1.90466	0.0568241	0.999628	0.164877	0.166667	-1.23351	0.217387	0.671987	0.0274028	0.0239911	-1.56908	0.137105	0.835808	0.0961397	0.0953289	Combo	TNFSF12	TNFRSF12A	TNFSF12	TNFRSF12A	-1.90466	0.0568241	0.999628	0.249397	0.21831	-1.23351	0.217387	0.671987	0.0336577	0.0290823	-1.56908	0.137105	0.835808	0.141528	0.123696	Control
B cells	CD8	TNFSF12^TNFRSF25	TNFSF12	TNFRSF25	TNFSF12	TNFRSF25	-1.90466	0.0568241	0.999628	0.164877	0.166667	-2.90981	0.00361649	0.0815467	0.0712966	0.0624884	-2.40724	0.0302203	0.540587	0.118087	0.114578	Combo	TNFSF12	TNFRSF25	TNFSF12	TNFRSF25	-1.90466	0.0568241	0.999628	0.249397	0.21831	-2.90981	0.00361649	0.0815467	0.0918832	0.0793869	-2.40724	0.0302203	0.540587	0.17064	0.148848	Control
B cells	CD8	TNFSF9^ADGRG5	TNFSF9	ADGRG5	TNFSF9	ADGRG5	-1.05249	0.292574	0.999628	0.131741	0.106061	-0.411887	0.680423	0.941168	0.0539805	0.0464943	-0.732189	0.486498	0.970398	0.0928609	0.0762775	Combo	TNFSF9	ADGRG5	TNFSF9	ADGRG5	-1.05249	0.292574	0.999628	0.162212	0.112676	-0.411887	0.680423	0.941168	0.0540775	0.0463745	-0.732189	0.486498	0.970398	0.108145	0.0795253	Control
B cells	CD8	TNFSF9^HLA-DPA1	TNFSF9	HLA-DPA1	TNFSF9	HLA-DPA1	-1.05249	0.292574	0.999628	0.131741	0.106061	-2.1124	0.0346525	0.295768	1.09285	0.683653	-1.58244	0.163613	0.647698	0.612298	0.394857	Combo	TNFSF9	HLA-DPA1	TNFSF9	HLA-DPA1	-1.05249	0.292574	0.999628	0.162212	0.112676	-2.1124	0.0346525	0.295768	1.2393	0.696011	-1.58244	0.163613	0.647698	0.700755	0.404344	Control
B cells	CD8	TNFSF9^PVR	TNFSF9	PVR	TNFSF9	PVR	-1.05249	0.292574	0.999628	0.131741	0.106061	-0.541692	0.58803		0.0118266	0.0111586	-0.797092	0.440302	0.999628	0.071784	0.0586096	Combo	TNFSF9	PVR	TNFSF9	PVR	-1.05249	0.292574	0.999628	0.162212	0.112676	-0.541692	0.58803		0.0136702	0.0123796	-0.797092	0.440302	0.999628	0.0879411	0.0625278	Control
B cells	CD8	TNFSF9^TNFRSF9	TNFSF9	TNFRSF9	TNFSF9	TNFRSF9	-1.05249	0.292574	0.999628	0.131741	0.106061	-1.6376	0.101505	0.489876	0.0714875	0.0583969	-1.34505	0.197039	0.744752	0.101614	0.0822287	Combo	TNFSF9	TNFRSF9	TNFSF9	TNFRSF9	-1.05249	0.292574	0.999628	0.162212	0.112676	-1.6376	0.101505	0.489876	0.173538	0.132443	-1.34505	0.197039	0.744752	0.167875	0.122559	Control
B cells	CD8	TNFSF9^TRAF2	TNFSF9	TRAF2	TNFSF9	TRAF2	-1.05249	0.292574	0.999628	0.131741	0.106061	-2.22329	0.026196	0.254401	0.100146	0.0890831	-1.63789	0.159385	0.627014	0.115944	0.0975719	Combo	TNFSF9	TRAF2	TNFSF9	TRAF2	-1.05249	0.292574	0.999628	0.162212	0.112676	-2.22329	0.026196	0.254401	0.12856	0.113578	-1.63789	0.159385	0.627014	0.145386	0.113127	Control
B cells	CD8	VASP^CXCR2	VASP	CXCR2	VASP	CXCR2	-1.48073	0.138679	0.999628	0.378284	0.340909	0.980653	0.326764		0.0129617	0.0111586	-0.250038	0.232721	0.999628	0.195623	0.176034	Combo
B cells	CD8	VEGFB^ADRB2	VEGFB	ADRB2	VEGFB	ADRB2	-1.26344	0.20643	0.999628	0.720395	0.590909	0.641944	0.520909	0.879553	0.319458	0.239911	-0.310749	0.36367	0.93959	0.519926	0.41541	Combo	VEGFB	ADRB2	VEGFB	ADRB2	-1.26344	0.20643	0.999628	0.844842	0.626761	0.641944	0.520909	0.879553	0.22939	0.178228	-0.310749	0.36367	0.93959	0.537116	0.402494	Control
B cells	CD8	VIM^CD44	VIM	CD44	VIM	CD44	0.252757	0.800456	0.999628	1.78527	0.840909	-2.34033	0.0192665	0.215955	1.32981	0.789474	-1.04379	0.409861	0.607791	1.55754	0.815191	Combo	VIM	CD44	VIM	CD44	0.252757	0.800456	0.999628	1.66693	0.78169	-2.34033	0.0192665	0.215955	1.47065	0.823344	-1.04379	0.409861	0.607791	1.56879	0.802517	Control
B cells	CD8	YBX1^NOTCH1	YBX1	NOTCH1	YBX1	NOTCH1	-1.83565	0.06641	0.999628	1.59055	0.893939	-1.41975	0.155682	0.593274	0.065731	0.0582109	-1.6277	0.111046	0.796451	0.828141	0.476075	Combo	YBX1	NOTCH1	YBX1	NOTCH1	-1.83565	0.06641	0.999628	1.85881	0.950704	-1.41975	0.155682	0.593274	0.0779039	0.0685793	-1.6277	0.111046	0.796451	0.968359	0.509642	Control
B cells	Mast	ACTR2^ADRB2	ACTR2	ADRB2	ACTR2	ADRB2	0.0788632	0.937141	0.999628	1.02369	0.719697	0.287167	0.773984	0.99344	0.952249	0.589474	0.183015	0.855563	0.996534	0.987972	0.654585	Combo	ACTR2	ADRB2	ACTR2	ADRB2	0.0788632	0.937141	0.999628	1.05776	0.739437	0.287167	0.773984	0.99344	0.916637	0.630769	0.183015	0.855563	0.996534	0.987197	0.685103	Control
B cells	Mast	ADAM10^CADM1	ADAM10	CADM1	ADAM10	CADM1	0.404116	0.686128	0.999628	0.274513	0.234848	-1.43845	0.150305		0.184958	0.168421	-0.517169	0.418216	0.999628	0.229735	0.201635	Combo	ADAM10	CADM1	ADAM10	CADM1	0.404116	0.686128	0.999628	0.258906	0.239437	-1.43845	0.150305		0.369728	0.369231	-0.517169	0.418216	0.999628	0.314317	0.304334	Control
B cells	Mast	ADAM10^CD44	ADAM10	CD44	ADAM10	CD44	0.404116	0.686128	0.999628	0.274513	0.234848	-1.38431	0.166265	0.99344	2.51297	0.968421	-0.490095	0.426196	0.996534	1.39374	0.601635	Combo	ADAM10	CD44	ADAM10	CD44	0.404116	0.686128	0.999628	0.258906	0.239437	-1.38431	0.166265	0.99344	2.7061	0.953846	-0.490095	0.426196	0.996534	1.4825	0.596641	Control
B cells	Mast	ADAM10^IL6R	ADAM10	IL6R	ADAM10	IL6R	0.404116	0.686128	0.999628	0.274513	0.234848	0.671096	0.502159		0.276107	0.273684	0.537606	0.594143	0.999628	0.27531	0.254266	Combo	ADAM10	IL6R	ADAM10	IL6R	0.404116	0.686128	0.999628	0.258906	0.239437	0.671096	0.502159		0.1949	0.184615	0.537606	0.594143	0.999628	0.226903	0.212026	Control
B cells	Mast	ADAM10^NOTCH2	ADAM10	NOTCH2	ADAM10	NOTCH2	0.404116	0.686128	0.999628	0.274513	0.234848	-0.347975	0.727859		0.301424	0.305263	0.0280705	0.706993	0.999628	0.287968	0.270056	Combo	ADAM10	NOTCH2	ADAM10	NOTCH2	0.404116	0.686128	0.999628	0.258906	0.239437	-0.347975	0.727859		0.240499	0.230769	0.0280705	0.706993	0.999628	0.249703	0.235103	Control
B cells	Mast	ADAM17^IL6R	ADAM17	IL6R	ADAM17	IL6R	-1.55525	0.119886	0.999628	0.17414	0.166667	0.671096	0.502159		0.276107	0.273684	-0.442078	0.311023	0.999628	0.225124	0.220175	Combo	ADAM17	IL6R	ADAM17	IL6R	-1.55525	0.119886	0.999628	0.306858	0.28169	0.671096	0.502159		0.1949	0.184615	-0.442078	0.311023	0.999628	0.250879	0.233153	Control
B cells	Mast	ADAM17^ITGB1	ADAM17	ITGB1	ADAM17	ITGB1	-1.55525	0.119886	0.999628	0.17414	0.166667	1.83715	0.066187	0.830764	0.808829	0.673684	0.140951	0.0930365	0.915196	0.491485	0.420175	Combo	ADAM17	ITGB1	ADAM17	ITGB1	-1.55525	0.119886	0.999628	0.306858	0.28169	1.83715	0.066187	0.830764	0.564225	0.492308	0.140951	0.0930365	0.915196	0.435542	0.386999	Control
B cells	Mast	ADAM28^ITGA4	ADAM28	ITGA4	ADAM28	ITGA4	-1.00672	0.314069	0.999628	0.778132	0.575758	1.19769	0.231036	0.99344	0.421903	0.378947	0.095486	0.272553	0.996534	0.600017	0.477352	Combo	ADAM28	ITGA4	ADAM28	ITGA4	-1.00672	0.314069	0.999628	0.881065	0.605634	1.19769	0.231036	0.99344	0.309212	0.307692	0.095486	0.272553	0.996534	0.595138	0.456663	Control
B cells	Mast	AIMP1^NTRK1	AIMP1	NTRK1	AIMP1	NTRK1	-0.120257	0.90428	0.999628	0.369244	0.333333	-3.49269	0.000478185	0.0359342	0.309711	0.294737	-1.80647	0.452379	0.517781	0.339478	0.314035	Combo	AIMP1	NTRK1	AIMP1	NTRK1	-0.120257	0.90428	0.999628	0.405159	0.359155	-3.49269	0.000478185	0.0359342	0.645387	0.507692	-1.80647	0.452379	0.517781	0.525273	0.433424	Control
B cells	Mast	APP^CD74	APP	CD74	APP	CD74	0.142395	0.886768	0.999628	0.324693	0.295455	-1.13639	0.255793	0.99344	0.98446	0.642105	-0.496997	0.57128	0.996534	0.654577	0.46878	Combo	APP	CD74	APP	CD74	0.142395	0.886768	0.999628	0.247911	0.21831	-1.13639	0.255793	0.99344	1.1899	0.538462	-0.496997	0.57128	0.996534	0.718903	0.378386	Control
B cells	Mast	APP^LRP10	APP	LRP10	APP	LRP10	0.142395	0.886768	0.999628	0.324693	0.295455	-0.621646	0.534175	0.99344	0.548807	0.526316	-0.239625	0.710471	0.996534	0.43675	0.410885	Combo	APP	LRP10	APP	LRP10	0.142395	0.886768	0.999628	0.247911	0.21831	-0.621646	0.534175	0.99344	0.600748	0.507692	-0.239625	0.710471	0.996534	0.42433	0.363001	Control
B cells	Mast	APP^NCSTN	APP	NCSTN	APP	NCSTN	0.142395	0.886768	0.999628	0.324693	0.295455	0.775499	0.438045		0.255576	0.284211	0.458947	0.662406	0.999628	0.290135	0.289833	Combo	APP	NCSTN	APP	NCSTN	0.142395	0.886768	0.999628	0.247911	0.21831	0.775499	0.438045		0.197666	0.215385	0.458947	0.662406	0.999628	0.222788	0.216847	Control
B cells	Mast	APP^NOTCH2	APP	NOTCH2	APP	NOTCH2	0.142395	0.886768	0.999628	0.324693	0.295455	-0.347975	0.727859		0.301424	0.305263	-0.10279	0.807313	0.999628	0.313059	0.300359	Combo	APP	NOTCH2	APP	NOTCH2	0.142395	0.886768	0.999628	0.247911	0.21831	-0.347975	0.727859		0.240499	0.230769	-0.10279	0.807313	0.999628	0.244205	0.22454	Control
B cells	Mast	ARF6^SMAP1	ARF6	SMAP1	ARF6	SMAP1	0.428364	0.668386	0.999628	1.2453	0.810606	0.594253	0.552343	0.99344	0.702641	0.6	0.511309	0.610364	0.996534	0.973968	0.705303	Combo	ARF6	SMAP1	ARF6	SMAP1	0.428364	0.668386	0.999628	1.17599	0.767606	0.594253	0.552343	0.99344	0.518307	0.492308	0.511309	0.610364	0.996534	0.84715	0.629957	Control
B cells	Mast	ARPC5^ADRB2	ARPC5	ADRB2	ARPC5	ADRB2	0.217958	0.827462	0.999628	0.868472	0.628788	0.287167	0.773984	0.99344	0.952249	0.589474	0.252563	0.800723	0.996534	0.910361	0.609131	Combo	ARPC5	ADRB2	ARPC5	ADRB2	0.217958	0.827462	0.999628	0.818556	0.605634	0.287167	0.773984	0.99344	0.916637	0.630769	0.252563	0.800723	0.996534	0.867597	0.618202	Control
B cells	Mast	CALM1^KCNQ1	CALM1	KCNQ1	CALM1	KCNQ1	2.58664	0.00969172	0.999628	1.60219	0.901515	-1.28906	0.197377		0.249153	0.252632	0.648789	0.103534	0.999628	0.925672	0.577073	Combo	CALM1	KCNQ1	CALM1	KCNQ1	2.58664	0.00969172	0.999628	1.20678	0.795775	-1.28906	0.197377		0.397519	0.369231	0.648789	0.103534	0.999628	0.802151	0.582503	Control
B cells	Mast	CALM1^PTPRA	CALM1	PTPRA	CALM1	PTPRA	2.58664	0.00969172	0.999628	1.60219	0.901515	1.47969	0.138956	0.99344	0.636847	0.557895	2.03316	0.0743239	0.996534	1.11952	0.729705	Combo	CALM1	PTPRA	CALM1	PTPRA	2.58664	0.00969172	0.999628	1.20678	0.795775	1.47969	0.138956	0.99344	0.445034	0.4	2.03316	0.0743239	0.996534	0.825908	0.597887	Control
B cells	Mast	CALM3^KCNQ1	CALM3	KCNQ1	CALM3	KCNQ1	0.644535	0.519229	0.999628	0.475517	0.401515	-1.28906	0.197377		0.249153	0.252632	-0.322263	0.358303	0.999628	0.362335	0.327073	Combo	CALM3	KCNQ1	CALM3	KCNQ1	0.644535	0.519229	0.999628	0.404066	0.338028	-1.28906	0.197377		0.397519	0.369231	-0.322263	0.358303	0.999628	0.400792	0.353629	Control
B cells	Mast	CALR^ITGA3	CALR	ITGA3	CALR	ITGA3	-2.22358	0.0261765	0.999628	0.701077	0.55303	1.05262	0.292516		0.229959	0.242105	-0.585483	0.159346	0.999628	0.465518	0.397568	Combo	CALR	ITGA3	CALR	ITGA3	-2.22358	0.0261765	0.999628	1.00835	0.640845	1.05262	0.292516		0.0953835	0.107692	-0.585483	0.159346	0.999628	0.551866	0.374269	Control
B cells	Mast	CALR^ITGAV	CALR	ITGAV	CALR	ITGAV	-2.22358	0.0261765	0.999628	0.701077	0.55303	-0.95043	0.341894		0.236789	0.252632	-1.58701	0.184035	0.999628	0.468933	0.402831	Combo	CALR	ITGAV	CALR	ITGAV	-2.22358	0.0261765	0.999628	1.00835	0.640845	-0.95043	0.341894		0.317148	0.276923	-1.58701	0.184035	0.999628	0.662748	0.458884	Control
B cells	Mast	CD22^PTPRC	CD22	PTPRC	CD22	PTPRC	-1.36776	0.171386	0.999628	0.283038	0.227273	0.0229521	0.981688	0.997867	0.84801	0.631579	-0.672405	0.576537	0.998748	0.565524	0.429426	Combo	CD22	PTPRC	CD22	PTPRC	-1.36776	0.171386	0.999628	0.429964	0.330986	0.0229521	0.981688	0.997867	0.770439	0.615385	-0.672405	0.576537	0.998748	0.600202	0.473185	Control
B cells	Mast	CD24^SIGLEC10	CD24	SIGLEC10	CD24	SIGLEC10	0.161135	0.871987	0.999628	0.878963	0.590909	-2.47688	0.0132538		0.101203	0.115789	-1.15787	0.44262	0.999628	0.490083	0.353349	Combo	CD24	SIGLEC10	CD24	SIGLEC10	0.161135	0.871987	0.999628	0.681704	0.443662	-2.47688	0.0132538		0.329936	0.323077	-1.15787	0.44262	0.999628	0.50582	0.383369	Control
B cells	Mast	CD52^SIGLEC10	CD52	SIGLEC10	CD52	SIGLEC10	-0.624838	0.532077	0.999628	2.04692	0.916667	-2.47688	0.0132538		0.101203	0.115789	-1.55086	0.272665	0.999628	1.07406	0.516228	Combo	CD52	SIGLEC10	CD52	SIGLEC10	-0.624838	0.532077	0.999628	2.24344	0.943662	-2.47688	0.0132538		0.329936	0.323077	-1.55086	0.272665	0.999628	1.28669	0.633369	Control
B cells	Mast	CD55^ADGRE2	CD55	ADGRE2	CD55	ADGRE2	-0.22897	0.818892	0.999628	0.692209	0.545455	0.870877	0.383821	0.99344	0.911996	0.610526	0.320954	0.601357	0.996534	0.802103	0.57799	Combo	CD55	ADGRE2	CD55	ADGRE2	-0.22897	0.818892	0.999628	0.77596	0.56338	0.870877	0.383821	0.99344	0.726404	0.553846	0.320954	0.601357	0.996534	0.751182	0.558613	Control
B cells	Mast	CD55^ADGRE5	CD55	ADGRE5	CD55	ADGRE5	-0.22897	0.818892	0.999628	0.692209	0.545455	-1.17938	0.238248	0.99344	0.385723	0.368421	-0.704173	0.52857	0.996534	0.538966	0.456938	Combo	CD55	ADGRE5	CD55	ADGRE5	-0.22897	0.818892	0.999628	0.77596	0.56338	-1.17938	0.238248	0.99344	0.531008	0.507692	-0.704173	0.52857	0.996534	0.653484	0.535536	Control
B cells	Mast	CD99^CD81	CD99	CD81	CD99	CD81	0.192094	0.847668	0.999628	1.1636	0.734848	0.280002	0.779476	0.99344	1.65766	0.905263	0.236048	0.813572	0.996534	1.41063	0.820056	Combo	CD99	CD81	CD99	CD81	0.192094	0.847668	0.999628	1.03518	0.697183	0.280002	0.779476	0.99344	1.58156	0.923077	0.236048	0.813572	0.996534	1.30837	0.81013	Control
B cells	Mast	COL9A3^CD44	COL9A3	CD44	COL9A3	CD44	-0.238339	0.811618	0.999628	0.26033	0.219697	-1.38431	0.166265	0.99344	2.51297	0.968421	-0.811322	0.488942	0.996534	1.38665	0.594059	Combo	COL9A3	CD44	COL9A3	CD44	-0.238339	0.811618	0.999628	0.272335	0.225352	-1.38431	0.166265	0.99344	2.7061	0.953846	-0.811322	0.488942	0.996534	1.48922	0.589599	Control
B cells	Mast	COL9A3^ITGA1_ITGB1	COL9A3	ITGB1	COL9A3	ITGA1_ITGB1	-0.238339	0.811618	0.999628	0.26033	0.219697	1.83715	0.066187	0.830764	0.808829	0.673684	0.799408	0.438903	0.915196	0.53458	0.446691	Combo	COL9A3	ITGB1	COL9A3	ITGA1_ITGB1	-0.238339	0.811618	0.999628	0.272335	0.225352	1.83715	0.066187	0.830764	0.564225	0.492308	0.799408	0.438903	0.915196	0.41828	0.35883	Control
B cells	Mast	COL9A3^ITGA2_ITGB1	COL9A3	ITGB1	COL9A3	ITGA2_ITGB1	-0.238339	0.811618	0.999628	0.26033	0.219697	1.83715	0.066187	0.830764	0.808829	0.673684	0.799408	0.438903	0.915196	0.53458	0.446691	Combo	COL9A3	ITGB1	COL9A3	ITGA2_ITGB1	-0.238339	0.811618	0.999628	0.272335	0.225352	1.83715	0.066187	0.830764	0.564225	0.492308	0.799408	0.438903	0.915196	0.41828	0.35883	Control
B cells	Mast	COL9A3^ITGA3_ITGB1	COL9A3	ITGA3	COL9A3	ITGA3_ITGB1	-0.238339	0.811618	0.999628	0.26033	0.219697	1.05262	0.292516		0.229959	0.242105	0.40714	0.552067	0.999628	0.245144	0.230901	Combo	COL9A3	ITGA3	COL9A3	ITGA3_ITGB1	-0.238339	0.811618	0.999628	0.272335	0.225352	1.05262	0.292516		0.0953835	0.107692	0.40714	0.552067	0.999628	0.183859	0.166522	Control
B cells	Mast	COL9A3^ITGA9_ITGB1	COL9A3	ITGA9	COL9A3	ITGA9_ITGB1	-0.238339	0.811618	0.999628	0.26033	0.219697	-1.37968	0.167686		0.154164	0.168421	-0.809008	0.489652	0.999628	0.207247	0.194059	Combo	COL9A3	ITGA9	COL9A3	ITGA9_ITGB1	-0.238339	0.811618	0.999628	0.272335	0.225352	-1.37968	0.167686		0.216584	0.215385	-0.809008	0.489652	0.999628	0.24446	0.220368	Control
B cells	Mast	COPA^CD74	COPA	CD74	COPA	CD74	-0.0798366	0.936367	0.999628	0.375146	0.371212	-1.13639	0.255793	0.99344	0.98446	0.642105	-0.608113	0.59608	0.996534	0.679803	0.506659	Combo	COPA	CD74	COPA	CD74	-0.0798366	0.936367	0.999628	0.395536	0.373239	-1.13639	0.255793	0.99344	1.1899	0.538462	-0.608113	0.59608	0.996534	0.792715	0.45585	Control
B cells	Mast	COPA^NTRK1	COPA	NTRK1	COPA	NTRK1	-0.0798366	0.936367	0.999628	0.375146	0.371212	-3.49269	0.000478185	0.0359342	0.309711	0.294737	-1.78626	0.468423	0.517781	0.342429	0.332974	Combo	COPA	NTRK1	COPA	NTRK1	-0.0798366	0.936367	0.999628	0.395536	0.373239	-3.49269	0.000478185	0.0359342	0.645387	0.507692	-1.78626	0.468423	0.517781	0.520461	0.440466	Control
B cells	Mast	FAM3C^LAMP1	FAM3C	LAMP1	FAM3C	LAMP1	0.0589324	0.953006	0.999628	0.424629	0.356061	-0.447139	0.654775	0.99344	0.706987	0.610526	-0.194103	0.80389	0.996534	0.565808	0.483293	Combo	FAM3C	LAMP1	FAM3C	LAMP1	0.0589324	0.953006	0.999628	0.40751	0.34507	-0.447139	0.654775	0.99344	0.759973	0.646154	-0.194103	0.80389	0.996534	0.583741	0.495612	Control
B cells	Mast	GNAI2^ADCY7	GNAI2	ADCY7	GNAI2	ADCY7	0.365511	0.71473	0.999628	1.23333	0.795455	-0.977351	0.328395		0.197967	0.221053	-0.30592	0.521562	0.999628	0.715647	0.508254	Combo	GNAI2	ADCY7	GNAI2	ADCY7	0.365511	0.71473	0.999628	1.21919	0.823944	-0.977351	0.328395		0.243865	0.261538	-0.30592	0.521562	0.999628	0.731526	0.542741	Control
B cells	Mast	GNAI2^S1PR1	GNAI2	S1PR1	GNAI2	S1PR1	0.365511	0.71473	0.999628	1.23333	0.795455	0.661928	0.508017	0.99344	0.588906	0.505263	0.51372	0.611374	0.996534	0.911116	0.650359	Combo	GNAI2	S1PR1	GNAI2	S1PR1	0.365511	0.71473	0.999628	1.21919	0.823944	0.661928	0.508017	0.99344	0.490927	0.415385	0.51372	0.611374	0.996534	0.855057	0.619664	Control
B cells	Mast	GNAI2^UNC5B	GNAI2	UNC5B	GNAI2	UNC5B	0.365511	0.71473	0.999628	1.23333	0.795455	-1.31564	0.188294		0.165754	0.2	-0.475065	0.451512	0.999628	0.69954	0.497727	Combo	GNAI2	UNC5B	GNAI2	UNC5B	0.365511	0.71473	0.999628	1.21919	0.823944	-1.31564	0.188294		0.267888	0.261538	-0.475065	0.451512	0.999628	0.743537	0.542741	Control
B cells	Mast	GNAS^ADCY7	GNAS	ADCY7	GNAS	ADCY7	-0.850691	0.394941	0.999628	1.85379	0.962121	-0.977351	0.328395		0.197967	0.221053	-0.914021	0.361668	0.999628	1.02588	0.591587	Combo	GNAS	ADCY7	GNAS	ADCY7	-0.850691	0.394941	0.999628	2.03482	0.978873	-0.977351	0.328395		0.243865	0.261538	-0.914021	0.361668	0.999628	1.13934	0.620206	Control
B cells	Mast	GNAS^ADRB2	GNAS	ADRB2	GNAS	ADRB2	-0.850691	0.394941	0.999628	1.85379	0.962121	0.287167	0.773984	0.99344	0.952249	0.589474	-0.281762	0.584463	0.996534	1.40302	0.775797	Combo	GNAS	ADRB2	GNAS	ADRB2	-0.850691	0.394941	0.999628	2.03482	0.978873	0.287167	0.773984	0.99344	0.916637	0.630769	-0.281762	0.584463	0.996534	1.47573	0.804821	Control
B cells	Mast	GPI^AMFR	GPI	AMFR	GPI	AMFR	-0.270914	0.786457	0.999628	0.431161	0.393939	0.10623	0.9154	0.995186	0.361057	0.368421	-0.0823418	0.850929	0.997407	0.396109	0.38118	Combo	GPI	AMFR	GPI	AMFR	-0.270914	0.786457	0.999628	0.474356	0.408451	0.10623	0.9154	0.995186	0.32328	0.338462	-0.0823418	0.850929	0.997407	0.398818	0.373456	Control
B cells	Mast	GPI^NTRK1	GPI	NTRK1	GPI	NTRK1	-0.270914	0.786457	0.999628	0.431161	0.393939	-3.49269	0.000478185	0.0359342	0.309711	0.294737	-1.8818	0.393468	0.517781	0.370436	0.344338	Combo	GPI	NTRK1	GPI	NTRK1	-0.270914	0.786457	0.999628	0.474356	0.408451	-3.49269	0.000478185	0.0359342	0.645387	0.507692	-1.8818	0.393468	0.517781	0.559871	0.458072	Control
B cells	Mast	GRN^NTRK1	GRN	NTRK1	GRN	NTRK1	-0.65069	0.515246	0.999628	0.783445	0.598485	-3.49269	0.000478185	0.0359342	0.309711	0.294737	-2.07169	0.257862	0.517781	0.546578	0.446611	Combo	GRN	NTRK1	GRN	NTRK1	-0.65069	0.515246	0.999628	0.773501	0.56338	-3.49269	0.000478185	0.0359342	0.645387	0.507692	-2.07169	0.257862	0.517781	0.709444	0.535536	Control
B cells	Mast	HLA-A^APLP2	HLA-A	APLP2	HLA-A	APLP2	0.634173	0.525968	0.999628	3.26454	0.992424	0.741998	0.458089	0.99344	0.667993	0.568421	0.688085	0.492028	0.996534	1.96627	0.780423	Combo	HLA-A	APLP2	HLA-A	APLP2	0.634173	0.525968	0.999628	3.16981	0.992958	0.741998	0.458089	0.99344	0.486812	0.446154	0.688085	0.492028	0.996534	1.82831	0.719556	Control
B cells	Mast	HMGB1^HAVCR2	HMGB1	HAVCR2	HMGB1	HAVCR2	0.160953	0.87213	0.999628	2.28083	0.984848	0.449292	0.653221		0.314457	0.315789	0.305123	0.762676	0.999628	1.29764	0.650319	Combo	HMGB1	HAVCR2	HMGB1	HAVCR2	0.160953	0.87213	0.999628	2.17601	0.950704	0.449292	0.653221		0.266167	0.246154	0.305123	0.762676	0.999628	1.22109	0.598429	Control
B cells	Mast	HSPA8^ADRB2	HSPA8	ADRB2	HSPA8	ADRB2	-1.1455	0.252001	0.999628	1.35739	0.80303	0.287167	0.773984	0.99344	0.952249	0.589474	-0.429167	0.512993	0.996534	1.15482	0.696252	Combo	HSPA8	ADRB2	HSPA8	ADRB2	-1.1455	0.252001	0.999628	1.52219	0.866197	0.287167	0.773984	0.99344	0.916637	0.630769	-0.429167	0.512993	0.996534	1.21941	0.748483	Control
B cells	Mast	ICAM2^ITGAM_ITGB2	ICAM2	ITGAM	ICAM2	ITGAM_ITGB2	0.565276	0.571886	0.999628	0.257243	0.227273	-0.868935	0.384883		0.20844	0.231579	-0.15183	0.478385	0.999628	0.232841	0.229426	Combo	ICAM2	ITGAM	ICAM2	ITGAM_ITGB2	0.565276	0.571886	0.999628	0.234986	0.204225	-0.868935	0.384883		0.29573	0.307692	-0.15183	0.478385	0.999628	0.265358	0.255959	Control
B cells	Mast	IL16^CD9	IL16	CD9	IL16	CD9	0.493701	0.621517	0.999628	0.791413	0.598485	-1.73072	0.0835023	0.927739	1.9798	0.863158	-0.618508	0.35251	0.963684	1.3856	0.730821	Combo	IL16	CD9	IL16	CD9	0.493701	0.621517	0.999628	0.696248	0.528169	-1.73072	0.0835023	0.927739	2.26319	0.892308	-0.618508	0.35251	0.963684	1.47972	0.710238	Control
B cells	Mast	LGALS1^CD69	LGALS1	CD69	LGALS1	CD69	-2.25595	0.024074	0.999628	0.627362	0.371212	-0.588863	0.555953	0.99344	0.918734	0.494737	-1.4224	0.290014	0.996534	0.773048	0.432974	Combo	LGALS1	CD69	LGALS1	CD69	-2.25595	0.024074	0.999628	0.779966	0.408451	-0.588863	0.555953	0.99344	0.790696	0.430769	-1.4224	0.290014	0.996534	0.785331	0.41961	Control
B cells	Mast	LGALS1^ITGB1	LGALS1	ITGB1	LGALS1	ITGB1	-2.25595	0.024074	0.999628	0.627362	0.371212	1.83715	0.066187	0.830764	0.808829	0.673684	-0.209396	0.0451305	0.915196	0.718095	0.522448	Combo	LGALS1	ITGB1	LGALS1	ITGB1	-2.25595	0.024074	0.999628	0.779966	0.408451	1.83715	0.066187	0.830764	0.564225	0.492308	-0.209396	0.0451305	0.915196	0.672096	0.450379	Control
B cells	Mast	LGALS1^PTPRC	LGALS1	PTPRC	LGALS1	PTPRC	-2.25595	0.024074	0.999628	0.627362	0.371212	0.0229521	0.981688	0.997867	0.84801	0.631579	-1.1165	0.502881	0.998748	0.737686	0.501396	Combo	LGALS1	PTPRC	LGALS1	PTPRC	-2.25595	0.024074	0.999628	0.779966	0.408451	0.0229521	0.981688	0.997867	0.770439	0.615385	-1.1165	0.502881	0.998748	0.775203	0.511918	Control
B cells	Mast	LGALS8^ITGA3	LGALS8	ITGA3	LGALS8	ITGA3	0.614722	0.538738	0.999628	0.214904	0.204545	1.05262	0.292516		0.229959	0.242105	0.83367	0.415627	0.999628	0.222432	0.223325	Combo	LGALS8	ITGA3	LGALS8	ITGA3	0.614722	0.538738	0.999628	0.199713	0.190141	1.05262	0.292516		0.0953835	0.107692	0.83367	0.415627	0.999628	0.147548	0.148917	Control
B cells	Mast	LMAN1^MCFD2	LMAN1	MCFD2	LMAN1	MCFD2	0.104325	0.916911	0.999628	0.468041	0.431818	-0.269514	0.787534		0.324946	0.326316	-0.0825945	0.852223	0.999628	0.396493	0.379067	Combo	LMAN1	MCFD2	LMAN1	MCFD2	0.104325	0.916911	0.999628	0.42091	0.366197	-0.269514	0.787534		0.363794	0.369231	-0.0825945	0.852223	0.999628	0.392352	0.367714	Control
B cells	Mast	MAML2^NOTCH2	MAML2	NOTCH2	MAML2	NOTCH2	0.363444	0.716273	0.999628	0.280533	0.242424	-0.347975	0.727859		0.301424	0.305263	0.00773453	0.722066	0.999628	0.290978	0.273844	Combo	MAML2	NOTCH2	MAML2	NOTCH2	0.363444	0.716273	0.999628	0.289473	0.260563	-0.347975	0.727859		0.240499	0.230769	0.00773453	0.722066	0.999628	0.264986	0.245666	Control
B cells	Mast	MFNG^NOTCH2	MFNG	NOTCH2	MFNG	NOTCH2	-0.537656	0.590815	0.999628	0.245414	0.234848	-0.347975	0.727859		0.301424	0.305263	-0.442815	0.659337	0.999628	0.273419	0.270056	Combo	MFNG	NOTCH2	MFNG	NOTCH2	-0.537656	0.590815	0.999628	0.275481	0.267606	-0.347975	0.727859		0.240499	0.230769	-0.442815	0.659337	0.999628	0.25799	0.249187	Control
B cells	Mast	MIF^CD44_CD74	MIF	CD74	MIF	CD44_CD74	-0.179196	0.857784	0.999628	1.62714	0.931818	-1.13639	0.255793	0.99344	0.98446	0.642105	-0.657793	0.556788	0.996534	1.3058	0.786962	Combo	MIF	CD74	MIF	CD44_CD74	-0.179196	0.857784	0.999628	1.69146	0.964789	-1.13639	0.255793	0.99344	1.1899	0.538462	-0.657793	0.556788	0.996534	1.44068	0.751625	Control
B cells	Mast	MIF^CD74_CXCR2	MIF	CD74	MIF	CD74_CXCR2	-0.179196	0.857784	0.999628	1.62714	0.931818	-1.13639	0.255793	0.99344	0.98446	0.642105	-0.657793	0.556788	0.996534	1.3058	0.786962	Combo	MIF	CD74	MIF	CD74_CXCR2	-0.179196	0.857784	0.999628	1.69146	0.964789	-1.13639	0.255793	0.99344	1.1899	0.538462	-0.657793	0.556788	0.996534	1.44068	0.751625	Control
B cells	Mast	MIF^CD74_CXCR4	MIF	CD74	MIF	CD74_CXCR4	-0.179196	0.857784	0.999628	1.62714	0.931818	-1.13639	0.255793	0.99344	0.98446	0.642105	-0.657793	0.556788	0.996534	1.3058	0.786962	Combo	MIF	CD74	MIF	CD74_CXCR4	-0.179196	0.857784	0.999628	1.69146	0.964789	-1.13639	0.255793	0.99344	1.1899	0.538462	-0.657793	0.556788	0.996534	1.44068	0.751625	Control
B cells	Mast	MIF^TNFRSF14	MIF	TNFRSF14	MIF	TNFRSF14	-0.179196	0.857784	0.999628	1.62714	0.931818	-0.464047	0.642614	0.99344	0.441619	0.4	-0.321621	0.750199	0.996534	1.03438	0.665909	Combo	MIF	TNFRSF14	MIF	TNFRSF14	-0.179196	0.857784	0.999628	1.69146	0.964789	-0.464047	0.642614	0.99344	0.500221	0.430769	-0.321621	0.750199	0.996534	1.09584	0.697779	Control
B cells	Mast	NAMPT^ITGA5_ITGB1	NAMPT	ITGB1	NAMPT	ITGA5_ITGB1	-0.622853	0.533381	0.999628	0.167369	0.166667	1.83715	0.066187	0.830764	0.808829	0.673684	0.607151	0.299784	0.915196	0.488099	0.420175	Combo	NAMPT	ITGB1	NAMPT	ITGA5_ITGB1	-0.622853	0.533381	0.999628	0.192478	0.176056	1.83715	0.066187	0.830764	0.564225	0.492308	0.607151	0.299784	0.915196	0.378352	0.334182	Control
B cells	Mast	PKM^CD44	PKM	CD44	PKM	CD44	-1.52652	0.12688	0.999628	1.18854	0.825758	-1.38431	0.166265	0.99344	2.51297	0.968421	-1.45541	0.146572	0.996534	1.85076	0.897089	Combo	PKM	CD44	PKM	CD44	-1.52652	0.12688	0.999628	1.23093	0.739437	-1.38431	0.166265	0.99344	2.7061	0.953846	-1.45541	0.146572	0.996534	1.96852	0.846641	Control
B cells	Mast	PTDSS1^JMJD6	PTDSS1	JMJD6	PTDSS1	JMJD6	0.861274	0.389087	0.999628	0.42988	0.416667	0.155678	0.876287		0.332875	0.347368	0.508476	0.632687	0.999628	0.381378	0.382018	Combo	PTDSS1	JMJD6	PTDSS1	JMJD6	0.861274	0.389087	0.999628	0.358313	0.309859	0.155678	0.876287		0.327341	0.292308	0.508476	0.632687	0.999628	0.342827	0.301083	Control
B cells	Mast	SEMA4B^DCBLD2	SEMA4B	DCBLD2	SEMA4B	DCBLD2	0.73097	0.464797	0.999628	0.388109	0.348485	-1.06553	0.286638	0.99344	0.475598	0.4	-0.167278	0.375718	0.996534	0.431853	0.374242	Combo	SEMA4B	DCBLD2	SEMA4B	DCBLD2	0.73097	0.464797	0.999628	0.305468	0.260563	-1.06553	0.286638	0.99344	0.592655	0.476923	-0.167278	0.375718	0.996534	0.449062	0.368743	Control
B cells	Mast	SEMA7A^ITGA1_ITGB1	SEMA7A	ITGB1	SEMA7A	ITGA1_ITGB1	-2.77175	0.00557566	0.999628	0.207822	0.174242	1.83715	0.066187	0.830764	0.808829	0.673684	-0.467295	0.0358814	0.915196	0.508326	0.423963	Combo	SEMA7A	ITGB1	SEMA7A	ITGA1_ITGB1	-2.77175	0.00557566	0.999628	0.431896	0.323944	1.83715	0.066187	0.830764	0.564225	0.492308	-0.467295	0.0358814	0.915196	0.498061	0.408126	Control
B cells	Mast	SPTAN1^PTPRA	SPTAN1	PTPRA	SPTAN1	PTPRA	-0.27639	0.782249	0.999628	0.415681	0.371212	1.47969	0.138956	0.99344	0.636847	0.557895	0.60165	0.460602	0.996534	0.526264	0.464553	Combo	SPTAN1	PTPRA	SPTAN1	PTPRA	-0.27639	0.782249	0.999628	0.407989	0.359155	1.47969	0.138956	0.99344	0.445034	0.4	0.60165	0.460602	0.996534	0.426512	0.379577	Control
B cells	Mast	ST6GAL1^CD22	ST6GAL1	CD22	ST6GAL1	CD22	0.483539	0.628713	0.999628	0.679419	0.575758	-1.3663	0.171844	0.99344	0.430436	0.410526	-0.441382	0.400279	0.996534	0.554928	0.493142	Combo	ST6GAL1	CD22	ST6GAL1	CD22	0.483539	0.628713	0.999628	0.600283	0.521127	-1.3663	0.171844	0.99344	0.651625	0.507692	-0.441382	0.400279	0.996534	0.625954	0.51441	Control
B cells	Mast	TGFB1^ACVR1_TGFBR1_TGFBR2	TGFB1	TGFBR1	TGFB1	ACVR1_TGFBR1_TGFBR2	0.533438	0.59373	0.999628	1.07956	0.742424	1.21016	0.226217		0.29379	0.315789	0.871799	0.409974	0.999628	0.686674	0.529107	Combo	TGFB1	TGFBR1	TGFB1	ACVR1_TGFBR1_TGFBR2	0.533438	0.59373	0.999628	1.06187	0.746479	1.21016	0.226217		0.200401	0.2	0.871799	0.409974	0.999628	0.631136	0.473239	Control
B cells	Mast	TGFB1^ACVR1_TGFBR2	TGFB1	TGFBR2	TGFB1	ACVR1_TGFBR2	0.533438	0.59373	0.999628	1.07956	0.742424	-1.31141	0.189721	0.99344	0.600042	0.505263	-0.388984	0.391725	0.996534	0.8398	0.623844	Combo	TGFB1	TGFBR2	TGFB1	ACVR1_TGFBR2	0.533438	0.59373	0.999628	1.06187	0.746479	-1.31141	0.189721	0.99344	0.89176	0.676923	-0.388984	0.391725	0.996534	0.976816	0.711701	Control
B cells	Mast	TGFB1^ACVR1B_TGFBR2	TGFB1	TGFBR2	TGFB1	ACVR1B_TGFBR2	0.533438	0.59373	0.999628	1.07956	0.742424	-1.31141	0.189721	0.99344	0.600042	0.505263	-0.388984	0.391725	0.996534	0.8398	0.623844	Combo	TGFB1	TGFBR2	TGFB1	ACVR1B_TGFBR2	0.533438	0.59373	0.999628	1.06187	0.746479	-1.31141	0.189721	0.99344	0.89176	0.676923	-0.388984	0.391725	0.996534	0.976816	0.711701	Control
B cells	Mast	TGFB1^ACVR1C_TGFBR2	TGFB1	TGFBR2	TGFB1	ACVR1C_TGFBR2	0.533438	0.59373	0.999628	1.07956	0.742424	-1.31141	0.189721	0.99344	0.600042	0.505263	-0.388984	0.391725	0.996534	0.8398	0.623844	Combo	TGFB1	TGFBR2	TGFB1	ACVR1C_TGFBR2	0.533438	0.59373	0.999628	1.06187	0.746479	-1.31141	0.189721	0.99344	0.89176	0.676923	-0.388984	0.391725	0.996534	0.976816	0.711701	Control
B cells	Mast	TGFB1^ENG	TGFB1	ENG	TGFB1	ENG	0.533438	0.59373	0.999628	1.07956	0.742424	-1.63739	0.101548		0.131997	0.136842	-0.551978	0.347639	0.999628	0.605778	0.439633	Combo	TGFB1	ENG	TGFB1	ENG	0.533438	0.59373	0.999628	1.06187	0.746479	-1.63739	0.101548		0.282182	0.276923	-0.551978	0.347639	0.999628	0.672027	0.511701	Control
B cells	Mast	TGFB1^ITGB1	TGFB1	ITGB1	TGFB1	ITGB1	0.533438	0.59373	0.999628	1.07956	0.742424	1.83715	0.066187	0.830764	0.808829	0.673684	1.1853	0.329959	0.915196	0.944194	0.708054	Combo	TGFB1	ITGB1	TGFB1	ITGB1	0.533438	0.59373	0.999628	1.06187	0.746479	1.83715	0.066187	0.830764	0.564225	0.492308	1.1853	0.329959	0.915196	0.813048	0.619393	Control
B cells	Mast	TGFB1^LPP	TGFB1	LPP	TGFB1	LPP	0.533438	0.59373	0.999628	1.07956	0.742424	0.521226	0.602209		0.184433	0.189474	0.527332	0.59797	0.999628	0.631996	0.465949	Combo	TGFB1	LPP	TGFB1	LPP	0.533438	0.59373	0.999628	1.06187	0.746479	0.521226	0.602209		0.129875	0.138462	0.527332	0.59797	0.999628	0.595873	0.44247	Control
B cells	Mast	TGFB1^TGFBR1_TGFBR2	TGFB1	TGFBR1	TGFB1	TGFBR1_TGFBR2	0.533438	0.59373	0.999628	1.07956	0.742424	1.21016	0.226217		0.29379	0.315789	0.871799	0.409974	0.999628	0.686674	0.529107	Combo	TGFB1	TGFBR1	TGFB1	TGFBR1_TGFBR2	0.533438	0.59373	0.999628	1.06187	0.746479	1.21016	0.226217		0.200401	0.2	0.871799	0.409974	0.999628	0.631136	0.473239	Control
B cells	Mast	TNF^VSIR	TNF	VSIR	TNF	VSIR	-0.24843	0.803801	0.999628	0.405535	0.265152	-1.6095	0.107508		0.182515	0.178947	-0.928963	0.455655	0.999628	0.294025	0.222049	Combo	TNF	VSIR	TNF	VSIR	-0.24843	0.803801	0.999628	0.374518	0.239437	-1.6095	0.107508		0.278239	0.292308	-0.928963	0.455655	0.999628	0.326379	0.265872	Control
B cells	Mast	TNFSF12^TNFRSF12A	TNFSF12	TNFRSF12A	TNFSF12	TNFRSF12A	-1.90466	0.0568241	0.999628	0.164877	0.166667	-0.609522	0.542179	0.99344	0.270429	0.252632	-1.25709	0.299501	0.996534	0.217653	0.209649	Combo	TNFSF12	TNFRSF12A	TNFSF12	TNFRSF12A	-1.90466	0.0568241	0.999628	0.249397	0.21831	-0.609522	0.542179	0.99344	0.339678	0.307692	-1.25709	0.299501	0.996534	0.294538	0.263001	Control
B cells	Mast	TNFSF9^HLA-DPA1	TNFSF9	HLA-DPA1	TNFSF9	HLA-DPA1	-1.05249	0.292574	0.999628	0.131741	0.106061	-0.845296	0.397945	0.99344	0.333568	0.252632	-0.948894	0.34526	0.996534	0.232655	0.179346	Combo	TNFSF9	HLA-DPA1	TNFSF9	HLA-DPA1	-1.05249	0.292574	0.999628	0.162212	0.112676	-0.845296	0.397945	0.99344	0.485513	0.353846	-0.948894	0.34526	0.996534	0.323862	0.233261	Control
B cells	Mast	VEGFB^ADRB2	VEGFB	ADRB2	VEGFB	ADRB2	-1.26344	0.20643	0.999628	0.720395	0.590909	0.287167	0.773984	0.99344	0.952249	0.589474	-0.488137	0.490207	0.996534	0.836322	0.590191	Combo	VEGFB	ADRB2	VEGFB	ADRB2	-1.26344	0.20643	0.999628	0.844842	0.626761	0.287167	0.773984	0.99344	0.916637	0.630769	-0.488137	0.490207	0.996534	0.880739	0.628765	Control
B cells	Mast	VIM^CD44	VIM	CD44	VIM	CD44	0.252757	0.800456	0.999628	1.78527	0.840909	-1.38431	0.166265	0.99344	2.51297	0.968421	-0.565774	0.483361	0.996534	2.14912	0.904665	Combo	VIM	CD44	VIM	CD44	0.252757	0.800456	0.999628	1.66693	0.78169	-1.38431	0.166265	0.99344	2.7061	0.953846	-0.565774	0.483361	0.996534	2.18652	0.867768	Control
B cells	Monocytes	ADAM10^CD44	ADAM10	CD44	ADAM10	CD44	0.404116	0.686128	0.999628	0.274513	0.234848	-0.523527	0.600608	0.999662	1.626	0.823529	-0.0597053	0.643368	0.999645	0.950257	0.529189	Combo	ADAM10	CD44	ADAM10	CD44	0.404116	0.686128	0.999628	0.258906	0.239437	-0.523527	0.600608	0.999662	1.51978	0.737705	-0.0597053	0.643368	0.999645	0.889343	0.488571	Control
B cells	Monocytes	ADAM10^GPNMB	ADAM10	GPNMB	ADAM10	GPNMB	0.404116	0.686128	0.999628	0.274513	0.234848	-1.31276	0.189265	0.999662	0.350159	0.220588	-0.45432	0.437696	0.999645	0.312336	0.227718	Combo	ADAM10	GPNMB	ADAM10	GPNMB	0.404116	0.686128	0.999628	0.258906	0.239437	-1.31276	0.189265	0.999662	0.576088	0.303279	-0.45432	0.437696	0.999645	0.417497	0.271358	Control
B cells	Monocytes	ADAM10^NOTCH2	ADAM10	NOTCH2	ADAM10	NOTCH2	0.404116	0.686128	0.999628	0.274513	0.234848	-0.536877	0.591352	0.999662	0.251032	0.205882	-0.0663807	0.63874	0.999645	0.262773	0.220365	Combo	ADAM10	NOTCH2	ADAM10	NOTCH2	0.404116	0.686128	0.999628	0.258906	0.239437	-0.536877	0.591352	0.999662	0.29849	0.245902	-0.0663807	0.63874	0.999645	0.278698	0.242669	Control
B cells	Monocytes	ADAM10^TSPAN14	ADAM10	TSPAN14	ADAM10	TSPAN14	0.404116	0.686128	0.999628	0.274513	0.234848	-0.222531	0.8239	0.999662	0.379249	0.316176	0.0907923	0.755014	0.999645	0.326881	0.275512	Combo	ADAM10	TSPAN14	ADAM10	TSPAN14	0.404116	0.686128	0.999628	0.258906	0.239437	-0.222531	0.8239	0.999662	0.423317	0.352459	0.0907923	0.755014	0.999645	0.341112	0.295948	Control
B cells	Monocytes	ADAM17^ITGB1	ADAM17	ITGB1	ADAM17	ITGB1	-1.55525	0.119886	0.999628	0.17414	0.166667	-0.195605	0.844919	0.999662	0.881432	0.580882	-0.875429	0.482403	0.999645	0.527786	0.373775	Combo	ADAM17	ITGB1	ADAM17	ITGB1	-1.55525	0.119886	0.999628	0.306858	0.28169	-0.195605	0.844919	0.999662	0.964789	0.590164	-0.875429	0.482403	0.999645	0.635823	0.435927	Control
B cells	Monocytes	ADAM28^ITGA4	ADAM28	ITGA4	ADAM28	ITGA4	-1.00672	0.314069	0.999628	0.778132	0.575758	1.16567	0.243748	0.999662	0.589846	0.441176	0.0794737	0.278909	0.999645	0.683989	0.508467	Combo	ADAM28	ITGA4	ADAM28	ITGA4	-1.00672	0.314069	0.999628	0.881065	0.605634	1.16567	0.243748	0.999662	0.316648	0.245902	0.0794737	0.278909	0.999645	0.598857	0.425768	Control
B cells	Monocytes	ANXA2^TLR2	ANXA2	TLR2	ANXA2	TLR2	1.28841	0.197602	0.999628	0.767977	0.537879	0.056597	0.954866	0.999662	0.237481	0.198529	0.672506	0.576234	0.999645	0.502729	0.368204	Combo	ANXA2	TLR2	ANXA2	TLR2	1.28841	0.197602	0.999628	0.718686	0.556338	0.056597	0.954866	0.999662	0.235048	0.213115	0.672506	0.576234	0.999645	0.476867	0.384726	Control
B cells	Monocytes	APP^CD74	APP	CD74	APP	CD74	0.142395	0.886768	0.999628	0.324693	0.295455	0.445301	0.656102	0.999662	2.85897	0.882353	0.293848	0.771435	0.999645	1.59183	0.588904	Combo	APP	CD74	APP	CD74	0.142395	0.886768	0.999628	0.247911	0.21831	0.445301	0.656102	0.999662	3.15179	0.942623	0.293848	0.771435	0.999645	1.69985	0.580466	Control
B cells	Monocytes	APP^LRP1	APP	LRP1	APP	LRP1	0.142395	0.886768	0.999628	0.324693	0.295455	-0.677432	0.498132	0.999662	0.30925	0.213235	-0.267518	0.69245	0.999645	0.316972	0.254345	Combo	APP	LRP1	APP	LRP1	0.142395	0.886768	0.999628	0.247911	0.21831	-0.677432	0.498132	0.999662	0.420093	0.262295	-0.267518	0.69245	0.999645	0.334002	0.240302	Control
B cells	Monocytes	APP^LRP10	APP	LRP10	APP	LRP10	0.142395	0.886768	0.999628	0.324693	0.295455	0.00652129	0.994797	0.999662	0.491351	0.411765	0.0744584	0.940782	0.999645	0.408022	0.35361	Combo	APP	LRP10	APP	LRP10	0.142395	0.886768	0.999628	0.247911	0.21831	0.00652129	0.994797	0.999662	0.386734	0.303279	0.0744584	0.940782	0.999645	0.317322	0.260794	Control
B cells	Monocytes	APP^NOTCH2	APP	NOTCH2	APP	NOTCH2	0.142395	0.886768	0.999628	0.324693	0.295455	-0.536877	0.591352	0.999662	0.251032	0.205882	-0.197241	0.73906	0.999645	0.287863	0.250668	Combo	APP	NOTCH2	APP	NOTCH2	0.142395	0.886768	0.999628	0.247911	0.21831	-0.536877	0.591352	0.999662	0.29849	0.245902	-0.197241	0.73906	0.999645	0.2732	0.232106	Control
B cells	Monocytes	APP^PTGER2	APP	PTGER2	APP	PTGER2	0.142395	0.886768	0.999628	0.324693	0.295455	-1.2197	0.222577	0.999662	0.158624	0.139706	-0.538654	0.554673	0.999645	0.241659	0.21758	Combo	APP	PTGER2	APP	PTGER2	0.142395	0.886768	0.999628	0.247911	0.21831	-1.2197	0.222577	0.999662	0.257508	0.229508	-0.538654	0.554673	0.999645	0.252709	0.223909	Control
B cells	Monocytes	ARF6^SMAP1	ARF6	SMAP1	ARF6	SMAP1	0.428364	0.668386	0.999628	1.2453	0.810606	0.838489	0.401756	0.999662	0.335867	0.279412	0.633427	0.535071	0.999645	0.790581	0.545009	Combo	ARF6	SMAP1	ARF6	SMAP1	0.428364	0.668386	0.999628	1.17599	0.767606	0.838489	0.401756	0.999662	0.263451	0.221311	0.633427	0.535071	0.999645	0.719722	0.494459	Control
B cells	Monocytes	B2M^KLRD1	B2M	KLRD1	B2M	KLRD1	0.517769	0.604619	0.999628	4.48689	1	-0.47665	0.633611	0.999662	0.374499	0.242647	0.0205593	0.619115	0.999645	2.4307	0.621324	Combo	B2M	KLRD1	B2M	KLRD1	0.517769	0.604619	0.999628	4.42578	1	-0.47665	0.633611	0.999662	0.511898	0.295082	0.0205593	0.619115	0.999645	2.46884	0.647541	Control
B cells	Monocytes	CALM1^PTPRA	CALM1	PTPRA	CALM1	PTPRA	2.58664	0.00969172	0.999628	1.60219	0.901515	-1.24926	0.21157	0.999662	0.39747	0.338235	0.668689	0.110631	0.999645	0.99983	0.619875	Combo	CALM1	PTPRA	CALM1	PTPRA	2.58664	0.00969172	0.999628	1.20678	0.795775	-1.24926	0.21157	0.999662	0.462005	0.344262	0.668689	0.110631	0.999645	0.834394	0.570018	Control
B cells	Monocytes	CALR^LRP1	CALR	LRP1	CALR	LRP1	-2.22358	0.0261765	0.999628	0.701077	0.55303	-0.677432	0.498132	0.999662	0.30925	0.213235	-1.45051	0.262154	0.999645	0.505164	0.383133	Combo	CALR	LRP1	CALR	LRP1	-2.22358	0.0261765	0.999628	1.00835	0.640845	-0.677432	0.498132	0.999662	0.420093	0.262295	-1.45051	0.262154	0.999645	0.714221	0.45157	Control
B cells	Monocytes	CCL4^CCR1	CCL4	CCR1	CCL4	CCR1	1.19542	0.231921	0.999628	0.177082	0.136364	-1.36888	0.171038	0.999662	0.207233	0.176471	-0.0867257	0.20148	0.999645	0.192157	0.156417	Combo	CCL4	CCR1	CCL4	CCR1	1.19542	0.231921	0.999628	0.0804972	0.0492958	-1.36888	0.171038	0.999662	0.318568	0.204918	-0.0867257	0.20148	0.999645	0.199533	0.127107	Control
B cells	Monocytes	CCL5^CCR1	CCL5	CCR1	CCL5	CCR1	1.30516	0.19184	0.999628	0.326967	0.174242	-1.36888	0.171038	0.999662	0.207233	0.176471	-0.0318604	0.181439	0.999645	0.2671	0.175357	Combo	CCL5	CCR1	CCL5	CCR1	1.30516	0.19184	0.999628	0.186628	0.119718	-1.36888	0.171038	0.999662	0.318568	0.204918	-0.0318604	0.181439	0.999645	0.252598	0.162318	Control
B cells	Monocytes	CCL5^CXCR3	CCL5	CXCR3	CCL5	CXCR3	1.30516	0.19184	0.999628	0.326967	0.174242	0.252092	0.80097	0.999662	0.511809	0.338235	0.778624	0.496405	0.999645	0.419388	0.256239	Combo	CCL5	CXCR3	CCL5	CXCR3	1.30516	0.19184	0.999628	0.186628	0.119718	0.252092	0.80097	0.999662	0.432191	0.278689	0.778624	0.496405	0.999645	0.309409	0.199203	Control
B cells	Monocytes	CD22^PTPRC	CD22	PTPRC	CD22	PTPRC	-1.36776	0.171386	0.999628	0.283038	0.227273	0.00373903	0.997017	0.999662	1.74941	0.808824	-0.682012	0.584202	0.999645	1.01622	0.518048	Combo	CD22	PTPRC	CD22	PTPRC	-1.36776	0.171386	0.999628	0.429964	0.330986	0.00373903	0.997017	0.999662	1.66175	0.737705	-0.682012	0.584202	0.999645	1.04586	0.534345	Control
B cells	Monocytes	CD47^SIRPA	CD47	SIRPA	CD47	SIRPA	0.707876	0.479022	0.999628	1.06749	0.75	-0.688552	0.491105	0.999662	0.378107	0.264706	0.00966181	0.485064	0.999645	0.722798	0.507353	Combo	CD47	SIRPA	CD47	SIRPA	0.707876	0.479022	0.999628	0.854831	0.633803	-0.688552	0.491105	0.999662	0.4693	0.360656	0.00966181	0.485064	0.999645	0.662065	0.497229	Control
B cells	Monocytes	CD48^CD2	CD48	CD2	CD48	CD2	-0.492291	0.622513	0.999628	0.876759	0.628788	0.345767	0.729518	0.999662	1.04022	0.551471	-0.0732624	0.676016	0.999645	0.95849	0.590129	Combo	CD48	CD2	CD48	CD2	-0.492291	0.622513	0.999628	0.969158	0.676056	0.345767	0.729518	0.999662	1.04908	0.557377	-0.0732624	0.676016	0.999645	1.00912	0.616717	Control
B cells	Monocytes	CD55^ADGRE5	CD55	ADGRE5	CD55	ADGRE5	-0.22897	0.818892	0.999628	0.692209	0.545455	-0.110487	0.912023	0.999662	0.501054	0.360294	-0.169728	0.865458	0.999645	0.596631	0.452874	Combo	CD55	ADGRE5	CD55	ADGRE5	-0.22897	0.818892	0.999628	0.77596	0.56338	-0.110487	0.912023	0.999662	0.466892	0.336066	-0.169728	0.865458	0.999645	0.621426	0.449723	Control
B cells	Monocytes	CD58^CD2	CD58	CD2	CD58	CD2	0.869229	0.384722	0.999628	0.280135	0.265152	0.345767	0.729518	0.999662	1.04022	0.551471	0.607498	0.55712	0.999645	0.660178	0.408311	Combo	CD58	CD2	CD58	CD2	0.869229	0.384722	0.999628	0.205564	0.190141	0.345767	0.729518	0.999662	1.04908	0.557377	0.607498	0.55712	0.999645	0.627323	0.373759	Control
B cells	Monocytes	CD59^CD2	CD59	CD2	CD59	CD2	0.418419	0.675641	0.999628	0.265853	0.234848	0.345767	0.729518	0.999662	1.04022	0.551471	0.382093	0.70258	0.999645	0.653037	0.39316	Combo	CD59	CD2	CD59	CD2	0.418419	0.675641	0.999628	0.22598	0.211268	0.345767	0.729518	0.999662	1.04908	0.557377	0.382093	0.70258	0.999645	0.637531	0.384322	Control
B cells	Monocytes	CD72^CD5	CD72	CD5	CD72	CD5	-1.40523	0.159951	0.999628	0.170145	0.136364	0.432865	0.665113	0.999662	0.30441	0.227941	-0.486185	0.412532	0.999645	0.237277	0.182152	Combo	CD72	CD5	CD72	CD5	-1.40523	0.159951	0.999628	0.287645	0.21831	0.432865	0.665113	0.999662	0.244071	0.172131	-0.486185	0.412532	0.999645	0.265858	0.195221	Control
B cells	Monocytes	CD99^CD81	CD99	CD81	CD99	CD81	0.192094	0.847668	0.999628	1.1636	0.734848	1.89433	0.0581819	0.999662	1.24019	0.669118	1.04321	0.452925	0.999645	1.2019	0.701983	Combo	CD99	CD81	CD99	CD81	0.192094	0.847668	0.999628	1.03518	0.697183	1.89433	0.0581819	0.999662	1.19535	0.672131	1.04321	0.452925	0.999645	1.11526	0.684657	Control
B cells	Monocytes	CD99^PILRA	CD99	PILRA	CD99	PILRA	0.192094	0.847668	0.999628	1.1636	0.734848	0.644702	0.51912	0.999662	0.641821	0.375	0.418398	0.683394	0.999645	0.90271	0.554924	Combo	CD99	PILRA	CD99	PILRA	0.192094	0.847668	0.999628	1.03518	0.697183	0.644702	0.51912	0.999662	0.621464	0.401639	0.418398	0.683394	0.999645	0.828322	0.549411	Control
B cells	Monocytes	CLEC2D^KLRB1	CLEC2D	KLRB1	CLEC2D	KLRB1	-0.533443	0.593727	0.999628	0.580282	0.44697	-0.161618	0.871607	0.999662	0.408706	0.242647	-0.34753	0.732667	0.999645	0.494494	0.344808	Combo	CLEC2D	KLRB1	CLEC2D	KLRB1	-0.533443	0.593727	0.999628	0.685489	0.485915	-0.161618	0.871607	0.999662	0.464739	0.295082	-0.34753	0.732667	0.999645	0.575114	0.390499	Control
B cells	Monocytes	COL9A3^CD44	COL9A3	CD44	COL9A3	CD44	-0.238339	0.811618	0.999628	0.26033	0.219697	-0.523527	0.600608	0.999662	1.626	0.823529	-0.380933	0.706113	0.999645	0.943166	0.521613	Combo	COL9A3	CD44	COL9A3	CD44	-0.238339	0.811618	0.999628	0.272335	0.225352	-0.523527	0.600608	0.999662	1.51978	0.737705	-0.380933	0.706113	0.999645	0.896057	0.481529	Control
B cells	Monocytes	COL9A3^ITGA1_ITGB1	COL9A3	ITGB1	COL9A3	ITGA1_ITGB1	-0.238339	0.811618	0.999628	0.26033	0.219697	-0.195605	0.844919	0.999662	0.881432	0.580882	-0.216972	0.828269	0.999645	0.570881	0.40029	Combo	COL9A3	ITGB1	COL9A3	ITGA1_ITGB1	-0.238339	0.811618	0.999628	0.272335	0.225352	-0.195605	0.844919	0.999662	0.964789	0.590164	-0.216972	0.828269	0.999645	0.618562	0.407758	Control
B cells	Monocytes	COL9A3^ITGA2_ITGB1	COL9A3	ITGB1	COL9A3	ITGA2_ITGB1	-0.238339	0.811618	0.999628	0.26033	0.219697	-0.195605	0.844919	0.999662	0.881432	0.580882	-0.216972	0.828269	0.999645	0.570881	0.40029	Combo	COL9A3	ITGB1	COL9A3	ITGA2_ITGB1	-0.238339	0.811618	0.999628	0.272335	0.225352	-0.195605	0.844919	0.999662	0.964789	0.590164	-0.216972	0.828269	0.999645	0.618562	0.407758	Control
B cells	Monocytes	COL9A3^ITGA3_ITGB1	COL9A3	ITGB1	COL9A3	ITGA3_ITGB1	-0.238339	0.811618	0.999628	0.26033	0.219697	-0.195605	0.844919	0.999662	0.881432	0.580882	-0.216972	0.828269	0.999645	0.570881	0.40029	Combo	COL9A3	ITGB1	COL9A3	ITGA3_ITGB1	-0.238339	0.811618	0.999628	0.272335	0.225352	-0.195605	0.844919	0.999662	0.964789	0.590164	-0.216972	0.828269	0.999645	0.618562	0.407758	Control
B cells	Monocytes	COL9A3^ITGA9_ITGB1	COL9A3	ITGB1	COL9A3	ITGA9_ITGB1	-0.238339	0.811618	0.999628	0.26033	0.219697	-0.195605	0.844919	0.999662	0.881432	0.580882	-0.216972	0.828269	0.999645	0.570881	0.40029	Combo	COL9A3	ITGB1	COL9A3	ITGA9_ITGB1	-0.238339	0.811618	0.999628	0.272335	0.225352	-0.195605	0.844919	0.999662	0.964789	0.590164	-0.216972	0.828269	0.999645	0.618562	0.407758	Control
B cells	Monocytes	COPA^CD74	COPA	CD74	COPA	CD74	-0.0798366	0.936367	0.999628	0.375146	0.371212	0.445301	0.656102	0.999662	2.85897	0.882353	0.182732	0.796235	0.999645	1.61706	0.626783	Combo	COPA	CD74	COPA	CD74	-0.0798366	0.936367	0.999628	0.395536	0.373239	0.445301	0.656102	0.999662	3.15179	0.942623	0.182732	0.796235	0.999645	1.77367	0.657931	Control
B cells	Monocytes	FAM3C^CLEC2D	FAM3C	CLEC2D	FAM3C	CLEC2D	0.0589324	0.953006	0.999628	0.424629	0.356061	-0.144343	0.88523	0.999662	0.433974	0.308824	-0.0427052	0.919118	0.999645	0.429301	0.332442	Combo	FAM3C	CLEC2D	FAM3C	CLEC2D	0.0589324	0.953006	0.999628	0.40751	0.34507	-0.144343	0.88523	0.999662	0.422187	0.286885	-0.0427052	0.919118	0.999645	0.414848	0.315978	Control
B cells	Monocytes	FAM3C^LAMP1	FAM3C	LAMP1	FAM3C	LAMP1	0.0589324	0.953006	0.999628	0.424629	0.356061	0.151622	0.879485	0.999662	0.671934	0.470588	0.105277	0.916246	0.999645	0.548282	0.413324	Combo	FAM3C	LAMP1	FAM3C	LAMP1	0.0589324	0.953006	0.999628	0.40751	0.34507	0.151622	0.879485	0.999662	0.685731	0.459016	0.105277	0.916246	0.999645	0.54662	0.402043	Control
B cells	Monocytes	GNAI2^C5AR1	GNAI2	C5AR1	GNAI2	C5AR1	0.365511	0.71473	0.999628	1.23333	0.795455	-1.00106	0.316798	0.999662	0.361305	0.25	-0.317774	0.515764	0.999645	0.797315	0.522727	Combo	GNAI2	C5AR1	GNAI2	C5AR1	0.365511	0.71473	0.999628	1.21919	0.823944	-1.00106	0.316798	0.999662	0.504157	0.311475	-0.317774	0.515764	0.999645	0.861672	0.56771	Control
B cells	Monocytes	GNAI2^CXCR3	GNAI2	CXCR3	GNAI2	CXCR3	0.365511	0.71473	0.999628	1.23333	0.795455	0.252092	0.80097	0.999662	0.511809	0.338235	0.308802	0.75785	0.999645	0.872568	0.566845	Combo	GNAI2	CXCR3	GNAI2	CXCR3	0.365511	0.71473	0.999628	1.21919	0.823944	0.252092	0.80097	0.999662	0.432191	0.278689	0.308802	0.75785	0.999645	0.825689	0.551316	Control
B cells	Monocytes	GNAI2^F2R	GNAI2	F2R	GNAI2	F2R	0.365511	0.71473	0.999628	1.23333	0.795455	0.692659	0.488524	0.999662	0.560543	0.382353	0.529085	0.601627	0.999645	0.896935	0.588904	Combo	GNAI2	F2R	GNAI2	F2R	0.365511	0.71473	0.999628	1.21919	0.823944	0.692659	0.488524	0.999662	0.449436	0.319672	0.529085	0.601627	0.999645	0.834311	0.571808	Control
B cells	Monocytes	GNAI2^FPR1	GNAI2	FPR1	GNAI2	FPR1	0.365511	0.71473	0.999628	1.23333	0.795455	-0.71822	0.472622	0.999662	0.161434	0.110294	-0.176354	0.593676	0.999645	0.69738	0.452874	Combo	GNAI2	FPR1	GNAI2	FPR1	0.365511	0.71473	0.999628	1.21919	0.823944	-0.71822	0.472622	0.999662	0.311021	0.229508	-0.176354	0.593676	0.999645	0.765104	0.526726	Control
B cells	Monocytes	GNAI2^S1PR1	GNAI2	S1PR1	GNAI2	S1PR1	0.365511	0.71473	0.999628	1.23333	0.795455	-0.0158222	0.987376	0.999662	0.294119	0.227941	0.174845	0.851053	0.999645	0.763723	0.511698	Combo	GNAI2	S1PR1	GNAI2	S1PR1	0.365511	0.71473	0.999628	1.21919	0.823944	-0.0158222	0.987376	0.999662	0.304058	0.221311	0.174845	0.851053	0.999645	0.761622	0.522628	Control
B cells	Monocytes	GNAI2^S1PR4	GNAI2	S1PR4	GNAI2	S1PR4	0.365511	0.71473	0.999628	1.23333	0.795455	0.112883	0.910124	0.999662	0.418228	0.345588	0.239197	0.812427	0.999645	0.825777	0.570521	Combo	GNAI2	S1PR4	GNAI2	S1PR4	0.365511	0.71473	0.999628	1.21919	0.823944	0.112883	0.910124	0.999662	0.345485	0.278689	0.239197	0.812427	0.999645	0.782336	0.551316	Control
B cells	Monocytes	GRN^TNFRSF1A	GRN	TNFRSF1A	GRN	TNFRSF1A	-0.65069	0.515246	0.999628	0.783445	0.598485	-1.08968	0.275853	0.999662	0.338573	0.286765	-0.870187	0.39555	0.999645	0.561009	0.442625	Combo	GRN	TNFRSF1A	GRN	TNFRSF1A	-0.65069	0.515246	0.999628	0.773501	0.56338	-1.08968	0.275853	0.999662	0.446146	0.344262	-0.870187	0.39555	0.999645	0.609823	0.453821	Control
B cells	Monocytes	GRN^TNFRSF1B	GRN	TNFRSF1B	GRN	TNFRSF1B	-0.65069	0.515246	0.999628	0.783445	0.598485	-0.601839	0.547281	0.999662	0.595719	0.404412	-0.626265	0.531264	0.999645	0.689582	0.501448	Combo	GRN	TNFRSF1B	GRN	TNFRSF1B	-0.65069	0.515246	0.999628	0.773501	0.56338	-0.601839	0.547281	0.999662	0.68707	0.45082	-0.626265	0.531264	0.999645	0.730285	0.5071	Control
B cells	Monocytes	HLA-A^APLP2	HLA-A	APLP2	HLA-A	APLP2	0.634173	0.525968	0.999628	3.26454	0.992424	-0.0188862	0.984932	0.999662	0.695105	0.448529	0.307643	0.75545	0.999645	1.97982	0.720477	Combo	HLA-A	APLP2	HLA-A	APLP2	0.634173	0.525968	0.999628	3.16981	0.992958	-0.0188862	0.984932	0.999662	0.638821	0.401639	0.307643	0.75545	0.999645	1.90431	0.697299	Control
B cells	Monocytes	HLA-A^CD8A	HLA-A	CD8A	HLA-A	CD8A	0.634173	0.525968	0.999628	3.26454	0.992424	0.439187	0.660526	0.999662	0.716574	0.389706	0.53668	0.593247	0.999645	1.99056	0.691065	Combo	HLA-A	CD8A	HLA-A	CD8A	0.634173	0.525968	0.999628	3.16981	0.992958	0.439187	0.660526	0.999662	0.611261	0.327869	0.53668	0.593247	0.999645	1.89053	0.660413	Control
B cells	Monocytes	HLA-A^CD8B	HLA-A	CD8B	HLA-A	CD8B	0.634173	0.525968	0.999628	3.26454	0.992424	-0.0479142	0.961785	0.999662	0.428113	0.264706	0.293129	0.743876	0.999645	1.84633	0.628565	Combo	HLA-A	CD8B	HLA-A	CD8B	0.634173	0.525968	0.999628	3.16981	0.992958	-0.0479142	0.961785	0.999662	0.355448	0.229508	0.293129	0.743876	0.999645	1.76263	0.611233	Control
B cells	Monocytes	HLA-A^LILRB1	HLA-A	LILRB1	HLA-A	LILRB1	0.634173	0.525968	0.999628	3.26454	0.992424	-0.142039	0.887049	0.999662	0.224896	0.176471	0.246067	0.706508	0.999645	1.74472	0.584447	Combo	HLA-A	LILRB1	HLA-A	LILRB1	0.634173	0.525968	0.999628	3.16981	0.992958	-0.142039	0.887049	0.999662	0.27885	0.229508	0.246067	0.706508	0.999645	1.72433	0.611233	Control
B cells	Monocytes	HLA-A^LILRB2	HLA-A	LILRB2	HLA-A	LILRB2	0.634173	0.525968	0.999628	3.26454	0.992424	-0.256369	0.797666	0.999662	0.264381	0.191176	0.188902	0.661817	0.999645	1.76446	0.5918	Combo	HLA-A	LILRB2	HLA-A	LILRB2	0.634173	0.525968	0.999628	3.16981	0.992958	-0.256369	0.797666	0.999662	0.298607	0.254098	0.188902	0.661817	0.999645	1.73421	0.623528	Control
B cells	Monocytes	HLA-B^CD3D	HLA-B	CD3D	HLA-B	CD3D	0.250176	0.802452	0.999628	3.94294	1	0.877522	0.380203	0.999662	0.918576	0.507353	0.563849	0.591327	0.999645	2.43076	0.753676	Combo	HLA-B	CD3D	HLA-B	CD3D	0.250176	0.802452	0.999628	3.92999	1	0.877522	0.380203	0.999662	0.670082	0.360656	0.563849	0.591327	0.999645	2.30003	0.680328	Control
B cells	Monocytes	HLA-B^CD8A	HLA-B	CD8A	HLA-B	CD8A	0.250176	0.802452	0.999628	3.94294	1	0.439187	0.660526	0.999662	0.716574	0.389706	0.344681	0.731489	0.999645	2.32975	0.694853	Combo	HLA-B	CD8A	HLA-B	CD8A	0.250176	0.802452	0.999628	3.92999	1	0.439187	0.660526	0.999662	0.611261	0.327869	0.344681	0.731489	0.999645	2.27062	0.663934	Control
B cells	Monocytes	HLA-B^CD8B	HLA-B	CD8B	HLA-B	CD8B	0.250176	0.802452	0.999628	3.94294	1	-0.0479142	0.961785	0.999662	0.428113	0.264706	0.101131	0.882118	0.999645	2.18552	0.632353	Combo	HLA-B	CD8B	HLA-B	CD8B	0.250176	0.802452	0.999628	3.92999	1	-0.0479142	0.961785	0.999662	0.355448	0.229508	0.101131	0.882118	0.999645	2.14272	0.614754	Control
B cells	Monocytes	HLA-B^KLRD1	HLA-B	KLRD1	HLA-B	KLRD1	0.250176	0.802452	0.999628	3.94294	1	-0.47665	0.633611	0.999662	0.374499	0.242647	-0.113237	0.718031	0.999645	2.15872	0.621324	Combo	HLA-B	KLRD1	HLA-B	KLRD1	0.250176	0.802452	0.999628	3.92999	1	-0.47665	0.633611	0.999662	0.511898	0.295082	-0.113237	0.718031	0.999645	2.22094	0.647541	Control
B cells	Monocytes	HLA-B^LILRB1	HLA-B	LILRB1	HLA-B	LILRB1	0.250176	0.802452	0.999628	3.94294	1	-0.142039	0.887049	0.999662	0.224896	0.176471	0.054068	0.84475	0.999645	2.08392	0.588235	Combo	HLA-B	LILRB1	HLA-B	LILRB1	0.250176	0.802452	0.999628	3.92999	1	-0.142039	0.887049	0.999662	0.27885	0.229508	0.054068	0.84475	0.999645	2.10442	0.614754	Control
B cells	Monocytes	HLA-B^LILRB2	HLA-B	LILRB2	HLA-B	LILRB2	0.250176	0.802452	0.999628	3.94294	1	-0.256369	0.797666	0.999662	0.264381	0.191176	-0.00309693	0.800059	0.999645	2.10366	0.595588	Combo	HLA-B	LILRB2	HLA-B	LILRB2	0.250176	0.802452	0.999628	3.92999	1	-0.256369	0.797666	0.999662	0.298607	0.254098	-0.00309693	0.800059	0.999645	2.1143	0.627049	Control
B cells	Monocytes	HLA-C^CD8A	HLA-C	CD8A	HLA-C	CD8A	0.478379	0.63238	0.999628	3.1437	1	0.439187	0.660526	0.999662	0.716574	0.389706	0.458783	0.646453	0.999645	1.93014	0.694853	Combo	HLA-C	CD8A	HLA-C	CD8A	0.478379	0.63238	0.999628	3.03067	0.992958	0.439187	0.660526	0.999662	0.611261	0.327869	0.458783	0.646453	0.999645	1.82097	0.660413	Control
B cells	Monocytes	HLA-C^CD8B	HLA-C	CD8B	HLA-C	CD8B	0.478379	0.63238	0.999628	3.1437	1	-0.0479142	0.961785	0.999662	0.428113	0.264706	0.215233	0.797082	0.999645	1.78591	0.632353	Combo	HLA-C	CD8B	HLA-C	CD8B	0.478379	0.63238	0.999628	3.03067	0.992958	-0.0479142	0.961785	0.999662	0.355448	0.229508	0.215233	0.797082	0.999645	1.69306	0.611233	Control
B cells	Monocytes	HLA-C^LILRB1	HLA-C	LILRB1	HLA-C	LILRB1	0.478379	0.63238	0.999628	3.1437	1	-0.142039	0.887049	0.999662	0.224896	0.176471	0.16817	0.759714	0.999645	1.6843	0.588235	Combo	HLA-C	LILRB1	HLA-C	LILRB1	0.478379	0.63238	0.999628	3.03067	0.992958	-0.142039	0.887049	0.999662	0.27885	0.229508	0.16817	0.759714	0.999645	1.65476	0.611233	Control
B cells	Monocytes	HLA-C^LILRB2	HLA-C	LILRB2	HLA-C	LILRB2	0.478379	0.63238	0.999628	3.1437	1	-0.256369	0.797666	0.999662	0.264381	0.191176	0.111005	0.715023	0.999645	1.70404	0.595588	Combo	HLA-C	LILRB2	HLA-C	LILRB2	0.478379	0.63238	0.999628	3.03067	0.992958	-0.256369	0.797666	0.999662	0.298607	0.254098	0.111005	0.715023	0.999645	1.66464	0.623528	Control
B cells	Monocytes	HLA-DMA^CD4	HLA-DMA	CD4	HLA-DMA	CD4	-1.66493	0.0959259	0.999628	1.30432	0.818182	0.107577	0.914331	0.999662	0.246913	0.205882	-0.778678	0.505128	0.999645	0.775616	0.512032	Combo	HLA-DMA	CD4	HLA-DMA	CD4	-1.66493	0.0959259	0.999628	1.51571	0.838028	0.107577	0.914331	0.999662	0.226116	0.196721	-0.778678	0.505128	0.999645	0.870912	0.517375	Control
B cells	Monocytes	HLA-DMB^CD4	HLA-DMB	CD4	HLA-DMB	CD4	-1.32528	0.185077	0.999628	0.914374	0.651515	0.107577	0.914331	0.999662	0.246913	0.205882	-0.608853	0.549704	0.999645	0.580644	0.428699	Combo	HLA-DMB	CD4	HLA-DMB	CD4	-1.32528	0.185077	0.999628	1.11028	0.71831	0.107577	0.914331	0.999662	0.226116	0.196721	-0.608853	0.549704	0.999645	0.668199	0.457516	Control
B cells	Monocytes	HLA-DOB^CD4	HLA-DOB	CD4	HLA-DOB	CD4	-1.87062	0.0613985	0.999628	0.13561	0.151515	0.107577	0.914331	0.999662	0.246913	0.205882	-0.881519	0.487865	0.999645	0.191262	0.178699	Combo	HLA-DOB	CD4	HLA-DOB	CD4	-1.87062	0.0613985	0.999628	0.251042	0.225352	0.107577	0.914331	0.999662	0.226116	0.196721	-0.881519	0.487865	0.999645	0.238579	0.211037	Control
B cells	Monocytes	HLA-DPA1^CD4	HLA-DPA1	CD4	HLA-DPA1	CD4	-2.35841	0.0183534	0.999628	2.14394	0.969697	0.107577	0.914331	0.999662	0.246913	0.205882	-1.12542	0.466342	0.999645	1.19543	0.58779	Combo	HLA-DPA1	CD4	HLA-DPA1	CD4	-2.35841	0.0183534	0.999628	2.6096	0.971831	0.107577	0.914331	0.999662	0.226116	0.196721	-1.12542	0.466342	0.999645	1.41786	0.584276	Control
B cells	Monocytes	HLA-DPA1^LAG3	HLA-DPA1	LAG3	HLA-DPA1	LAG3	-2.35841	0.0183534	0.999628	2.14394	0.969697	0.774538	0.438613	0.999662	0.407799	0.25	-0.791936	0.228483	0.999645	1.27587	0.609848	Combo	HLA-DPA1	LAG3	HLA-DPA1	LAG3	-2.35841	0.0183534	0.999628	2.6096	0.971831	0.774538	0.438613	0.999662	0.298075	0.221311	-0.791936	0.228483	0.999645	1.45384	0.596571	Control
B cells	Monocytes	HLA-DPB1^CD4	HLA-DPB1	CD4	HLA-DPB1	CD4	-2.91565	0.00354951	0.999628	1.61692	0.863636	0.107577	0.914331	0.999662	0.246913	0.205882	-1.40404	0.45894	0.999645	0.931917	0.534759	Combo	HLA-DPB1	CD4	HLA-DPB1	CD4	-2.91565	0.00354951	0.999628	2.22883	0.957746	0.107577	0.914331	0.999662	0.226116	0.196721	-1.40404	0.45894	0.999645	1.22747	0.577234	Control
B cells	Monocytes	HLA-DPB1^LAG3	HLA-DPB1	LAG3	HLA-DPB1	LAG3	-2.91565	0.00354951	0.999628	1.61692	0.863636	0.774538	0.438613	0.999662	0.407799	0.25	-1.07056	0.221081	0.999645	1.01236	0.556818	Combo	HLA-DPB1	LAG3	HLA-DPB1	LAG3	-2.91565	0.00354951	0.999628	2.22883	0.957746	0.774538	0.438613	0.999662	0.298075	0.221311	-1.07056	0.221081	0.999645	1.26345	0.589529	Control
B cells	Monocytes	HLA-DQA1^CD4	HLA-DQA1	CD4	HLA-DQA1	CD4	-1.4499	0.147087	0.999628	1.41054	0.795455	0.107577	0.914331	0.999662	0.246913	0.205882	-0.671159	0.530709	0.999645	0.828728	0.500668	Combo	HLA-DQA1	CD4	HLA-DQA1	CD4	-1.4499	0.147087	0.999628	1.67517	0.816901	0.107577	0.914331	0.999662	0.226116	0.196721	-0.671159	0.530709	0.999645	0.950641	0.506811	Control
B cells	Monocytes	HLA-DQA1^LAG3	HLA-DQA1	LAG3	HLA-DQA1	LAG3	-1.4499	0.147087	0.999628	1.41054	0.795455	0.774538	0.438613	0.999662	0.407799	0.25	-0.337679	0.29285	0.999645	0.909171	0.522727	Combo	HLA-DQA1	LAG3	HLA-DQA1	LAG3	-1.4499	0.147087	0.999628	1.67517	0.816901	0.774538	0.438613	0.999662	0.298075	0.221311	-0.337679	0.29285	0.999645	0.986621	0.519106	Control
B cells	Monocytes	HLA-DQB1^CD4	HLA-DQB1	CD4	HLA-DQB1	CD4	-2.1325	0.0329654	0.999628	1.60181	0.795455	0.107577	0.914331	0.999662	0.246913	0.205882	-1.01246	0.473648	0.999645	0.924361	0.500668	Combo	HLA-DQB1	CD4	HLA-DQB1	CD4	-2.1325	0.0329654	0.999628	2.08128	0.901408	0.107577	0.914331	0.999662	0.226116	0.196721	-1.01246	0.473648	0.999645	1.1537	0.549065	Control
B cells	Monocytes	HLA-DQB1^LAG3	HLA-DQB1	LAG3	HLA-DQB1	LAG3	-2.1325	0.0329654	0.999628	1.60181	0.795455	0.774538	0.438613	0.999662	0.407799	0.25	-0.678983	0.235789	0.999645	1.0048	0.522727	Combo	HLA-DQB1	LAG3	HLA-DQB1	LAG3	-2.1325	0.0329654	0.999628	2.08128	0.901408	0.774538	0.438613	0.999662	0.298075	0.221311	-0.678983	0.235789	0.999645	1.18968	0.56136	Control
B cells	Monocytes	HLA-DRA^CD4	HLA-DRA	CD4	HLA-DRA	CD4	-2.65225	0.00799565	0.999628	2.64181	0.939394	0.107577	0.914331	0.999662	0.246913	0.205882	-1.27234	0.461163	0.999645	1.44436	0.572638	Combo	HLA-DRA	CD4	HLA-DRA	CD4	-2.65225	0.00799565	0.999628	3.26377	0.985915	0.107577	0.914331	0.999662	0.226116	0.196721	-1.27234	0.461163	0.999645	1.74494	0.591318	Control
B cells	Monocytes	HLA-DRA^LAG3	HLA-DRA	LAG3	HLA-DRA	LAG3	-2.65225	0.00799565	0.999628	2.64181	0.939394	0.774538	0.438613	0.999662	0.407799	0.25	-0.938858	0.223304	0.999645	1.5248	0.594697	Combo	HLA-DRA	LAG3	HLA-DRA	LAG3	-2.65225	0.00799565	0.999628	3.26377	0.985915	0.774538	0.438613	0.999662	0.298075	0.221311	-0.938858	0.223304	0.999645	1.78092	0.603613	Control
B cells	Monocytes	HLA-DRB1^CD4	HLA-DRB1	CD4	HLA-DRB1	CD4	-1.87708	0.0605072	0.999628	2.10591	0.939394	0.107577	0.914331	0.999662	0.246913	0.205882	-0.884751	0.487419	0.999645	1.17641	0.572638	Combo	HLA-DRB1	CD4	HLA-DRB1	CD4	-1.87708	0.0605072	0.999628	2.5794	0.964789	0.107577	0.914331	0.999662	0.226116	0.196721	-0.884751	0.487419	0.999645	1.40276	0.580755	Control
B cells	Monocytes	HLA-DRB1^LAG3	HLA-DRB1	LAG3	HLA-DRB1	LAG3	-1.87708	0.0605072	0.999628	2.10591	0.939394	0.774538	0.438613	0.999662	0.407799	0.25	-0.551271	0.24956	0.999645	1.25685	0.594697	Combo	HLA-DRB1	LAG3	HLA-DRB1	LAG3	-1.87708	0.0605072	0.999628	2.5794	0.964789	0.774538	0.438613	0.999662	0.298075	0.221311	-0.551271	0.24956	0.999645	1.43874	0.59305	Control
B cells	Monocytes	HLA-DRB5^CD4	HLA-DRB5	CD4	HLA-DRB5	CD4	-3.14296	0.00167247	0.754953	1.25207	0.757576	0.107577	0.914331	0.999662	0.246913	0.205882	-1.51769	0.458002	0.877308	0.749491	0.481729	Combo	HLA-DRB5	CD4	HLA-DRB5	CD4	-3.14296	0.00167247	0.754953	1.66894	0.830986	0.107577	0.914331	0.999662	0.226116	0.196721	-1.51769	0.458002	0.877308	0.947527	0.513854	Control
B cells	Monocytes	HLA-DRB5^LAG3	HLA-DRB5	LAG3	HLA-DRB5	LAG3	-3.14296	0.00167247	0.754953	1.25207	0.757576	0.774538	0.438613	0.999662	0.407799	0.25	-1.18421	0.220143	0.877308	0.829934	0.503788	Combo	HLA-DRB5	LAG3	HLA-DRB5	LAG3	-3.14296	0.00167247	0.754953	1.66894	0.830986	0.774538	0.438613	0.999662	0.298075	0.221311	-1.18421	0.220143	0.877308	0.983506	0.526149	Control
B cells	Monocytes	HLA-E^CD8A	HLA-E	CD8A	HLA-E	CD8A	-1.02867	0.303636	0.999628	2.22236	0.984848	0.439187	0.660526	0.999662	0.716574	0.389706	-0.29474	0.482081	0.999645	1.46947	0.687277	Combo	HLA-E	CD8A	HLA-E	CD8A	-1.02867	0.303636	0.999628	2.35804	0.985915	0.439187	0.660526	0.999662	0.611261	0.327869	-0.29474	0.482081	0.999645	1.48465	0.656892	Control
B cells	Monocytes	HLA-E^CD8B	HLA-E	CD8B	HLA-E	CD8B	-1.02867	0.303636	0.999628	2.22236	0.984848	-0.0479142	0.961785	0.999662	0.428113	0.264706	-0.53829	0.632711	0.999645	1.32524	0.624777	Combo	HLA-E	CD8B	HLA-E	CD8B	-1.02867	0.303636	0.999628	2.35804	0.985915	-0.0479142	0.961785	0.999662	0.355448	0.229508	-0.53829	0.632711	0.999645	1.35674	0.607712	Control
B cells	Monocytes	HLA-E^KLRC1_KLRD1	HLA-E	KLRD1	HLA-E	KLRC1_KLRD1	-1.02867	0.303636	0.999628	2.22236	0.984848	-0.47665	0.633611	0.999662	0.374499	0.242647	-0.752658	0.468624	0.999645	1.29843	0.613748	Combo	HLA-E	KLRD1	HLA-E	KLRC1_KLRD1	-1.02867	0.303636	0.999628	2.35804	0.985915	-0.47665	0.633611	0.999662	0.511898	0.295082	-0.752658	0.468624	0.999645	1.43497	0.640499	Control
B cells	Monocytes	HLA-E^KLRC2_KLRD1	HLA-E	KLRD1	HLA-E	KLRC2_KLRD1	-1.02867	0.303636	0.999628	2.22236	0.984848	-0.47665	0.633611	0.999662	0.374499	0.242647	-0.752658	0.468624	0.999645	1.29843	0.613748	Combo	HLA-E	KLRD1	HLA-E	KLRC2_KLRD1	-1.02867	0.303636	0.999628	2.35804	0.985915	-0.47665	0.633611	0.999662	0.511898	0.295082	-0.752658	0.468624	0.999645	1.43497	0.640499	Control
B cells	Monocytes	HLA-E^KLRC3_KLRD1	HLA-E	KLRD1	HLA-E	KLRC3_KLRD1	-1.02867	0.303636	0.999628	2.22236	0.984848	-0.47665	0.633611	0.999662	0.374499	0.242647	-0.752658	0.468624	0.999645	1.29843	0.613748	Combo	HLA-E	KLRD1	HLA-E	KLRC3_KLRD1	-1.02867	0.303636	0.999628	2.35804	0.985915	-0.47665	0.633611	0.999662	0.511898	0.295082	-0.752658	0.468624	0.999645	1.43497	0.640499	Control
B cells	Monocytes	HLA-E^KLRK1	HLA-E	KLRK1	HLA-E	KLRK1	-1.02867	0.303636	0.999628	2.22236	0.984848	-0.0554962	0.955743	0.999662	0.427495	0.286765	-0.542081	0.62969	0.999645	1.32493	0.635807	Combo	HLA-E	KLRK1	HLA-E	KLRK1	-1.02867	0.303636	0.999628	2.35804	0.985915	-0.0554962	0.955743	0.999662	0.436322	0.295082	-0.542081	0.62969	0.999645	1.39718	0.640499	Control
B cells	Monocytes	HLA-F^CD8A	HLA-F	CD8A	HLA-F	CD8A	-0.992064	0.321166	0.999628	0.725667	0.530303	0.439187	0.660526	0.999662	0.716574	0.389706	-0.276439	0.490846	0.999645	0.72112	0.460004	Combo	HLA-F	CD8A	HLA-F	CD8A	-0.992064	0.321166	0.999628	0.909248	0.640845	0.439187	0.660526	0.999662	0.611261	0.327869	-0.276439	0.490846	0.999645	0.760255	0.484357	Control
B cells	Monocytes	HLA-F^CD8B	HLA-F	CD8B	HLA-F	CD8B	-0.992064	0.321166	0.999628	0.725667	0.530303	-0.0479142	0.961785	0.999662	0.428113	0.264706	-0.519989	0.641475	0.999645	0.57689	0.397504	Combo	HLA-F	CD8B	HLA-F	CD8B	-0.992064	0.321166	0.999628	0.909248	0.640845	-0.0479142	0.961785	0.999662	0.355448	0.229508	-0.519989	0.641475	0.999645	0.632348	0.435177	Control
B cells	Monocytes	HLA-F^LILRB1	HLA-F	LILRB1	HLA-F	LILRB1	-0.992064	0.321166	0.999628	0.725667	0.530303	-0.142039	0.887049	0.999662	0.224896	0.176471	-0.567052	0.604108	0.999645	0.475281	0.353387	Combo	HLA-F	LILRB1	HLA-F	LILRB1	-0.992064	0.321166	0.999628	0.909248	0.640845	-0.142039	0.887049	0.999662	0.27885	0.229508	-0.567052	0.604108	0.999645	0.594049	0.435177	Control
B cells	Monocytes	HLA-F^LILRB2	HLA-F	LILRB2	HLA-F	LILRB2	-0.992064	0.321166	0.999628	0.725667	0.530303	-0.256369	0.797666	0.999662	0.264381	0.191176	-0.624217	0.559416	0.999645	0.495024	0.36074	Combo	HLA-F	LILRB2	HLA-F	LILRB2	-0.992064	0.321166	0.999628	0.909248	0.640845	-0.256369	0.797666	0.999662	0.298607	0.254098	-0.624217	0.559416	0.999645	0.603927	0.447472	Control
B cells	Monocytes	HMGB1^CXCR4	HMGB1	CXCR4	HMGB1	CXCR4	0.160953	0.87213	0.999628	2.28083	0.984848	0.278603	0.780549	0.999662	1.48845	0.735294	0.219778	0.82634	0.999645	1.88464	0.860071	Combo	HMGB1	CXCR4	HMGB1	CXCR4	0.160953	0.87213	0.999628	2.17601	0.950704	0.278603	0.780549	0.999662	1.23759	0.614754	0.219778	0.82634	0.999645	1.7068	0.782729	Control
B cells	Monocytes	HMGB1^THBD	HMGB1	THBD	HMGB1	THBD	0.160953	0.87213	0.999628	2.28083	0.984848	-1.14635	0.25165	0.999662	0.118486	0.0808824	-0.492699	0.56189	0.999645	1.19966	0.532865	Combo	HMGB1	THBD	HMGB1	THBD	0.160953	0.87213	0.999628	2.17601	0.950704	-1.14635	0.25165	0.999662	0.190495	0.139344	-0.492699	0.56189	0.999645	1.18325	0.545024	Control
B cells	Monocytes	HMGB1^TLR2	HMGB1	TLR2	HMGB1	TLR2	0.160953	0.87213	0.999628	2.28083	0.984848	0.056597	0.954866	0.999662	0.237481	0.198529	0.108775	0.913498	0.999645	1.25915	0.591689	Combo	HMGB1	TLR2	HMGB1	TLR2	0.160953	0.87213	0.999628	2.17601	0.950704	0.056597	0.954866	0.999662	0.235048	0.213115	0.108775	0.913498	0.999645	1.20553	0.581909	Control
B cells	Monocytes	ICAM2^ITGAL_ITGB2	ICAM2	ITGAL	ICAM2	ITGAL_ITGB2	0.565276	0.571886	0.999628	0.257243	0.227273	-0.667781	0.504273	0.999662	0.287514	0.220588	-0.0512529	0.53808	0.999645	0.272378	0.22393	Combo	ICAM2	ITGAL	ICAM2	ITGAL_ITGB2	0.565276	0.571886	0.999628	0.234986	0.204225	-0.667781	0.504273	0.999662	0.308029	0.237705	-0.0512529	0.53808	0.999645	0.271507	0.220965	Control
B cells	Monocytes	ICAM2^ITGAM_ITGB2	ICAM2	ITGB2	ICAM2	ITGAM_ITGB2	0.565276	0.571886	0.999628	0.257243	0.227273	-0.810767	0.4175	0.999662	0.986024	0.558824	-0.122746	0.494693	0.999645	0.621633	0.393048	Combo	ICAM2	ITGB2	ICAM2	ITGAM_ITGB2	0.565276	0.571886	0.999628	0.234986	0.204225	-0.810767	0.4175	0.999662	1.27881	0.688525	-0.122746	0.494693	0.999645	0.756896	0.446375	Control
B cells	Monocytes	ICAM3^ITGAL	ICAM3	ITGAL	ICAM3	ITGAL	0.554933	0.57894	0.999628	0.544574	0.477273	-0.667781	0.504273	0.999662	0.287514	0.220588	-0.0564242	0.541607	0.999645	0.416044	0.34893	Combo	ICAM3	ITGAL	ICAM3	ITGAL	0.554933	0.57894	0.999628	0.433433	0.366197	-0.667781	0.504273	0.999662	0.308029	0.237705	-0.0564242	0.541607	0.999645	0.370731	0.301951	Control
B cells	Monocytes	IL16^CD4	IL16	CD4	IL16	CD4	0.493701	0.621517	0.999628	0.791413	0.598485	0.107577	0.914331	0.999662	0.246913	0.205882	0.300639	0.767924	0.999645	0.519163	0.402184	Combo	IL16	CD4	IL16	CD4	0.493701	0.621517	0.999628	0.696248	0.528169	0.107577	0.914331	0.999662	0.226116	0.196721	0.300639	0.767924	0.999645	0.461182	0.362445	Control
B cells	Monocytes	LCK^CD8A_CD8B	LCK	CD8B	LCK	CD8A_CD8B	-1.84902	0.0644547	0.999628	0.23011	0.212121	-0.0479142	0.961785	0.999662	0.428113	0.264706	-0.948468	0.51312	0.999645	0.329112	0.238414	Combo	LCK	CD8B	LCK	CD8A_CD8B	-1.84902	0.0644547	0.999628	0.299362	0.260563	-0.0479142	0.961785	0.999662	0.355448	0.229508	-0.948468	0.51312	0.999645	0.327405	0.245036	Control
B cells	Monocytes	LGALS1^CD69	LGALS1	CD69	LGALS1	CD69	-2.25595	0.024074	0.999628	0.627362	0.371212	0.00225288	0.998202	0.999662	0.387322	0.294118	-1.12685	0.511138	0.999645	0.507342	0.332665	Combo	LGALS1	CD69	LGALS1	CD69	-2.25595	0.024074	0.999628	0.779966	0.408451	0.00225288	0.998202	0.999662	0.360752	0.245902	-1.12685	0.511138	0.999645	0.570359	0.327176	Control
B cells	Monocytes	LGALS1^ITGB1	LGALS1	ITGB1	LGALS1	ITGB1	-2.25595	0.024074	0.999628	0.627362	0.371212	-0.195605	0.844919	0.999662	0.881432	0.580882	-1.22578	0.434497	0.999645	0.754397	0.476047	Combo	LGALS1	ITGB1	LGALS1	ITGB1	-2.25595	0.024074	0.999628	0.779966	0.408451	-0.195605	0.844919	0.999662	0.964789	0.590164	-1.22578	0.434497	0.999645	0.872378	0.499307	Control
B cells	Monocytes	LGALS1^PTPRC	LGALS1	PTPRC	LGALS1	PTPRC	-2.25595	0.024074	0.999628	0.627362	0.371212	0.00373903	0.997017	0.999662	1.74941	0.808824	-1.1261	0.510545	0.999645	1.18839	0.590018	Combo	LGALS1	PTPRC	LGALS1	PTPRC	-2.25595	0.024074	0.999628	0.779966	0.408451	0.00373903	0.997017	0.999662	1.66175	0.737705	-1.1261	0.510545	0.999645	1.22086	0.573078	Control
B cells	Monocytes	LRPAP1^LRP1	LRPAP1	LRP1	LRPAP1	LRP1	1.18644	0.235448	0.999628	0.484432	0.424242	-0.677432	0.498132	0.999662	0.30925	0.213235	0.254506	0.36679	0.999645	0.396841	0.318739	Combo	LRPAP1	LRP1	LRPAP1	LRP1	1.18644	0.235448	0.999628	0.388098	0.352113	-0.677432	0.498132	0.999662	0.420093	0.262295	0.254506	0.36679	0.999645	0.404095	0.307204	Control
B cells	Monocytes	LRPAP1^SORL1	LRPAP1	SORL1	LRPAP1	SORL1	1.18644	0.235448	0.999628	0.484432	0.424242	-1.70397	0.0883864	0.999662	0.423215	0.301471	-0.258764	0.161917	0.999645	0.453823	0.362857	Combo	LRPAP1	SORL1	LRPAP1	SORL1	1.18644	0.235448	0.999628	0.388098	0.352113	-1.70397	0.0883864	0.999662	0.620595	0.442623	-0.258764	0.161917	0.999645	0.504346	0.397368	Control
B cells	Monocytes	LTB^TNFRSF1A	LTB	TNFRSF1A	LTB	TNFRSF1A	-1.45059	0.146895	0.999628	0.600934	0.393939	-1.08968	0.275853	0.999662	0.338573	0.286765	-1.27013	0.211374	0.999645	0.469753	0.340352	Combo	LTB	TNFRSF1A	LTB	TNFRSF1A	-1.45059	0.146895	0.999628	1.01137	0.584507	-1.08968	0.275853	0.999662	0.446146	0.344262	-1.27013	0.211374	0.999645	0.728757	0.464385	Control
B cells	Monocytes	MAML2^NOTCH2	MAML2	NOTCH2	MAML2	NOTCH2	0.363444	0.716273	0.999628	0.280533	0.242424	-0.536877	0.591352	0.999662	0.251032	0.205882	-0.0867166	0.653813	0.999645	0.265783	0.224153	Combo	MAML2	NOTCH2	MAML2	NOTCH2	0.363444	0.716273	0.999628	0.289473	0.260563	-0.536877	0.591352	0.999662	0.29849	0.245902	-0.0867166	0.653813	0.999645	0.293982	0.253233	Control
B cells	Monocytes	MFNG^NOTCH2	MFNG	NOTCH2	MFNG	NOTCH2	-0.537656	0.590815	0.999628	0.245414	0.234848	-0.536877	0.591352	0.999662	0.251032	0.205882	-0.537266	0.591084	0.999645	0.248223	0.220365	Combo	MFNG	NOTCH2	MFNG	NOTCH2	-0.537656	0.590815	0.999628	0.275481	0.267606	-0.536877	0.591352	0.999662	0.29849	0.245902	-0.537266	0.591084	0.999645	0.286985	0.256754	Control
B cells	Monocytes	MIF^CD44_CD74	MIF	CD74	MIF	CD44_CD74	-0.179196	0.857784	0.999628	1.62714	0.931818	0.445301	0.656102	0.999662	2.85897	0.882353	0.133052	0.756943	0.999645	2.24306	0.907086	Combo	MIF	CD74	MIF	CD44_CD74	-0.179196	0.857784	0.999628	1.69146	0.964789	0.445301	0.656102	0.999662	3.15179	0.942623	0.133052	0.756943	0.999645	2.42163	0.953706	Control
B cells	Monocytes	MIF^CD74_CXCR2	MIF	CD74	MIF	CD74_CXCR2	-0.179196	0.857784	0.999628	1.62714	0.931818	0.445301	0.656102	0.999662	2.85897	0.882353	0.133052	0.756943	0.999645	2.24306	0.907086	Combo	MIF	CD74	MIF	CD74_CXCR2	-0.179196	0.857784	0.999628	1.69146	0.964789	0.445301	0.656102	0.999662	3.15179	0.942623	0.133052	0.756943	0.999645	2.42163	0.953706	Control
B cells	Monocytes	MIF^CD74_CXCR4	MIF	CXCR4	MIF	CD74_CXCR4	-0.179196	0.857784	0.999628	1.62714	0.931818	0.278603	0.780549	0.999662	1.48845	0.735294	0.0497036	0.819167	0.999645	1.5578	0.833556	Combo	MIF	CXCR4	MIF	CD74_CXCR4	-0.179196	0.857784	0.999628	1.69146	0.964789	0.278603	0.780549	0.999662	1.23759	0.614754	0.0497036	0.819167	0.999645	1.46453	0.789771	Control
B cells	Monocytes	MIF^TNFRSF14	MIF	TNFRSF14	MIF	TNFRSF14	-0.179196	0.857784	0.999628	1.62714	0.931818	0.959025	0.337546	0.999662	0.470267	0.382353	0.389915	0.597665	0.999645	1.0487	0.657086	Combo	MIF	TNFRSF14	MIF	TNFRSF14	-0.179196	0.857784	0.999628	1.69146	0.964789	0.959025	0.337546	0.999662	0.4293	0.352459	0.389915	0.597665	0.999645	1.06038	0.658624	Control
B cells	Monocytes	NAMPT^ITGA5_ITGB1	NAMPT	ITGB1	NAMPT	ITGA5_ITGB1	-0.622853	0.533381	0.999628	0.167369	0.166667	-0.195605	0.844919	0.999662	0.881432	0.580882	-0.409229	0.68915	0.999645	0.524401	0.373775	Combo	NAMPT	ITGB1	NAMPT	ITGA5_ITGB1	-0.622853	0.533381	0.999628	0.192478	0.176056	-0.195605	0.844919	0.999662	0.964789	0.590164	-0.409229	0.68915	0.999645	0.578634	0.38311	Control
B cells	Monocytes	PKM^CD44	PKM	CD44	PKM	CD44	-1.52652	0.12688	0.999628	1.18854	0.825758	-0.523527	0.600608	0.999662	1.626	0.823529	-1.02502	0.363744	0.999645	1.40727	0.824643	Combo	PKM	CD44	PKM	CD44	-1.52652	0.12688	0.999628	1.23093	0.739437	-0.523527	0.600608	0.999662	1.51978	0.737705	-1.02502	0.363744	0.999645	1.37535	0.738571	Control
B cells	Monocytes	PSAP^LRP1	PSAP	LRP1	PSAP	LRP1	-0.985737	0.324262	0.999628	1.08865	0.742424	-0.677432	0.498132	0.999662	0.30925	0.213235	-0.831584	0.411197	0.999645	0.69895	0.47783	Combo	PSAP	LRP1	PSAP	LRP1	-0.985737	0.324262	0.999628	1.20277	0.774648	-0.677432	0.498132	0.999662	0.420093	0.262295	-0.831584	0.411197	0.999645	0.81143	0.518471	Control
B cells	Monocytes	RPS19^C5AR1	RPS19	C5AR1	RPS19	C5AR1	-0.0285462	0.977227	0.999628	3.86624	1	-1.00106	0.316798	0.999662	0.361305	0.25	-0.514803	0.647012	0.999645	2.11377	0.625	Combo	RPS19	C5AR1	RPS19	C5AR1	-0.0285462	0.977227	0.999628	3.91682	1	-1.00106	0.316798	0.999662	0.504157	0.311475	-0.514803	0.647012	0.999645	2.21049	0.655738	Control
B cells	Monocytes	SEMA7A^ITGA1_ITGB1	SEMA7A	ITGB1	SEMA7A	ITGA1_ITGB1	-2.77175	0.00557566	0.999628	0.207822	0.174242	-0.195605	0.844919	0.999662	0.881432	0.580882	-1.48368	0.425247	0.999645	0.544627	0.377562	Combo	SEMA7A	ITGB1	SEMA7A	ITGA1_ITGB1	-2.77175	0.00557566	0.999628	0.431896	0.323944	-0.195605	0.844919	0.999662	0.964789	0.590164	-1.48368	0.425247	0.999645	0.698342	0.457054	Control
B cells	Monocytes	SPTAN1^PTPRA	SPTAN1	PTPRA	SPTAN1	PTPRA	-0.27639	0.782249	0.999628	0.415681	0.371212	-1.24926	0.21157	0.999662	0.39747	0.338235	-0.762825	0.496909	0.999645	0.406575	0.354724	Combo	SPTAN1	PTPRA	SPTAN1	PTPRA	-0.27639	0.782249	0.999628	0.407989	0.359155	-1.24926	0.21157	0.999662	0.462005	0.344262	-0.762825	0.496909	0.999645	0.434997	0.351709	Control
B cells	Monocytes	TGFB1^ACVR1_TGFBR1_TGFBR2	TGFB1	TGFBR2	TGFB1	ACVR1_TGFBR1_TGFBR2	0.533438	0.59373	0.999628	1.07956	0.742424	0.739195	0.459788	0.999662	0.530178	0.411765	0.636317	0.526759	0.999645	0.804868	0.577094	Combo	TGFB1	TGFBR2	TGFB1	ACVR1_TGFBR1_TGFBR2	0.533438	0.59373	0.999628	1.06187	0.746479	0.739195	0.459788	0.999662	0.464974	0.360656	0.636317	0.526759	0.999645	0.763423	0.553567	Control
B cells	Monocytes	TGFB1^ACVR1_TGFBR2	TGFB1	TGFBR2	TGFB1	ACVR1_TGFBR2	0.533438	0.59373	0.999628	1.07956	0.742424	0.739195	0.459788	0.999662	0.530178	0.411765	0.636317	0.526759	0.999645	0.804868	0.577094	Combo	TGFB1	TGFBR2	TGFB1	ACVR1_TGFBR2	0.533438	0.59373	0.999628	1.06187	0.746479	0.739195	0.459788	0.999662	0.464974	0.360656	0.636317	0.526759	0.999645	0.763423	0.553567	Control
B cells	Monocytes	TGFB1^ACVR1B_TGFBR2	TGFB1	TGFBR2	TGFB1	ACVR1B_TGFBR2	0.533438	0.59373	0.999628	1.07956	0.742424	0.739195	0.459788	0.999662	0.530178	0.411765	0.636317	0.526759	0.999645	0.804868	0.577094	Combo	TGFB1	TGFBR2	TGFB1	ACVR1B_TGFBR2	0.533438	0.59373	0.999628	1.06187	0.746479	0.739195	0.459788	0.999662	0.464974	0.360656	0.636317	0.526759	0.999645	0.763423	0.553567	Control
B cells	Monocytes	TGFB1^ACVR1C_TGFBR2	TGFB1	TGFBR2	TGFB1	ACVR1C_TGFBR2	0.533438	0.59373	0.999628	1.07956	0.742424	0.739195	0.459788	0.999662	0.530178	0.411765	0.636317	0.526759	0.999645	0.804868	0.577094	Combo	TGFB1	TGFBR2	TGFB1	ACVR1C_TGFBR2	0.533438	0.59373	0.999628	1.06187	0.746479	0.739195	0.459788	0.999662	0.464974	0.360656	0.636317	0.526759	0.999645	0.763423	0.553567	Control
B cells	Monocytes	TGFB1^CXCR4	TGFB1	CXCR4	TGFB1	CXCR4	0.533438	0.59373	0.999628	1.07956	0.742424	0.278603	0.780549	0.999662	1.48845	0.735294	0.406021	0.68714	0.999645	1.284	0.738859	Combo	TGFB1	CXCR4	TGFB1	CXCR4	0.533438	0.59373	0.999628	1.06187	0.746479	0.278603	0.780549	0.999662	1.23759	0.614754	0.406021	0.68714	0.999645	1.14973	0.680616	Control
B cells	Monocytes	TGFB1^ITGB1	TGFB1	ITGB1	TGFB1	ITGB1	0.533438	0.59373	0.999628	1.07956	0.742424	-0.195605	0.844919	0.999662	0.881432	0.580882	0.168917	0.719325	0.999645	0.980495	0.661653	Combo	TGFB1	ITGB1	TGFB1	ITGB1	0.533438	0.59373	0.999628	1.06187	0.746479	-0.195605	0.844919	0.999662	0.964789	0.590164	0.168917	0.719325	0.999645	1.01333	0.668321	Control
B cells	Monocytes	TGFB1^TGFBR1_TGFBR2	TGFB1	TGFBR2	TGFB1	TGFBR1_TGFBR2	0.533438	0.59373	0.999628	1.07956	0.742424	0.739195	0.459788	0.999662	0.530178	0.411765	0.636317	0.526759	0.999645	0.804868	0.577094	Combo	TGFB1	TGFBR2	TGFB1	TGFBR1_TGFBR2	0.533438	0.59373	0.999628	1.06187	0.746479	0.739195	0.459788	0.999662	0.464974	0.360656	0.636317	0.526759	0.999645	0.763423	0.553567	Control
B cells	Monocytes	TNF^TNFRSF1A	TNF	TNFRSF1A	TNF	TNFRSF1A	-0.24843	0.803801	0.999628	0.405535	0.265152	-1.08968	0.275853	0.999662	0.338573	0.286765	-0.669057	0.539827	0.999645	0.372054	0.275958	Combo	TNF	TNFRSF1A	TNF	TNFRSF1A	-0.24843	0.803801	0.999628	0.374518	0.239437	-1.08968	0.275853	0.999662	0.446146	0.344262	-0.669057	0.539827	0.999645	0.410332	0.291849	Control
B cells	Monocytes	TNF^TNFRSF1B	TNF	TNFRSF1B	TNF	TNFRSF1B	-0.24843	0.803801	0.999628	0.405535	0.265152	-0.601839	0.547281	0.999662	0.595719	0.404412	-0.425135	0.675541	0.999645	0.500627	0.334782	Combo	TNF	TNFRSF1B	TNF	TNFRSF1B	-0.24843	0.803801	0.999628	0.374518	0.239437	-0.601839	0.547281	0.999662	0.68707	0.45082	-0.425135	0.675541	0.999645	0.530794	0.345128	Control
B cells	Monocytes	TNF^VSIR	TNF	VSIR	TNF	VSIR	-0.24843	0.803801	0.999628	0.405535	0.265152	0.00664116	0.994701	0.999662	0.341355	0.286765	-0.120895	0.899251	0.999645	0.373445	0.275958	Combo	TNF	VSIR	TNF	VSIR	-0.24843	0.803801	0.999628	0.374518	0.239437	0.00664116	0.994701	0.999662	0.420103	0.327869	-0.120895	0.899251	0.999645	0.39731	0.283653	Control
B cells	Monocytes	TNFSF9^HLA-DPA1	TNFSF9	HLA-DPA1	TNFSF9	HLA-DPA1	-1.05249	0.292574	0.999628	0.131741	0.106061	0.545223	0.5856	0.999662	1.30049	0.639706	-0.253634	0.439087	0.999645	0.716116	0.372883	Combo	TNFSF9	HLA-DPA1	TNFSF9	HLA-DPA1	-1.05249	0.292574	0.999628	0.162212	0.112676	0.545223	0.5856	0.999662	1.46409	0.655738	-0.253634	0.439087	0.999645	0.813152	0.384207	Control
B cells	Monocytes	VIM^CD44	VIM	CD44	VIM	CD44	0.252757	0.800456	0.999628	1.78527	0.840909	-0.523527	0.600608	0.999662	1.626	0.823529	-0.135385	0.700532	0.999645	1.70564	0.832219	Combo	VIM	CD44	VIM	CD44	0.252757	0.800456	0.999628	1.66693	0.78169	-0.523527	0.600608	0.999662	1.51978	0.737705	-0.135385	0.700532	0.999645	1.59336	0.759698	Control
B cells	NK	ACTR2^ADRB2	ACTR2	ADRB2	ACTR2	ADRB2	0.0788632	0.937141	0.999628	1.02369	0.719697	0.698924	0.4846	0.851944	0.384203	0.26693	0.388894	0.71087	0.925786	0.703949	0.493314	Combo	ACTR2	ADRB2	ACTR2	ADRB2	0.0788632	0.937141	0.999628	1.05776	0.739437	0.698924	0.4846	0.851944	0.341667	0.239929	0.388894	0.71087	0.925786	0.699712	0.489683	Control
B cells	NK	ADAM10^CADM1	ADAM10	CADM1	ADAM10	CADM1	0.404116	0.686128	0.999628	0.274513	0.234848	-2.16913	0.0300727		0.0613146	0.0459713	-0.882508	0.3581	0.999628	0.167914	0.14041	Combo	ADAM10	CADM1	ADAM10	CADM1	0.404116	0.686128	0.999628	0.258906	0.239437	-2.16913	0.0300727		0.087485	0.0628597	-0.882508	0.3581	0.999628	0.173196	0.151148	Control
B cells	NK	ADAM10^CD44	ADAM10	CD44	ADAM10	CD44	0.404116	0.686128	0.999628	0.274513	0.234848	-2.16767	0.030184	0.284474	1.05279	0.64261	-0.881776	0.358156	0.642051	0.66365	0.438729	Combo	ADAM10	CD44	ADAM10	CD44	0.404116	0.686128	0.999628	0.258906	0.239437	-2.16767	0.030184	0.284474	1.24124	0.697211	-0.881776	0.358156	0.642051	0.750071	0.468324	Control
B cells	NK	ADAM10^NOTCH1	ADAM10	NOTCH1	ADAM10	NOTCH1	0.404116	0.686128	0.999628	0.274513	0.234848	-1.29474	0.195409		0.102487	0.0835393	-0.445313	0.440768	0.999628	0.1885	0.159194	Combo	ADAM10	NOTCH1	ADAM10	NOTCH1	0.404116	0.686128	0.999628	0.258906	0.239437	-1.29474	0.195409		0.121023	0.0951749	-0.445313	0.440768	0.999628	0.189964	0.167306	Control
B cells	NK	ADAM10^NOTCH2	ADAM10	NOTCH2	ADAM10	NOTCH2	0.404116	0.686128	0.999628	0.274513	0.234848	-0.414654	0.678395		0.134077	0.107761	-0.005269	0.682261	0.999628	0.204295	0.171305	Combo	ADAM10	NOTCH2	ADAM10	NOTCH2	0.404116	0.686128	0.999628	0.258906	0.239437	-0.414654	0.678395		0.137969	0.10934	-0.005269	0.682261	0.999628	0.198438	0.174389	Control
B cells	NK	ADAM10^TSPAN14	ADAM10	TSPAN14	ADAM10	TSPAN14	0.404116	0.686128	0.999628	0.274513	0.234848	-1.15741	0.247107	0.693209	0.324614	0.245675	-0.376645	0.466617	0.846418	0.299564	0.240262	Combo	ADAM10	TSPAN14	ADAM10	TSPAN14	0.404116	0.686128	0.999628	0.258906	0.239437	-1.15741	0.247107	0.693209	0.361515	0.26649	-0.376645	0.466617	0.846418	0.31021	0.252963	Control
B cells	NK	ADAM10^TSPAN17	ADAM10	TSPAN17	ADAM10	TSPAN17	0.404116	0.686128	0.999628	0.274513	0.234848	-0.652859	0.513847		0.106867	0.0874938	-0.124372	0.599987	0.999628	0.19069	0.161171	Combo	ADAM10	TSPAN17	ADAM10	TSPAN17	0.404116	0.686128	0.999628	0.258906	0.239437	-0.652859	0.513847		0.1145	0.0907481	-0.124372	0.599987	0.999628	0.186703	0.165092	Control
B cells	NK	ADAM10^TSPAN5	ADAM10	TSPAN5	ADAM10	TSPAN5	0.404116	0.686128	0.999628	0.274513	0.234848	-0.39251	0.694682		0.114708	0.0929313	0.00580306	0.690405	0.999628	0.19461	0.16389	Combo	ADAM10	TSPAN5	ADAM10	TSPAN5	0.404116	0.686128	0.999628	0.258906	0.239437	-0.39251	0.694682		0.127211	0.1027	0.00580306	0.690405	0.999628	0.193058	0.171068	Control
B cells	NK	ADAM17^ITGA5	ADAM17	ITGA5	ADAM17	ITGA5	-1.55525	0.119886	0.999628	0.17414	0.166667	-1.75658	0.0789891	0.450058	0.19266	0.139891	-1.65592	0.0994375	0.724843	0.1834	0.153279	Combo	ADAM17	ITGA5	ADAM17	ITGA5	-1.55525	0.119886	0.999628	0.306858	0.28169	-1.75658	0.0789891	0.450058	0.268362	0.189907	-1.65592	0.0994375	0.724843	0.28761	0.235799	Control
B cells	NK	ADAM17^ITGB1	ADAM17	ITGB1	ADAM17	ITGB1	-1.55525	0.119886	0.999628	0.17414	0.166667	-1.88382	0.0595894	0.389509	0.842401	0.545724	-1.71954	0.0897377	0.694569	0.50827	0.356195	Combo	ADAM17	ITGB1	ADAM17	ITGB1	-1.55525	0.119886	0.999628	0.306858	0.28169	-1.88382	0.0595894	0.389509	1.00869	0.614431	-1.71954	0.0897377	0.694569	0.657775	0.448061	Control
B cells	NK	ADAM17^NOTCH1	ADAM17	NOTCH1	ADAM17	NOTCH1	-1.55525	0.119886	0.999628	0.17414	0.166667	-1.29474	0.195409		0.102487	0.0835393	-1.425	0.157648	0.999628	0.138314	0.125103	Combo	ADAM17	NOTCH1	ADAM17	NOTCH1	-1.55525	0.119886	0.999628	0.306858	0.28169	-1.29474	0.195409		0.121023	0.0951749	-1.425	0.157648	0.999628	0.21394	0.188432	Control
B cells	NK	ADAM17^RHBDF2	ADAM17	RHBDF2	ADAM17	RHBDF2	-1.55525	0.119886	0.999628	0.17414	0.166667	-2.34102	0.0192311		0.164718	0.126545	-1.94814	0.0695585	0.999628	0.169429	0.146606	Combo	ADAM17	RHBDF2	ADAM17	RHBDF2	-1.55525	0.119886	0.999628	0.306858	0.28169	-2.34102	0.0192311		0.207733	0.153165	-1.94814	0.0695585	0.999628	0.257296	0.217428	Control
B cells	NK	ADAM28^ITGA4	ADAM28	ITGA4	ADAM28	ITGA4	-1.00672	0.314069	0.999628	0.778132	0.575758	-1.64592	0.0997799	0.500985	0.495997	0.349975	-1.32632	0.206924	0.750306	0.637065	0.462866	Combo	ADAM28	ITGA4	ADAM28	ITGA4	-1.00672	0.314069	0.999628	0.881065	0.605634	-1.64592	0.0997799	0.500985	0.647698	0.439575	-1.32632	0.206924	0.750306	0.764381	0.522604	Control
B cells	NK	AFDN^EPHB6	AFDN	EPHB6	AFDN	EPHB6	1.68909	0.0912014	0.999628	0.296681	0.265152	-0.59072	0.554708		0.0297709	0.0257044	0.549187	0.322955	0.999628	0.163226	0.145428	Combo	AFDN	EPHB6	AFDN	EPHB6	1.68909	0.0912014	0.999628	0.15384	0.15493	-0.59072	0.554708		0.0362393	0.0296591	0.549187	0.322955	0.999628	0.0950398	0.0922944	Control
B cells	NK	APP^AGER	APP	AGER	APP	AGER	0.142395	0.886768	0.999628	0.324693	0.295455	0.824567	0.409617		0.0283887	0.0227385	0.483481	0.648193	0.999628	0.176541	0.159097	Combo	APP	AGER	APP	AGER	0.142395	0.886768	0.999628	0.247911	0.21831	0.824567	0.409617		0.0227686	0.0181496	0.483481	0.648193	0.999628	0.13534	0.11823	Control
B cells	NK	APP^CD74	APP	CD74	APP	CD74	0.142395	0.886768	0.999628	0.324693	0.295455	-2.36156	0.018198	0.214021	1.70941	0.826001	-1.10958	0.452483	0.606825	1.01705	0.560728	Combo	APP	CD74	APP	CD74	0.142395	0.886768	0.999628	0.247911	0.21831	-2.36156	0.018198	0.214021	2.02351	0.892873	-1.10958	0.452483	0.606825	1.13571	0.555591	Control
B cells	NK	APP^LRP10	APP	LRP10	APP	LRP10	0.142395	0.886768	0.999628	0.324693	0.295455	-0.377663	0.705681	0.944714	0.686874	0.482452	-0.117634	0.796224	0.972171	0.505783	0.388953	Combo	APP	LRP10	APP	LRP10	0.142395	0.886768	0.999628	0.247911	0.21831	-0.377663	0.705681	0.944714	0.712533	0.497123	-0.117634	0.796224	0.972171	0.480222	0.357716	Control
B cells	NK	APP^NCSTN	APP	NCSTN	APP	NCSTN	0.142395	0.886768	0.999628	0.324693	0.295455	1.23819	0.215644		0.201172	0.158675	0.690295	0.551206	0.999628	0.262933	0.227065	Combo	APP	NCSTN	APP	NCSTN	0.142395	0.886768	0.999628	0.247911	0.21831	1.23819	0.215644		0.161778	0.12749	0.690295	0.551206	0.999628	0.204844	0.1729	Control
B cells	NK	APP^NOTCH2	APP	NOTCH2	APP	NOTCH2	0.142395	0.886768	0.999628	0.324693	0.295455	-0.414654	0.678395		0.134077	0.107761	-0.136129	0.782581	0.999628	0.229385	0.201608	Combo	APP	NOTCH2	APP	NOTCH2	0.142395	0.886768	0.999628	0.247911	0.21831	-0.414654	0.678395		0.137969	0.10934	-0.136129	0.782581	0.999628	0.19294	0.163825	Control
B cells	NK	APP^PTGER2	APP	PTGER2	APP	PTGER2	0.142395	0.886768	0.999628	0.324693	0.295455	-0.711486	0.476783		0.277752	0.205141	-0.284545	0.681775	0.999628	0.301223	0.250298	Combo	APP	PTGER2	APP	PTGER2	0.142395	0.886768	0.999628	0.247911	0.21831	-0.711486	0.476783		0.28846	0.205401	-0.284545	0.681775	0.999628	0.268185	0.211855	Control
B cells	NK	ARF1^PLD2	ARF1	PLD2	ARF1	PLD2	-0.937293	0.348608	0.999628	0.915148	0.69697	-0.6823	0.49505		0.0300399	0.0232328	-0.809796	0.421829	0.999628	0.472594	0.360101	Combo	ARF1	PLD2	ARF1	PLD2	-0.937293	0.348608	0.999628	0.933243	0.669014	-0.6823	0.49505		0.0309106	0.0243471	-0.809796	0.421829	0.999628	0.482077	0.346681	Control
B cells	NK	ARF6^SMAP1	ARF6	SMAP1	ARF6	SMAP1	0.428364	0.668386	0.999628	1.2453	0.810606	0.413468	0.679264	0.940782	0.450545	0.331686	0.420916	0.673825	0.970205	0.84792	0.571146	Combo	ARF6	SMAP1	ARF6	SMAP1	0.428364	0.668386	0.999628	1.17599	0.767606	0.413468	0.679264	0.940782	0.410215	0.298362	0.420916	0.673825	0.970205	0.793104	0.532984	Control
B cells	NK	ARPC5^ADRB2	ARPC5	ADRB2	ARPC5	ADRB2	0.217958	0.827462	0.999628	0.868472	0.628788	0.698924	0.4846	0.851944	0.384203	0.26693	0.458441	0.656031	0.925786	0.626337	0.447859	Combo	ARPC5	ADRB2	ARPC5	ADRB2	0.217958	0.827462	0.999628	0.818556	0.605634	0.698924	0.4846	0.851944	0.341667	0.239929	0.458441	0.656031	0.925786	0.580112	0.422781	Control
B cells	NK	B2M^KIR2DL1	B2M	KIR2DL1	B2M	KIR2DL1	0.517769	0.604619	0.999628	4.48689	1	-0.400849	0.688531		0.227722	0.145329	0.0584599	0.646575	0.999628	2.35731	0.572664	Combo	B2M	KIR2DL1	B2M	KIR2DL1	0.517769	0.604619	0.999628	4.42578	1	-0.400849	0.688531		0.235855	0.146525	0.0584599	0.646575	0.999628	2.33082	0.573263	Control
B cells	NK	B2M^KIR2DL3	B2M	KIR2DL3	B2M	KIR2DL3	0.517769	0.604619	0.999628	4.48689	1	-1.81612	0.0693526	0.423189	0.25907	0.16609	-0.649173	0.336986	0.711409	2.37298	0.583045	Combo	B2M	KIR2DL3	B2M	KIR2DL3	0.517769	0.604619	0.999628	4.42578	1	-1.81612	0.0693526	0.423189	0.318209	0.193448	-0.649173	0.336986	0.711409	2.37199	0.596724	Control
B cells	NK	B2M^KIR3DL1	B2M	KIR3DL1	B2M	KIR3DL1	0.517769	0.604619	0.999628	4.48689	1	-0.939736	0.347353	0.770769	0.452617	0.268908	-0.210984	0.475986	0.885198	2.46975	0.634454	Combo	B2M	KIR3DL1	B2M	KIR3DL1	0.517769	0.604619	0.999628	4.42578	1	-0.939736	0.347353	0.770769	0.482284	0.267818	-0.210984	0.475986	0.885198	2.45403	0.633909	Control
B cells	NK	B2M^KLRC1	B2M	KLRC1	B2M	KLRC1	0.517769	0.604619	0.999628	4.48689	1	-2.31342	0.0206997	0.22867	0.605554	0.32526	-0.897824	0.31266	0.614149	2.54622	0.66263	Combo	B2M	KLRC1	B2M	KLRC1	0.517769	0.604619	0.999628	4.42578	1	-2.31342	0.0206997	0.22867	0.849404	0.395308	-0.897824	0.31266	0.614149	2.63759	0.697654	Control
B cells	NK	B2M^KLRC2	B2M	KLRC2	B2M	KLRC2	0.517769	0.604619	0.999628	4.48689	1	-1.49674	0.13446	0.57323	0.689993	0.405339	-0.489487	0.36954	0.786429	2.58844	0.702669	Combo	B2M	KLRC2	B2M	KLRC2	0.517769	0.604619	0.999628	4.42578	1	-1.49674	0.13446	0.57323	0.886131	0.479858	-0.489487	0.36954	0.786429	2.65595	0.739929	Control
B cells	NK	B2M^KLRD1	B2M	KLRD1	B2M	KLRD1	0.517769	0.604619	0.999628	4.48689	1	-3.65377	0.000258422	0.0126996	1.52329	0.784973	-1.568	0.302439	0.506164	3.00509	0.892486	Combo	B2M	KLRD1	B2M	KLRD1	0.517769	0.604619	0.999628	4.42578	1	-3.65377	0.000258422	0.0126996	1.82455	0.862771	-1.568	0.302439	0.506164	3.12516	0.931386	Control
B cells	NK	BAG6^NCR3	BAG6	NCR3	BAG6	NCR3	0.26458	0.791333	0.999628	0.391113	0.363636	-1.64218			0.0844389	0.0677212	-0.688799	0.791333	0.999628	0.237776	0.215679	Combo	BAG6	NCR3	BAG6	NCR3	0.26458	0.791333	0.999628	0.397171	0.352113	-1.64218			0.266728	0.184595	-0.688799	0.791333	0.999628	0.331949	0.268354	Control
B cells	NK	BSG^SLC16A1	BSG	SLC16A1	BSG	SLC16A1	-0.0877146	0.930104	0.999628	0.555048	0.477273	1.10768	0.268001		0.0300114	0.0247158	0.509981	0.599052	0.999628	0.29253	0.250994	Combo	BSG	SLC16A1	BSG	SLC16A1	-0.0877146	0.930104	0.999628	0.527971	0.457746	1.10768	0.268001		0.0222919	0.0172643	0.509981	0.599052	0.999628	0.275132	0.237505	Control
B cells	NK	BSG^SLC16A7	BSG	SLC16A7	BSG	SLC16A7	-0.0877146	0.930104	0.999628	0.555048	0.477273	-0.575258	0.565117		0.171429	0.131488	-0.331486	0.74761	0.999628	0.363238	0.30438	Combo	BSG	SLC16A7	BSG	SLC16A7	-0.0877146	0.930104	0.999628	0.527971	0.457746	-0.575258	0.565117		0.192703	0.152722	-0.331486	0.74761	0.999628	0.360337	0.305234	Control
B cells	NK	CALM1^FAS	CALM1	FAS	CALM1	FAS	2.58664	0.00969172	0.999628	1.60219	0.901515	-0.563034	0.573412		0.0899414	0.0726644	1.0118	0.291552	0.999628	0.846066	0.48709	Combo	CALM1	FAS	CALM1	FAS	2.58664	0.00969172	0.999628	1.20678	0.795775	-0.563034	0.573412		0.0944746	0.0743692	1.0118	0.291552	0.999628	0.650629	0.435072	Control
B cells	NK	CALM1^PTPRA	CALM1	PTPRA	CALM1	PTPRA	2.58664	0.00969172	0.999628	1.60219	0.901515	-0.0624262	0.950223	0.998365	0.62043	0.435986	1.26211	0.479958	0.998997	1.11131	0.668751	Combo	CALM1	PTPRA	CALM1	PTPRA	2.58664	0.00969172	0.999628	1.20678	0.795775	-0.0624262	0.950223	0.998365	0.580509	0.408588	1.26211	0.479958	0.998997	0.893646	0.602181	Control
B cells	NK	CALR^ITGAV	CALR	ITGAV	CALR	ITGAV	-2.22358	0.0261765	0.999628	0.701077	0.55303	-1.24648	0.212589		0.0459901	0.0370737	-1.73503	0.119383	0.999628	0.373534	0.295052	Combo	CALR	ITGAV	CALR	ITGAV	-2.22358	0.0261765	0.999628	1.00835	0.640845	-1.24648	0.212589		0.0516451	0.0411687	-1.73503	0.119383	0.999628	0.529997	0.341007	Control
B cells	NK	CCL4^CCR1	CCL4	CCR1	CCL4	CCR1	1.19542	0.231921	0.999628	0.177082	0.136364	0.064747	0.948375		0.0376285	0.0311419	0.630086	0.590148	0.999628	0.107355	0.0837528	Combo	CCL4	CCR1	CCL4	CCR1	1.19542	0.231921	0.999628	0.0804972	0.0492958	0.064747	0.948375		0.0509759	0.0429394	0.630086	0.590148	0.999628	0.0657365	0.0461176	Control
B cells	NK	CCL4^CCR5	CCL4	CCR5	CCL4	CCR5	1.19542	0.231921	0.999628	0.177082	0.136364	-1.61601	0.106092		0.0186765	0.0153238	-0.210293	0.169007	0.999628	0.0978792	0.0758437	Combo	CCL4	CCR5	CCL4	CCR5	1.19542	0.231921	0.999628	0.0804972	0.0492958	-1.61601	0.106092		0.0341688	0.0270031	-0.210293	0.169007	0.999628	0.057333	0.0381494	Control
B cells	NK	CCL5^CCR1	CCL5	CCR1	CCL5	CCR1	1.30516	0.19184	0.999628	0.326967	0.174242	0.064747	0.948375		0.0376285	0.0311419	0.684951	0.570108	0.999628	0.182298	0.102692	Combo	CCL5	CCR1	CCL5	CCR1	1.30516	0.19184	0.999628	0.186628	0.119718	0.064747	0.948375		0.0509759	0.0429394	0.684951	0.570108	0.999628	0.118802	0.0813288	Control
B cells	NK	CCL5^CCR5	CCL5	CCR5	CCL5	CCR5	1.30516	0.19184	0.999628	0.326967	0.174242	-1.61601	0.106092		0.0186765	0.0153238	-0.155428	0.148966	0.999628	0.172822	0.0947831	Combo	CCL5	CCR5	CCL5	CCR5	1.30516	0.19184	0.999628	0.186628	0.119718	-1.61601	0.106092		0.0341688	0.0270031	-0.155428	0.148966	0.999628	0.110398	0.0733607	Control
B cells	NK	CCL5^CCRL2	CCL5	CCRL2	CCL5	CCRL2	1.30516	0.19184	0.999628	0.326967	0.174242	-1.65658	0.0976039		0.0562536	0.0474543	-0.175714	0.144722	0.999628	0.19161	0.110848	Combo	CCL5	CCRL2	CCL5	CCRL2	1.30516	0.19184	0.999628	0.186628	0.119718	-1.65658	0.0976039		0.0805313	0.0659584	-0.175714	0.144722	0.999628	0.13358	0.0928383	Control
B cells	NK	CCL5^CXCR3	CCL5	CXCR3	CCL5	CXCR3	1.30516	0.19184	0.999628	0.326967	0.174242	-1.36397	0.172576	0.628149	0.807615	0.47998	-0.0294083	0.182208	0.813889	0.567291	0.327111	Combo	CCL5	CXCR3	CCL5	CXCR3	1.30516	0.19184	0.999628	0.186628	0.119718	-1.36397	0.172576	0.628149	1.0493	0.594511	-0.0294083	0.182208	0.813889	0.617964	0.357115	Control
B cells	NK	CD22^PTPRC	CD22	PTPRC	CD22	PTPRC	-1.36776	0.171386	0.999628	0.283038	0.227273	-3.52701	0.000420275	0.0175499	2.38566	0.967375	-2.44739	0.0859033	0.508589	1.33435	0.597324	Combo	CD22	PTPRC	CD22	PTPRC	-1.36776	0.171386	0.999628	0.429964	0.330986	-3.52701	0.000420275	0.0175499	2.66753	0.990261	-2.44739	0.0859033	0.508589	1.54874	0.660624	Control
B cells	NK	CD48^CD2	CD48	CD2	CD48	CD2	-0.492291	0.622513	0.999628	0.876759	0.628788	-1.84218	0.0654494	0.409356	0.646258	0.383589	-1.16723	0.343981	0.704492	0.761509	0.506188	Combo	CD48	CD2	CD48	CD2	-0.492291	0.622513	0.999628	0.969158	0.676056	-1.84218	0.0654494	0.409356	0.803311	0.459053	-1.16723	0.343981	0.704492	0.886235	0.567555	Control
B cells	NK	CD48^CD244	CD48	CD244	CD48	CD244	-0.492291	0.622513	0.999628	0.876759	0.628788	-3.60932	0.000307004	0.0145668	0.275008	0.212061	-2.0508	0.31141	0.507097	0.575884	0.420425	Combo	CD48	CD244	CD48	CD244	-0.492291	0.622513	0.999628	0.969158	0.676056	-3.60932	0.000307004	0.0145668	0.401412	0.299247	-2.0508	0.31141	0.507097	0.685285	0.487652	Control
B cells	NK	CD55^ADGRE5	CD55	ADGRE5	CD55	ADGRE5	-0.22897	0.818892	0.999628	0.692209	0.545455	-3.38501	0.000711762	0.0254386	0.516734	0.368759	-1.80699	0.409802	0.512533	0.604471	0.457107	Combo	CD55	ADGRE5	CD55	ADGRE5	-0.22897	0.818892	0.999628	0.77596	0.56338	-3.38501	0.000711762	0.0254386	0.715506	0.4834	-1.80699	0.409802	0.512533	0.745733	0.52339	Control
B cells	NK	CD58^CD2	CD58	CD2	CD58	CD2	0.869229	0.384722	0.999628	0.280135	0.265152	-1.84218	0.0654494	0.409356	0.646258	0.383589	-0.486474	0.225086	0.704492	0.463197	0.32437	Combo	CD58	CD2	CD58	CD2	0.869229	0.384722	0.999628	0.205564	0.190141	-1.84218	0.0654494	0.409356	0.803311	0.459053	-0.486474	0.225086	0.704492	0.504438	0.324597	Control
B cells	NK	CD59^CD2	CD59	CD2	CD59	CD2	0.418419	0.675641	0.999628	0.265853	0.234848	-1.84218	0.0654494	0.409356	0.646258	0.383589	-0.711879	0.370545	0.704492	0.456056	0.309219	Combo	CD59	CD2	CD59	CD2	0.418419	0.675641	0.999628	0.22598	0.211268	-1.84218	0.0654494	0.409356	0.803311	0.459053	-0.711879	0.370545	0.704492	0.514646	0.33516	Control
B cells	NK	CD70^CD27	CD70	CD27	CD70	CD27	-0.829139	0.407026	0.999628	0.232813	0.189394	-0.80794	0.419125		0.053863	0.0430054	-0.818539	0.413076	0.999628	0.143338	0.1162	Combo	CD70	CD27	CD70	CD27	-0.829139	0.407026	0.999628	0.300783	0.239437	-0.80794	0.419125		0.0885663	0.0655157	-0.818539	0.413076	0.999628	0.194675	0.152476	Control
B cells	NK	CD99^CD81	CD99	CD81	CD99	CD81	0.192094	0.847668	0.999628	1.1636	0.734848	0.0453279	0.963846	0.998365	1.60468	0.857637	0.118711	0.905757	0.998997	1.38414	0.796243	Combo	CD99	CD81	CD99	CD81	0.192094	0.847668	0.999628	1.03518	0.697183	0.0453279	0.963846	0.998365	1.60052	0.855246	0.118711	0.905757	0.998997	1.31785	0.776214	Control
B cells	NK	CD99^CD99L2	CD99	CD99L2	CD99	CD99L2	0.192094	0.847668	0.999628	1.1636	0.734848	0.713299	0.475661		0.0735153	0.0593178	0.452696	0.661665	0.999628	0.618557	0.397083	Combo	CD99	CD99L2	CD99	CD99L2	0.192094	0.847668	0.999628	1.03518	0.697183	0.713299	0.475661		0.0569939	0.0464807	0.452696	0.661665	0.999628	0.546087	0.371832	Control
B cells	NK	CD99^PILRB	CD99	PILRB	CD99	PILRB	0.192094	0.847668	0.999628	1.1636	0.734848	-2.00715	0.0447339		0.218637	0.169056	-0.907527	0.446201	0.999628	0.691118	0.451952	Combo	CD99	PILRB	CD99	PILRB	0.192094	0.847668	0.999628	1.03518	0.697183	-2.00715	0.0447339		0.342302	0.254095	-0.907527	0.446201	0.999628	0.688741	0.475639	Control
B cells	NK	CLEC2B^KLRF1	CLEC2B	KLRF1	CLEC2B	KLRF1	0.63393	0.526126	0.999628	0.39811	0.318182	-1.45018	0.147008	0.60114	0.730882	0.463668	-0.408125	0.336567	0.800384	0.564496	0.390925	Combo	CLEC2B	KLRF1	CLEC2B	KLRF1	0.63393	0.526126	0.999628	0.295722	0.21831	-1.45018	0.147008	0.60114	0.836897	0.505976	-0.408125	0.336567	0.800384	0.56631	0.362143	Control
B cells	NK	CLEC2D^KLRB1	CLEC2D	KLRB1	CLEC2D	KLRB1	-0.533443	0.593727	0.999628	0.580282	0.44697	-2.8586	0.00425519	0.0792362	1.4478	0.723183	-1.69602	0.298991	0.539432	1.01404	0.585077	Combo	CLEC2D	KLRB1	CLEC2D	KLRB1	-0.533443	0.593727	0.999628	0.685489	0.485915	-2.8586	0.00425519	0.0792362	2.02092	0.851704	-1.69602	0.298991	0.539432	1.3532	0.66881	Control
B cells	NK	COL9A3^CD44	COL9A3	CD44	COL9A3	CD44	-0.238339	0.811618	0.999628	0.26033	0.219697	-2.16767	0.030184	0.284474	1.05279	0.64261	-1.203	0.420901	0.642051	0.656559	0.431153	Combo	COL9A3	CD44	COL9A3	CD44	-0.238339	0.811618	0.999628	0.272335	0.225352	-2.16767	0.030184	0.284474	1.24124	0.697211	-1.203	0.420901	0.642051	0.756786	0.461282	Control
B cells	NK	COL9A3^ITGA1_ITGB1	COL9A3	ITGB1	COL9A3	ITGA1_ITGB1	-0.238339	0.811618	0.999628	0.26033	0.219697	-1.88382	0.0595894	0.389509	0.842401	0.545724	-1.06108	0.435604	0.694569	0.551365	0.382711	Combo	COL9A3	ITGB1	COL9A3	ITGA1_ITGB1	-0.238339	0.811618	0.999628	0.272335	0.225352	-1.88382	0.0595894	0.389509	1.00869	0.614431	-1.06108	0.435604	0.694569	0.640513	0.419892	Control
B cells	NK	COL9A3^ITGA2_ITGB1	COL9A3	ITGB1	COL9A3	ITGA2_ITGB1	-0.238339	0.811618	0.999628	0.26033	0.219697	-1.88382	0.0595894	0.389509	0.842401	0.545724	-1.06108	0.435604	0.694569	0.551365	0.382711	Combo	COL9A3	ITGB1	COL9A3	ITGA2_ITGB1	-0.238339	0.811618	0.999628	0.272335	0.225352	-1.88382	0.0595894	0.389509	1.00869	0.614431	-1.06108	0.435604	0.694569	0.640513	0.419892	Control
B cells	NK	COL9A3^ITGA3_ITGB1	COL9A3	ITGB1	COL9A3	ITGA3_ITGB1	-0.238339	0.811618	0.999628	0.26033	0.219697	-1.88382	0.0595894	0.389509	0.842401	0.545724	-1.06108	0.435604	0.694569	0.551365	0.382711	Combo	COL9A3	ITGB1	COL9A3	ITGA3_ITGB1	-0.238339	0.811618	0.999628	0.272335	0.225352	-1.88382	0.0595894	0.389509	1.00869	0.614431	-1.06108	0.435604	0.694569	0.640513	0.419892	Control
B cells	NK	COL9A3^ITGA9_ITGB1	COL9A3	ITGB1	COL9A3	ITGA9_ITGB1	-0.238339	0.811618	0.999628	0.26033	0.219697	-1.88382	0.0595894	0.389509	0.842401	0.545724	-1.06108	0.435604	0.694569	0.551365	0.382711	Combo	COL9A3	ITGB1	COL9A3	ITGA9_ITGB1	-0.238339	0.811618	0.999628	0.272335	0.225352	-1.88382	0.0595894	0.389509	1.00869	0.614431	-1.06108	0.435604	0.694569	0.640513	0.419892	Control
B cells	NK	COPA^CD74	COPA	CD74	COPA	CD74	-0.0798366	0.936367	0.999628	0.375146	0.371212	-2.36156	0.018198	0.214021	1.70941	0.826001	-1.2207	0.477283	0.606825	1.04228	0.598607	Combo	COPA	CD74	COPA	CD74	-0.0798366	0.936367	0.999628	0.395536	0.373239	-2.36156	0.018198	0.214021	2.02351	0.892873	-1.2207	0.477283	0.606825	1.20952	0.633056	Control
B cells	NK	FABP5^RXRA	FABP5	RXRA	FABP5	RXRA	-3.65177	0.000260438	0.235123	0.25433	0.219697	-0.67933	0.496929		0.0916798	0.0741473	-2.16555	0.248595	0.235123	0.173005	0.146922	Combo	FABP5	RXRA	FABP5	RXRA	-3.65177	0.000260438	0.235123	0.42958	0.288732	-0.67933	0.496929		0.121246	0.0982736	-2.16555	0.248595	0.235123	0.275413	0.193503	Control
B cells	NK	FAM3C^ADGRG5	FAM3C	ADGRG5	FAM3C	ADGRG5	0.0589324	0.953006	0.999628	0.424629	0.356061	-1.93946	0.0524454		0.0791635	0.0608008	-0.940264	0.502726	0.999628	0.251896	0.208431	Combo	FAM3C	ADGRG5	FAM3C	ADGRG5	0.0589324	0.953006	0.999628	0.40751	0.34507	-1.93946	0.0524454		0.10857	0.0832227	-0.940264	0.502726	0.999628	0.25804	0.214147	Control
B cells	NK	FAM3C^CLEC2D	FAM3C	CLEC2D	FAM3C	CLEC2D	0.0589324	0.953006	0.999628	0.424629	0.356061	-2.83989	0.00451289	0.0827965	0.375489	0.273356	-1.39048	0.478759	0.541212	0.400059	0.314709	Combo	FAM3C	CLEC2D	FAM3C	CLEC2D	0.0589324	0.953006	0.999628	0.40751	0.34507	-2.83989	0.00451289	0.0827965	0.445018	0.314298	-1.39048	0.478759	0.541212	0.426264	0.329684	Control
B cells	NK	FAM3C^KIR2DL3	FAM3C	KIR2DL3	FAM3C	KIR2DL3	0.0589324	0.953006	0.999628	0.424629	0.356061	-1.81612	0.0693526	0.423189	0.25907	0.16609	-0.878592	0.511179	0.711409	0.341849	0.261075	Combo	FAM3C	KIR2DL3	FAM3C	KIR2DL3	0.0589324	0.953006	0.999628	0.40751	0.34507	-1.81612	0.0693526	0.423189	0.318209	0.193448	-0.878592	0.511179	0.711409	0.36286	0.269259	Control
B cells	NK	FAM3C^LAMP1	FAM3C	LAMP1	FAM3C	LAMP1	0.0589324	0.953006	0.999628	0.424629	0.356061	0.315087	0.752696	0.951716	0.732654	0.50519	0.18701	0.852851	0.975672	0.578641	0.430625	Combo	FAM3C	LAMP1	FAM3C	LAMP1	0.0589324	0.953006	0.999628	0.40751	0.34507	0.315087	0.752696	0.951716	0.660227	0.45861	0.18701	0.852851	0.975672	0.533868	0.40184	Control
B cells	NK	GNAI2^ADCY7	GNAI2	ADCY7	GNAI2	ADCY7	0.365511	0.71473	0.999628	1.23333	0.795455	-2.31744	0.0204798		0.194385	0.151755	-0.975964	0.367605	0.999628	0.713856	0.473605	Combo	GNAI2	ADCY7	GNAI2	ADCY7	0.365511	0.71473	0.999628	1.21919	0.823944	-2.31744	0.0204798		0.252228	0.19212	-0.975964	0.367605	0.999628	0.735707	0.508032	Control
B cells	NK	GNAI2^ADCY9	GNAI2	ADCY9	GNAI2	ADCY9	0.365511	0.71473	0.999628	1.23333	0.795455	0.0913558	0.92721		0.0564365	0.0459713	0.228434	0.82097	0.999628	0.644881	0.420713	Combo	GNAI2	ADCY9	GNAI2	ADCY9	0.365511	0.71473	0.999628	1.21919	0.823944	0.0913558	0.92721		0.0478906	0.0380699	0.228434	0.82097	0.999628	0.633539	0.431007	Control
B cells	NK	GNAI2^CCR5	GNAI2	CCR5	GNAI2	CCR5	0.365511	0.71473	0.999628	1.23333	0.795455	-1.61601	0.106092		0.0186765	0.0153238	-0.625249	0.410411	0.999628	0.626001	0.405389	Combo	GNAI2	CCR5	GNAI2	CCR5	0.365511	0.71473	0.999628	1.21919	0.823944	-1.61601	0.106092		0.0341688	0.0270031	-0.625249	0.410411	0.999628	0.626678	0.425473	Control
B cells	NK	GNAI2^CXCR2	GNAI2	CXCR2	GNAI2	CXCR2	0.365511	0.71473	0.999628	1.23333	0.795455	-1.02752	0.304174		0.0396453	0.0296589	-0.331006	0.509452	0.999628	0.636486	0.412557	Combo	GNAI2	CXCR2	GNAI2	CXCR2	0.365511	0.71473	0.999628	1.21919	0.823944	-1.02752	0.304174		0.0482556	0.0349712	-0.331006	0.509452	0.999628	0.633721	0.429457	Control
B cells	NK	GNAI2^CXCR3	GNAI2	CXCR3	GNAI2	CXCR3	0.365511	0.71473	0.999628	1.23333	0.795455	-1.36397	0.172576	0.628149	0.807615	0.47998	-0.49923	0.443653	0.813889	1.02047	0.637717	Combo	GNAI2	CXCR3	GNAI2	CXCR3	0.365511	0.71473	0.999628	1.21919	0.823944	-1.36397	0.172576	0.628149	1.0493	0.594511	-0.49923	0.443653	0.813889	1.13424	0.709227	Control
B cells	NK	GNAI2^F2R	GNAI2	F2R	GNAI2	F2R	0.365511	0.71473	0.999628	1.23333	0.795455	-0.541682	0.588037	0.90367	0.660666	0.438458	-0.0880854	0.651384	0.951649	0.946996	0.616956	Combo	GNAI2	F2R	GNAI2	F2R	0.365511	0.71473	0.999628	1.21919	0.823944	-0.541682	0.588037	0.90367	0.677783	0.442674	-0.0880854	0.651384	0.951649	0.948485	0.633309	Control
B cells	NK	GNAI2^IGF1R	GNAI2	IGF1R	GNAI2	IGF1R	0.365511	0.71473	0.999628	1.23333	0.795455	0.639169	0.522713		0.101747	0.0790905	0.50234	0.618721	0.999628	0.667536	0.437273	Combo	GNAI2	IGF1R	GNAI2	IGF1R	0.365511	0.71473	0.999628	1.21919	0.823944	0.639169	0.522713		0.0869478	0.0690571	0.50234	0.618721	0.999628	0.653067	0.4465	Control
B cells	NK	GNAI2^S1PR1	GNAI2	S1PR1	GNAI2	S1PR1	0.365511	0.71473	0.999628	1.23333	0.795455	-0.555562	0.57851	0.899454	0.481296	0.31735	-0.0950252	0.64662	0.949541	0.857311	0.556403	Combo	GNAI2	S1PR1	GNAI2	S1PR1	0.365511	0.71473	0.999628	1.21919	0.823944	-0.555562	0.57851	0.899454	0.481656	0.300133	-0.0950252	0.64662	0.949541	0.850421	0.562038	Control
B cells	NK	GNAI2^S1PR4	GNAI2	S1PR4	GNAI2	S1PR4	0.365511	0.71473	0.999628	1.23333	0.795455	-1.23113	0.218273	0.662281	0.5986	0.426594	-0.43281	0.466502	0.830954	0.915963	0.611024	Combo	GNAI2	S1PR4	GNAI2	S1PR4	0.365511	0.71473	0.999628	1.21919	0.823944	-1.23113	0.218273	0.662281	0.609746	0.430279	-0.43281	0.466502	0.830954	0.914466	0.627111	Control
B cells	NK	GNAI2^S1PR5	GNAI2	S1PR5	GNAI2	S1PR5	0.365511	0.71473	0.999628	1.23333	0.795455	-0.655665	0.51204	0.869836	0.532017	0.347009	-0.145077	0.613385	0.934732	0.882672	0.571232	Combo	GNAI2	S1PR5	GNAI2	S1PR5	0.365511	0.71473	0.999628	1.21919	0.823944	-0.655665	0.51204	0.869836	0.545319	0.354139	-0.145077	0.613385	0.934732	0.882253	0.589041	Control
B cells	NK	GNAS^ADCY7	GNAS	ADCY7	GNAS	ADCY7	-0.850691	0.394941	0.999628	1.85379	0.962121	-2.31744	0.0204798		0.194385	0.151755	-1.58406	0.20771	0.999628	1.02409	0.556938	Combo	GNAS	ADCY7	GNAS	ADCY7	-0.850691	0.394941	0.999628	2.03482	0.978873	-2.31744	0.0204798		0.252228	0.19212	-1.58406	0.20771	0.999628	1.14352	0.585497	Control
B cells	NK	GNAS^ADCY9	GNAS	ADCY9	GNAS	ADCY9	-0.850691	0.394941	0.999628	1.85379	0.962121	0.0913558	0.92721		0.0564365	0.0459713	-0.379667	0.661076	0.999628	0.955111	0.504046	Combo	GNAS	ADCY9	GNAS	ADCY9	-0.850691	0.394941	0.999628	2.03482	0.978873	0.0913558	0.92721		0.0478906	0.0380699	-0.379667	0.661076	0.999628	1.04135	0.508472	Control
B cells	NK	GNAS^ADRB2	GNAS	ADRB2	GNAS	ADRB2	-0.850691	0.394941	0.999628	1.85379	0.962121	0.698924	0.4846	0.851944	0.384203	0.26693	-0.0758834	0.43977	0.925786	1.11899	0.614526	Combo	GNAS	ADRB2	GNAS	ADRB2	-0.850691	0.394941	0.999628	2.03482	0.978873	0.698924	0.4846	0.851944	0.341667	0.239929	-0.0758834	0.43977	0.925786	1.18824	0.609401	Control
B cells	NK	GNAS^PTGDR	GNAS	PTGDR	GNAS	PTGDR	-0.850691	0.394941	0.999628	1.85379	0.962121	-0.933386	0.350621	0.770769	0.490887	0.35393	-0.892039	0.372781	0.885198	1.17234	0.658026	Combo	GNAS	PTGDR	GNAS	PTGDR	-0.850691	0.394941	0.999628	2.03482	0.978873	-0.933386	0.350621	0.770769	0.552677	0.384683	-0.892039	0.372781	0.885198	1.29375	0.681778	Control
B cells	NK	GPI^AMFR	GPI	AMFR	GPI	AMFR	-0.270914	0.786457	0.999628	0.431161	0.393939	1.50304	0.132827		0.195156	0.157192	0.616066	0.459642	0.999628	0.313159	0.275566	Combo	GPI	AMFR	GPI	AMFR	-0.270914	0.786457	0.999628	0.474356	0.408451	1.50304	0.132827		0.149203	0.119965	0.616066	0.459642	0.999628	0.311779	0.264208	Control
B cells	NK	GRN^TNFRSF1A	GRN	TNFRSF1A	GRN	TNFRSF1A	-0.65069	0.515246	0.999628	0.783445	0.598485	-1.08985	0.27578	0.721729	0.511028	0.373702	-0.870269	0.395513	0.860679	0.647237	0.486094	Combo	GRN	TNFRSF1A	GRN	TNFRSF1A	-0.65069	0.515246	0.999628	0.773501	0.56338	-1.08985	0.27578	0.721729	0.533369	0.379371	-0.870269	0.395513	0.860679	0.653435	0.471376	Control
B cells	NK	GRN^TNFRSF1B	GRN	TNFRSF1B	GRN	TNFRSF1B	-0.65069	0.515246	0.999628	0.783445	0.598485	-2.78167	0.00540806	0.0956815	0.416749	0.303015	-1.71618	0.260327	0.547655	0.600097	0.45075	Combo	GRN	TNFRSF1B	GRN	TNFRSF1B	-0.65069	0.515246	0.999628	0.773501	0.56338	-2.78167	0.00540806	0.0956815	0.498695	0.344843	-1.71618	0.260327	0.547655	0.636098	0.454112	Control
B cells	NK	GSTP1^TRAF2	GSTP1	TRAF2	GSTP1	TRAF2	0.83524	0.403582	0.999628	1.53827	0.833333	-1.18625	0.235522		0.0948635	0.0761246	-0.175507	0.319552	0.999628	0.816567	0.454729	Combo	GSTP1	TRAF2	GSTP1	TRAF2	0.83524	0.403582	0.999628	1.32418	0.767606	-1.18625	0.235522		0.0991476	0.0787959	-0.175507	0.319552	0.999628	0.711662	0.423201	Control
B cells	NK	HLA-A^APLP2	HLA-A	APLP2	HLA-A	APLP2	0.634173	0.525968	0.999628	3.26454	0.992424	4.13113	3.60985e-05	0.00310447	0.366241	0.274839	2.38265	0.263002	0.501366	1.81539	0.633632	Combo	HLA-A	APLP2	HLA-A	APLP2	0.634173	0.525968	0.999628	3.16981	0.992958	4.13113	3.60985e-05	0.00310447	0.241891	0.183267	2.38265	0.263002	0.501366	1.70585	0.588112	Control
B cells	NK	HLA-A^CD8A	HLA-A	CD8A	HLA-A	CD8A	0.634173	0.525968	0.999628	3.26454	0.992424	-1.05013	0.293659	0.736695	0.34169	0.19822	-0.207978	0.409813	0.868161	1.80311	0.595322	Combo	HLA-A	CD8A	HLA-A	CD8A	0.634173	0.525968	0.999628	3.16981	0.992958	-1.05013	0.293659	0.736695	0.427193	0.235502	-0.207978	0.409813	0.868161	1.7985	0.61423	Control
B cells	NK	HLA-A^CD8B	HLA-A	CD8B	HLA-A	CD8B	0.634173	0.525968	0.999628	3.26454	0.992424	-1.01471	0.310244		0.0398458	0.0271873	-0.190268	0.418106	0.999628	1.65219	0.509806	Combo	HLA-A	CD8B	HLA-A	CD8B	0.634173	0.525968	0.999628	3.16981	0.992958	-1.01471	0.310244		0.040566	0.0287738	-0.190268	0.418106	0.999628	1.60519	0.510866	Control
B cells	NK	HLA-A^KIR2DL1	HLA-A	KIR2DL1	HLA-A	KIR2DL1	0.634173	0.525968	0.999628	3.26454	0.992424	-0.400849	0.688531		0.227722	0.145329	0.116662	0.60725	0.999628	1.74613	0.568876	Combo	HLA-A	KIR2DL1	HLA-A	KIR2DL1	0.634173	0.525968	0.999628	3.16981	0.992958	-0.400849	0.688531		0.235855	0.146525	0.116662	0.60725	0.999628	1.70283	0.569741	Control
B cells	NK	HLA-A^KIR2DL3	HLA-A	KIR2DL3	HLA-A	KIR2DL3	0.634173	0.525968	0.999628	3.26454	0.992424	-1.81612	0.0693526	0.423189	0.25907	0.16609	-0.590971	0.29766	0.711409	1.7618	0.579257	Combo	HLA-A	KIR2DL3	HLA-A	KIR2DL3	0.634173	0.525968	0.999628	3.16981	0.992958	-1.81612	0.0693526	0.423189	0.318209	0.193448	-0.590971	0.29766	0.711409	1.74401	0.593203	Control
B cells	NK	HLA-A^KIR3DL1	HLA-A	KIR3DL1	HLA-A	KIR3DL1	0.634173	0.525968	0.999628	3.26454	0.992424	-0.939736	0.347353	0.770769	0.452617	0.268908	-0.152782	0.43666	0.885198	1.85858	0.630666	Combo	HLA-A	KIR3DL1	HLA-A	KIR3DL1	0.634173	0.525968	0.999628	3.16981	0.992958	-0.939736	0.347353	0.770769	0.482284	0.267818	-0.152782	0.43666	0.885198	1.82604	0.630388	Control
B cells	NK	HLA-A^KIR3DL2	HLA-A	KIR3DL2	HLA-A	KIR3DL2	0.634173	0.525968	0.999628	3.26454	0.992424	-0.934598	0.349995	0.770769	0.34776	0.224913	-0.150213	0.437982	0.885198	1.80615	0.608669	Combo	HLA-A	KIR3DL2	HLA-A	KIR3DL2	0.634173	0.525968	0.999628	3.16981	0.992958	-0.934598	0.349995	0.770769	0.382995	0.244356	-0.150213	0.437982	0.885198	1.7764	0.618657	Control
B cells	NK	HLA-A^LILRB1	HLA-A	LILRB1	HLA-A	LILRB1	0.634173	0.525968	0.999628	3.26454	0.992424	-0.9385	0.347988		0.0606752	0.0474543	-0.152163	0.436978	0.999628	1.66261	0.519939	Combo	HLA-A	LILRB1	HLA-A	LILRB1	0.634173	0.525968	0.999628	3.16981	0.992958	-0.9385	0.347988		0.0688324	0.0500221	-0.152163	0.436978	0.999628	1.61932	0.52149	Control
B cells	NK	HLA-B^CD3D	HLA-B	CD3D	HLA-B	CD3D	0.250176	0.802452	0.999628	3.94294	1	-0.815122	0.415003		0.0951866	0.0622837	-0.282473	0.608727	0.999628	2.01906	0.531142	Combo	HLA-B	CD3D	HLA-B	CD3D	0.250176	0.802452	0.999628	3.92999	1	-0.815122	0.415003		0.0993646	0.061089	-0.282473	0.608727	0.999628	2.01468	0.530544	Control
B cells	NK	HLA-B^CD8A	HLA-B	CD8A	HLA-B	CD8A	0.250176	0.802452	0.999628	3.94294	1	-1.05013	0.293659	0.736695	0.34169	0.19822	-0.399977	0.548055	0.868161	2.14231	0.59911	Combo	HLA-B	CD8A	HLA-B	CD8A	0.250176	0.802452	0.999628	3.92999	1	-1.05013	0.293659	0.736695	0.427193	0.235502	-0.399977	0.548055	0.868161	2.17859	0.617751	Control
B cells	NK	HLA-B^CD8B	HLA-B	CD8B	HLA-B	CD8B	0.250176	0.802452	0.999628	3.94294	1	-1.01471	0.310244		0.0398458	0.0271873	-0.382267	0.556348	0.999628	1.99139	0.513594	Combo	HLA-B	CD8B	HLA-B	CD8B	0.250176	0.802452	0.999628	3.92999	1	-1.01471	0.310244		0.040566	0.0287738	-0.382267	0.556348	0.999628	1.98528	0.514387	Control
B cells	NK	HLA-B^KIR2DL3	HLA-B	KIR2DL3	HLA-B	KIR2DL3	0.250176	0.802452	0.999628	3.94294	1	-1.81612	0.0693526	0.423189	0.25907	0.16609	-0.78297	0.435902	0.711409	2.101	0.583045	Combo	HLA-B	KIR2DL3	HLA-B	KIR2DL3	0.250176	0.802452	0.999628	3.92999	1	-1.81612	0.0693526	0.423189	0.318209	0.193448	-0.78297	0.435902	0.711409	2.1241	0.596724	Control
B cells	NK	HLA-B^KIR3DL1	HLA-B	KIR3DL1	HLA-B	KIR3DL1	0.250176	0.802452	0.999628	3.94294	1	-0.939736	0.347353	0.770769	0.452617	0.268908	-0.34478	0.574902	0.885198	2.19778	0.634454	Combo	HLA-B	KIR3DL1	HLA-B	KIR3DL1	0.250176	0.802452	0.999628	3.92999	1	-0.939736	0.347353	0.770769	0.482284	0.267818	-0.34478	0.574902	0.885198	2.20614	0.633909	Control
B cells	NK	HLA-B^KIR3DL2	HLA-B	KIR3DL2	HLA-B	KIR3DL2	0.250176	0.802452	0.999628	3.94294	1	-0.934598	0.349995	0.770769	0.34776	0.224913	-0.342211	0.576223	0.885198	2.14535	0.612457	Combo	HLA-B	KIR3DL2	HLA-B	KIR3DL2	0.250176	0.802452	0.999628	3.92999	1	-0.934598	0.349995	0.770769	0.382995	0.244356	-0.342211	0.576223	0.885198	2.15649	0.622178	Control
B cells	NK	HLA-B^KLRD1	HLA-B	KLRD1	HLA-B	KLRD1	0.250176	0.802452	0.999628	3.94294	1	-3.65377	0.000258422	0.0126996	1.52329	0.784973	-1.7018	0.401355	0.506164	2.73311	0.892486	Combo	HLA-B	KLRD1	HLA-B	KLRD1	0.250176	0.802452	0.999628	3.92999	1	-3.65377	0.000258422	0.0126996	1.82455	0.862771	-1.7018	0.401355	0.506164	2.87727	0.931386	Control
B cells	NK	HLA-B^LILRB1	HLA-B	LILRB1	HLA-B	LILRB1	0.250176	0.802452	0.999628	3.94294	1	-0.9385	0.347988		0.0606752	0.0474543	-0.344162	0.57522	0.999628	2.00181	0.523727	Combo	HLA-B	LILRB1	HLA-B	LILRB1	0.250176	0.802452	0.999628	3.92999	1	-0.9385	0.347988		0.0688324	0.0500221	-0.344162	0.57522	0.999628	1.99941	0.525011	Control
B cells	NK	HLA-C^CD8A	HLA-C	CD8A	HLA-C	CD8A	0.478379	0.63238	0.999628	3.1437	1	-1.05013	0.293659	0.736695	0.34169	0.19822	-0.285875	0.463019	0.868161	1.74269	0.59911	Combo	HLA-C	CD8A	HLA-C	CD8A	0.478379	0.63238	0.999628	3.03067	0.992958	-1.05013	0.293659	0.736695	0.427193	0.235502	-0.285875	0.463019	0.868161	1.72893	0.61423	Control
B cells	NK	HLA-C^CD8B	HLA-C	CD8B	HLA-C	CD8B	0.478379	0.63238	0.999628	3.1437	1	-1.01471	0.310244		0.0398458	0.0271873	-0.268165	0.471312	0.999628	1.59177	0.513594	Combo	HLA-C	CD8B	HLA-C	CD8B	0.478379	0.63238	0.999628	3.03067	0.992958	-1.01471	0.310244		0.040566	0.0287738	-0.268165	0.471312	0.999628	1.53562	0.510866	Control
B cells	NK	HLA-C^KIR2DL1	HLA-C	KIR2DL1	HLA-C	KIR2DL1	0.478379	0.63238	0.999628	3.1437	1	-0.400849	0.688531		0.227722	0.145329	0.0387651	0.660456	0.999628	1.68571	0.572664	Combo	HLA-C	KIR2DL1	HLA-C	KIR2DL1	0.478379	0.63238	0.999628	3.03067	0.992958	-0.400849	0.688531		0.235855	0.146525	0.0387651	0.660456	0.999628	1.63326	0.569741	Control
B cells	NK	HLA-C^KIR2DL3	HLA-C	KIR2DL3	HLA-C	KIR2DL3	0.478379	0.63238	0.999628	3.1437	1	-1.81612	0.0693526	0.423189	0.25907	0.16609	-0.668868	0.350866	0.711409	1.70138	0.583045	Combo	HLA-C	KIR2DL3	HLA-C	KIR2DL3	0.478379	0.63238	0.999628	3.03067	0.992958	-1.81612	0.0693526	0.423189	0.318209	0.193448	-0.668868	0.350866	0.711409	1.67444	0.593203	Control
B cells	NK	HLA-C^KIR3DL1	HLA-C	KIR3DL1	HLA-C	KIR3DL1	0.478379	0.63238	0.999628	3.1437	1	-0.939736	0.347353	0.770769	0.452617	0.268908	-0.230678	0.489867	0.885198	1.79816	0.634454	Combo	HLA-C	KIR3DL1	HLA-C	KIR3DL1	0.478379	0.63238	0.999628	3.03067	0.992958	-0.939736	0.347353	0.770769	0.482284	0.267818	-0.230678	0.489867	0.885198	1.75648	0.630388	Control
B cells	NK	HLA-C^LILRB1	HLA-C	LILRB1	HLA-C	LILRB1	0.478379	0.63238	0.999628	3.1437	1	-0.9385	0.347988		0.0606752	0.0474543	-0.23006	0.490184	0.999628	1.60219	0.523727	Combo	HLA-C	LILRB1	HLA-C	LILRB1	0.478379	0.63238	0.999628	3.03067	0.992958	-0.9385	0.347988		0.0688324	0.0500221	-0.23006	0.490184	0.999628	1.54975	0.52149	Control
B cells	NK	HLA-DPA1^LAG3	HLA-DPA1	LAG3	HLA-DPA1	LAG3	-2.35841	0.0183534	0.999628	2.14394	0.969697	-1.92097	0.0547349		0.0615355	0.0484429	-2.13969	0.0365442	0.999628	1.10274	0.50907	Combo	HLA-DPA1	LAG3	HLA-DPA1	LAG3	-2.35841	0.0183534	0.999628	2.6096	0.971831	-1.92097	0.0547349		0.106151	0.0752545	-2.13969	0.0365442	0.999628	1.35787	0.523543	Control
B cells	NK	HLA-DPB1^LAG3	HLA-DPB1	LAG3	HLA-DPB1	LAG3	-2.91565	0.00354951	0.999628	1.61692	0.863636	-1.92097	0.0547349		0.0615355	0.0484429	-2.41831	0.0291422	0.999628	0.839229	0.45604	Combo	HLA-DPB1	LAG3	HLA-DPB1	LAG3	-2.91565	0.00354951	0.999628	2.22883	0.957746	-1.92097	0.0547349		0.106151	0.0752545	-2.41831	0.0291422	0.999628	1.16749	0.516501	Control
B cells	NK	HLA-DQA1^LAG3	HLA-DQA1	LAG3	HLA-DQA1	LAG3	-1.4499	0.147087	0.999628	1.41054	0.795455	-1.92097	0.0547349		0.0615355	0.0484429	-1.68544	0.100911	0.999628	0.736039	0.421949	Combo	HLA-DQA1	LAG3	HLA-DQA1	LAG3	-1.4499	0.147087	0.999628	1.67517	0.816901	-1.92097	0.0547349		0.106151	0.0752545	-1.68544	0.100911	0.999628	0.890658	0.446078	Control
B cells	NK	HLA-DQB1^LAG3	HLA-DQB1	LAG3	HLA-DQB1	LAG3	-2.1325	0.0329654	0.999628	1.60181	0.795455	-1.92097	0.0547349		0.0615355	0.0484429	-2.02674	0.0438502	0.999628	0.831672	0.421949	Combo	HLA-DQB1	LAG3	HLA-DQB1	LAG3	-2.1325	0.0329654	0.999628	2.08128	0.901408	-1.92097	0.0547349		0.106151	0.0752545	-2.02674	0.0438502	0.999628	1.09371	0.488331	Control
B cells	NK	HLA-DRA^LAG3	HLA-DRA	LAG3	HLA-DRA	LAG3	-2.65225	0.00799565	0.999628	2.64181	0.939394	-1.92097	0.0547349		0.0615355	0.0484429	-2.28661	0.0313653	0.999628	1.35167	0.493918	Combo	HLA-DRA	LAG3	HLA-DRA	LAG3	-2.65225	0.00799565	0.999628	3.26377	0.985915	-1.92097	0.0547349		0.106151	0.0752545	-2.28661	0.0313653	0.999628	1.68496	0.530585	Control
B cells	NK	HLA-DRB1^LAG3	HLA-DRB1	LAG3	HLA-DRB1	LAG3	-1.87708	0.0605072	0.999628	2.10591	0.939394	-1.92097	0.0547349		0.0615355	0.0484429	-1.89903	0.057621	0.999628	1.08372	0.493918	Combo	HLA-DRB1	LAG3	HLA-DRB1	LAG3	-1.87708	0.0605072	0.999628	2.5794	0.964789	-1.92097	0.0547349		0.106151	0.0752545	-1.89903	0.057621	0.999628	1.34278	0.520022	Control
B cells	NK	HLA-DRB5^LAG3	HLA-DRB5	LAG3	HLA-DRB5	LAG3	-3.14296	0.00167247	0.754953	1.25207	0.757576	-1.92097	0.0547349		0.0615355	0.0484429	-2.53197	0.0282037	0.754953	0.656802	0.403009	Combo	HLA-DRB5	LAG3	HLA-DRB5	LAG3	-3.14296	0.00167247	0.754953	1.66894	0.830986	-1.92097	0.0547349		0.106151	0.0752545	-2.53197	0.0282037	0.754953	0.887544	0.45312	Control
B cells	NK	HLA-E^CD8A	HLA-E	CD8A	HLA-E	CD8A	-1.02867	0.303636	0.999628	2.22236	0.984848	-1.05013	0.293659	0.736695	0.34169	0.19822	-1.0394	0.298648	0.868161	1.28203	0.591534	Combo	HLA-E	CD8A	HLA-E	CD8A	-1.02867	0.303636	0.999628	2.35804	0.985915	-1.05013	0.293659	0.736695	0.427193	0.235502	-1.0394	0.298648	0.868161	1.39262	0.610709	Control
B cells	NK	HLA-E^CD8B	HLA-E	CD8B	HLA-E	CD8B	-1.02867	0.303636	0.999628	2.22236	0.984848	-1.01471	0.310244		0.0398458	0.0271873	-1.02169	0.30694	0.999628	1.1311	0.506018	Combo	HLA-E	CD8B	HLA-E	CD8B	-1.02867	0.303636	0.999628	2.35804	0.985915	-1.01471	0.310244		0.040566	0.0287738	-1.02169	0.30694	0.999628	1.1993	0.507345	Control
B cells	NK	HLA-E^KIR3DL1	HLA-E	KIR3DL1	HLA-E	KIR3DL1	-1.02867	0.303636	0.999628	2.22236	0.984848	-0.939736	0.347353	0.770769	0.452617	0.268908	-0.984201	0.325495	0.885198	1.33749	0.626878	Combo	HLA-E	KIR3DL1	HLA-E	KIR3DL1	-1.02867	0.303636	0.999628	2.35804	0.985915	-0.939736	0.347353	0.770769	0.482284	0.267818	-0.984201	0.325495	0.885198	1.42016	0.626867	Control
B cells	NK	HLA-E^KLRC1_KLRD1	HLA-E	KLRC1	HLA-E	KLRC1_KLRD1	-1.02867	0.303636	0.999628	2.22236	0.984848	-2.31342	0.0206997	0.22867	0.605554	0.32526	-1.67104	0.162168	0.614149	1.41396	0.655054	Combo	HLA-E	KLRC1	HLA-E	KLRC1_KLRD1	-1.02867	0.303636	0.999628	2.35804	0.985915	-2.31342	0.0206997	0.22867	0.849404	0.395308	-1.67104	0.162168	0.614149	1.60372	0.690612	Control
B cells	NK	HLA-E^KLRC2_KLRD1	HLA-E	KLRC2	HLA-E	KLRC2_KLRD1	-1.02867	0.303636	0.999628	2.22236	0.984848	-1.49674	0.13446	0.57323	0.689993	0.405339	-1.2627	0.219048	0.786429	1.45618	0.695094	Combo	HLA-E	KLRC2	HLA-E	KLRC2_KLRD1	-1.02867	0.303636	0.999628	2.35804	0.985915	-1.49674	0.13446	0.57323	0.886131	0.479858	-1.2627	0.219048	0.786429	1.62209	0.732887	Control
B cells	NK	HLA-E^KLRC3_KLRD1	HLA-E	KLRC3	HLA-E	KLRC3_KLRD1	-1.02867	0.303636	0.999628	2.22236	0.984848	-1.42515	0.154115	0.613179	0.368187	0.258033	-1.22691	0.228876	0.806403	1.29528	0.621441	Combo	HLA-E	KLRC3	HLA-E	KLRC3_KLRD1	-1.02867	0.303636	0.999628	2.35804	0.985915	-1.42515	0.154115	0.613179	0.494738	0.327579	-1.22691	0.228876	0.806403	1.42639	0.656747	Control
B cells	NK	HLA-E^KLRK1	HLA-E	KLRK1	HLA-E	KLRK1	-1.02867	0.303636	0.999628	2.22236	0.984848	-3.31164	0.000927522	0.0293396	1.15972	0.665843	-2.17015	0.152282	0.514484	1.69104	0.825346	Combo	HLA-E	KLRK1	HLA-E	KLRK1	-1.02867	0.303636	0.999628	2.35804	0.985915	-3.31164	0.000927522	0.0293396	1.70581	0.822931	-2.17015	0.152282	0.514484	2.03193	0.904423	Control
B cells	NK	HLA-F^CD8A	HLA-F	CD8A	HLA-F	CD8A	-0.992064	0.321166	0.999628	0.725667	0.530303	-1.05013	0.293659	0.736695	0.34169	0.19822	-1.0211	0.307412	0.868161	0.533678	0.364262	Combo	HLA-F	CD8A	HLA-F	CD8A	-0.992064	0.321166	0.999628	0.909248	0.640845	-1.05013	0.293659	0.736695	0.427193	0.235502	-1.0211	0.307412	0.868161	0.66822	0.438174	Control
B cells	NK	HLA-F^CD8B	HLA-F	CD8B	HLA-F	CD8B	-0.992064	0.321166	0.999628	0.725667	0.530303	-1.01471	0.310244		0.0398458	0.0271873	-1.00339	0.315705	0.999628	0.382756	0.278745	Combo	HLA-F	CD8B	HLA-F	CD8B	-0.992064	0.321166	0.999628	0.909248	0.640845	-1.01471	0.310244		0.040566	0.0287738	-1.00339	0.315705	0.999628	0.474907	0.334809	Control
B cells	NK	HLA-F^KIR3DL1	HLA-F	KIR3DL1	HLA-F	KIR3DL1	-0.992064	0.321166	0.999628	0.725667	0.530303	-0.939736	0.347353	0.770769	0.452617	0.268908	-0.9659	0.33426	0.885198	0.589142	0.399605	Combo	HLA-F	KIR3DL1	HLA-F	KIR3DL1	-0.992064	0.321166	0.999628	0.909248	0.640845	-0.939736	0.347353	0.770769	0.482284	0.267818	-0.9659	0.33426	0.885198	0.695766	0.454331	Control
B cells	NK	HLA-F^KIR3DL2	HLA-F	KIR3DL2	HLA-F	KIR3DL2	-0.992064	0.321166	0.999628	0.725667	0.530303	-0.934598	0.349995	0.770769	0.34776	0.224913	-0.963331	0.335581	0.885198	0.536713	0.377608	Combo	HLA-F	KIR3DL2	HLA-F	KIR3DL2	-0.992064	0.321166	0.999628	0.909248	0.640845	-0.934598	0.349995	0.770769	0.382995	0.244356	-0.963331	0.335581	0.885198	0.646121	0.4426	Control
B cells	NK	HLA-F^LILRB1	HLA-F	LILRB1	HLA-F	LILRB1	-0.992064	0.321166	0.999628	0.725667	0.530303	-0.9385	0.347988		0.0606752	0.0474543	-0.965282	0.334577	0.999628	0.393171	0.288879	Combo	HLA-F	LILRB1	HLA-F	LILRB1	-0.992064	0.321166	0.999628	0.909248	0.640845	-0.9385	0.347988		0.0688324	0.0500221	-0.965282	0.334577	0.999628	0.48904	0.345434	Control
B cells	NK	HMGB1^AGER	HMGB1	AGER	HMGB1	AGER	0.160953	0.87213	0.999628	2.28083	0.984848	0.824567	0.409617		0.0283887	0.0227385	0.49276	0.640874	0.999628	1.15461	0.503793	Combo	HMGB1	AGER	HMGB1	AGER	0.160953	0.87213	0.999628	2.17601	0.950704	0.824567	0.409617		0.0227686	0.0181496	0.49276	0.640874	0.999628	1.09939	0.484427	Control
B cells	NK	HMGB1^CXCR4	HMGB1	CXCR4	HMGB1	CXCR4	0.160953	0.87213	0.999628	2.28083	0.984848	-0.374703	0.707881	0.944714	2.18656	0.878398	-0.106875	0.790006	0.972171	2.23369	0.931623	Combo	HMGB1	CXCR4	HMGB1	CXCR4	0.160953	0.87213	0.999628	2.17601	0.950704	-0.374703	0.707881	0.944714	2.07981	0.855246	-0.106875	0.790006	0.972171	2.12791	0.902975	Control
B cells	NK	HMGB1^HAVCR2	HMGB1	HAVCR2	HMGB1	HAVCR2	0.160953	0.87213	0.999628	2.28083	0.984848	-2.97517	0.00292823		0.108545	0.0869995	-1.40711	0.437529	0.999628	1.19469	0.535924	Combo	HMGB1	HAVCR2	HMGB1	HAVCR2	0.160953	0.87213	0.999628	2.17601	0.950704	-2.97517	0.00292823		0.237599	0.170429	-1.40711	0.437529	0.999628	1.20681	0.560567	Control
B cells	NK	HSPA8^ADRB2	HSPA8	ADRB2	HSPA8	ADRB2	-1.1455	0.252001	0.999628	1.35739	0.80303	0.698924	0.4846	0.851944	0.384203	0.26693	-0.223289	0.3683	0.925786	0.870797	0.53498	Combo	HSPA8	ADRB2	HSPA8	ADRB2	-1.1455	0.252001	0.999628	1.52219	0.866197	0.698924	0.4846	0.851944	0.341667	0.239929	-0.223289	0.3683	0.925786	0.931927	0.553063	Control
B cells	NK	ICAM2^ITGAL_ITGB2	ICAM2	ITGAL	ICAM2	ITGAL_ITGB2	0.565276	0.571886	0.999628	0.257243	0.227273	-3.24546	0.00117261	0.0345477	0.376688	0.279783	-1.34009	0.286529	0.517088	0.316965	0.253528	Combo	ICAM2	ITGAL	ICAM2	ITGAL_ITGB2	0.565276	0.571886	0.999628	0.234986	0.204225	-3.24546	0.00117261	0.0345477	0.486052	0.346614	-1.34009	0.286529	0.517088	0.360519	0.275419	Control
B cells	NK	ICAM2^ITGAM_ITGB2	ICAM2	ITGAM	ICAM2	ITGAM_ITGB2	0.565276	0.571886	0.999628	0.257243	0.227273	-1.13676	0.255637		0.0292611	0.0237271	-0.285744	0.413762	0.999628	0.143252	0.1255	Combo	ICAM2	ITGAM	ICAM2	ITGAM_ITGB2	0.565276	0.571886	0.999628	0.234986	0.204225	-1.13676	0.255637		0.0500417	0.0402833	-0.285744	0.413762	0.999628	0.142514	0.122254	Control
B cells	NK	ICAM3^ITGAL	ICAM3	ITGAL	ICAM3	ITGAL	0.554933	0.57894	0.999628	0.544574	0.477273	-3.24546	0.00117261	0.0345477	0.376688	0.279783	-1.34526	0.290057	0.517088	0.460631	0.378528	Combo	ICAM3	ITGAL	ICAM3	ITGAL	0.554933	0.57894	0.999628	0.433433	0.366197	-3.24546	0.00117261	0.0345477	0.486052	0.346614	-1.34526	0.290057	0.517088	0.459743	0.356405	Control
B cells	NK	IL16^CCR5	IL16	CCR5	IL16	CCR5	0.493701	0.621517	0.999628	0.791413	0.598485	-1.61601	0.106092		0.0186765	0.0153238	-0.561155	0.363805	0.999628	0.405045	0.306904	Combo	IL16	CCR5	IL16	CCR5	0.493701	0.621517	0.999628	0.696248	0.528169	-1.61601	0.106092		0.0341688	0.0270031	-0.561155	0.363805	0.999628	0.365208	0.277586	Control
B cells	NK	IL16^CD9	IL16	CD9	IL16	CD9	0.493701	0.621517	0.999628	0.791413	0.598485	-1.30621	0.191481		0.141986	0.109738	-0.406255	0.406499	0.999628	0.466699	0.354111	Combo	IL16	CD9	IL16	CD9	0.493701	0.621517	0.999628	0.696248	0.528169	-1.30621	0.191481		0.273033	0.188136	-0.406255	0.406499	0.999628	0.48464	0.358153	Control
B cells	NK	IL16^KCNA3	IL16	KCNA3	IL16	KCNA3	0.493701	0.621517	0.999628	0.791413	0.598485	0.88414	0.37662		0.0825417	0.0677212	0.688921	0.499069	0.999628	0.436977	0.333103	Combo	IL16	KCNA3	IL16	KCNA3	0.493701	0.621517	0.999628	0.696248	0.528169	0.88414	0.37662		0.0623576	0.0509075	0.688921	0.499069	0.999628	0.379303	0.289538	Control
B cells	NK	IRAK4^TLR6	IRAK4	TLR6	IRAK4	TLR6	0.563101	0.573366	0.999628	0.235858	0.204545	0.554701	0.579099		0.0381637	0.0316362	0.558901	0.576233	0.999628	0.137011	0.118091	Combo	IRAK4	TLR6	IRAK4	TLR6	0.563101	0.573366	0.999628	0.183468	0.161972	0.554701	0.579099		0.0302221	0.0247897	0.558901	0.576233	0.999628	0.106845	0.0933808	Control
B cells	NK	ITGB2^CD226	ITGB2	CD226	ITGB2	CD226	0.241219	0.809385	0.999628	0.208901	0.212121	-0.1603	0.872645		0.0963396	0.0746416	0.0404593	0.841015	0.999628	0.15262	0.143381	Combo	ITGB2	CD226	ITGB2	CD226	0.241219	0.809385	0.999628	0.183124	0.161972	-0.1603	0.872645		0.107269	0.0801239	0.0404593	0.841015	0.999628	0.145197	0.121048	Control
B cells	NK	LCK^CD8A_CD8B	LCK	CD8B	LCK	CD8A_CD8B	-1.84902	0.0644547	0.999628	0.23011	0.212121	-1.01471	0.310244		0.0398458	0.0271873	-1.43187	0.187349	0.999628	0.134978	0.119654	Combo	LCK	CD8B	LCK	CD8A_CD8B	-1.84902	0.0644547	0.999628	0.299362	0.260563	-1.01471	0.310244		0.040566	0.0287738	-1.43187	0.187349	0.999628	0.169964	0.144669	Control
B cells	NK	LGALS1^CD69	LGALS1	CD69	LGALS1	CD69	-2.25595	0.024074	0.999628	0.627362	0.371212	2.54864	0.0108144	0.155818	0.778359	0.480475	0.146347	0.0174442	0.577723	0.70286	0.425843	Combo	LGALS1	CD69	LGALS1	CD69	-2.25595	0.024074	0.999628	0.779966	0.408451	2.54864	0.0108144	0.155818	0.637611	0.410359	0.146347	0.0174442	0.577723	0.708789	0.409405	Control
B cells	NK	LGALS1^ITGB1	LGALS1	ITGB1	LGALS1	ITGB1	-2.25595	0.024074	0.999628	0.627362	0.371212	-1.88382	0.0595894	0.389509	0.842401	0.545724	-2.06988	0.0418317	0.694569	0.734881	0.458468	Combo	LGALS1	ITGB1	LGALS1	ITGB1	-2.25595	0.024074	0.999628	0.779966	0.408451	-1.88382	0.0595894	0.389509	1.00869	0.614431	-2.06988	0.0418317	0.694569	0.894329	0.511441	Control
B cells	NK	LGALS1^PTPRC	LGALS1	PTPRC	LGALS1	PTPRC	-2.25595	0.024074	0.999628	0.627362	0.371212	-3.52701	0.000420275	0.0175499	2.38566	0.967375	-2.89148	0.0122471	0.508589	1.50651	0.669294	Combo	LGALS1	PTPRC	LGALS1	PTPRC	-2.25595	0.024074	0.999628	0.779966	0.408451	-3.52701	0.000420275	0.0175499	2.66753	0.990261	-2.89148	0.0122471	0.508589	1.72375	0.699356	Control
B cells	NK	LMAN1^MCFD2	LMAN1	MCFD2	LMAN1	MCFD2	0.104325	0.916911	0.999628	0.468041	0.431818	-0.0782391	0.937638		0.113377	0.0899654	0.013043	0.927275	0.999628	0.290709	0.260892	Combo	LMAN1	MCFD2	LMAN1	MCFD2	0.104325	0.916911	0.999628	0.42091	0.366197	-0.0782391	0.937638		0.115784	0.0907481	0.013043	0.927275	0.999628	0.268347	0.228473	Control
B cells	NK	LRPAP1^LRP8	LRPAP1	LRP8	LRPAP1	LRP8	1.18644	0.235448	0.999628	0.484432	0.424242	0.426702	0.669596		0.0349973	0.028176	0.806572	0.452522	0.999628	0.259714	0.226209	Combo	LRPAP1	LRP8	LRPAP1	LRP8	1.18644	0.235448	0.999628	0.388098	0.352113	0.426702	0.669596		0.0277031	0.023019	0.806572	0.452522	0.999628	0.2079	0.187566	Control
B cells	NK	LRPAP1^SORL1	LRPAP1	SORL1	LRPAP1	SORL1	1.18644	0.235448	0.999628	0.484432	0.424242	-1.76686	0.0772523	0.443838	0.674578	0.429066	-0.290207	0.15635	0.721733	0.579505	0.426654	Combo	LRPAP1	SORL1	LRPAP1	SORL1	1.18644	0.235448	0.999628	0.388098	0.352113	-1.76686	0.0772523	0.443838	0.774055	0.473661	-0.290207	0.15635	0.721733	0.581076	0.412887	Control
B cells	NK	LTB^CD40	LTB	CD40	LTB	CD40	-1.45059	0.146895	0.999628	0.600934	0.393939	-0.774722	0.438504		0.0600016	0.0484429	-1.11265	0.2927	0.999628	0.330468	0.221191	Combo	LTB	CD40	LTB	CD40	-1.45059	0.146895	0.999628	1.01137	0.584507	-0.774722	0.438504		0.0612599	0.0473661	-1.11265	0.2927	0.999628	0.536314	0.315937	Control
B cells	NK	LTB^TNFRSF1A	LTB	TNFRSF1A	LTB	TNFRSF1A	-1.45059	0.146895	0.999628	0.600934	0.393939	-1.08985	0.27578	0.721729	0.511028	0.373702	-1.27022	0.211338	0.860679	0.555981	0.383821	Combo	LTB	TNFRSF1A	LTB	TNFRSF1A	-1.45059	0.146895	0.999628	1.01137	0.584507	-1.08985	0.27578	0.721729	0.533369	0.379371	-1.27022	0.211338	0.860679	0.772368	0.481939	Control
B cells	NK	MAML2^NOTCH1	MAML2	NOTCH1	MAML2	NOTCH1	0.363444	0.716273	0.999628	0.280533	0.242424	-1.29474	0.195409		0.102487	0.0835393	-0.465649	0.455841	0.999628	0.19151	0.162982	Combo	MAML2	NOTCH1	MAML2	NOTCH1	0.363444	0.716273	0.999628	0.289473	0.260563	-1.29474	0.195409		0.121023	0.0951749	-0.465649	0.455841	0.999628	0.205248	0.177869	Control
B cells	NK	MAML2^NOTCH2	MAML2	NOTCH2	MAML2	NOTCH2	0.363444	0.716273	0.999628	0.280533	0.242424	-0.414654	0.678395		0.134077	0.107761	-0.0256049	0.697334	0.999628	0.207305	0.175092	Combo	MAML2	NOTCH2	MAML2	NOTCH2	0.363444	0.716273	0.999628	0.289473	0.260563	-0.414654	0.678395		0.137969	0.10934	-0.0256049	0.697334	0.999628	0.213721	0.184952	Control
B cells	NK	MFNG^NOTCH1	MFNG	NOTCH1	MFNG	NOTCH1	-0.537656	0.590815	0.999628	0.245414	0.234848	-1.29474	0.195409		0.102487	0.0835393	-0.916199	0.393112	0.999628	0.17395	0.159194	Combo	MFNG	NOTCH1	MFNG	NOTCH1	-0.537656	0.590815	0.999628	0.275481	0.267606	-1.29474	0.195409		0.121023	0.0951749	-0.916199	0.393112	0.999628	0.198252	0.18139	Control
B cells	NK	MFNG^NOTCH2	MFNG	NOTCH2	MFNG	NOTCH2	-0.537656	0.590815	0.999628	0.245414	0.234848	-0.414654	0.678395		0.134077	0.107761	-0.476155	0.634605	0.999628	0.189746	0.171305	Combo	MFNG	NOTCH2	MFNG	NOTCH2	-0.537656	0.590815	0.999628	0.275481	0.267606	-0.414654	0.678395		0.137969	0.10934	-0.476155	0.634605	0.999628	0.206725	0.188473	Control
B cells	NK	MIF^CD44_CD74	MIF	CD44	MIF	CD44_CD74	-0.179196	0.857784	0.999628	1.62714	0.931818	-2.16767	0.030184	0.284474	1.05279	0.64261	-1.17343	0.443984	0.642051	1.33997	0.787214	Combo	MIF	CD44	MIF	CD44_CD74	-0.179196	0.857784	0.999628	1.69146	0.964789	-2.16767	0.030184	0.284474	1.24124	0.697211	-1.17343	0.443984	0.642051	1.46635	0.831	Control
B cells	NK	MIF^CD74_CXCR2	MIF	CXCR2	MIF	CD74_CXCR2	-0.179196	0.857784	0.999628	1.62714	0.931818	-1.02752	0.304174		0.0396453	0.0296589	-0.60336	0.580979	0.999628	0.833394	0.480739	Combo	MIF	CXCR2	MIF	CD74_CXCR2	-0.179196	0.857784	0.999628	1.69146	0.964789	-1.02752	0.304174		0.0482556	0.0349712	-0.60336	0.580979	0.999628	0.869858	0.49988	Control
B cells	NK	MIF^CD74_CXCR4	MIF	CXCR4	MIF	CD74_CXCR4	-0.179196	0.857784	0.999628	1.62714	0.931818	-0.374703	0.707881	0.944714	2.18656	0.878398	-0.27695	0.782833	0.972171	1.90685	0.905108	Combo	MIF	CXCR4	MIF	CD74_CXCR4	-0.179196	0.857784	0.999628	1.69146	0.964789	-0.374703	0.707881	0.944714	2.07981	0.855246	-0.27695	0.782833	0.972171	1.88564	0.910017	Control
B cells	NK	MIF^TNFRSF14	MIF	TNFRSF14	MIF	TNFRSF14	-0.179196	0.857784	0.999628	1.62714	0.931818	-3.04337	0.00233947	0.0541027	0.454773	0.334652	-1.61128	0.430062	0.526865	1.04096	0.633235	Combo	MIF	TNFRSF14	MIF	TNFRSF14	-0.179196	0.857784	0.999628	1.69146	0.964789	-3.04337	0.00233947	0.0541027	0.594226	0.418769	-1.61128	0.430062	0.526865	1.14284	0.691779	Control
B cells	NK	NAMPT^ADORA2A	NAMPT	ADORA2A	NAMPT	ADORA2A	-0.622853	0.533381	0.999628	0.167369	0.166667	0.0914517	0.927134		0.0214778	0.0177954	-0.265701	0.730257	0.999628	0.0944235	0.092231	Combo	NAMPT	ADORA2A	NAMPT	ADORA2A	-0.622853	0.533381	0.999628	0.192478	0.176056	0.0914517	0.927134		0.0251213	0.0212483	-0.265701	0.730257	0.999628	0.1088	0.0986523	Control
B cells	NK	NAMPT^ITGA5_ITGB1	NAMPT	ITGA5	NAMPT	ITGA5_ITGB1	-0.622853	0.533381	0.999628	0.167369	0.166667	-1.75658	0.0789891	0.450058	0.19266	0.139891	-1.18972	0.306185	0.724843	0.180014	0.153279	Combo	NAMPT	ITGA5	NAMPT	ITGA5_ITGB1	-0.622853	0.533381	0.999628	0.192478	0.176056	-1.75658	0.0789891	0.450058	0.268362	0.189907	-1.18972	0.306185	0.724843	0.23042	0.182982	Control
B cells	NK	PKM^CD44	PKM	CD44	PKM	CD44	-1.52652	0.12688	0.999628	1.18854	0.825758	-2.16767	0.030184	0.284474	1.05279	0.64261	-1.84709	0.0785319	0.642051	1.12066	0.734184	Combo	PKM	CD44	PKM	CD44	-1.52652	0.12688	0.999628	1.23093	0.739437	-2.16767	0.030184	0.284474	1.24124	0.697211	-1.84709	0.0785319	0.642051	1.23608	0.718324	Control
B cells	NK	PTDSS1^JMJD6	PTDSS1	JMJD6	PTDSS1	JMJD6	0.861274	0.389087	0.999628	0.42988	0.416667	-0.934124	0.35024		0.22868	0.176471	-0.0364249	0.369664	0.999628	0.32928	0.296569	Combo	PTDSS1	JMJD6	PTDSS1	JMJD6	0.861274	0.389087	0.999628	0.358313	0.309859	-0.934124	0.35024		0.242828	0.181939	-0.0364249	0.369664	0.999628	0.300571	0.245899	Control
B cells	NK	S100A4^CCR5	S100A4	CCR5	S100A4	CCR5	0.330438	0.741069	0.999628	0.843926	0.439394	-1.61601	0.106092		0.0186765	0.0153238	-0.642786	0.423581	0.999628	0.431301	0.227359	Combo	S100A4	CCR5	S100A4	CCR5	0.330438	0.741069	0.999628	0.947529	0.492958	-1.61601	0.106092		0.0341688	0.0270031	-0.642786	0.423581	0.999628	0.490849	0.25998	Control
B cells	NK	SEMA4D^CD72	SEMA4D	CD72	SEMA4D	CD72	-0.264912	0.791077	0.999628	0.316433	0.280303	-1.66386	0.0961396		0.0339827	0.0276817	-0.964388	0.443608	0.999628	0.175208	0.153992	Combo	SEMA4D	CD72	SEMA4D	CD72	-0.264912	0.791077	0.999628	0.329334	0.28169	-1.66386	0.0961396		0.0495544	0.0402833	-0.964388	0.443608	0.999628	0.189444	0.160987	Control
B cells	NK	SEMA7A^ITGA1_ITGB1	SEMA7A	ITGB1	SEMA7A	ITGA1_ITGB1	-2.77175	0.00557566	0.999628	0.207822	0.174242	-1.88382	0.0595894	0.389509	0.842401	0.545724	-2.32778	0.0325825	0.694569	0.525111	0.359983	Combo	SEMA7A	ITGB1	SEMA7A	ITGA1_ITGB1	-2.77175	0.00557566	0.999628	0.431896	0.323944	-1.88382	0.0595894	0.389509	1.00869	0.614431	-2.32778	0.0325825	0.694569	0.720293	0.469187	Control
B cells	NK	SEMA7A^PLXNC1	SEMA7A	PLXNC1	SEMA7A	PLXNC1	-2.77175	0.00557566	0.999628	0.207822	0.174242	-0.533502	0.593686		0.0818015	0.0672269	-1.65262	0.299631	0.999628	0.144812	0.120735	Combo	SEMA7A	PLXNC1	SEMA7A	PLXNC1	-2.77175	0.00557566	0.999628	0.431896	0.323944	-0.533502	0.593686		0.0992324	0.0792386	-1.65262	0.299631	0.999628	0.265564	0.201591	Control
B cells	NK	SPTAN1^PTPRA	SPTAN1	PTPRA	SPTAN1	PTPRA	-0.27639	0.782249	0.999628	0.415681	0.371212	-0.0624262	0.950223	0.998365	0.62043	0.435986	-0.169408	0.866236	0.998997	0.518055	0.403599	Combo	SPTAN1	PTPRA	SPTAN1	PTPRA	-0.27639	0.782249	0.999628	0.407989	0.359155	-0.0624262	0.950223	0.998365	0.580509	0.408588	-0.169408	0.866236	0.998997	0.494249	0.383871	Control
B cells	NK	TGFB1^ACVR1_TGFBR1_TGFBR2	TGFB1	TGFBR2	TGFB1	ACVR1_TGFBR1_TGFBR2	0.533438	0.59373	0.999628	1.07956	0.742424	-1.07997	0.280156	0.726664	0.592713	0.416708	-0.273265	0.436943	0.863146	0.836136	0.579566	Combo	TGFB1	TGFBR2	TGFB1	ACVR1_TGFBR1_TGFBR2	0.533438	0.59373	0.999628	1.06187	0.746479	-1.07997	0.280156	0.726664	0.64706	0.44533	-0.273265	0.436943	0.863146	0.854466	0.595904	Control
B cells	NK	TGFB1^ACVR1_TGFBR2	TGFB1	TGFBR2	TGFB1	ACVR1_TGFBR2	0.533438	0.59373	0.999628	1.07956	0.742424	-1.07997	0.280156	0.726664	0.592713	0.416708	-0.273265	0.436943	0.863146	0.836136	0.579566	Combo	TGFB1	TGFBR2	TGFB1	ACVR1_TGFBR2	0.533438	0.59373	0.999628	1.06187	0.746479	-1.07997	0.280156	0.726664	0.64706	0.44533	-0.273265	0.436943	0.863146	0.854466	0.595904	Control
B cells	NK	TGFB1^ACVR1B_TGFBR2	TGFB1	ACVR1B	TGFB1	ACVR1B_TGFBR2	0.533438	0.59373	0.999628	1.07956	0.742424	-0.166752	0.867566		0.045123	0.037568	0.183343	0.730648	0.999628	0.562341	0.389996	Combo	TGFB1	ACVR1B	TGFB1	ACVR1B_TGFBR2	0.533438	0.59373	0.999628	1.06187	0.746479	-0.166752	0.867566		0.0502381	0.0429394	0.183343	0.730648	0.999628	0.556055	0.394709	Control
B cells	NK	TGFB1^ACVR1C_TGFBR2	TGFB1	TGFBR2	TGFB1	ACVR1C_TGFBR2	0.533438	0.59373	0.999628	1.07956	0.742424	-1.07997	0.280156	0.726664	0.592713	0.416708	-0.273265	0.436943	0.863146	0.836136	0.579566	Combo	TGFB1	TGFBR2	TGFB1	ACVR1C_TGFBR2	0.533438	0.59373	0.999628	1.06187	0.746479	-1.07997	0.280156	0.726664	0.64706	0.44533	-0.273265	0.436943	0.863146	0.854466	0.595904	Control
B cells	NK	TGFB1^CXCR4	TGFB1	CXCR4	TGFB1	CXCR4	0.533438	0.59373	0.999628	1.07956	0.742424	-0.374703	0.707881	0.944714	2.18656	0.878398	0.0793677	0.650806	0.972171	1.63306	0.810411	Combo	TGFB1	CXCR4	TGFB1	CXCR4	0.533438	0.59373	0.999628	1.06187	0.746479	-0.374703	0.707881	0.944714	2.07981	0.855246	0.0793677	0.650806	0.972171	1.57084	0.800862	Control
B cells	NK	TGFB1^ENG	TGFB1	ENG	TGFB1	ENG	0.533438	0.59373	0.999628	1.07956	0.742424	-3.38712	0.000706307		0.120678	0.0949086	-1.42684	0.297218	0.999628	0.600118	0.418666	Combo	TGFB1	ENG	TGFB1	ENG	0.533438	0.59373	0.999628	1.06187	0.746479	-3.38712	0.000706307		0.202854	0.150509	-1.42684	0.297218	0.999628	0.632363	0.448494	Control
B cells	NK	TGFB1^ITGB1	TGFB1	ITGB1	TGFB1	ITGB1	0.533438	0.59373	0.999628	1.07956	0.742424	-1.88382	0.0595894	0.389509	0.842401	0.545724	-0.67519	0.32666	0.694569	0.960979	0.644074	Combo	TGFB1	ITGB1	TGFB1	ITGB1	0.533438	0.59373	0.999628	1.06187	0.746479	-1.88382	0.0595894	0.389509	1.00869	0.614431	-0.67519	0.32666	0.694569	1.03528	0.680455	Control
B cells	NK	TGFB1^LPP	TGFB1	LPP	TGFB1	LPP	0.533438	0.59373	0.999628	1.07956	0.742424	-1.31717	0.187782		0.182676	0.143846	-0.391866	0.390756	0.999628	0.631117	0.443135	Combo	TGFB1	LPP	TGFB1	LPP	0.533438	0.59373	0.999628	1.06187	0.746479	-1.31717	0.187782		0.212079	0.163789	-0.391866	0.390756	0.999628	0.636975	0.455134	Control
B cells	NK	TGFB1^TGFBR1_TGFBR2	TGFB1	TGFBR2	TGFB1	TGFBR1_TGFBR2	0.533438	0.59373	0.999628	1.07956	0.742424	-1.07997	0.280156	0.726664	0.592713	0.416708	-0.273265	0.436943	0.863146	0.836136	0.579566	Combo	TGFB1	TGFBR2	TGFB1	TGFBR1_TGFBR2	0.533438	0.59373	0.999628	1.06187	0.746479	-1.07997	0.280156	0.726664	0.64706	0.44533	-0.273265	0.436943	0.863146	0.854466	0.595904	Control
B cells	NK	TGFB1^TGFBR3	TGFB1	TGFBR3	TGFB1	TGFBR3	0.533438	0.59373	0.999628	1.07956	0.742424	-2.31392	0.0206723	0.22867	0.4451	0.307464	-0.890239	0.307201	0.614149	0.762329	0.524944	Combo	TGFB1	TGFBR3	TGFB1	TGFBR3	0.533438	0.59373	0.999628	1.06187	0.746479	-2.31392	0.0206723	0.22867	0.568635	0.362107	-0.890239	0.307201	0.614149	0.815253	0.554293	Control
B cells	NK	TGS1^RXRA	TGS1	RXRA	TGS1	RXRA	-0.115062	0.908396	0.999628	0.19468	0.204545	-0.67933	0.496929		0.0916798	0.0741473	-0.397196	0.702663	0.999628	0.14318	0.139346	Combo	TGS1	RXRA	TGS1	RXRA	-0.115062	0.908396	0.999628	0.223553	0.204225	-0.67933	0.496929		0.121246	0.0982736	-0.397196	0.702663	0.999628	0.1724	0.151249	Control
B cells	NK	TNF^CELSR2	TNF	CELSR2	TNF	CELSR2	-0.24843	0.803801	0.999628	0.405535	0.265152	1.48424	0.137746		0.0280404	0.0227385	0.617904	0.470774	0.999628	0.216787	0.143945	Combo	TNF	CELSR2	TNF	CELSR2	-0.24843	0.803801	0.999628	0.374518	0.239437	1.48424	0.137746		0.0148312	0.0115095	0.617904	0.470774	0.999628	0.194675	0.125473	Control
B cells	NK	TNF^FAS	TNF	FAS	TNF	FAS	-0.24843	0.803801	0.999628	0.405535	0.265152	-0.563034	0.573412		0.0899414	0.0726644	-0.405732	0.688607	0.999628	0.247738	0.168908	Combo	TNF	FAS	TNF	FAS	-0.24843	0.803801	0.999628	0.374518	0.239437	-0.563034	0.573412		0.0944746	0.0743692	-0.405732	0.688607	0.999628	0.234496	0.156903	Control
B cells	NK	TNF^ICOS	TNF	ICOS	TNF	ICOS	-0.24843	0.803801	0.999628	0.405535	0.265152	-0.971	0.331549		0.0295016	0.0257044	-0.609715	0.567675	0.999628	0.217518	0.145428	Combo	TNF	ICOS	TNF	ICOS	-0.24843	0.803801	0.999628	0.374518	0.239437	-0.971	0.331549		0.0429437	0.0371846	-0.609715	0.567675	0.999628	0.208731	0.138311	Control
B cells	NK	TNF^NOTCH1	TNF	NOTCH1	TNF	NOTCH1	-0.24843	0.803801	0.999628	0.405535	0.265152	-1.29474	0.195409		0.102487	0.0835393	-0.771586	0.499605	0.999628	0.254011	0.174345	Combo	TNF	NOTCH1	TNF	NOTCH1	-0.24843	0.803801	0.999628	0.374518	0.239437	-1.29474	0.195409		0.121023	0.0951749	-0.771586	0.499605	0.999628	0.24777	0.167306	Control
B cells	NK	TNF^SEMA4C	TNF	SEMA4C	TNF	SEMA4C	-0.24843	0.803801	0.999628	0.405535	0.265152	-1.85239	0.0639692		0.0490108	0.0390509	-1.05041	0.433885	0.999628	0.227273	0.152101	Combo	TNF	SEMA4C	TNF	SEMA4C	-0.24843	0.803801	0.999628	0.374518	0.239437	-1.85239	0.0639692		0.0660599	0.0513502	-1.05041	0.433885	0.999628	0.220289	0.145393	Control
B cells	NK	TNF^TNFRSF1A	TNF	TNFRSF1A	TNF	TNFRSF1A	-0.24843	0.803801	0.999628	0.405535	0.265152	-1.08985	0.27578	0.721729	0.511028	0.373702	-0.669139	0.539791	0.860679	0.458281	0.319427	Combo	TNF	TNFRSF1A	TNF	TNFRSF1A	-0.24843	0.803801	0.999628	0.374518	0.239437	-1.08985	0.27578	0.721729	0.533369	0.379371	-0.669139	0.539791	0.860679	0.453944	0.309404	Control
B cells	NK	TNF^TNFRSF1B	TNF	TNFRSF1B	TNF	TNFRSF1B	-0.24843	0.803801	0.999628	0.405535	0.265152	-2.78167	0.00540806	0.0956815	0.416749	0.303015	-1.51505	0.404605	0.547655	0.411142	0.284083	Combo	TNF	TNFRSF1B	TNF	TNFRSF1B	-0.24843	0.803801	0.999628	0.374518	0.239437	-2.78167	0.00540806	0.0956815	0.498695	0.344843	-1.51505	0.404605	0.547655	0.436607	0.29214	Control
B cells	NK	TNF^TRADD	TNF	TRADD	TNF	TRADD	-0.24843	0.803801	0.999628	0.405535	0.265152	0.58749	0.556875		0.257961	0.203658	0.16953	0.680338	0.999628	0.331748	0.234405	Combo	TNF	TRADD	TNF	TRADD	-0.24843	0.803801	0.999628	0.374518	0.239437	0.58749	0.556875		0.224307	0.174413	0.16953	0.680338	0.999628	0.299413	0.206925	Control
B cells	NK	TNF^TRAF2	TNF	TRAF2	TNF	TRAF2	-0.24843	0.803801	0.999628	0.405535	0.265152	-1.18625	0.235522		0.0948635	0.0761246	-0.717343	0.519661	0.999628	0.250199	0.170638	Combo	TNF	TRAF2	TNF	TRAF2	-0.24843	0.803801	0.999628	0.374518	0.239437	-1.18625	0.235522		0.0991476	0.0787959	-0.717343	0.519661	0.999628	0.236833	0.159116	Control
B cells	NK	TNF^VSIR	TNF	VSIR	TNF	VSIR	-0.24843	0.803801	0.999628	0.405535	0.265152	-0.678555	0.49742		0.209184	0.168067	-0.463493	0.650611	0.999628	0.307359	0.216609	Combo	TNF	VSIR	TNF	VSIR	-0.24843	0.803801	0.999628	0.374518	0.239437	-0.678555	0.49742		0.255392	0.197875	-0.463493	0.650611	0.999628	0.314955	0.218656	Control
B cells	NK	TNFSF12^TNFRSF12A	TNFSF12	TNFRSF12A	TNFSF12	TNFRSF12A	-1.90466	0.0568241	0.999628	0.164877	0.166667	1.19198	0.23327		0.0375417	0.0296589	-0.356342	0.145047	0.999628	0.101209	0.0981628	Combo	TNFSF12	TNFRSF12A	TNFSF12	TNFRSF12A	-1.90466	0.0568241	0.999628	0.249397	0.21831	1.19198	0.23327		0.0247438	0.019035	-0.356342	0.145047	0.999628	0.137071	0.118672	Control
B cells	NK	TNFSF12^TNFRSF25	TNFSF12	TNFRSF25	TNFSF12	TNFRSF25	-1.90466	0.0568241	0.999628	0.164877	0.166667	-3.10145	0.00192574		0.0400297	0.0306476	-2.50306	0.0293749	0.999628	0.102453	0.0986571	Combo	TNFSF12	TNFRSF25	TNFSF12	TNFRSF25	-1.90466	0.0568241	0.999628	0.249397	0.21831	-3.10145	0.00192574		0.077303	0.0566622	-2.50306	0.0293749	0.999628	0.16335	0.137486	Control
B cells	NK	TNFSF9^ADGRG5	TNFSF9	ADGRG5	TNFSF9	ADGRG5	-1.05249	0.292574	0.999628	0.131741	0.106061	-1.93946	0.0524454		0.0791635	0.0608008	-1.49598	0.17251	0.999628	0.105452	0.0834307	Combo	TNFSF9	ADGRG5	TNFSF9	ADGRG5	-1.05249	0.292574	0.999628	0.162212	0.112676	-1.93946	0.0524454		0.10857	0.0832227	-1.49598	0.17251	0.999628	0.135391	0.0979494	Control
B cells	NK	TNFSF9^HLA-DPA1	TNFSF9	HLA-DPA1	TNFSF9	HLA-DPA1	-1.05249	0.292574	0.999628	0.131741	0.106061	-0.37173	0.710094	0.94505	0.456742	0.318339	-0.712111	0.501334	0.972339	0.294242	0.2122	Combo	TNFSF9	HLA-DPA1	TNFSF9	HLA-DPA1	-1.05249	0.292574	0.999628	0.162212	0.112676	-0.37173	0.710094	0.94505	0.467689	0.324037	-0.712111	0.501334	0.972339	0.31495	0.218357	Control
B cells	NK	TNFSF9^TNFRSF9	TNFSF9	TNFRSF9	TNFSF9	TNFRSF9	-1.05249	0.292574	0.999628	0.131741	0.106061	-0.448587	0.65373		0.0164303	0.0123579	-0.750539	0.473152	0.999628	0.0740858	0.0592092	Combo	TNFSF9	TNFRSF9	TNFSF9	TNFRSF9	-1.05249	0.292574	0.999628	0.162212	0.112676	-0.448587	0.65373		0.017935	0.0132802	-0.750539	0.473152	0.999628	0.0900736	0.0629781	Control
B cells	NK	TNFSF9^TRAF2	TNFSF9	TRAF2	TNFSF9	TRAF2	-1.05249	0.292574	0.999628	0.131741	0.106061	-1.18625	0.235522		0.0948635	0.0761246	-1.11937	0.264048	0.999628	0.113302	0.0910926	Combo	TNFSF9	TRAF2	TNFSF9	TRAF2	-1.05249	0.292574	0.999628	0.162212	0.112676	-1.18625	0.235522		0.0991476	0.0787959	-1.11937	0.264048	0.999628	0.13068	0.095736	Control
B cells	NK	VASP^CXCR2	VASP	CXCR2	VASP	CXCR2	-1.48073	0.138679	0.999628	0.378284	0.340909	-1.02752	0.304174		0.0396453	0.0296589	-1.25413	0.221426	0.999628	0.208965	0.185284	Combo	VASP	CXCR2	VASP	CXCR2	-1.48073	0.138679	0.999628	0.501077	0.387324	-1.02752	0.304174		0.0482556	0.0349712	-1.25413	0.221426	0.999628	0.274666	0.211148	Control
B cells	NK	VEGFB^ADRB2	VEGFB	ADRB2	VEGFB	ADRB2	-1.26344	0.20643	0.999628	0.720395	0.590909	0.698924	0.4846	0.851944	0.384203	0.26693	-0.282259	0.345515	0.925786	0.552299	0.42892	Combo	VEGFB	ADRB2	VEGFB	ADRB2	-1.26344	0.20643	0.999628	0.844842	0.626761	0.698924	0.4846	0.851944	0.341667	0.239929	-0.282259	0.345515	0.925786	0.593254	0.433345	Control
B cells	NK	VIM^CD44	VIM	CD44	VIM	CD44	0.252757	0.800456	0.999628	1.78527	0.840909	-2.16767	0.030184	0.284474	1.05279	0.64261	-0.957455	0.41532	0.642051	1.41903	0.74176	Combo	VIM	CD44	VIM	CD44	0.252757	0.800456	0.999628	1.66693	0.78169	-2.16767	0.030184	0.284474	1.24124	0.697211	-0.957455	0.41532	0.642051	1.45408	0.739451	Control
B cells	NK	YBX1^NOTCH1	YBX1	NOTCH1	YBX1	NOTCH1	-1.83565	0.06641	0.999628	1.59055	0.893939	-1.29474	0.195409		0.102487	0.0835393	-1.56519	0.13091	0.999628	0.846519	0.488739	Combo	YBX1	NOTCH1	YBX1	NOTCH1	-1.83565	0.06641	0.999628	1.85881	0.950704	-1.29474	0.195409		0.121023	0.0951749	-1.56519	0.13091	0.999628	0.989918	0.52294	Control
CD4	B cells	ADAM10^CD44	ADAM10	CD44	ADAM10	CD44	-1.16307	0.244801	0.771347	0.341927	0.297508	-0.488506	0.625192	0.999628	1.21051	0.795455	-0.825788	0.434996	0.885488	0.776218	0.546481	Combo	ADAM10	CD44	ADAM10	CD44	-1.16307	0.244801	0.771347	0.339384	0.280418	-0.488506	0.625192	0.999628	1.15523	0.739437	-0.825788	0.434996	0.885488	0.747305	0.509927	Control
CD4	B cells	ADAM10^NOTCH2	ADAM10	NOTCH2	ADAM10	NOTCH2	-1.16307	0.244801	0.771347	0.341927	0.297508	0.551677	0.58117	0.999628	0.309386	0.280303	-0.305697	0.412985	0.885488	0.325657	0.288905	Combo	ADAM10	NOTCH2	ADAM10	NOTCH2	-1.16307	0.244801	0.771347	0.339384	0.280418	0.551677	0.58117	0.999628	0.294102	0.274648	-0.305697	0.412985	0.885488	0.316743	0.277533	Control
CD4	B cells	ADAM10^TSPAN14	ADAM10	TSPAN14	ADAM10	TSPAN14	-1.16307	0.244801	0.771347	0.341927	0.297508	1.2852	0.198721	0.999628	0.294436	0.280303	0.0610665	0.221761	0.885488	0.318181	0.288905	Combo	ADAM10	TSPAN14	ADAM10	TSPAN14	-1.16307	0.244801	0.771347	0.339384	0.280418	1.2852	0.198721	0.999628	0.177579	0.169014	0.0610665	0.221761	0.885488	0.258481	0.224716	Control
CD4	B cells	ADAM12^ITGB1	ADAM12	ITGB1	ADAM12	ITGB1	-0.848445	0.39619		0.0168395	0.0147975	0.517154	0.605049	0.999628	0.760971	0.492424	-0.165645	0.50062	0.999628	0.388905	0.253611	Combo	ADAM12	ITGB1	ADAM12	ITGB1	-0.848445	0.39619		0.0240742	0.0213878	0.517154	0.605049	0.999628	0.722009	0.464789	-0.165645	0.50062	0.999628	0.373042	0.243088	Control
CD4	B cells	ADAM15^ITGB1	ADAM15	ITGB1	ADAM15	ITGB1	1.65094	0.0987505	0.600018	0.126382	0.117212	0.517154	0.605049	0.999628	0.760971	0.492424	1.08405	0.3519	0.799823	0.443676	0.304818	Combo	ADAM15	ITGB1	ADAM15	ITGB1	1.65094	0.0987505	0.600018	0.096318	0.0888783	0.517154	0.605049	0.999628	0.722009	0.464789	1.08405	0.3519	0.799823	0.409164	0.276834	Control
CD4	B cells	ADAM17^ITGB1	ADAM17	ITGB1	ADAM17	ITGB1	0.816736	0.414079	0.866975	0.154315	0.140966	0.517154	0.605049	0.999628	0.760971	0.492424	0.666945	0.509564	0.933301	0.457643	0.316695	Combo	ADAM17	ITGB1	ADAM17	ITGB1	0.816736	0.414079	0.866975	0.130558	0.114544	0.517154	0.605049	0.999628	0.722009	0.464789	0.666945	0.509564	0.933301	0.426283	0.289666	Control
CD4	B cells	ADAM17^RHBDF2	ADAM17	RHBDF2	ADAM17	RHBDF2	0.816736	0.414079	0.866975	0.154315	0.140966	-0.228023	0.819628	0.999628	0.383495	0.333333	0.294356	0.616854	0.933301	0.268905	0.23715	Combo	ADAM17	RHBDF2	ADAM17	RHBDF2	0.816736	0.414079	0.866975	0.130558	0.114544	-0.228023	0.819628	0.999628	0.388969	0.316901	0.294356	0.616854	0.933301	0.259763	0.215723	Control
CD4	B cells	ADAM9^ITGB1	ADAM9	ITGB1	ADAM9	ITGB1	0.0745754	0.940553		0.016184	0.0155763	0.517154	0.605049	0.999628	0.760971	0.492424	0.295865	0.772801	0.999628	0.388577	0.254	Combo	ADAM9	ITGB1	ADAM9	ITGB1	0.0745754	0.940553		0.0158445	0.0142586	0.517154	0.605049	0.999628	0.722009	0.464789	0.295865	0.772801	0.999628	0.368927	0.239524	Control
CD4	B cells	AFDN^EPHB6	AFDN	EPHB6	AFDN	EPHB6	2.00955	0.0444786	0.452888	0.191299	0.162773	-1.40451	0.160167	0.999628	0.180303	0.181818	0.302521	0.102323	0.726258	0.185801	0.172295	Combo	AFDN	EPHB6	AFDN	EPHB6	2.00955	0.0444786	0.452888	0.131725	0.112643	-1.40451	0.160167	0.999628	0.260754	0.225352	0.302521	0.102323	0.726258	0.196239	0.168997	Control
CD4	B cells	AGTRAP^RACK1	AGTRAP	RACK1	AGTRAP	RACK1	-0.383732	0.701177	0.961451	0.149149	0.134735	0.22473	0.822189	0.999628	3.1778	1	-0.0795009	0.761683	0.98054	1.66348	0.567368	Combo	AGTRAP	RACK1	AGTRAP	RACK1	-0.383732	0.701177	0.961451	0.155535	0.137833	0.22473	0.822189	0.999628	3.04288	0.992958	-0.0795009	0.761683	0.98054	1.59921	0.565395	Control
CD4	B cells	APOE^LSR	APOE	LSR	APOE	LSR	-1.3739	0.169473		0.0132863	0.0116822	-1.12958	0.258652	0.999628	0.277188	0.257576	-1.25174	0.214062	0.999628	0.145237	0.134629	Combo	APOE	LSR	APOE	LSR	-1.3739	0.169473		0.0147909	0.0109316	-1.12958	0.258652	0.999628	0.348229	0.288732	-1.25174	0.214062	0.999628	0.18151	0.149832	Control
CD4	B cells	APP^CD74	APP	CD74	APP	CD74	1.2493	0.211554	0.744734	0.192771	0.169393	-2.39152	0.0167785	0.999628	3.95169	1	-0.57111	0.114166	0.872181	2.07223	0.584696	Combo	APP	CD74	APP	CD74	1.2493	0.211554	0.744734	0.128607	0.112643	-2.39152	0.0167785	0.999628	4.60438	1	-0.57111	0.114166	0.872181	2.36649	0.556321	Control
CD4	B cells	APP^LRP10	APP	LRP10	APP	LRP10	1.2493	0.211554	0.744734	0.192771	0.169393	-0.00586776	0.995318	0.999628	0.591386	0.492424	0.621718	0.603436	0.872181	0.392079	0.330908	Combo	APP	LRP10	APP	LRP10	1.2493	0.211554	0.744734	0.128607	0.112643	-0.00586776	0.995318	0.999628	0.557469	0.443662	0.621718	0.603436	0.872181	0.343038	0.278152	Control
CD4	B cells	APP^NOTCH2	APP	NOTCH2	APP	NOTCH2	1.2493	0.211554	0.744734	0.192771	0.169393	0.551677	0.58117	0.999628	0.309386	0.280303	0.900491	0.396362	0.872181	0.251078	0.224848	Combo	APP	NOTCH2	APP	NOTCH2	1.2493	0.211554	0.744734	0.128607	0.112643	0.551677	0.58117	0.999628	0.294102	0.274648	0.900491	0.396362	0.872181	0.211355	0.193645	Control
CD4	B cells	ARF6^SMAP1	ARF6	SMAP1	ARF6	SMAP1	-0.432977	0.665032	0.951438	0.935193	0.67796	0.648379	0.51674	0.999628	0.382468	0.340909	0.107701	0.590886	0.975533	0.65883	0.509434	Combo	ARF6	SMAP1	ARF6	SMAP1	-0.432977	0.665032	0.951438	0.924524	0.656369	0.648379	0.51674	0.999628	0.289755	0.260563	0.107701	0.590886	0.975533	0.60714	0.458466	Control
CD4	B cells	BTLA^CD79A	BTLA	CD79A	BTLA	CD79A	-0.082598	0.934171		0.049158	0.0463396	-0.227493	0.82004	0.999628	2.74889	0.992424	-0.155046	0.877106	0.999628	1.39902	0.519382	Combo	BTLA	CD79A	BTLA	CD79A	-0.082598	0.934171		0.040524	0.0375475	-0.227493	0.82004	0.999628	2.85726	1	-0.155046	0.877106	0.999628	1.44889	0.518774	Control
CD4	B cells	BTLA^TNFRSF14	BTLA	TNFRSF14	BTLA	TNFRSF14	-0.082598	0.934171		0.049158	0.0463396	0.112185	0.910677	0.999628	0.454238	0.393939	0.0147933	0.922424	0.999628	0.251698	0.220139	Combo	BTLA	TNFRSF14	BTLA	TNFRSF14	-0.082598	0.934171		0.040524	0.0375475	0.112185	0.910677	0.999628	0.460347	0.359155	0.0147933	0.922424	0.999628	0.250435	0.198351	Control
CD4	B cells	CALM1^KCNN4	CALM1	KCNN4	CALM1	KCNN4	1.01997	0.307743	0.813142	2.24156	0.982866	-1.23411	0.217163	0.999628	0.154057	0.136364	-0.107069	0.262453	0.906385	1.19781	0.559615	Combo	CALM1	KCNN4	CALM1	KCNN4	1.01997	0.307743	0.813142	2.13985	0.969582	-1.23411	0.217163	0.999628	0.235896	0.211268	-0.107069	0.262453	0.906385	1.18787	0.590425	Control
CD4	B cells	CALM1^PTPRA	CALM1	PTPRA	CALM1	PTPRA	1.01997	0.307743	0.813142	2.24156	0.982866	-0.918863	0.358167	0.999628	0.262202	0.25	0.0505534	0.332955	0.906385	1.25188	0.616433	Combo	CALM1	PTPRA	CALM1	PTPRA	1.01997	0.307743	0.813142	2.13985	0.969582	-0.918863	0.358167	0.999628	0.347506	0.309859	0.0505534	0.332955	0.906385	1.24368	0.63972	Control
CD4	B cells	CCL20^CCR6	CCL20	CCR6	CCL20	CCR6	-0.743801	0.456997	0.889254	0.033378	0.0280374	-0.844906	0.398164	0.999628	0.284111	0.242424	-0.794353	0.42758	0.944441	0.158745	0.135231	Combo	CCL20	CCR6	CCL20	CCR6	-0.743801	0.456997	0.889254	0.0367594	0.0323194	-0.844906	0.398164	0.999628	0.368777	0.295775	-0.794353	0.42758	0.944441	0.202768	0.164047	Control
CD4	B cells	CCL20^CXCR3	CCL20	CXCR3	CCL20	CXCR3	-0.743801	0.456997	0.889254	0.033378	0.0280374	-0.71378	0.475363	0.999628	0.343005	0.265152	-0.72879	0.46618	0.944441	0.188191	0.146594	Combo	CCL20	CXCR3	CCL20	CXCR3	-0.743801	0.456997	0.889254	0.0367594	0.0323194	-0.71378	0.475363	0.999628	0.311882	0.211268	-0.72879	0.46618	0.944441	0.174321	0.121793	Control
CD4	B cells	CCL5^CXCR3	CCL5	CXCR3	CCL5	CXCR3	-1.70233	0.0886945	0.58403	1.29156	0.563084	-0.71378	0.475363	0.999628	0.343005	0.265152	-1.20805	0.282029	0.791829	0.81728	0.414118	Combo	CCL5	CXCR3	CCL5	CXCR3	-1.70233	0.0886945	0.58403	1.89022	0.653042	-0.71378	0.475363	0.999628	0.311882	0.211268	-1.20805	0.282029	0.791829	1.10105	0.432155	Control
CD4	B cells	CD14^ITGA4	CD14	ITGA4	CD14	ITGA4	-1.18989	0.234089		0.0179252	0.0163551	-0.00703565	0.994386	0.999628	0.429127	0.393939	-0.598463	0.614238	0.999628	0.223526	0.205147	Combo	CD14	ITGA4	CD14	ITGA4	-1.18989	0.234089		0.0204871	0.016635	-0.00703565	0.994386	0.999628	0.455985	0.394366	-0.598463	0.614238	0.999628	0.238236	0.205501	Control
CD4	B cells	CD14^ITGB1	CD14	ITGB1	CD14	ITGB1	-1.18989	0.234089		0.0179252	0.0163551	0.517154	0.605049	0.999628	0.760971	0.492424	-0.336369	0.419569	0.999628	0.389448	0.25439	Combo	CD14	ITGB1	CD14	ITGB1	-1.18989	0.234089		0.0204871	0.016635	0.517154	0.605049	0.999628	0.722009	0.464789	-0.336369	0.419569	0.999628	0.371248	0.240712	Control
CD4	B cells	CD14^ITGB2	CD14	ITGB2	CD14	ITGB2	-1.18989	0.234089		0.0179252	0.0163551	0.241219	0.809385	0.999628	0.208901	0.212121	-0.474336	0.521737	0.999628	0.113413	0.114238	Combo	CD14	ITGB2	CD14	ITGB2	-1.18989	0.234089		0.0204871	0.016635	0.241219	0.809385	0.999628	0.183124	0.161972	-0.474336	0.521737	0.999628	0.101806	0.0893034	Control
CD4	B cells	CD14^TLR1	CD14	TLR1	CD14	TLR1	-1.18989	0.234089		0.0179252	0.0163551	1.22026	0.222368	0.999628	0.346284	0.333333	0.0151824	0.228228	0.999628	0.182104	0.174844	Combo	CD14	TLR1	CD14	TLR1	-1.18989	0.234089		0.0204871	0.016635	1.22026	0.222368	0.999628	0.203246	0.176056	0.0151824	0.228228	0.999628	0.111867	0.0963457	Control
CD4	B cells	CD14^TLR9	CD14	TLR9	CD14	TLR9	-1.18989	0.234089		0.0179252	0.0163551	-2.06999	0.0384533	0.999628	0.148542	0.128788	-1.62994	0.136271	0.999628	0.0832338	0.0725715	Combo	CD14	TLR9	CD14	TLR9	-1.18989	0.234089		0.0204871	0.016635	-2.06999	0.0384533	0.999628	0.25425	0.232394	-1.62994	0.136271	0.999628	0.137368	0.124515	Control
CD4	B cells	CD28^CD86	CD28	CD86	CD28	CD86	0.165563	0.868501	0.982837	0.587816	0.455607	1.41165	0.158053	0.999628	0.273949	0.234848	0.788607	0.513277	0.991232	0.430883	0.345228	Combo	CD28	CD86	CD28	CD86	0.165563	0.868501	0.982837	0.52347	0.404468	1.41165	0.158053	0.999628	0.199395	0.169014	0.788607	0.513277	0.991232	0.361432	0.286741	Control
CD4	B cells	CD40LG^CD40	CD40LG	CD40	CD40LG	CD40	1.37488	0.16917	0.70734	0.250097	0.20405	-0.80889	0.418578	0.999628	0.736161	0.568182	0.282993	0.293874	0.853484	0.493129	0.386116	Combo	CD40LG	CD40	CD40LG	CD40	1.37488	0.16917	0.70734	0.16734	0.142586	-0.80889	0.418578	0.999628	0.844716	0.570423	0.282993	0.293874	0.853484	0.506028	0.356504	Control
CD4	B cells	CD40LG^CD53	CD40LG	CD53	CD40LG	CD53	1.37488	0.16917	0.70734	0.250097	0.20405	-1.54504	0.122336	0.999628	0.936236	0.681818	-0.0850829	0.145753	0.853484	0.593166	0.442934	Combo	CD40LG	CD53	CD40LG	CD53	1.37488	0.16917	0.70734	0.16734	0.142586	-1.54504	0.122336	0.999628	1.15287	0.760563	-0.0850829	0.145753	0.853484	0.660107	0.451574	Control
CD4	B cells	CD40LG^ITGA5_ITGB1	CD40LG	ITGB1	CD40LG	ITGA5_ITGB1	1.37488	0.16917	0.70734	0.250097	0.20405	0.517154	0.605049	0.999628	0.760971	0.492424	0.946015	0.387109	0.853484	0.505534	0.348237	Combo	CD40LG	ITGB1	CD40LG	ITGA5_ITGB1	1.37488	0.16917	0.70734	0.16734	0.142586	0.517154	0.605049	0.999628	0.722009	0.464789	0.946015	0.387109	0.853484	0.444675	0.303687	Control
CD4	B cells	CD40LG^ITGAM_ITGB2	CD40LG	ITGB2	CD40LG	ITGAM_ITGB2	1.37488	0.16917	0.70734	0.250097	0.20405	0.241219	0.809385	0.999628	0.208901	0.212121	0.808048	0.489278	0.853484	0.229499	0.208086	Combo	CD40LG	ITGB2	CD40LG	ITGAM_ITGB2	1.37488	0.16917	0.70734	0.16734	0.142586	0.241219	0.809385	0.999628	0.183124	0.161972	0.808048	0.489278	0.853484	0.175232	0.152279	Control
CD4	B cells	CD40LG^TRAF3	CD40LG	TRAF3	CD40LG	TRAF3	1.37488	0.16917	0.70734	0.250097	0.20405	0.787652	0.4309	0.999628	0.248443	0.242424	1.08126	0.300035	0.853484	0.24927	0.223237	Combo	CD40LG	TRAF3	CD40LG	TRAF3	1.37488	0.16917	0.70734	0.16734	0.142586	0.787652	0.4309	0.999628	0.207971	0.190141	1.08126	0.300035	0.853484	0.187655	0.166363	Control
CD4	B cells	CD48^CD2	CD48	CD2	CD48	CD2	-1.6995	0.0892249	0.58403	0.648454	0.496885	-0.413894	0.678952	0.999628	0.130417	0.0909091	-1.0567	0.384089	0.791829	0.389436	0.293897	Combo	CD48	CD2	CD48	CD2	-1.6995	0.0892249	0.58403	0.761525	0.545627	-0.413894	0.678952	0.999628	0.13921	0.0985915	-1.0567	0.384089	0.791829	0.450368	0.322109	Control
CD4	B cells	CD55^ADGRE5	CD55	ADGRE5	CD55	ADGRE5	0.0802794	0.936015	0.993053	0.410114	0.320872	-2.02004	0.0433788	0.999628	0.230196	0.234848	-0.969882	0.489697	0.996341	0.320155	0.27786	Combo	CD55	ADGRE5	CD55	ADGRE5	0.0802794	0.936015	0.993053	0.371256	0.285171	-2.02004	0.0433788	0.999628	0.353206	0.302817	-0.969882	0.489697	0.996341	0.362231	0.293994	Control
CD4	B cells	CD58^CD2	CD58	CD2	CD58	CD2	1.53398	0.125034	0.643295	0.663785	0.518302	-0.413894	0.678952	0.999628	0.130417	0.0909091	0.560045	0.401993	0.821461	0.397101	0.304606	Combo	CD58	CD2	CD58	CD2	1.53398	0.125034	0.643295	0.570239	0.455323	-0.413894	0.678952	0.999628	0.13921	0.0985915	0.560045	0.401993	0.821461	0.354725	0.276957	Control
CD4	B cells	CD59^CD2	CD59	CD2	CD59	CD2	0.461926	0.644134	0.943017	0.314209	0.26947	-0.413894	0.678952	0.999628	0.130417	0.0909091	0.0240165	0.661543	0.971323	0.222313	0.18019	Combo	CD59	CD2	CD59	CD2	0.461926	0.644134	0.943017	0.286058	0.235266	-0.413894	0.678952	0.999628	0.13921	0.0985915	0.0240165	0.661543	0.971323	0.212634	0.166929	Control
CD4	B cells	CD70^CD27	CD70	CD27	CD70	CD27	-2.24178	0.0249755	0.354049	0.0585939	0.048676	-1.36776	0.171388	0.999628	0.658543	0.439394	-1.80477	0.0981815	0.676838	0.358569	0.244035	Combo	CD70	CD27	CD70	CD27	-2.24178	0.0249755	0.354049	0.108007	0.0803232	-1.36776	0.171388	0.999628	0.738782	0.485915	-1.80477	0.0981815	0.676838	0.423395	0.283119	Control
CD4	B cells	CD70^TNFRSF13B	CD70	TNFRSF13B	CD70	TNFRSF13B	-2.24178	0.0249755	0.354049	0.0585939	0.048676	-0.980424	0.326877	0.999628	0.667656	0.462121	-1.6111	0.175926	0.676838	0.363125	0.255399	Combo	CD70	TNFRSF13B	CD70	TNFRSF13B	-2.24178	0.0249755	0.354049	0.108007	0.0803232	-0.980424	0.326877	0.999628	0.628067	0.43662	-1.6111	0.175926	0.676838	0.368037	0.258471	Control
CD4	B cells	CD99^CD81	CD99	CD81	CD99	CD81	-1.95702	0.0503456	0.472184	1.59852	0.898754	0.545254	0.585579	0.999628	1.34981	0.848485	-0.705881	0.317962	0.735906	1.47417	0.873619	Combo	CD99	CD81	CD99	CD81	-1.95702	0.0503456	0.472184	1.67566	0.895437	0.545254	0.585579	0.999628	1.28321	0.823944	-0.705881	0.317962	0.735906	1.47943	0.85969	Control
CD4	B cells	COL18A1^ITGA1_ITGB1	COL18A1	ITGB1	COL18A1	ITGA1_ITGB1	-1.81713	0.0691973		0.0125238	0.0120717	0.517154	0.605049	0.999628	0.760971	0.492424	-0.649988	0.337123	0.999628	0.386747	0.252248	Combo	COL18A1	ITGB1	COL18A1	ITGA1_ITGB1	-1.81713	0.0691973		0.0220178	0.0213878	0.517154	0.605049	0.999628	0.722009	0.464789	-0.649988	0.337123	0.999628	0.372013	0.243088	Control
CD4	B cells	COL18A1^ITGA2_ITGB1	COL18A1	ITGB1	COL18A1	ITGA2_ITGB1	-1.81713	0.0691973		0.0125238	0.0120717	0.517154	0.605049	0.999628	0.760971	0.492424	-0.649988	0.337123	0.999628	0.386747	0.252248	Combo	COL18A1	ITGB1	COL18A1	ITGA2_ITGB1	-1.81713	0.0691973		0.0220178	0.0213878	0.517154	0.605049	0.999628	0.722009	0.464789	-0.649988	0.337123	0.999628	0.372013	0.243088	Control
CD4	B cells	COL6A2^CD44	COL6A2	CD44	COL6A2	CD44	-0.986556	0.32386	0.82055	0.061991	0.0580218	-0.488506	0.625192	0.999628	1.21051	0.795455	-0.737531	0.474526	0.910089	0.63625	0.426738	Combo	COL6A2	CD44	COL6A2	CD44	-0.986556	0.32386	0.82055	0.0710851	0.0646388	-0.488506	0.625192	0.999628	1.15523	0.739437	-0.737531	0.474526	0.910089	0.613156	0.402038	Control
CD4	B cells	COL6A2^ITGA1_ITGB1	COL6A2	ITGB1	COL6A2	ITGA1_ITGB1	-0.986556	0.32386	0.82055	0.061991	0.0580218	0.517154	0.605049	0.999628	0.760971	0.492424	-0.234701	0.464455	0.910089	0.411481	0.275223	Combo	COL6A2	ITGB1	COL6A2	ITGA1_ITGB1	-0.986556	0.32386	0.82055	0.0710851	0.0646388	0.517154	0.605049	0.999628	0.722009	0.464789	-0.234701	0.464455	0.910089	0.396547	0.264714	Control
CD4	B cells	COL6A2^ITGA2_ITGB1	COL6A2	ITGB1	COL6A2	ITGA2_ITGB1	-0.986556	0.32386	0.82055	0.061991	0.0580218	0.517154	0.605049	0.999628	0.760971	0.492424	-0.234701	0.464455	0.910089	0.411481	0.275223	Combo	COL6A2	ITGB1	COL6A2	ITGA2_ITGB1	-0.986556	0.32386	0.82055	0.0710851	0.0646388	0.517154	0.605049	0.999628	0.722009	0.464789	-0.234701	0.464455	0.910089	0.396547	0.264714	Control
CD4	B cells	COL6A2^ITGA3_ITGB1	COL6A2	ITGB1	COL6A2	ITGA3_ITGB1	-0.986556	0.32386	0.82055	0.061991	0.0580218	0.517154	0.605049	0.999628	0.760971	0.492424	-0.234701	0.464455	0.910089	0.411481	0.275223	Combo	COL6A2	ITGB1	COL6A2	ITGA3_ITGB1	-0.986556	0.32386	0.82055	0.0710851	0.0646388	0.517154	0.605049	0.999628	0.722009	0.464789	-0.234701	0.464455	0.910089	0.396547	0.264714	Control
CD4	B cells	COL6A2^ITGA9_ITGB1	COL6A2	ITGB1	COL6A2	ITGA9_ITGB1	-0.986556	0.32386	0.82055	0.061991	0.0580218	0.517154	0.605049	0.999628	0.760971	0.492424	-0.234701	0.464455	0.910089	0.411481	0.275223	Combo	COL6A2	ITGB1	COL6A2	ITGA9_ITGB1	-0.986556	0.32386	0.82055	0.0710851	0.0646388	0.517154	0.605049	0.999628	0.722009	0.464789	-0.234701	0.464455	0.910089	0.396547	0.264714	Control
CD4	B cells	COPA^CD74	COPA	CD74	COPA	CD74	-1.04371	0.29662	0.808487	0.37873	0.325935	-2.39152	0.0167785	0.999628	3.95169	1	-1.71762	0.1567	0.904058	2.16521	0.662967	Combo	COPA	CD74	COPA	CD74	-1.04371	0.29662	0.808487	0.381817	0.321768	-2.39152	0.0167785	0.999628	4.60438	1	-1.71762	0.1567	0.904058	2.4931	0.660884	Control
CD4	B cells	CXCL8^CD79A	CXCL8	CD79A	CXCL8	CD79A	-1.09393	0.273988	0.792544	0.0703976	0.0595794	-0.227493	0.82004	0.999628	2.74889	0.992424	-0.660709	0.547014	0.896086	1.40964	0.526002	Combo	CXCL8	CD79A	CXCL8	CD79A	-1.09393	0.273988	0.792544	0.0896851	0.0731939	-0.227493	0.82004	0.999628	2.85726	1	-0.660709	0.547014	0.896086	1.47347	0.536597	Control
CD4	B cells	EFNB1^EPHB6	EFNB1	EPHB6	EFNB1	EPHB6	0.0459149	0.963378		0.0256828	0.0241433	-1.40451	0.160167	0.999628	0.180303	0.181818	-0.679298	0.561772	0.999628	0.102993	0.102981	Combo	EFNB1	EPHB6	EFNB1	EPHB6	0.0459149	0.963378		0.0243221	0.0218631	-1.40451	0.160167	0.999628	0.260754	0.225352	-0.679298	0.561772	0.999628	0.142538	0.123608	Control
CD4	B cells	F11R^ITGAL_ITGB2	F11R	ITGB2	F11R	ITGAL_ITGB2	1.29191	0.196389	0.730577	0.118426	0.106698	0.241219	0.809385	0.999628	0.208901	0.212121	0.766563	0.502887	0.865103	0.163663	0.15941	Combo	F11R	ITGB2	F11R	ITGAL_ITGB2	1.29191	0.196389	0.730577	0.0946243	0.0831749	0.241219	0.809385	0.999628	0.183124	0.161972	0.766563	0.502887	0.865103	0.138874	0.122573	Control
CD4	B cells	FADD^TRADD	FADD	TRADD	FADD	TRADD	-1.39559	0.162837	0.699122	0.197219	0.178738	0.67186	0.501673	0.999628	0.329402	0.310606	-0.361867	0.332255	0.849375	0.26331	0.244672	Combo	FADD	TRADD	FADD	TRADD	-1.39559	0.162837	0.699122	0.213655	0.191065	0.67186	0.501673	0.999628	0.255532	0.246479	-0.361867	0.332255	0.849375	0.234593	0.218772	Control
CD4	B cells	FAM3C^CLEC2D	FAM3C	CLEC2D	FAM3C	CLEC2D	0.212911	0.831396	0.978645	0.107357	0.0969626	-0.533443	0.593727	0.999628	0.580282	0.44697	-0.160266	0.712562	0.989137	0.343819	0.271966	Combo	FAM3C	CLEC2D	FAM3C	CLEC2D	0.212911	0.831396	0.978645	0.100604	0.0931559	-0.533443	0.593727	0.999628	0.685489	0.485915	-0.160266	0.712562	0.989137	0.393046	0.289536	Control
CD4	B cells	FAM3C^LAMP1	FAM3C	LAMP1	FAM3C	LAMP1	0.212911	0.831396	0.978645	0.107357	0.0969626	-0.0847374	0.93247	0.999628	0.480864	0.431818	0.0640867	0.881933	0.989137	0.29411	0.26439	Combo	FAM3C	LAMP1	FAM3C	LAMP1	0.212911	0.831396	0.978645	0.100604	0.0931559	-0.0847374	0.93247	0.999628	0.445442	0.394366	0.0640867	0.881933	0.989137	0.273023	0.243761	Control
CD4	B cells	GDF11^ACTR2	GDF11	ACTR2	GDF11	ACTR2	1.53679	0.124344	0.643058	0.0816364	0.076324	0.0788632	0.937141	0.999628	1.02369	0.719697	0.807828	0.530743	0.821343	0.552666	0.39801	Combo	GDF11	ACTR2	GDF11	ACTR2	1.53679	0.124344	0.643058	0.0649582	0.0603612	0.0788632	0.937141	0.999628	1.05776	0.739437	0.807828	0.530743	0.821343	0.561358	0.399899	Control
CD4	B cells	GDF11^BMPR2	GDF11	BMPR2	GDF11	BMPR2	1.53679	0.124344	0.643058	0.0816364	0.076324	-0.499144	0.617678	0.999628	0.238519	0.219697	0.518824	0.371011	0.821343	0.160078	0.14801	Combo	GDF11	BMPR2	GDF11	BMPR2	1.53679	0.124344	0.643058	0.0649582	0.0603612	-0.499144	0.617678	0.999628	0.229796	0.211268	0.518824	0.371011	0.821343	0.147377	0.135814	Control
CD4	B cells	GNAI2^CNR1	GNAI2	CNR1	GNAI2	CNR1	-1.32867	0.183956	0.722737	1.3355	0.845794	-0.878365	0.379745	0.999628	0.193375	0.181818	-1.10352	0.281851	0.861183	0.764439	0.513806	Combo	GNAI2	CNR1	GNAI2	CNR1	-1.32867	0.183956	0.722737	1.31706	0.818916	-0.878365	0.379745	0.999628	0.266934	0.232394	-1.10352	0.281851	0.861183	0.791997	0.525655	Control
CD4	B cells	GNAI2^CXCR3	GNAI2	CXCR3	GNAI2	CXCR3	-1.32867	0.183956	0.722737	1.3355	0.845794	-0.71378	0.475363	0.999628	0.343005	0.265152	-1.02123	0.32966	0.861183	0.839253	0.555473	Combo	GNAI2	CXCR3	GNAI2	CXCR3	-1.32867	0.183956	0.722737	1.31706	0.818916	-0.71378	0.475363	0.999628	0.311882	0.211268	-1.02123	0.32966	0.861183	0.81447	0.515092	Control
CD4	B cells	GNAI2^S1PR1	GNAI2	S1PR1	GNAI2	S1PR1	-1.32867	0.183956	0.722737	1.3355	0.845794	1.45325	0.146155	0.999628	1.17282	0.719697	0.0622871	0.165055	0.861183	1.25416	0.782746	Combo	GNAI2	S1PR1	GNAI2	S1PR1	-1.32867	0.183956	0.722737	1.31706	0.818916	1.45325	0.146155	0.999628	0.961076	0.65493	0.0622871	0.165055	0.861183	1.13907	0.736923	Control
CD4	B cells	GNAI2^S1PR4	GNAI2	S1PR4	GNAI2	S1PR4	-1.32867	0.183956	0.722737	1.3355	0.845794	1.54492	0.122366	0.999628	0.68489	0.537879	0.108123	0.153161	0.861183	1.0102	0.691837	Combo	GNAI2	S1PR4	GNAI2	S1PR4	-1.32867	0.183956	0.722737	1.31706	0.818916	1.54492	0.122366	0.999628	0.498071	0.422535	0.108123	0.153161	0.861183	0.907565	0.620726	Control
CD4	B cells	GPI^AMFR	GPI	AMFR	GPI	AMFR	-0.686013	0.492705	0.908733	0.60217	0.487539	0.695869	0.486511	0.999628	0.411973	0.371212	0.00492782	0.489608	0.954181	0.507071	0.429376	Combo	GPI	AMFR	GPI	AMFR	-0.686013	0.492705	0.908733	0.625372	0.494297	0.695869	0.486511	0.999628	0.358077	0.309859	0.00492782	0.489608	0.954181	0.491725	0.402078	Control
CD4	B cells	GRN^TNFRSF1B	GRN	TNFRSF1B	GRN	TNFRSF1B	2.45548	0.0140698	0.267795	0.327923	0.291277	0.354215	0.723178	0.999628	0.236783	0.234848	1.40485	0.368624	0.633712	0.282353	0.263063	Combo	GRN	TNFRSF1B	GRN	TNFRSF1B	2.45548	0.0140698	0.267795	0.230011	0.201521	0.354215	0.723178	0.999628	0.236393	0.211268	1.40485	0.368624	0.633712	0.233202	0.206394	Control
CD4	B cells	HLA-A^APLP2	HLA-A	APLP2	HLA-A	APLP2	-0.178216	0.858554	0.981112	3.91255	1	0.41336	0.679343	0.999628	0.293394	0.257576	0.117572	0.768948	0.99037	2.10297	0.628788	Combo	HLA-A	APLP2	HLA-A	APLP2	-0.178216	0.858554	0.981112	3.94469	1	0.41336	0.679343	0.999628	0.254272	0.211268	0.117572	0.768948	0.99037	2.09948	0.605634	Control
CD4	B cells	HLA-A^CD8A	HLA-A	CD8A	HLA-A	CD8A	-0.178216	0.858554	0.981112	3.91255	1	2.84192	0.0044843	0.999628	0.110448	0.0530303	1.33185	0.431519	0.99037	2.0115	0.526515	Combo	HLA-A	CD8A	HLA-A	CD8A	-0.178216	0.858554	0.981112	3.94469	1	2.84192	0.0044843	0.999628	0.0714406	0.0492958	1.33185	0.431519	0.99037	2.00807	0.524648	Control
CD4	B cells	HLA-A^LILRB1	HLA-A	LILRB1	HLA-A	LILRB1	-0.178216	0.858554	0.981112	3.91255	1	0.21474	0.82997	0.999628	0.242089	0.227273	0.0182622	0.844262	0.99037	2.07732	0.613636	Combo	HLA-A	LILRB1	HLA-A	LILRB1	-0.178216	0.858554	0.981112	3.94469	1	0.21474	0.82997	0.999628	0.240001	0.204225	0.0182622	0.844262	0.99037	2.09235	0.602113	Control
CD4	B cells	HLA-B^CD3D	HLA-B	CD3D	HLA-B	CD3D	0.105014	0.916364	0.990248	4.21675	1	0.207556	0.835576	0.999628	0.136316	0.106061	0.156285	0.87597	0.994938	2.17653	0.55303	Combo	HLA-B	CD3D	HLA-B	CD3D	0.105014	0.916364	0.990248	4.26084	1	0.207556	0.835576	0.999628	0.123861	0.0915493	0.156285	0.87597	0.994938	2.19235	0.545775	Control
CD4	B cells	HLA-B^CD8A	HLA-B	CD8A	HLA-B	CD8A	0.105014	0.916364	0.990248	4.21675	1	2.84192	0.0044843	0.999628	0.110448	0.0530303	1.47347	0.460424	0.994938	2.1636	0.526515	Combo	HLA-B	CD8A	HLA-B	CD8A	0.105014	0.916364	0.990248	4.26084	1	2.84192	0.0044843	0.999628	0.0714406	0.0492958	1.47347	0.460424	0.994938	2.16614	0.524648	Control
CD4	B cells	HLA-B^LILRB1	HLA-B	LILRB1	HLA-B	LILRB1	0.105014	0.916364	0.990248	4.21675	1	0.21474	0.82997	0.999628	0.242089	0.227273	0.159877	0.873167	0.994938	2.22942	0.613636	Combo	HLA-B	LILRB1	HLA-B	LILRB1	0.105014	0.916364	0.990248	4.26084	1	0.21474	0.82997	0.999628	0.240001	0.204225	0.159877	0.873167	0.994938	2.25042	0.602113	Control
CD4	B cells	HLA-C^CD8A	HLA-C	CD8A	HLA-C	CD8A	-0.12154	0.903263	0.988003	3.44772	0.999611	2.84192	0.0044843	0.999628	0.110448	0.0530303	1.36019	0.453874	0.993816	1.77908	0.52632	Combo	HLA-C	CD8A	HLA-C	CD8A	-0.12154	0.903263	0.988003	3.50415	1	2.84192	0.0044843	0.999628	0.0714406	0.0492958	1.36019	0.453874	0.993816	1.7878	0.524648	Control
CD4	B cells	HLA-C^LILRB1	HLA-C	LILRB1	HLA-C	LILRB1	-0.12154	0.903263	0.988003	3.44772	0.999611	0.21474	0.82997	0.999628	0.242089	0.227273	0.0465999	0.866617	0.993816	1.84491	0.613442	Combo	HLA-C	LILRB1	HLA-C	LILRB1	-0.12154	0.903263	0.988003	3.50415	1	0.21474	0.82997	0.999628	0.240001	0.204225	0.0465999	0.866617	0.993816	1.87208	0.602113	Control
CD4	B cells	HLA-E^CD8A	HLA-E	CD8A	HLA-E	CD8A	-1.18608	0.235591	0.766386	2.56805	0.990654	2.84192	0.0044843	0.999628	0.110448	0.0530303	0.827919	0.120038	0.883007	1.33925	0.521842	Combo	HLA-E	CD8A	HLA-E	CD8A	-1.18608	0.235591	0.766386	2.64127	0.995247	2.84192	0.0044843	0.999628	0.0714406	0.0492958	0.827919	0.120038	0.883007	1.35635	0.522271	Control
CD4	B cells	HLA-F^CD8A	HLA-F	CD8A	HLA-F	CD8A	-1.96028	0.0499631	0.472092	1.01877	0.688474	2.84192	0.0044843	0.999628	0.110448	0.0530303	0.440819	0.0272237	0.73586	0.564607	0.370752	Combo	HLA-F	CD8A	HLA-F	CD8A	-1.96028	0.0499631	0.472092	1.17692	0.752852	2.84192	0.0044843	0.999628	0.0714406	0.0492958	0.440819	0.0272237	0.73586	0.624178	0.401074	Control
CD4	B cells	HLA-F^LILRB1	HLA-F	LILRB1	HLA-F	LILRB1	-1.96028	0.0499631	0.472092	1.01877	0.688474	0.21474	0.82997	0.999628	0.242089	0.227273	-0.87277	0.439967	0.73586	0.630428	0.457873	Combo	HLA-F	LILRB1	HLA-F	LILRB1	-1.96028	0.0499631	0.472092	1.17692	0.752852	0.21474	0.82997	0.999628	0.240001	0.204225	-0.87277	0.439967	0.73586	0.708459	0.478539	Control
CD4	B cells	HLA-G^CD8A	HLA-G	CD8A	HLA-G	CD8A	0.0879579	0.92991		0.0240798	0.0229751	2.84192	0.0044843	0.999628	0.110448	0.0530303	1.46494	0.467197	0.999628	0.0672638	0.0380027	Combo	HLA-G	CD8A	HLA-G	CD8A	0.0879579	0.92991		0.020753	0.0194867	2.84192	0.0044843	0.999628	0.0714406	0.0492958	1.46494	0.467197	0.999628	0.0460968	0.0343912	Control
CD4	B cells	HLA-G^LILRB1	HLA-G	LILRB1	HLA-G	LILRB1	0.0879579	0.92991		0.0240798	0.0229751	0.21474	0.82997	0.999628	0.242089	0.227273	0.151349	0.87994	0.999628	0.133084	0.125124	Combo	HLA-G	LILRB1	HLA-G	LILRB1	0.0879579	0.92991		0.020753	0.0194867	0.21474	0.82997	0.999628	0.240001	0.204225	0.151349	0.87994	0.999628	0.130377	0.111856	Control
CD4	B cells	HMGB1^CXCR4	HMGB1	CXCR4	HMGB1	CXCR4	-0.765908	0.443731	0.883694	2.00138	0.963785	2.52129	0.0116926	0.999628	3.07896	0.984848	0.87769	0.227712	0.941661	2.54017	0.974317	Combo	HMGB1	CXCR4	HMGB1	CXCR4	-0.765908	0.443731	0.883694	2.05602	0.963403	2.52129	0.0116926	0.999628	2.41088	0.929577	0.87769	0.227712	0.941661	2.23345	0.94649	Control
CD4	B cells	HMGB1^TLR9	HMGB1	TLR9	HMGB1	TLR9	-0.765908	0.443731	0.883694	2.00138	0.963785	-2.06999	0.0384533	0.999628	0.148542	0.128788	-1.41795	0.241092	0.941661	1.07496	0.546286	Combo	HMGB1	TLR9	HMGB1	TLR9	-0.765908	0.443731	0.883694	2.05602	0.963403	-2.06999	0.0384533	0.999628	0.25425	0.232394	-1.41795	0.241092	0.941661	1.15513	0.597899	Control
CD4	B cells	HRAS^TLR9	HRAS	TLR9	HRAS	TLR9	-0.049847	0.960244	0.997394	0.159237	0.14447	-2.06999	0.0384533	0.999628	0.148542	0.128788	-1.05992	0.499349	0.998511	0.15389	0.136629	Combo	HRAS	TLR9	HRAS	TLR9	-0.049847	0.960244	0.997394	0.156768	0.137357	-2.06999	0.0384533	0.999628	0.25425	0.232394	-1.05992	0.499349	0.998511	0.205509	0.184876	Control
CD4	B cells	ICAM1^IL2RG	ICAM1	IL2RG	ICAM1	IL2RG	-0.248388	0.803834	0.977615	0.0711891	0.0638629	-1.12779	0.25941	0.999628	0.811333	0.583333	-0.688087	0.531622	0.988621	0.441261	0.323598	Combo	ICAM1	IL2RG	ICAM1	IL2RG	-0.248388	0.803834	0.977615	0.0740361	0.0665399	-1.12779	0.25941	0.999628	1.05032	0.683099	-0.688087	0.531622	0.988621	0.56218	0.374819	Control
CD4	B cells	ICAM1^ITGAL_ITGB2	ICAM1	ITGB2	ICAM1	ITGAL_ITGB2	-0.248388	0.803834	0.977615	0.0711891	0.0638629	0.241219	0.809385	0.999628	0.208901	0.212121	-0.00358453	0.80661	0.988621	0.140045	0.137992	Combo	ICAM1	ITGB2	ICAM1	ITGAL_ITGB2	-0.248388	0.803834	0.977615	0.0740361	0.0665399	0.241219	0.809385	0.999628	0.183124	0.161972	-0.00358453	0.80661	0.988621	0.12858	0.114256	Control
CD4	B cells	ICAM1^ITGAM_ITGB2	ICAM1	ITGB2	ICAM1	ITGAM_ITGB2	-0.248388	0.803834	0.977615	0.0711891	0.0638629	0.241219	0.809385	0.999628	0.208901	0.212121	-0.00358453	0.80661	0.988621	0.140045	0.137992	Combo	ICAM1	ITGB2	ICAM1	ITGAM_ITGB2	-0.248388	0.803834	0.977615	0.0740361	0.0665399	0.241219	0.809385	0.999628	0.183124	0.161972	-0.00358453	0.80661	0.988621	0.12858	0.114256	Control
CD4	B cells	ICAM1^ITGAX_ITGB2	ICAM1	ITGB2	ICAM1	ITGAX_ITGB2	-0.248388	0.803834	0.977615	0.0711891	0.0638629	0.241219	0.809385	0.999628	0.208901	0.212121	-0.00358453	0.80661	0.988621	0.140045	0.137992	Combo	ICAM1	ITGB2	ICAM1	ITGAX_ITGB2	-0.248388	0.803834	0.977615	0.0740361	0.0665399	0.241219	0.809385	0.999628	0.183124	0.161972	-0.00358453	0.80661	0.988621	0.12858	0.114256	Control
CD4	B cells	ICAM2^ITGAL_ITGB2	ICAM2	ITGB2	ICAM2	ITGAL_ITGB2	0.505942	0.612898	0.937894	0.327851	0.281153	0.241219	0.809385	0.999628	0.208901	0.212121	0.37358	0.711142	0.968761	0.268376	0.246637	Combo	ICAM2	ITGB2	ICAM2	ITGAL_ITGB2	0.505942	0.612898	0.937894	0.298927	0.255228	0.241219	0.809385	0.999628	0.183124	0.161972	0.37358	0.711142	0.968761	0.241026	0.2086	Control
CD4	B cells	ICAM2^ITGAM_ITGB2	ICAM2	ITGB2	ICAM2	ITGAM_ITGB2	0.505942	0.612898	0.937894	0.327851	0.281153	0.241219	0.809385	0.999628	0.208901	0.212121	0.37358	0.711142	0.968761	0.268376	0.246637	Combo	ICAM2	ITGB2	ICAM2	ITGAM_ITGB2	0.505942	0.612898	0.937894	0.298927	0.255228	0.241219	0.809385	0.999628	0.183124	0.161972	0.37358	0.711142	0.968761	0.241026	0.2086	Control
CD4	B cells	IFNG^IFNGR1_IFNGR2	IFNG	IFNGR1	IFNG	IFNGR1_IFNGR2	2.77258	0.0055614	0.16329	0.0925489	0.0712617	0.804832	0.420917	0.999628	0.366558	0.310606	1.78871	0.213239	0.581459	0.229554	0.190934	Combo	IFNG	IFNGR1	IFNG	IFNGR1_IFNGR2	2.77258	0.0055614	0.16329	0.0625065	0.0508555	0.804832	0.420917	0.999628	0.282406	0.246479	1.78871	0.213239	0.581459	0.172456	0.148667	Control
CD4	B cells	IL15^IL15RA_IL2RB_IL2RG	IL15	IL2RG	IL15	IL15RA_IL2RB_IL2RG	0.195095	0.845319	0.979263	0.0695893	0.0646417	-1.12779	0.25941	0.999628	0.811333	0.583333	-0.466346	0.552364	0.989445	0.440461	0.323988	Combo	IL15	IL2RG	IL15	IL15RA_IL2RB_IL2RG	0.195095	0.845319	0.979263	0.0661014	0.0565589	-1.12779	0.25941	0.999628	1.05032	0.683099	-0.466346	0.552364	0.989445	0.558213	0.369829	Control
CD4	B cells	IL16^KCNA3	IL16	KCNA3	IL16	KCNA3	-0.776004	0.437747	0.881834	0.90347	0.656931	1.1048	0.269244	0.999628	0.218154	0.189394	0.1644	0.353496	0.940731	0.560812	0.423163	Combo	IL16	KCNA3	IL16	KCNA3	-0.776004	0.437747	0.881834	0.931264	0.645437	1.1048	0.269244	0.999628	0.143078	0.126761	0.1644	0.353496	0.940731	0.537171	0.386099	Control
CD4	B cells	IL1B^SIGIRR	IL1B	SIGIRR	IL1B	SIGIRR	-0.903694	0.366157	0.843098	0.0448165	0.038162	-0.0905254	0.92787	0.999628	0.308063	0.295455	-0.49711	0.647014	0.921363	0.17644	0.166808	Combo	IL1B	SIGIRR	IL1B	SIGIRR	-0.903694	0.366157	0.843098	0.0458411	0.0370722	-0.0905254	0.92787	0.999628	0.333928	0.309859	-0.49711	0.647014	0.921363	0.189884	0.173466	Control
CD4	B cells	IL2^CD53	IL2	CD53	IL2	CD53	-0.09515	0.924196		0.0250144	0.0218069	-1.54504	0.122336	0.999628	0.936236	0.681818	-0.820096	0.523266	0.999628	0.480625	0.351813	Combo	IL2	CD53	IL2	CD53	-0.09515	0.924196		0.0224705	0.0185361	-1.54504	0.122336	0.999628	1.15287	0.760563	-0.820096	0.523266	0.999628	0.587673	0.38955	Control
CD4	B cells	IL2^IL2RA_IL2RB_IL2RG	IL2	IL2RG	IL2	IL2RA_IL2RB_IL2RG	-0.09515	0.924196		0.0250144	0.0218069	-1.12779	0.25941	0.999628	0.811333	0.583333	-0.611468	0.591803	0.999628	0.418173	0.30257	Combo	IL2	IL2RG	IL2	IL2RA_IL2RB_IL2RG	-0.09515	0.924196		0.0224705	0.0185361	-1.12779	0.25941	0.999628	1.05032	0.683099	-0.611468	0.591803	0.999628	0.536397	0.350817	Control
CD4	B cells	IL2^IL2RB_IL2RG	IL2	IL2RG	IL2	IL2RB_IL2RG	-0.09515	0.924196		0.0250144	0.0218069	-1.12779	0.25941	0.999628	0.811333	0.583333	-0.611468	0.591803	0.999628	0.418173	0.30257	Combo	IL2	IL2RG	IL2	IL2RB_IL2RG	-0.09515	0.924196		0.0224705	0.0185361	-1.12779	0.25941	0.999628	1.05032	0.683099	-0.611468	0.591803	0.999628	0.536397	0.350817	Control
CD4	B cells	IL7^IL2RG_IL7R	IL7	IL2RG	IL7	IL2RG_IL7R	0.0270074	0.978454		0.0262186	0.0233645	-1.12779	0.25941	0.999628	0.811333	0.583333	-0.550389	0.618932	0.999628	0.418776	0.303349	Combo	IL7	IL2RG	IL7	IL2RG_IL7R	0.0270074	0.978454		0.0223464	0.0204373	-1.12779	0.25941	0.999628	1.05032	0.683099	-0.550389	0.618932	0.999628	0.536335	0.351768	Control
CD4	B cells	LCK^CD8A_CD8B	LCK	CD8A	LCK	CD8A_CD8B	-6.9823	2.90393e-12	1.32158e-08	1.22566	0.806464	2.84192	0.0044843	0.999628	0.110448	0.0530303	-2.07019	0.00224215	0.499814	0.668052	0.429747	Combo	LCK	CD8A	LCK	CD8A_CD8B	-6.9823	2.90393e-12	1.32158e-08	1.57622	0.894487	2.84192	0.0044843	0.999628	0.0714406	0.0492958	-2.07019	0.00224215	0.499814	0.82383	0.471891	Control
CD4	B cells	LGALS1^CD69	LGALS1	CD69	LGALS1	CD69	-2.7177	0.00657372	0.176512	0.299217	0.207944	-0.493874	0.621395	0.999628	0.76665	0.44697	-1.60579	0.313984	0.58807	0.532933	0.327457	Combo	LGALS1	CD69	LGALS1	CD69	-2.7177	0.00657372	0.176512	0.641351	0.395913	-0.493874	0.621395	0.999628	0.749828	0.43662	-1.60579	0.313984	0.58807	0.695589	0.416266	Control
CD4	B cells	LGALS1^ITGB1	LGALS1	ITGB1	LGALS1	ITGB1	-2.7177	0.00657372	0.176512	0.299217	0.207944	0.517154	0.605049	0.999628	0.760971	0.492424	-1.10027	0.305811	0.58807	0.530094	0.350184	Combo	LGALS1	ITGB1	LGALS1	ITGB1	-2.7177	0.00657372	0.176512	0.641351	0.395913	0.517154	0.605049	0.999628	0.722009	0.464789	-1.10027	0.305811	0.58807	0.68168	0.430351	Control
CD4	B cells	LGALS1^PTPRC	LGALS1	PTPRC	LGALS1	PTPRC	-2.7177	0.00657372	0.176512	0.299217	0.207944	0.500604	0.61665	0.999628	1.6888	0.916667	-1.10855	0.311612	0.58807	0.994007	0.562305	Combo	LGALS1	PTPRC	LGALS1	PTPRC	-2.7177	0.00657372	0.176512	0.641351	0.395913	0.500604	0.61665	0.999628	1.51813	0.84507	-1.10855	0.311612	0.58807	1.07974	0.620491	Control
CD4	B cells	LGALS3BP^ITGB1	LGALS3BP	ITGB1	LGALS3BP	ITGB1	-0.799422	0.424046	0.873227	0.148632	0.134735	0.517154	0.605049	0.999628	0.760971	0.492424	-0.141134	0.514547	0.936428	0.454802	0.31358	Combo	LGALS3BP	ITGB1	LGALS3BP	ITGB1	-0.799422	0.424046	0.873227	0.158794	0.137357	0.517154	0.605049	0.999628	0.722009	0.464789	-0.141134	0.514547	0.936428	0.440401	0.301073	Control
CD4	B cells	LGALS9^CD44	LGALS9	CD44	LGALS9	CD44	-2.51311	0.0119674	0.249261	0.032013	0.0303738	-0.488506	0.625192	0.999628	1.21051	0.795455	-1.50081	0.318579	0.624444	0.621261	0.412914	Combo	LGALS9	CD44	LGALS9	CD44	-2.51311	0.0119674	0.249261	0.0531556	0.0461027	-0.488506	0.625192	0.999628	1.15523	0.739437	-1.50081	0.318579	0.624444	0.604191	0.39277	Control
CD4	B cells	LGALS9^CD47	LGALS9	CD47	LGALS9	CD47	-2.51311	0.0119674	0.249261	0.032013	0.0303738	0.707876	0.479022	0.999628	1.06749	0.75	-0.902615	0.245495	0.624444	0.549751	0.390187	Combo	LGALS9	CD47	LGALS9	CD47	-2.51311	0.0119674	0.249261	0.0531556	0.0461027	0.707876	0.479022	0.999628	0.854831	0.633803	-0.902615	0.245495	0.624444	0.453993	0.339953	Control
CD4	B cells	LGALS9^PTPRC	LGALS9	PTPRC	LGALS9	PTPRC	-2.51311	0.0119674	0.249261	0.032013	0.0303738	0.500604	0.61665	0.999628	1.6888	0.916667	-1.00625	0.314309	0.624444	0.860406	0.47352	Combo	LGALS9	PTPRC	LGALS9	PTPRC	-2.51311	0.0119674	0.249261	0.0531556	0.0461027	0.500604	0.61665	0.999628	1.51813	0.84507	-1.00625	0.314309	0.624444	0.785645	0.445587	Control
CD4	B cells	LGALS9^SLC1A5	LGALS9	SLC1A5	LGALS9	SLC1A5	-2.51311	0.0119674	0.249261	0.032013	0.0303738	1.87132	0.0613005	0.999628	0.201973	0.19697	-0.320892	0.0366339	0.624444	0.116993	0.113672	Combo	LGALS9	SLC1A5	LGALS9	SLC1A5	-2.51311	0.0119674	0.249261	0.0531556	0.0461027	1.87132	0.0613005	0.999628	0.0972969	0.0915493	-0.320892	0.0366339	0.624444	0.0752262	0.068826	Control
CD4	B cells	LTA^TNFRSF14	LTA	TNFRSF14	LTA	TNFRSF14	-0.15167	0.879447	0.983933	0.0964107	0.0864486	0.112185	0.910677	0.999628	0.454238	0.393939	-0.0197428	0.895062	0.991781	0.275324	0.240194	Combo	LTA	TNFRSF14	LTA	TNFRSF14	-0.15167	0.879447	0.983933	0.0931956	0.081749	0.112185	0.910677	0.999628	0.460347	0.359155	-0.0197428	0.895062	0.991781	0.276771	0.220452	Control
CD4	B cells	LTA^TNFRSF1B	LTA	TNFRSF1B	LTA	TNFRSF1B	-0.15167	0.879447	0.983933	0.0964107	0.0864486	0.354215	0.723178	0.999628	0.236783	0.234848	0.101272	0.801313	0.991781	0.166597	0.160649	Combo	LTA	TNFRSF1B	LTA	TNFRSF1B	-0.15167	0.879447	0.983933	0.0931956	0.081749	0.354215	0.723178	0.999628	0.236393	0.211268	0.101272	0.801313	0.991781	0.164794	0.146508	Control
CD4	B cells	LTB^CD40	LTB	CD40	LTB	CD40	-4.25738	2.06836e-05	0.0038396	1.20275	0.658489	-0.80889	0.418578	0.999628	0.736161	0.568182	-2.53314	0.2093	0.501734	0.969457	0.613335	Combo	LTB	CD40	LTB	CD40	-4.25738	2.06836e-05	0.0038396	1.74206	0.778517	-0.80889	0.418578	0.999628	0.844716	0.570423	-2.53314	0.2093	0.501734	1.29339	0.67447	Control
CD4	B cells	MAML2^NOTCH2	MAML2	NOTCH2	MAML2	NOTCH2	-3.41356	0.000641212	0.0442145	0.21406	0.187305	0.551677	0.58117	0.999628	0.309386	0.280303	-1.43094	0.290906	0.521921	0.261723	0.233804	Combo	MAML2	NOTCH2	MAML2	NOTCH2	-3.41356	0.000641212	0.0442145	0.283436	0.237167	0.551677	0.58117	0.999628	0.294102	0.274648	-1.43094	0.290906	0.521921	0.288769	0.255908	Control
CD4	B cells	MFNG^NOTCH2	MFNG	NOTCH2	MFNG	NOTCH2	-2.3619	0.0181817	0.30318	0.37628	0.326324	0.551677	0.58117	0.999628	0.309386	0.280303	-0.90511	0.299676	0.651404	0.342833	0.303314	Combo	MFNG	NOTCH2	MFNG	NOTCH2	-2.3619	0.0181817	0.30318	0.434965	0.362167	0.551677	0.58117	0.999628	0.294102	0.274648	-0.90511	0.299676	0.651404	0.364533	0.318408	Control
CD4	B cells	MICA^HCST_KLRK1	MICA	HCST	MICA	HCST_KLRK1	1.65582	0.0977581	0.599158	0.0603981	0.057243	-0.229356	0.818592	0.999628	0.173748	0.166667	0.713232	0.458175	0.799393	0.117073	0.111955	Combo	MICA	HCST	MICA	HCST_KLRK1	1.65582	0.0977581	0.599158	0.0418114	0.0389734	-0.229356	0.818592	0.999628	0.146847	0.119718	0.713232	0.458175	0.799393	0.0943292	0.0793458	Control
CD4	B cells	MICB^HCST_KLRK1	MICB	HCST	MICB	HCST_KLRK1	-1.70728	0.0877698	0.58403	0.0691141	0.0654206	-0.229356	0.818592	0.999628	0.173748	0.166667	-0.968319	0.453181	0.791829	0.121431	0.116044	Combo	MICB	HCST	MICB	HCST_KLRK1	-1.70728	0.0877698	0.58403	0.083627	0.0750951	-0.229356	0.818592	0.999628	0.146847	0.119718	-0.968319	0.453181	0.791829	0.115237	0.0974067	Control
CD4	B cells	MIF^CD44_CD74	MIF	CD44	MIF	CD44_CD74	-1.28648	0.198275	0.732578	1.67195	0.913551	-0.488506	0.625192	0.999628	1.21051	0.795455	-0.887494	0.411733	0.866103	1.44123	0.854503	Combo	MIF	CD44	MIF	CD44_CD74	-1.28648	0.198275	0.732578	1.80224	0.93346	-0.488506	0.625192	0.999628	1.15523	0.739437	-0.887494	0.411733	0.866103	1.47873	0.836448	Control
CD4	B cells	MIF^CD74_CXCR2	MIF	CD74	MIF	CD74_CXCR2	-1.28648	0.198275	0.732578	1.67195	0.913551	-2.39152	0.0167785	0.999628	3.95169	1	-1.839	0.107527	0.866103	2.81182	0.956776	Combo	MIF	CD74	MIF	CD74_CXCR2	-1.28648	0.198275	0.732578	1.80224	0.93346	-2.39152	0.0167785	0.999628	4.60438	1	-1.839	0.107527	0.866103	3.20331	0.96673	Control
CD4	B cells	MIF^CD74_CXCR4	MIF	CD74	MIF	CD74_CXCR4	-1.28648	0.198275	0.732578	1.67195	0.913551	-2.39152	0.0167785	0.999628	3.95169	1	-1.839	0.107527	0.866103	2.81182	0.956776	Combo	MIF	CD74	MIF	CD74_CXCR4	-1.28648	0.198275	0.732578	1.80224	0.93346	-2.39152	0.0167785	0.999628	4.60438	1	-1.839	0.107527	0.866103	3.20331	0.96673	Control
CD4	B cells	MIF^TNFRSF14	MIF	TNFRSF14	MIF	TNFRSF14	-1.28648	0.198275	0.732578	1.67195	0.913551	0.112185	0.910677	0.999628	0.454238	0.393939	-0.587149	0.554476	0.866103	1.06309	0.653745	Combo	MIF	TNFRSF14	MIF	TNFRSF14	-1.28648	0.198275	0.732578	1.80224	0.93346	0.112185	0.910677	0.999628	0.460347	0.359155	-0.587149	0.554476	0.866103	1.13129	0.646308	Control
CD4	B cells	NAMPT^ITGA5_ITGB1	NAMPT	ITGB1	NAMPT	ITGA5_ITGB1	0.159494	0.87328	0.982878	0.142062	0.126947	0.517154	0.605049	0.999628	0.760971	0.492424	0.338324	0.739164	0.991253	0.451516	0.309686	Combo	NAMPT	ITGB1	NAMPT	ITGA5_ITGB1	0.159494	0.87328	0.982878	0.126542	0.112643	0.517154	0.605049	0.999628	0.722009	0.464789	0.338324	0.739164	0.991253	0.424276	0.288716	Control
CD4	B cells	PDGFB^S1PR1	PDGFB	S1PR1	PDGFB	S1PR1	-1.01067	0.312172	0.813516	0.0627914	0.057243	1.45325	0.146155	0.999628	1.17282	0.719697	0.221287	0.229164	0.906572	0.617808	0.38847	Combo	PDGFB	S1PR1	PDGFB	S1PR1	-1.01067	0.312172	0.813516	0.080146	0.0698669	1.45325	0.146155	0.999628	0.961076	0.65493	0.221287	0.229164	0.906572	0.520611	0.362398	Control
CD4	B cells	PKM^CD44	PKM	CD44	PKM	CD44	-0.308212	0.757921	0.972044	0.973572	0.688863	-0.488506	0.625192	0.999628	1.21051	0.795455	-0.398359	0.691556	0.985836	1.09204	0.742159	Combo	PKM	CD44	PKM	CD44	-0.308212	0.757921	0.972044	0.927383	0.647814	-0.488506	0.625192	0.999628	1.15523	0.739437	-0.398359	0.691556	0.985836	1.0413	0.693625	Control
CD4	B cells	PSEN1^CD44	PSEN1	CD44	PSEN1	CD44	0.0923943	0.926385	0.992817	0.143447	0.133178	-0.488506	0.625192	0.999628	1.21051	0.795455	-0.198056	0.775788	0.996222	0.676978	0.464316	Combo	PSEN1	CD44	PSEN1	CD44	0.0923943	0.926385	0.992817	0.134595	0.121673	-0.488506	0.625192	0.999628	1.15523	0.739437	-0.198056	0.775788	0.996222	0.644911	0.430555	Control
CD4	B cells	PSEN1^NOTCH2	PSEN1	NOTCH2	PSEN1	NOTCH2	0.0923943	0.926385	0.992817	0.143447	0.133178	0.551677	0.58117	0.999628	0.309386	0.280303	0.322036	0.753777	0.996222	0.226416	0.20674	Combo	PSEN1	NOTCH2	PSEN1	NOTCH2	0.0923943	0.926385	0.992817	0.134595	0.121673	0.551677	0.58117	0.999628	0.294102	0.274648	0.322036	0.753777	0.996222	0.214348	0.19816	Control
CD4	B cells	RGMA^BMPR2	RGMA	BMPR2	RGMA	BMPR2	-1.65793	0.0973326		0.0207446	0.0179128	-0.499144	0.617678	0.999628	0.238519	0.219697	-1.07853	0.357505	0.999628	0.129632	0.118805	Combo	RGMA	BMPR2	RGMA	BMPR2	-1.65793	0.0973326		0.0444745	0.036597	-0.499144	0.617678	0.999628	0.229796	0.211268	-1.07853	0.357505	0.999628	0.137135	0.123932	Control
CD4	B cells	S100A8^CD69	S100A8	CD69	S100A8	CD69	-1.08552	0.277693	0.795582	0.0278248	0.0237539	-0.493874	0.621395	0.999628	0.76665	0.44697	-0.789695	0.449544	0.897605	0.397237	0.235362	Combo	S100A8	CD69	S100A8	CD69	-1.08552	0.277693	0.795582	0.044715	0.0361217	-0.493874	0.621395	0.999628	0.749828	0.43662	-0.789695	0.449544	0.897605	0.397271	0.236371	Control
CD4	B cells	S100A8^ITGB2	S100A8	ITGB2	S100A8	ITGB2	-1.08552	0.277693	0.795582	0.0278248	0.0237539	0.241219	0.809385	0.999628	0.208901	0.212121	-0.422149	0.543539	0.897605	0.118363	0.117938	Combo	S100A8	ITGB2	S100A8	ITGB2	-1.08552	0.277693	0.795582	0.044715	0.0361217	0.241219	0.809385	0.999628	0.183124	0.161972	-0.422149	0.543539	0.897605	0.11392	0.0990468	Control
CD4	B cells	S100A9^ITGB2	S100A9	ITGB2	S100A9	ITGB2	-1.24186	0.214289	0.746819	0.0340245	0.0307632	0.241219	0.809385	0.999628	0.208901	0.212121	-0.500319	0.511837	0.873223	0.121463	0.121442	Combo	S100A9	ITGB2	S100A9	ITGB2	-1.24186	0.214289	0.746819	0.0478811	0.0384981	0.241219	0.809385	0.999628	0.183124	0.161972	-0.500319	0.511837	0.873223	0.115503	0.100235	Control
CD4	B cells	SELPLG^ITGB2	SELPLG	ITGB2	SELPLG	ITGB2	-0.358082	0.720282	0.964405	0.914396	0.653816	0.241219	0.809385	0.999628	0.208901	0.212121	-0.0584316	0.764834	0.982016	0.561648	0.432969	Combo	SELPLG	ITGB2	SELPLG	ITGB2	-0.358082	0.720282	0.964405	0.903077	0.635932	0.241219	0.809385	0.999628	0.183124	0.161972	-0.0584316	0.764834	0.982016	0.5431	0.398952	Control
CD4	B cells	SELPLG^SELL	SELPLG	SELL	SELPLG	SELL	-0.358082	0.720282	0.964405	0.914396	0.653816	-1.60657	0.108149	0.999628	0.603456	0.439394	-0.982325	0.414216	0.982016	0.758926	0.546605	Combo	SELPLG	SELL	SELPLG	SELL	-0.358082	0.720282	0.964405	0.903077	0.635932	-1.60657	0.108149	0.999628	0.984224	0.598592	-0.982325	0.414216	0.982016	0.94365	0.617262	Control
CD4	B cells	SEMA4D^CD72	SEMA4D	CD72	SEMA4D	CD72	-4.38433	1.16342e-05	0.0024067	0.353825	0.304907	-1.40523	0.159951	0.999628	0.170145	0.136364	-2.89478	0.0799815	0.501017	0.261985	0.220635	Combo	SEMA4D	CD72	SEMA4D	CD72	-4.38433	1.16342e-05	0.0024067	0.503842	0.397814	-1.40523	0.159951	0.999628	0.287645	0.21831	-2.89478	0.0799815	0.501017	0.395744	0.308062	Control
CD4	B cells	SIRPG^CD47	SIRPG	CD47	SIRPG	CD47	-0.457358	0.647414	0.943742	0.0630485	0.0514019	0.707876	0.479022	0.999628	1.06749	0.75	0.125259	0.563218	0.971685	0.565269	0.400701	Combo	SIRPG	CD47	SIRPG	CD47	-0.457358	0.647414	0.943742	0.0779325	0.0636882	0.707876	0.479022	0.999628	0.854831	0.633803	0.125259	0.563218	0.971685	0.466382	0.348746	Control
CD4	B cells	SPINT1^ST14	SPINT1	ST14	SPINT1	ST14	1.31812	0.187463		0.0287562	0.027648	-0.0344004	0.972558	0.999628	0.256202	0.234848	0.641861	0.58001	0.999628	0.142479	0.131248	Combo	SPINT1	ST14	SPINT1	ST14	1.31812	0.187463		0.0198776	0.0185361	-0.0344004	0.972558	0.999628	0.208638	0.183099	0.641861	0.58001	0.999628	0.114258	0.100817	Control
CD4	B cells	SPON1^APP	SPON1	APP	SPON1	APP	-3.31878	0.000904101	0.0544975	0.0406836	0.040109	0.142395	0.886768	0.999628	0.324693	0.295455	-1.58819	0.443836	0.527063	0.182688	0.167782	Combo	SPON1	APP	SPON1	APP	-3.31878	0.000904101	0.0544975	0.0938209	0.0812738	0.142395	0.886768	0.999628	0.247911	0.21831	-1.58819	0.443836	0.527063	0.170866	0.149792	Control
CD4	B cells	SPON2^ITGA4	SPON2	ITGA4	SPON2	ITGA4	-3.15818	0.00158755	0.0781075	0.0327537	0.0307632	-0.00703565	0.994386	0.999628	0.429127	0.393939	-1.58261	0.497987	0.538868	0.23094	0.212351	Combo	SPON2	ITGA4	SPON2	ITGA4	-3.15818	0.00158755	0.0781075	0.0583399	0.0527567	-0.00703565	0.994386	0.999628	0.455985	0.394366	-1.58261	0.497987	0.538868	0.257163	0.223561	Control
CD4	B cells	SPON2^ITGB1	SPON2	ITGB1	SPON2	ITGB1	-3.15818	0.00158755	0.0781075	0.0327537	0.0307632	0.517154	0.605049	0.999628	0.760971	0.492424	-1.32052	0.303318	0.538868	0.396862	0.261594	Combo	SPON2	ITGB1	SPON2	ITGB1	-3.15818	0.00158755	0.0781075	0.0583399	0.0527567	0.517154	0.605049	0.999628	0.722009	0.464789	-1.32052	0.303318	0.538868	0.390175	0.258773	Control
CD4	B cells	SPON2^ITGB2	SPON2	ITGB2	SPON2	ITGB2	-3.15818	0.00158755	0.0781075	0.0327537	0.0307632	0.241219	0.809385	0.999628	0.208901	0.212121	-1.45848	0.405487	0.538868	0.120827	0.121442	Combo	SPON2	ITGB2	SPON2	ITGB2	-3.15818	0.00158755	0.0781075	0.0583399	0.0527567	0.241219	0.809385	0.999628	0.183124	0.161972	-1.45848	0.405487	0.538868	0.120732	0.107364	Control
CD4	B cells	SPTAN1^PTPRA	SPTAN1	PTPRA	SPTAN1	PTPRA	-1.8309	0.0671156	0.537752	0.815484	0.59229	-0.918863	0.358167	0.999628	0.262202	0.25	-1.37488	0.212642	0.76869	0.538843	0.421145	Combo	SPTAN1	PTPRA	SPTAN1	PTPRA	-1.8309	0.0671156	0.537752	0.85171	0.597433	-0.918863	0.358167	0.999628	0.347506	0.309859	-1.37488	0.212642	0.76869	0.599608	0.453646	Control
CD4	B cells	ST6GAL1^CD22	ST6GAL1	CD22	ST6GAL1	CD22	-0.807916	0.419139	0.870012	0.235406	0.209502	-1.36776	0.171386	0.999628	0.283038	0.227273	-1.08784	0.295263	0.93482	0.259222	0.218387	Combo	ST6GAL1	CD22	ST6GAL1	CD22	-0.807916	0.419139	0.870012	0.233152	0.205798	-1.36776	0.171386	0.999628	0.429964	0.330986	-1.08784	0.295263	0.93482	0.331558	0.268392	Control
CD4	B cells	TGFB1^ACVR1_TGFBR1_TGFBR2	TGFB1	TGFBR2	TGFB1	ACVR1_TGFBR1_TGFBR2	2.27	0.0232074	0.342911	1.74224	0.892913	-0.0894828	0.928698	0.999628	0.889914	0.643939	1.09026	0.475953	0.67127	1.31608	0.768426	Combo	TGFB1	TGFBR2	TGFB1	ACVR1_TGFBR1_TGFBR2	2.27	0.0232074	0.342911	1.51206	0.834125	-0.0894828	0.928698	0.999628	0.887179	0.605634	1.09026	0.475953	0.67127	1.19962	0.71988	Control
CD4	B cells	TGFB1^ACVR1_TGFBR2	TGFB1	TGFBR2	TGFB1	ACVR1_TGFBR2	2.27	0.0232074	0.342911	1.74224	0.892913	-0.0894828	0.928698	0.999628	0.889914	0.643939	1.09026	0.475953	0.67127	1.31608	0.768426	Combo	TGFB1	TGFBR2	TGFB1	ACVR1_TGFBR2	2.27	0.0232074	0.342911	1.51206	0.834125	-0.0894828	0.928698	0.999628	0.887179	0.605634	1.09026	0.475953	0.67127	1.19962	0.71988	Control
CD4	B cells	TGFB1^ACVR1B_TGFBR2	TGFB1	TGFBR2	TGFB1	ACVR1B_TGFBR2	2.27	0.0232074	0.342911	1.74224	0.892913	-0.0894828	0.928698	0.999628	0.889914	0.643939	1.09026	0.475953	0.67127	1.31608	0.768426	Combo	TGFB1	TGFBR2	TGFB1	ACVR1B_TGFBR2	2.27	0.0232074	0.342911	1.51206	0.834125	-0.0894828	0.928698	0.999628	0.887179	0.605634	1.09026	0.475953	0.67127	1.19962	0.71988	Control
CD4	B cells	TGFB1^ACVR1C_TGFBR2	TGFB1	TGFBR2	TGFB1	ACVR1C_TGFBR2	2.27	0.0232074	0.342911	1.74224	0.892913	-0.0894828	0.928698	0.999628	0.889914	0.643939	1.09026	0.475953	0.67127	1.31608	0.768426	Combo	TGFB1	TGFBR2	TGFB1	ACVR1C_TGFBR2	2.27	0.0232074	0.342911	1.51206	0.834125	-0.0894828	0.928698	0.999628	0.887179	0.605634	1.09026	0.475953	0.67127	1.19962	0.71988	Control
CD4	B cells	TGFB1^CXCR4	TGFB1	CXCR4	TGFB1	CXCR4	2.27	0.0232074	0.342911	1.74224	0.892913	2.52129	0.0116926	0.999628	3.07896	0.984848	2.39565	0.01745	0.67127	2.4106	0.938881	Combo	TGFB1	CXCR4	TGFB1	CXCR4	2.27	0.0232074	0.342911	1.51206	0.834125	2.52129	0.0116926	0.999628	2.41088	0.929577	2.39565	0.01745	0.67127	1.96147	0.881851	Control
CD4	B cells	TGFB1^ITGB1	TGFB1	ITGB1	TGFB1	ITGB1	2.27	0.0232074	0.342911	1.74224	0.892913	0.517154	0.605049	0.999628	0.760971	0.492424	1.39358	0.314128	0.67127	1.2516	0.692669	Combo	TGFB1	ITGB1	TGFB1	ITGB1	2.27	0.0232074	0.342911	1.51206	0.834125	0.517154	0.605049	0.999628	0.722009	0.464789	1.39358	0.314128	0.67127	1.11703	0.649457	Control
CD4	B cells	TGFB1^LPP	TGFB1	LPP	TGFB1	LPP	2.27	0.0232074	0.342911	1.74224	0.892913	-0.582834	0.560005	0.999628	0.169509	0.151515	0.843585	0.291606	0.67127	0.955874	0.522214	Combo	TGFB1	LPP	TGFB1	LPP	2.27	0.0232074	0.342911	1.51206	0.834125	-0.582834	0.560005	0.999628	0.195592	0.161972	0.843585	0.291606	0.67127	0.853826	0.498049	Control
CD4	B cells	TGFB1^TGFBR1_TGFBR2	TGFB1	TGFBR2	TGFB1	TGFBR1_TGFBR2	2.27	0.0232074	0.342911	1.74224	0.892913	-0.0894828	0.928698	0.999628	0.889914	0.643939	1.09026	0.475953	0.67127	1.31608	0.768426	Combo	TGFB1	TGFBR2	TGFB1	TGFBR1_TGFBR2	2.27	0.0232074	0.342911	1.51206	0.834125	-0.0894828	0.928698	0.999628	0.887179	0.605634	1.09026	0.475953	0.67127	1.19962	0.71988	Control
CD4	B cells	THBS1^CD47	THBS1	CD47	THBS1	CD47	1.00246	0.316122	0.815485	0.0347173	0.0264798	0.707876	0.479022	0.999628	1.06749	0.75	0.855167	0.397572	0.907557	0.551103	0.38824	Combo	THBS1	CD47	THBS1	CD47	1.00246	0.316122	0.815485	0.0323375	0.026616	0.707876	0.479022	0.999628	0.854831	0.633803	0.855167	0.397572	0.907557	0.443584	0.330209	Control
CD4	B cells	THBS1^ITGA3_ITGB1	THBS1	ITGB1	THBS1	ITGA3_ITGB1	1.00246	0.316122	0.815485	0.0347173	0.0264798	0.517154	0.605049	0.999628	0.760971	0.492424	0.759806	0.460585	0.907557	0.397844	0.259452	Combo	THBS1	ITGB1	THBS1	ITGA3_ITGB1	1.00246	0.316122	0.815485	0.0323375	0.026616	0.517154	0.605049	0.999628	0.722009	0.464789	0.759806	0.460585	0.907557	0.377173	0.245702	Control
CD4	B cells	THBS1^ITGA4	THBS1	ITGA4	THBS1	ITGA4	1.00246	0.316122	0.815485	0.0347173	0.0264798	-0.00703565	0.994386	0.999628	0.429127	0.393939	0.497711	0.655254	0.907557	0.231922	0.21021	Combo	THBS1	ITGA4	THBS1	ITGA4	1.00246	0.316122	0.815485	0.0323375	0.026616	-0.00703565	0.994386	0.999628	0.455985	0.394366	0.497711	0.655254	0.907557	0.244161	0.210491	Control
CD4	B cells	TIMP1^CD63	TIMP1	CD63	TIMP1	CD63	-4.21078	2.54486e-05	0.00437043	0.259389	0.195483	-0.597985	0.54985	0.999628	0.624165	0.515152	-2.40438	0.274938	0.501999	0.441777	0.355317	Combo	TIMP1	CD63	TIMP1	CD63	-4.21078	2.54486e-05	0.00437043	0.548443	0.338403	-0.597985	0.54985	0.999628	0.650543	0.514085	-2.40438	0.274938	0.501999	0.599493	0.426244	Control
CD4	B cells	TIMP2^CD44	TIMP2	CD44	TIMP2	CD44	-0.106419	0.91525	0.990136	0.0561203	0.0521807	-0.488506	0.625192	0.999628	1.21051	0.795455	-0.297462	0.770221	0.994882	0.633315	0.423818	Combo	TIMP2	CD44	TIMP2	CD44	-0.106419	0.91525	0.990136	0.0540592	0.0494297	-0.488506	0.625192	0.999628	1.15523	0.739437	-0.297462	0.770221	0.994882	0.604643	0.394433	Control
CD4	B cells	TIMP2^ITGB1	TIMP2	ITGB1	TIMP2	ITGB1	-0.106419	0.91525	0.990136	0.0561203	0.0521807	0.517154	0.605049	0.999628	0.760971	0.492424	0.205368	0.760149	0.994882	0.408546	0.272302	Combo	TIMP2	ITGB1	TIMP2	ITGB1	-0.106419	0.91525	0.990136	0.0540592	0.0494297	0.517154	0.605049	0.999628	0.722009	0.464789	0.205368	0.760149	0.994882	0.388034	0.257109	Control
CD4	B cells	TNF^TNFRSF1B	TNF	TNFRSF1B	TNF	TNFRSF1B	1.6318	0.102721	0.608887	0.186651	0.149143	0.354215	0.723178	0.999628	0.236783	0.234848	0.993009	0.412949	0.804258	0.211717	0.191996	Combo	TNF	TNFRSF1B	TNF	TNFRSF1B	1.6318	0.102721	0.608887	0.125177	0.102662	0.354215	0.723178	0.999628	0.236393	0.211268	0.993009	0.412949	0.804258	0.180785	0.156965	Control
CD4	B cells	TNF^TRADD	TNF	TRADD	TNF	TRADD	1.6318	0.102721	0.608887	0.186651	0.149143	0.67186	0.501673	0.999628	0.329402	0.310606	1.15183	0.302197	0.804258	0.258026	0.229875	Combo	TNF	TRADD	TNF	TRADD	1.6318	0.102721	0.608887	0.125177	0.102662	0.67186	0.501673	0.999628	0.255532	0.246479	1.15183	0.302197	0.804258	0.190355	0.17457	Control
CD4	B cells	TNF^VSIR	TNF	VSIR	TNF	VSIR	1.6318	0.102721	0.608887	0.186651	0.149143	-0.826311	0.408628	0.999628	0.12147	0.121212	0.402746	0.255674	0.804258	0.154061	0.135178	Combo	TNF	VSIR	TNF	VSIR	1.6318	0.102721	0.608887	0.125177	0.102662	-0.826311	0.408628	0.999628	0.176474	0.161972	0.402746	0.255674	0.804258	0.150826	0.132317	Control
CD4	B cells	TNFSF10^CCR6	TNFSF10	CCR6	TNFSF10	CCR6	-1.58417	0.113155	0.622139	0.375045	0.309579	-0.844906	0.398164	0.999628	0.284111	0.242424	-1.21454	0.255659	0.810883	0.329578	0.276002	Combo	TNFSF10	CCR6	TNFSF10	CCR6	-1.58417	0.113155	0.622139	0.400978	0.315114	-0.844906	0.398164	0.999628	0.368777	0.295775	-1.21454	0.255659	0.810883	0.384877	0.305444	Control
CD4	B cells	TNFSF10^TNFRSF10A	TNFSF10	TNFRSF10A	TNFSF10	TNFRSF10A	-1.58417	0.113155	0.622139	0.375045	0.309579	-0.32856	0.742488	0.999628	0.203038	0.19697	-0.956365	0.427822	0.810883	0.289042	0.253275	Combo	TNFSF10	TNFRSF10A	TNFSF10	TNFRSF10A	-1.58417	0.113155	0.622139	0.400978	0.315114	-0.32856	0.742488	0.999628	0.19495	0.176056	-0.956365	0.427822	0.810883	0.297964	0.245585	Control
CD4	B cells	TNFSF13B^CD40	TNFSF13B	CD40	TNFSF13B	CD40	-3.01459	0.0025733	0.105505	0.181424	0.15148	-0.80889	0.418578	0.999628	0.736161	0.568182	-1.91174	0.210576	0.552567	0.458792	0.359831	Combo	TNFSF13B	CD40	TNFSF13B	CD40	-3.01459	0.0025733	0.105505	0.288815	0.211027	-0.80889	0.418578	0.999628	0.844716	0.570423	-1.91174	0.210576	0.552567	0.566765	0.390725	Control
CD4	B cells	TNFSF13B^HLA-DPB1	TNFSF13B	HLA-DPB1	TNFSF13B	HLA-DPB1	-3.01459	0.0025733	0.105505	0.181424	0.15148	-2.91565	0.00354951	0.999628	1.61692	0.863636	-2.96512	0.00306141	0.552567	0.899173	0.507558	Combo	TNFSF13B	HLA-DPB1	TNFSF13B	HLA-DPB1	-3.01459	0.0025733	0.105505	0.288815	0.211027	-2.91565	0.00354951	0.999628	2.22883	0.957746	-2.96512	0.00306141	0.552567	1.25882	0.584387	Control
CD4	B cells	TNFSF13B^TNFRSF13B	TNFSF13B	TNFRSF13B	TNFSF13B	TNFRSF13B	-3.01459	0.0025733	0.105505	0.181424	0.15148	-0.980424	0.326877	0.999628	0.667656	0.462121	-1.9975	0.164725	0.552567	0.42454	0.3068	Combo	TNFSF13B	TNFRSF13B	TNFSF13B	TNFRSF13B	-3.01459	0.0025733	0.105505	0.288815	0.211027	-0.980424	0.326877	0.999628	0.628067	0.43662	-1.9975	0.164725	0.552567	0.458441	0.323823	Control
CD4	B cells	TNFSF13B^TNFRSF13C	TNFSF13B	TNFRSF13C	TNFSF13B	TNFRSF13C	-3.01459	0.0025733	0.105505	0.181424	0.15148	-1.87961	0.0601607	0.999628	0.617513	0.477273	-2.4471	0.031367	0.552567	0.399468	0.314376	Combo	TNFSF13B	TNFRSF13C	TNFSF13B	TNFRSF13C	-3.01459	0.0025733	0.105505	0.288815	0.211027	-1.87961	0.0601607	0.999628	0.890988	0.633803	-2.4471	0.031367	0.552567	0.589901	0.422415	Control
CD4	B cells	TNFSF14^TNFRSF14	TNFSF14	TNFRSF14	TNFSF14	TNFRSF14	-1.29631	0.19487	0.729167	0.137447	0.120327	0.112185	0.910677	0.999628	0.454238	0.393939	-0.592062	0.552773	0.864398	0.295842	0.257133	Combo	TNFSF14	TNFRSF14	TNFSF14	TNFRSF14	-1.29631	0.19487	0.729167	0.156277	0.135456	0.112185	0.910677	0.999628	0.460347	0.359155	-0.592062	0.552773	0.864398	0.308312	0.247306	Control
CD4	B cells	TNFSF9^FCRL1	TNFSF9	FCRL1	TNFSF9	FCRL1	1.12183	0.261934		0.028903	0.0237539	-1.9631	0.0496351	0.999628	0.183164	0.166667	-0.420631	0.155784	0.999628	0.106034	0.0952103	Combo	TNFSF9	FCRL1	TNFSF9	FCRL1	1.12183	0.261934		0.023795	0.0194867	-1.9631	0.0496351	0.999628	0.380676	0.323944	-0.420631	0.155784	0.999628	0.202236	0.171715	Control
CD4	B cells	TNFSF9^HLA-DPA1	TNFSF9	HLA-DPA1	TNFSF9	HLA-DPA1	1.12183	0.261934		0.028903	0.0237539	-2.35841	0.0183534	0.999628	2.14394	0.969697	-0.618289	0.140144	0.999628	1.08642	0.496725	Combo	TNFSF9	HLA-DPA1	TNFSF9	HLA-DPA1	1.12183	0.261934		0.023795	0.0194867	-2.35841	0.0183534	0.999628	2.6096	0.971831	-0.618289	0.140144	0.999628	1.3167	0.495659	Control
CD4	B cells	TOR2A^ATP5F1B	TOR2A	ATP5F1B	TOR2A	ATP5F1B	0.254523	0.799092	0.976811	0.128516	0.116433	0.320676	0.748456	0.999628	1.13545	0.772727	0.2876	0.773774	0.988219	0.631984	0.44458	Combo	TOR2A	ATP5F1B	TOR2A	ATP5F1B	0.254523	0.799092	0.976811	0.117159	0.102662	0.320676	0.748456	0.999628	1.08852	0.767606	0.2876	0.773774	0.988219	0.602839	0.435134	Control
CD4	B cells	TXLNA^STX4	TXLNA	STX4	TXLNA	STX4	-1.05598	0.290978	0.804549	0.126101	0.117991	-1.09014	0.275653	0.999628	0.204292	0.204545	-1.07306	0.283316	0.902088	0.165196	0.161268	Combo	TXLNA	STX4	TXLNA	STX4	-1.05598	0.290978	0.804549	0.133059	0.11692	-1.09014	0.275653	0.999628	0.285784	0.267606	-1.07306	0.283316	0.902088	0.209422	0.192263	Control
CD4	B cells	VIM^CD44	VIM	CD44	VIM	CD44	-1.12	0.262715	0.784422	2.33477	0.939642	-0.488506	0.625192	0.999628	1.21051	0.795455	-0.804251	0.443953	0.892025	1.77264	0.867548	Combo	VIM	CD44	VIM	CD44	-1.12	0.262715	0.784422	2.52988	0.959601	-0.488506	0.625192	0.999628	1.15523	0.739437	-0.804251	0.443953	0.892025	1.84255	0.849519	Control
CD4	B cells	WNT1^RYK	WNT1	RYK	WNT1	RYK	-0.652125	0.514321		0.030113	0.0272586	-0.627248	0.530497	0.999628	0.3245	0.287879	-0.639686	0.522409	0.999628	0.177307	0.157569	Combo	WNT1	RYK	WNT1	RYK	-0.652125	0.514321		0.0337728	0.0308935	-0.627248	0.530497	0.999628	0.368691	0.316901	-0.639686	0.522409	0.999628	0.201232	0.173897	Control
CD4	CD4	ACTR2^ADRB2	ACTR2	ADRB2	ACTR2	ADRB2	-1.60894	0.107629	0.616329	0.858389	0.630452	0.414788	0.678297	0.953849	0.195555	0.153427	-0.597077	0.392963	0.785089	0.526972	0.391939	Combo	ACTR2	ADRB2	ACTR2	ADRB2	-1.60894	0.107629	0.616329	0.887641	0.639259	0.414788	0.678297	0.953849	0.182393	0.138308	-0.597077	0.392963	0.785089	0.535017	0.388783	Control
CD4	CD4	ACTR2^LDLR	ACTR2	LDLR	ACTR2	LDLR	-1.60894	0.107629	0.616329	0.858389	0.630452	-1.30649	0.191385	0.729167	0.0336807	0.0315421	-1.45772	0.149507	0.672748	0.446035	0.330997	Combo	ACTR2	LDLR	ACTR2	LDLR	-1.60894	0.107629	0.616329	0.887641	0.639259	-1.30649	0.191385	0.729167	0.0571643	0.0513308	-1.45772	0.149507	0.672748	0.472403	0.345295	Control
CD4	CD4	ADA^DPP4	ADA	DPP4	ADA	DPP4	-1.69915	0.0892901	0.58403	0.126897	0.117601	-1.58481	0.113008	0.622139	0.197331	0.173676	-1.64198	0.101149	0.603084	0.162114	0.145639	Combo	ADA	DPP4	ADA	DPP4	-1.69915	0.0892901	0.58403	0.169657	0.148289	-1.58481	0.113008	0.622139	0.232806	0.188688	-1.64198	0.101149	0.603084	0.201232	0.168489	Control
CD4	CD4	ADAM10^CADM1	ADAM10	CADM1	ADAM10	CADM1	-1.16307	0.244801	0.771347	0.341927	0.297508	-0.056567	0.95489	0.997288	0.0480918	0.0416667	-0.609819	0.599846	0.884318	0.19501	0.169587	Combo	ADAM10	CADM1	ADAM10	CADM1	-1.16307	0.244801	0.771347	0.339384	0.280418	-0.056567	0.95489	0.997288	0.0554033	0.043251	-0.609819	0.599846	0.884318	0.197394	0.161835	Control
CD4	CD4	ADAM10^CD44	ADAM10	CD44	ADAM10	CD44	-1.16307	0.244801	0.771347	0.341927	0.297508	-2.43576	0.0148604	0.272701	1.4795	0.866433	-1.79942	0.129831	0.522024	0.910714	0.58197	Combo	ADAM10	CD44	ADAM10	CD44	-1.16307	0.244801	0.771347	0.339384	0.280418	-2.43576	0.0148604	0.272701	1.64898	0.89924	-1.79942	0.129831	0.522024	0.994183	0.589829	Control
CD4	CD4	ADAM10^IL6R	ADAM10	IL6R	ADAM10	IL6R	-1.16307	0.244801	0.771347	0.341927	0.297508	-2.60661	0.00914447	0.213928	0.117342	0.106698	-1.88484	0.126973	0.492638	0.229635	0.202103	Combo	ADAM10	IL6R	ADAM10	IL6R	-1.16307	0.244801	0.771347	0.339384	0.280418	-2.60661	0.00914447	0.213928	0.158853	0.138308	-1.88484	0.126973	0.492638	0.249118	0.209363	Control
CD4	CD4	ADAM10^NOTCH1	ADAM10	NOTCH1	ADAM10	NOTCH1	-1.16307	0.244801	0.771347	0.341927	0.297508	-0.754092	0.450794	0.885837	0.0759379	0.0693146	-0.958581	0.347798	0.828592	0.208933	0.183411	Combo	ADAM10	NOTCH1	ADAM10	NOTCH1	-1.16307	0.244801	0.771347	0.339384	0.280418	-0.754092	0.450794	0.885837	0.0782444	0.0703422	-0.958581	0.347798	0.828592	0.208814	0.17538	Control
CD4	CD4	ADAM10^NOTCH2	ADAM10	NOTCH2	ADAM10	NOTCH2	-1.16307	0.244801	0.771347	0.341927	0.297508	-0.0764447	0.939065	0.993368	0.110009	0.101636	-0.619757	0.591933	0.882358	0.225968	0.199572	Combo	ADAM10	NOTCH2	ADAM10	NOTCH2	-1.16307	0.244801	0.771347	0.339384	0.280418	-0.0764447	0.939065	0.993368	0.104306	0.0936312	-0.619757	0.591933	0.882358	0.221845	0.187025	Control
CD4	CD4	ADAM10^TSPAN14	ADAM10	TSPAN14	ADAM10	TSPAN14	-1.16307	0.244801	0.771347	0.341927	0.297508	-1.53461	0.12488	0.643295	0.397233	0.340732	-1.34884	0.184841	0.707321	0.36958	0.31912	Combo	ADAM10	TSPAN14	ADAM10	TSPAN14	-1.16307	0.244801	0.771347	0.339384	0.280418	-1.53461	0.12488	0.643295	0.426932	0.347909	-1.34884	0.184841	0.707321	0.383158	0.314163	Control
CD4	CD4	ADAM10^TSPAN17	ADAM10	TSPAN17	ADAM10	TSPAN17	-1.16307	0.244801	0.771347	0.341927	0.297508	-0.922871	0.356075	0.840514	0.159178	0.147196	-1.04297	0.300438	0.805931	0.250553	0.222352	Combo	ADAM10	TSPAN17	ADAM10	TSPAN17	-1.16307	0.244801	0.771347	0.339384	0.280418	-0.922871	0.356075	0.840514	0.165042	0.144487	-1.04297	0.300438	0.805931	0.252213	0.212452	Control
CD4	CD4	ADAM10^TSPAN5	ADAM10	TSPAN5	ADAM10	TSPAN5	-1.16307	0.244801	0.771347	0.341927	0.297508	0.41145	0.680742	0.954636	0.170866	0.150701	-0.37581	0.462772	0.862992	0.256397	0.224104	Combo	ADAM10	TSPAN5	ADAM10	TSPAN5	-1.16307	0.244801	0.771347	0.339384	0.280418	0.41145	0.680742	0.954636	0.142172	0.122624	-0.37581	0.462772	0.862992	0.240778	0.201521	Control
CD4	CD4	ADAM12^ITGB1	ADAM12	ITGB1	ADAM12	ITGB1	-0.848445	0.39619		0.0168395	0.0147975	-1.92808	0.0538446	0.487656	1.05273	0.688863	-1.38826	0.225017	0.487656	0.534784	0.35183	Combo	ADAM12	ITGB1	ADAM12	ITGB1	-0.848445	0.39619		0.0240742	0.0213878	-1.92808	0.0538446	0.487656	1.15744	0.706749	-1.38826	0.225017	0.487656	0.590756	0.364068	Control
CD4	CD4	ADAM12^SDC4	ADAM12	SDC4	ADAM12	SDC4	-0.848445	0.39619		0.0168395	0.0147975	-1.42154	0.15516	0.689617	0.0376973	0.0346573	-1.13499	0.275675	0.689617	0.0272684	0.0247274	Combo	ADAM12	SDC4	ADAM12	SDC4	-0.848445	0.39619		0.0240742	0.0213878	-1.42154	0.15516	0.689617	0.0479123	0.0442015	-1.13499	0.275675	0.689617	0.0359933	0.0327947	Control
CD4	CD4	ADAM15^ITGA5	ADAM15	ITGA5	ADAM15	ITGA5	1.65094	0.0987505	0.600018	0.126382	0.117212	-0.519755	0.603234	0.935215	0.219555	0.189252	0.565593	0.350992	0.767617	0.172969	0.153232	Combo	ADAM15	ITGA5	ADAM15	ITGA5	1.65094	0.0987505	0.600018	0.096318	0.0888783	-0.519755	0.603234	0.935215	0.236439	0.202471	0.565593	0.350992	0.767617	0.166379	0.145675	Control
CD4	CD4	ADAM15^ITGAV	ADAM15	ITGAV	ADAM15	ITGAV	1.65094	0.0987505	0.600018	0.126382	0.117212	0.806682	0.419849	0.870693	0.0632837	0.0595794	1.22881	0.2593	0.735355	0.0948329	0.0883956	Combo	ADAM15	ITGAV	ADAM15	ITGAV	1.65094	0.0987505	0.600018	0.096318	0.0888783	0.806682	0.419849	0.870693	0.0531568	0.0484791	1.22881	0.2593	0.735355	0.0747374	0.0686787	Control
CD4	CD4	ADAM15^ITGB1	ADAM15	ITGB1	ADAM15	ITGB1	1.65094	0.0987505	0.600018	0.126382	0.117212	-1.92808	0.0538446	0.487656	1.05273	0.688863	-0.138571	0.0762976	0.543837	0.589555	0.403037	Combo	ADAM15	ITGB1	ADAM15	ITGB1	1.65094	0.0987505	0.600018	0.096318	0.0888783	-1.92808	0.0538446	0.487656	1.15744	0.706749	-0.138571	0.0762976	0.543837	0.626878	0.397814	Control
CD4	CD4	ADAM17^IL6R	ADAM17	IL6R	ADAM17	IL6R	0.816736	0.414079	0.866975	0.154315	0.140966	-2.60661	0.00914447	0.213928	0.117342	0.106698	-0.894935	0.211612	0.540451	0.135829	0.123832	Combo	ADAM17	IL6R	ADAM17	IL6R	0.816736	0.414079	0.866975	0.130558	0.114544	-2.60661	0.00914447	0.213928	0.158853	0.138308	-0.894935	0.211612	0.540451	0.144705	0.126426	Control
CD4	CD4	ADAM17^ITGA5	ADAM17	ITGA5	ADAM17	ITGA5	0.816736	0.414079	0.866975	0.154315	0.140966	-0.519755	0.603234	0.935215	0.219555	0.189252	0.14849	0.508657	0.901095	0.186935	0.165109	Combo	ADAM17	ITGA5	ADAM17	ITGA5	0.816736	0.414079	0.866975	0.130558	0.114544	-0.519755	0.603234	0.935215	0.236439	0.202471	0.14849	0.508657	0.901095	0.183498	0.158508	Control
CD4	CD4	ADAM17^ITGB1	ADAM17	ITGB1	ADAM17	ITGB1	0.816736	0.414079	0.866975	0.154315	0.140966	-1.92808	0.0538446	0.487656	1.05273	0.688863	-0.555674	0.233962	0.677315	0.603521	0.414914	Combo	ADAM17	ITGB1	ADAM17	ITGB1	0.816736	0.414079	0.866975	0.130558	0.114544	-1.92808	0.0538446	0.487656	1.15744	0.706749	-0.555674	0.233962	0.677315	0.643998	0.410646	Control
CD4	CD4	ADAM17^NOTCH1	ADAM17	NOTCH1	ADAM17	NOTCH1	0.816736	0.414079	0.866975	0.154315	0.140966	-0.754092	0.450794	0.885837	0.0759379	0.0693146	0.031322	0.432437	0.876406	0.115126	0.10514	Combo	ADAM17	NOTCH1	ADAM17	NOTCH1	0.816736	0.414079	0.866975	0.130558	0.114544	-0.754092	0.450794	0.885837	0.0782444	0.0703422	0.031322	0.432437	0.876406	0.104401	0.092443	Control
CD4	CD4	ADAM17^RHBDF2	ADAM17	RHBDF2	ADAM17	RHBDF2	0.816736	0.414079	0.866975	0.154315	0.140966	-0.455909	0.648455	0.943742	0.117983	0.107087	0.180413	0.531267	0.905358	0.136149	0.124026	Combo	ADAM17	RHBDF2	ADAM17	RHBDF2	0.816736	0.414079	0.866975	0.130558	0.114544	-0.455909	0.648455	0.943742	0.144185	0.127852	0.180413	0.531267	0.905358	0.137371	0.121198	Control
CD4	CD4	ADAM9^ITGA3	ADAM9	ITGA3	ADAM9	ITGA3	0.0745754	0.940553		0.016184	0.0155763	-1.92239	0.0545571		0.0238034	0.0214174	-0.923906	0.497555		0.0199937	0.0184969	Combo	ADAM9	ITGA3	ADAM9	ITGA3	0.0745754	0.940553		0.0158445	0.0142586	-1.92239	0.0545571		0.0318261	0.0285171	-0.923906	0.497555		0.0238353	0.0213878	Control
CD4	CD4	ADAM9^ITGA6	ADAM9	ITGA6	ADAM9	ITGA6	0.0745754	0.940553		0.016184	0.0155763	0.439135	0.660564	0.949535	0.12256	0.113318	0.256855	0.800558	0.949535	0.069372	0.064447	Combo	ADAM9	ITGA6	ADAM9	ITGA6	0.0745754	0.940553		0.0158445	0.0142586	0.439135	0.660564	0.949535	0.105689	0.095057	0.256855	0.800558	0.949535	0.060767	0.0546578	Control
CD4	CD4	ADAM9^ITGAV	ADAM9	ITGAV	ADAM9	ITGAV	0.0745754	0.940553		0.016184	0.0155763	0.806682	0.419849	0.870693	0.0632837	0.0595794	0.440629	0.680201	0.870693	0.0397339	0.0375779	Combo	ADAM9	ITGAV	ADAM9	ITGAV	0.0745754	0.940553		0.0158445	0.0142586	0.806682	0.419849	0.870693	0.0531568	0.0484791	0.440629	0.680201	0.870693	0.0345006	0.0313688	Control
CD4	CD4	ADAM9^ITGB1	ADAM9	ITGB1	ADAM9	ITGB1	0.0745754	0.940553		0.016184	0.0155763	-1.92808	0.0538446	0.487656	1.05273	0.688863	-0.926754	0.497199	0.487656	0.534456	0.35222	Combo	ADAM9	ITGB1	ADAM9	ITGB1	0.0745754	0.940553		0.0158445	0.0142586	-1.92808	0.0538446	0.487656	1.15744	0.706749	-0.926754	0.497199	0.487656	0.586642	0.360504	Control
CD4	CD4	ADO^ADORA2A	ADO	ADORA2A	ADO	ADORA2A	-0.474426	0.635196	0.942832	0.0621425	0.0556854	-0.94413	0.345103	0.833779	0.0710951	0.0661994	-0.709278	0.49015	0.888305	0.0666188	0.0609424	Combo	ADO	ADORA2A	ADO	ADORA2A	-0.474426	0.635196	0.942832	0.0631705	0.0579848	-0.94413	0.345103	0.833779	0.0812823	0.0755703	-0.709278	0.49015	0.888305	0.0722264	0.0667776	Control
CD4	CD4	AFDN^EPHB6	AFDN	EPHB6	AFDN	EPHB6	2.00955	0.0444786	0.452888	0.191299	0.162773	-1.54983	0.121181	0.640017	0.10239	0.0876168	0.229859	0.0828299	0.546453	0.146844	0.125195	Combo	AFDN	EPHB6	AFDN	EPHB6	2.00955	0.0444786	0.452888	0.131725	0.112643	-1.54983	0.121181	0.640017	0.108687	0.085076	0.229859	0.0828299	0.546453	0.120206	0.0988593	Control
CD4	CD4	AGTRAP^RACK1	AGTRAP	RACK1	AGTRAP	RACK1	-0.383732	0.701177	0.961451	0.149149	0.134735	-0.203216	0.838966	0.978645	2.86341	0.996495	-0.293474	0.770071	0.970048	1.50628	0.565615	Combo	AGTRAP	RACK1	AGTRAP	RACK1	-0.383732	0.701177	0.961451	0.155535	0.137833	-0.203216	0.838966	0.978645	2.82127	0.997148	-0.293474	0.770071	0.970048	1.4884	0.56749	Control
CD4	CD4	ALCAM^CD6	ALCAM	CD6	ALCAM	CD6	0.874111	0.382058		0.0433419	0.040109	-2.99786	0.00271878	0.107668	1.05711	0.697819	-1.06188	0.192388	0.107668	0.550225	0.368964	Combo	ALCAM	CD6	ALCAM	CD6	0.874111	0.382058		0.032852	0.0308935	-2.99786	0.00271878	0.107668	1.20194	0.737643	-1.06188	0.192388	0.107668	0.617395	0.384268	Control
CD4	CD4	APOE^LDLR	APOE	LDLR	APOE	LDLR	-1.3739	0.169473		0.0132863	0.0116822	-1.30649	0.191385	0.729167	0.0336807	0.0315421	-1.3402	0.180429	0.729167	0.0234835	0.0216121	Combo	APOE	LDLR	APOE	LDLR	-1.3739	0.169473		0.0147909	0.0109316	-1.30649	0.191385	0.729167	0.0571643	0.0513308	-1.3402	0.180429	0.729167	0.0359776	0.0311312	Control
CD4	CD4	APOE^LRP8	APOE	LRP8	APOE	LRP8	-1.3739	0.169473		0.0132863	0.0116822	-0.760965	0.446678	0.884225	0.0551816	0.0506231	-1.06743	0.308075	0.884225	0.0342339	0.0311526	Combo	APOE	LRP8	APOE	LRP8	-1.3739	0.169473		0.0147909	0.0109316	-0.760965	0.446678	0.884225	0.0584346	0.0551331	-1.06743	0.308075	0.884225	0.0366128	0.0330323	Control
CD4	CD4	APOE^LSR	APOE	LSR	APOE	LSR	-1.3739	0.169473		0.0132863	0.0116822	-4.60381	4.14833e-06	0.00113808	0.215866	0.187695	-2.98885	0.0847383	0.00113808	0.114576	0.0996885	Combo	APOE	LSR	APOE	LSR	-1.3739	0.169473		0.0147909	0.0109316	-4.60381	4.14833e-06	0.00113808	0.329584	0.25903	-2.98885	0.0847383	0.00113808	0.172187	0.134981	Control
CD4	CD4	APOE^SORL1	APOE	SORL1	APOE	SORL1	-1.3739	0.169473		0.0132863	0.0116822	-1.73692	0.0824008	0.574282	0.462899	0.369938	-1.55541	0.125937	0.574282	0.238093	0.19081	Combo	APOE	SORL1	APOE	SORL1	-1.3739	0.169473		0.0147909	0.0109316	-1.73692	0.0824008	0.574282	0.543092	0.400665	-1.55541	0.125937	0.574282	0.278942	0.205798	Control
CD4	CD4	APP^AGER	APP	AGER	APP	AGER	1.2493	0.211554	0.744734	0.192771	0.169393	-0.0924742	0.926321		0.0289699	0.0272586	0.578415	0.568937	0.744734	0.11087	0.0983255	Combo	APP	AGER	APP	AGER	1.2493	0.211554	0.744734	0.128607	0.112643	-0.0924742	0.926321		0.0295938	0.0256654	0.578415	0.568937	0.744734	0.0791006	0.069154	Control
[truncated: 6,964 more rows]
