# Supplementary material for: Functionally Characterizing the Renal Cell Carcinoma Tumor-Immune Microenvironment via Patient-Derived Ex Vivo Models
Source: Cancer Res Commun. 2026 Feb 26;6(2):402–20. doi: 10.1158/2767-9764.CRC-25-0447 (PMC13138221; doi:10.1158/2767-9764.CRC-25-0447)
Supplement: Supplementary Table S21 — Cell-cell interaction changes in anti-CD3/CD28/CD2 vs Control according to Liana+ [file crc-25-0447_supplementary_table_s21_suppst21.xlsx]

## Sheet: Table S21
Supplementary Table S21: Cell-cell interaction changes in anti-CD3/CD28/CD2 vs Control according to Liana+
source	target	interaction	ligand.Immuno	receptor.Immuno	ligand_complex.Immuno	receptor_complex.Immuno	ligand_stat.Immuno	ligand_pvalue.Immuno	ligand_padj.Immuno	ligand_expr.Immuno	ligand_props.Immuno	receptor_stat.Immuno	receptor_pvalue.Immuno	receptor_padj.Immuno	receptor_expr.Immuno	receptor_props.Immuno	interaction_stat.Immuno	interaction_pvalue.Immuno	interaction_padj.Immuno	interaction_expr.Immuno	interaction_props.Immuno	condition.Immuno	ligand.Control	receptor.Control	ligand_complex.Control	receptor_complex.Control	ligand_stat.Control	ligand_pvalue.Control	ligand_padj.Control	ligand_expr.Control	ligand_props.Control	receptor_stat.Control	receptor_pvalue.Control	receptor_padj.Control	receptor_expr.Control	receptor_props.Control	interaction_stat.Control	interaction_pvalue.Control	interaction_padj.Control	interaction_expr.Control	interaction_props.Control	condition.Control
B cells	B cells	ADAM10^CD44	ADAM10	CD44	ADAM10	CD44	0.295195	0.767845	0.997685	0.290615	0.259259	-3.48496	0.000492204	0.0447123	0.767986	0.537037	-1.59488	0.384169	0.521199	0.5293	0.398148	Immuno	ADAM10	CD44	ADAM10	CD44	0.295195	0.767845	0.997685	0.258906	0.239437	-3.48496	0.000492204	0.0447123	1.15523	0.739437	-1.59488	0.384169	0.521199	0.707066	0.489437	Control
B cells	B cells	ADAM10^NOTCH2	ADAM10	NOTCH2	ADAM10	NOTCH2	0.295195	0.767845	0.997685	0.290615	0.259259	-0.219864	0.825977	0.997685	0.274691	0.25	0.0376655	0.796911	0.997685	0.282653	0.25463	Immuno	ADAM10	NOTCH2	ADAM10	NOTCH2	0.295195	0.767845	0.997685	0.258906	0.239437	-0.219864	0.825977	0.997685	0.294102	0.274648	0.0376655	0.796911	0.997685	0.276504	0.257042	Control
B cells	B cells	ADAM10^TSPAN14	ADAM10	TSPAN14	ADAM10	TSPAN14	0.295195	0.767845	0.997685	0.290615	0.259259	-0.34018	0.733721		0.17509	0.148148	-0.0224928	0.750783	0.997685	0.232853	0.203704	Immuno	ADAM10	TSPAN14	ADAM10	TSPAN14	0.295195	0.767845	0.997685	0.258906	0.239437	-0.34018	0.733721		0.177579	0.169014	-0.0224928	0.750783	0.997685	0.218242	0.204225	Control
B cells	B cells	ADAM17^ITGB1	ADAM17	ITGB1	ADAM17	ITGB1	0.177672	0.85898	0.997685	0.3723	0.314815	-1.50144	0.133243	0.997685	0.65773	0.462963	-0.661882	0.496112	0.997685	0.515015	0.388889	Immuno	ADAM17	ITGB1	ADAM17	ITGB1	0.177672	0.85898	0.997685	0.306858	0.28169	-1.50144	0.133243	0.997685	0.722009	0.464789	-0.661882	0.496112	0.997685	0.514433	0.373239	Control
B cells	B cells	ADAM17^RHBDF2	ADAM17	RHBDF2	ADAM17	RHBDF2	0.177672	0.85898	0.997685	0.3723	0.314815	-0.475473	0.63445	0.997685	0.376725	0.333333	-0.1489	0.746715	0.997685	0.374512	0.324074	Immuno	ADAM17	RHBDF2	ADAM17	RHBDF2	0.177672	0.85898	0.997685	0.306858	0.28169	-0.475473	0.63445	0.997685	0.388969	0.316901	-0.1489	0.746715	0.997685	0.347913	0.299296	Control
B cells	B cells	ADAM28^ITGA4	ADAM28	ITGA4	ADAM28	ITGA4	-0.0528528	0.957849	0.997685	0.912215	0.62037	0.722342	0.470084	0.997685	0.537242	0.407407	0.334745	0.713967	0.997685	0.724728	0.513889	Immuno	ADAM28	ITGA4	ADAM28	ITGA4	-0.0528528	0.957849	0.997685	0.881065	0.605634	0.722342	0.470084	0.997685	0.455985	0.394366	0.334745	0.713967	0.997685	0.668525	0.5	Control
B cells	B cells	AFDN^EPHB6	AFDN	EPHB6	AFDN	EPHB6	1.05256	0.292542	0.997685	0.246457	0.231481	-2.63406	0.00843698	0.354975	0.0966574	0.0925926	-0.790751	0.150489	0.67633	0.171557	0.162037	Immuno	AFDN	EPHB6	AFDN	EPHB6	1.05256	0.292542	0.997685	0.15384	0.15493	-2.63406	0.00843698	0.354975	0.260754	0.225352	-0.790751	0.150489	0.67633	0.207297	0.190141	Control
B cells	B cells	APP^CD74	APP	CD74	APP	CD74	-0.086483	0.931082	0.997685	0.317328	0.268519	1.23298	0.217583	0.997685	4.83635	0.990741	0.573249	0.574333	0.997685	2.57684	0.62963	Immuno	APP	CD74	APP	CD74	-0.086483	0.931082	0.997685	0.247911	0.21831	1.23298	0.217583	0.997685	4.60438	1	0.573249	0.574333	0.997685	2.42614	0.609155	Control
B cells	B cells	APP^LRP10	APP	LRP10	APP	LRP10	-0.086483	0.931082	0.997685	0.317328	0.268519	-0.718089	0.472702	0.997685	0.524177	0.472222	-0.402286	0.701892	0.997685	0.420752	0.37037	Immuno	APP	LRP10	APP	LRP10	-0.086483	0.931082	0.997685	0.247911	0.21831	-0.718089	0.472702	0.997685	0.557469	0.443662	-0.402286	0.701892	0.997685	0.40269	0.330986	Control
B cells	B cells	APP^NCSTN	APP	NCSTN	APP	NCSTN	-0.086483	0.931082	0.997685	0.317328	0.268519	-0.0562008	0.955182	0.997685	0.186635	0.185185	-0.0713419	0.943132	0.997685	0.251981	0.226852	Immuno	APP	NCSTN	APP	NCSTN	-0.086483	0.931082	0.997685	0.247911	0.21831	-0.0562008	0.955182	0.997685	0.222438	0.211268	-0.0713419	0.943132	0.997685	0.235174	0.214789	Control
B cells	B cells	APP^NOTCH2	APP	NOTCH2	APP	NOTCH2	-0.086483	0.931082	0.997685	0.317328	0.268519	-0.219864	0.825977	0.997685	0.274691	0.25	-0.153173	0.87853	0.997685	0.296009	0.259259	Immuno	APP	NOTCH2	APP	NOTCH2	-0.086483	0.931082	0.997685	0.247911	0.21831	-0.219864	0.825977	0.997685	0.294102	0.274648	-0.153173	0.87853	0.997685	0.271006	0.246479	Control
B cells	B cells	ARF6^SMAP1	ARF6	SMAP1	ARF6	SMAP1	0.717675	0.472958	0.997685	1.26159	0.787037	0.706433	0.479919	0.997685	0.366702	0.342593	0.712054	0.476438	0.997685	0.814145	0.564815	Immuno	ARF6	SMAP1	ARF6	SMAP1	0.717675	0.472958	0.997685	1.17599	0.767606	0.706433	0.479919	0.997685	0.289755	0.260563	0.712054	0.476438	0.997685	0.732874	0.514085	Control
B cells	B cells	CALM1^FAS	CALM1	FAS	CALM1	FAS	0.87785	0.380025	0.997685	1.30322	0.824074	3.69664	0.00021847	0.0242563	0.358986	0.305556	2.28725	0.190122	0.510971	0.831102	0.564815	Immuno	CALM1	FAS	CALM1	FAS	0.87785	0.380025	0.997685	1.20678	0.795775	3.69664	0.00021847	0.0242563	0.040689	0.0492958	2.28725	0.190122	0.510971	0.623736	0.422535	Control
B cells	B cells	CALM1^KCNN4	CALM1	KCNN4	CALM1	KCNN4	0.87785	0.380025	0.997685	1.30322	0.824074	-0.962979	0.335558	0.997685	0.167147	0.175926	-0.0425644	0.357792	0.997685	0.735183	0.5	Immuno	CALM1	KCNN4	CALM1	KCNN4	0.87785	0.380025	0.997685	1.20678	0.795775	-0.962979	0.335558	0.997685	0.235896	0.211268	-0.0425644	0.357792	0.997685	0.721339	0.503521	Control
B cells	B cells	CALM1^PTPRA	CALM1	PTPRA	CALM1	PTPRA	0.87785	0.380025	0.997685	1.30322	0.824074	-0.333501	0.738756	0.997685	0.374049	0.333333	0.272174	0.55939	0.997685	0.838634	0.578704	Immuno	CALM1	PTPRA	CALM1	PTPRA	0.87785	0.380025	0.997685	1.20678	0.795775	-0.333501	0.738756	0.997685	0.347506	0.309859	0.272174	0.55939	0.997685	0.777144	0.552817	Control
B cells	B cells	CCL5^CXCR3	CCL5	CXCR3	CCL5	CXCR3	-1.00431	0.315232	0.997685	0.10054	0.0740741	1.22192	0.221739	0.997685	0.406485	0.277778	0.108806	0.268485	0.997685	0.253512	0.175926	Immuno	CCL5	CXCR3	CCL5	CXCR3	-1.00431	0.315232	0.997685	0.186628	0.119718	1.22192	0.221739	0.997685	0.311882	0.211268	0.108806	0.268485	0.997685	0.249255	0.165493	Control
B cells	B cells	CD22^PTPRC	CD22	PTPRC	CD22	PTPRC	-1.4707	0.141373	0.997685	0.278666	0.25	-1.07008	0.284583	0.997685	1.40537	0.805556	-1.27039	0.212978	0.997685	0.842017	0.527778	Immuno	CD22	PTPRC	CD22	PTPRC	-1.4707	0.141373	0.997685	0.429964	0.330986	-1.07008	0.284583	0.997685	1.51813	0.84507	-1.27039	0.212978	0.997685	0.974049	0.588028	Control
B cells	B cells	CD48^CD2	CD48	CD2	CD48	CD2	1.47472	0.140289	0.997685	1.17108	0.787037	-3.46278	0.000534621	0.0474862	0.0334441	0.0277778	-0.994033	0.0704118	0.522586	0.602261	0.407407	Immuno	CD48	CD2	CD48	CD2	1.47472	0.140289	0.997685	0.969158	0.676056	-3.46278	0.000534621	0.0474862	0.13921	0.0985915	-0.994033	0.0704118	0.522586	0.554184	0.387324	Control
B cells	B cells	CD55^ADGRE5	CD55	ADGRE5	CD55	ADGRE5	-1.75226	0.0797299	0.997685	0.618171	0.5	0.350477	0.725981	0.997685	0.414506	0.351852	-0.700889	0.402855	0.997685	0.516339	0.425926	Immuno	CD55	ADGRE5	CD55	ADGRE5	-1.75226	0.0797299	0.997685	0.77596	0.56338	0.350477	0.725981	0.997685	0.353206	0.302817	-0.700889	0.402855	0.997685	0.564583	0.433099	Control
B cells	B cells	CD58^CD2	CD58	CD2	CD58	CD2	0.972566	0.330769	0.997685	0.350378	0.314815	-3.46278	0.000534621	0.0474862	0.0334441	0.0277778	-1.24511	0.165652	0.522586	0.191911	0.171296	Immuno	CD58	CD2	CD58	CD2	0.972566	0.330769	0.997685	0.205564	0.190141	-3.46278	0.000534621	0.0474862	0.13921	0.0985915	-1.24511	0.165652	0.522586	0.172387	0.144366	Control
B cells	B cells	CD59^CD2	CD59	CD2	CD59	CD2	0.730744	0.464936	0.997685	0.318913	0.314815	-3.46278	0.000534621	0.0474862	0.0334441	0.0277778	-1.36602	0.232735	0.522586	0.176178	0.171296	Immuno	CD59	CD2	CD59	CD2	0.730744	0.464936	0.997685	0.22598	0.211268	-3.46278	0.000534621	0.0474862	0.13921	0.0985915	-1.36602	0.232735	0.522586	0.182595	0.15493	Control
B cells	B cells	CD70^CD27	CD70	CD27	CD70	CD27	0.473555	0.635817	0.997685	0.347778	0.268519	-2.75779	0.00581942	0.287163	0.521118	0.37963	-1.14212	0.320818	0.642424	0.434448	0.324074	Immuno	CD70	CD27	CD70	CD27	0.473555	0.635817	0.997685	0.300783	0.239437	-2.75779	0.00581942	0.287163	0.738782	0.485915	-1.14212	0.320818	0.642424	0.519783	0.362676	Control
B cells	B cells	CD70^TNFRSF13B	CD70	TNFRSF13B	CD70	TNFRSF13B	0.473555	0.635817	0.997685	0.347778	0.268519	-0.362163	0.71723	0.997685	0.790201	0.555556	0.055696	0.676524	0.997685	0.568989	0.412037	Immuno	CD70	TNFRSF13B	CD70	TNFRSF13B	0.473555	0.635817	0.997685	0.300783	0.239437	-0.362163	0.71723	0.997685	0.628067	0.43662	0.055696	0.676524	0.997685	0.464425	0.338028	Control
B cells	B cells	CD99^CD81	CD99	CD81	CD99	CD81	-2.2162	0.0266778	0.712396	0.857155	0.657407	-0.902637	0.366719	0.997685	1.13056	0.740741	-1.55942	0.196698	0.855041	0.993859	0.699074	Immuno	CD99	CD81	CD99	CD81	-2.2162	0.0266778	0.712396	1.03518	0.697183	-0.902637	0.366719	0.997685	1.28321	0.823944	-1.55942	0.196698	0.855041	1.15919	0.760563	Control
B cells	B cells	COL19A1^ITGA1_ITGB1	COL19A1	ITGB1	COL19A1	ITGA1_ITGB1	-2.55546	0.0106048	0.396144	0.145355	0.138889	-1.50144	0.133243	0.997685	0.65773	0.462963	-2.02845	0.0719239	0.696915	0.401542	0.300926	Immuno	COL19A1	ITGB1	COL19A1	ITGA1_ITGB1	-2.55546	0.0106048	0.396144	0.298	0.225352	-1.50144	0.133243	0.997685	0.722009	0.464789	-2.02845	0.0719239	0.696915	0.510004	0.34507	Control
B cells	B cells	COL19A1^ITGA2_ITGB1	COL19A1	ITGB1	COL19A1	ITGA2_ITGB1	-2.55546	0.0106048	0.396144	0.145355	0.138889	-1.50144	0.133243	0.997685	0.65773	0.462963	-2.02845	0.0719239	0.696915	0.401542	0.300926	Immuno	COL19A1	ITGB1	COL19A1	ITGA2_ITGB1	-2.55546	0.0106048	0.396144	0.298	0.225352	-1.50144	0.133243	0.997685	0.722009	0.464789	-2.02845	0.0719239	0.696915	0.510004	0.34507	Control
B cells	B cells	COL9A3^CD44	COL9A3	CD44	COL9A3	CD44	0.625308	0.531769	0.997685	0.288695	0.222222	-3.48496	0.000492204	0.0447123	0.767986	0.537037	-1.42983	0.26613	0.521199	0.52834	0.37963	Immuno	COL9A3	CD44	COL9A3	CD44	0.625308	0.531769	0.997685	0.272335	0.225352	-3.48496	0.000492204	0.0447123	1.15523	0.739437	-1.42983	0.26613	0.521199	0.713781	0.482394	Control
B cells	B cells	COL9A3^ITGA1_ITGB1	COL9A3	ITGB1	COL9A3	ITGA1_ITGB1	0.625308	0.531769	0.997685	0.288695	0.222222	-1.50144	0.133243	0.997685	0.65773	0.462963	-0.438064	0.332506	0.997685	0.473212	0.342593	Immuno	COL9A3	ITGB1	COL9A3	ITGA1_ITGB1	0.625308	0.531769	0.997685	0.272335	0.225352	-1.50144	0.133243	0.997685	0.722009	0.464789	-0.438064	0.332506	0.997685	0.497172	0.34507	Control
B cells	B cells	COL9A3^ITGA2_ITGB1	COL9A3	ITGB1	COL9A3	ITGA2_ITGB1	0.625308	0.531769	0.997685	0.288695	0.222222	-1.50144	0.133243	0.997685	0.65773	0.462963	-0.438064	0.332506	0.997685	0.473212	0.342593	Immuno	COL9A3	ITGB1	COL9A3	ITGA2_ITGB1	0.625308	0.531769	0.997685	0.272335	0.225352	-1.50144	0.133243	0.997685	0.722009	0.464789	-0.438064	0.332506	0.997685	0.497172	0.34507	Control
B cells	B cells	COL9A3^ITGA3_ITGB1	COL9A3	ITGB1	COL9A3	ITGA3_ITGB1	0.625308	0.531769	0.997685	0.288695	0.222222	-1.50144	0.133243	0.997685	0.65773	0.462963	-0.438064	0.332506	0.997685	0.473212	0.342593	Immuno	COL9A3	ITGB1	COL9A3	ITGA3_ITGB1	0.625308	0.531769	0.997685	0.272335	0.225352	-1.50144	0.133243	0.997685	0.722009	0.464789	-0.438064	0.332506	0.997685	0.497172	0.34507	Control
B cells	B cells	COL9A3^ITGA9_ITGB1	COL9A3	ITGB1	COL9A3	ITGA9_ITGB1	0.625308	0.531769	0.997685	0.288695	0.222222	-1.50144	0.133243	0.997685	0.65773	0.462963	-0.438064	0.332506	0.997685	0.473212	0.342593	Immuno	COL9A3	ITGB1	COL9A3	ITGA9_ITGB1	0.625308	0.531769	0.997685	0.272335	0.225352	-1.50144	0.133243	0.997685	0.722009	0.464789	-0.438064	0.332506	0.997685	0.497172	0.34507	Control
B cells	B cells	COPA^CD74	COPA	CD74	COPA	CD74	-0.499819	0.617203	0.997685	0.359476	0.324074	1.23298	0.217583	0.997685	4.83635	0.990741	0.366581	0.417393	0.997685	2.59791	0.657407	Immuno	COPA	CD74	COPA	CD74	-0.499819	0.617203	0.997685	0.395536	0.373239	1.23298	0.217583	0.997685	4.60438	1	0.366581	0.417393	0.997685	2.49996	0.68662	Control
B cells	B cells	FAM3C^CLEC2D	FAM3C	CLEC2D	FAM3C	CLEC2D	-0.131898	0.895065	0.997685	0.426269	0.398148	-0.902355	0.366868	0.997685	0.609779	0.453704	-0.517127	0.630967	0.997685	0.518024	0.425926	Immuno	FAM3C	CLEC2D	FAM3C	CLEC2D	-0.131898	0.895065	0.997685	0.40751	0.34507	-0.902355	0.366868	0.997685	0.685489	0.485915	-0.517127	0.630967	0.997685	0.546499	0.415493	Control
B cells	B cells	FAM3C^LAMP1	FAM3C	LAMP1	FAM3C	LAMP1	-0.131898	0.895065	0.997685	0.426269	0.398148	1.00297	0.315875	0.997685	0.524095	0.444444	0.435536	0.60547	0.997685	0.475182	0.421296	Immuno	FAM3C	LAMP1	FAM3C	LAMP1	-0.131898	0.895065	0.997685	0.40751	0.34507	1.00297	0.315875	0.997685	0.445442	0.394366	0.435536	0.60547	0.997685	0.426476	0.369718	Control
B cells	B cells	FCER2^ITGAM_ITGB2	FCER2	ITGB2	FCER2	ITGAM_ITGB2	-0.212906	0.831401	0.997685	0.230201	0.138889	-0.776992	0.437164		0.148272	0.148148	-0.494949	0.634282	0.997685	0.189237	0.143519	Immuno	FCER2	ITGB2	FCER2	ITGAM_ITGB2	-0.212906	0.831401	0.997685	0.279913	0.190141	-0.776992	0.437164		0.183124	0.161972	-0.494949	0.634282	0.997685	0.231518	0.176056	Control
B cells	B cells	FCER2^ITGAX_ITGB2	FCER2	ITGB2	FCER2	ITGAX_ITGB2	-0.212906	0.831401	0.997685	0.230201	0.138889	-0.776992	0.437164		0.148272	0.148148	-0.494949	0.634282	0.997685	0.189237	0.143519	Immuno	FCER2	ITGB2	FCER2	ITGAX_ITGB2	-0.212906	0.831401	0.997685	0.279913	0.190141	-0.776992	0.437164		0.183124	0.161972	-0.494949	0.634282	0.997685	0.231518	0.176056	Control
B cells	B cells	GNAI2^CNR1	GNAI2	CNR1	GNAI2	CNR1	0.0198788	0.98414	0.997685	1.12947	0.768519	-2.15301	0.0313179	0.758652	0.114313	0.111111	-1.06657	0.507729	0.878169	0.621892	0.439815	Immuno	GNAI2	CNR1	GNAI2	CNR1	0.0198788	0.98414	0.997685	1.21919	0.823944	-2.15301	0.0313179	0.758652	0.266934	0.232394	-1.06657	0.507729	0.878169	0.74306	0.528169	Control
B cells	B cells	GNAI2^CXCR3	GNAI2	CXCR3	GNAI2	CXCR3	0.0198788	0.98414	0.997685	1.12947	0.768519	1.22192	0.221739	0.997685	0.406485	0.277778	0.620898	0.602939	0.997685	0.767978	0.523148	Immuno	GNAI2	CXCR3	GNAI2	CXCR3	0.0198788	0.98414	0.997685	1.21919	0.823944	1.22192	0.221739	0.997685	0.311882	0.211268	0.620898	0.602939	0.997685	0.765534	0.517606	Control
B cells	B cells	GNAI2^S1PR1	GNAI2	S1PR1	GNAI2	S1PR1	0.0198788	0.98414	0.997685	1.12947	0.768519	-0.966078	0.334005	0.997685	0.780083	0.518519	-0.4731	0.659073	0.997685	0.954777	0.643519	Immuno	GNAI2	S1PR1	GNAI2	S1PR1	0.0198788	0.98414	0.997685	1.21919	0.823944	-0.966078	0.334005	0.997685	0.961076	0.65493	-0.4731	0.659073	0.997685	1.09013	0.739437	Control
B cells	B cells	GNAI2^S1PR4	GNAI2	S1PR4	GNAI2	S1PR4	0.0198788	0.98414	0.997685	1.12947	0.768519	-1.01421	0.310483	0.997685	0.412008	0.37963	-0.497165	0.647311	0.997685	0.770739	0.574074	Immuno	GNAI2	S1PR4	GNAI2	S1PR4	0.0198788	0.98414	0.997685	1.21919	0.823944	-1.01421	0.310483	0.997685	0.498071	0.422535	-0.497165	0.647311	0.997685	0.858629	0.623239	Control
B cells	B cells	GPI^AMFR	GPI	AMFR	GPI	AMFR	-0.570668	0.568224	0.997685	0.409492	0.361111	-0.385703	0.699716	0.997685	0.31591	0.259259	-0.478186	0.63397	0.997685	0.362701	0.310185	Immuno	GPI	AMFR	GPI	AMFR	-0.570668	0.568224	0.997685	0.474356	0.408451	-0.385703	0.699716	0.997685	0.358077	0.309859	-0.478186	0.63397	0.997685	0.416216	0.359155	Control
B cells	B cells	GRN^TNFRSF1B	GRN	TNFRSF1B	GRN	TNFRSF1B	0.237387	0.812356	0.997685	0.865949	0.638889	0.623793	0.532764	0.997685	0.262208	0.222222	0.43059	0.67256	0.997685	0.564079	0.430556	Immuno	GRN	TNFRSF1B	GRN	TNFRSF1B	0.237387	0.812356	0.997685	0.773501	0.56338	0.623793	0.532764	0.997685	0.236393	0.211268	0.43059	0.67256	0.997685	0.504947	0.387324	Control
B cells	B cells	HLA-A^APLP2	HLA-A	APLP2	HLA-A	APLP2	1.82654	0.067769	0.981422	3.5552	1	-1.51031	0.130964		0.157373	0.138889	0.158114	0.0993665	0.981422	1.85628	0.569444	Immuno	HLA-A	APLP2	HLA-A	APLP2	1.82654	0.067769	0.981422	3.16981	0.992958	-1.51031	0.130964		0.254272	0.211268	0.158114	0.0993665	0.981422	1.71204	0.602113	Control
B cells	B cells	HLA-A^LILRB1	HLA-A	LILRB1	HLA-A	LILRB1	1.82654	0.067769	0.981422	3.5552	1	1.10169	0.270599	0.997685	0.326191	0.296296	1.46411	0.169184	0.989554	1.94069	0.648148	Immuno	HLA-A	LILRB1	HLA-A	LILRB1	1.82654	0.067769	0.981422	3.16981	0.992958	1.10169	0.270599	0.997685	0.240001	0.204225	1.46411	0.169184	0.989554	1.7049	0.598592	Control
B cells	B cells	HLA-B^CD3D																					HLA-B	CD3D	HLA-B	CD3D	1.12496	0.260605	0.997685	3.92999	1	-0.87398	0.382129		0.123861	0.0915493	0.125491	0.321367	0.997685	2.02692	0.545775	Control
B cells	B cells	HLA-B^LILRB1	HLA-B	LILRB1	HLA-B	LILRB1	1.12496	0.260605	0.997685	4.18786	1	1.10169	0.270599	0.997685	0.326191	0.296296	1.11332	0.265602	0.997685	2.25703	0.648148	Immuno	HLA-B	LILRB1	HLA-B	LILRB1	1.12496	0.260605	0.997685	3.92999	1	1.10169	0.270599	0.997685	0.240001	0.204225	1.11332	0.265602	0.997685	2.08499	0.602113	Control
B cells	B cells	HLA-C^LILRB1	HLA-C	LILRB1	HLA-C	LILRB1	2.05648	0.0397361	0.837527	3.50414	1	1.10169	0.270599	0.997685	0.326191	0.296296	1.57908	0.155167	0.917606	1.91516	0.648148	Immuno	HLA-C	LILRB1	HLA-C	LILRB1	2.05648	0.0397361	0.837527	3.03067	0.992958	1.10169	0.270599	0.997685	0.240001	0.204225	1.57908	0.155167	0.917606	1.63534	0.598592	Control
B cells	B cells	HLA-F^LILRB1	HLA-F	LILRB1	HLA-F	LILRB1	1.90773	0.0564256	0.951617	1.23486	0.796296	1.10169	0.270599	0.997685	0.326191	0.296296	1.50471	0.163512	0.974651	0.780526	0.546296	Immuno	HLA-F	LILRB1	HLA-F	LILRB1	1.90773	0.0564256	0.951617	0.909248	0.640845	1.10169	0.270599	0.997685	0.240001	0.204225	1.50471	0.163512	0.974651	0.574624	0.422535	Control
B cells	B cells	HMGB1^CXCR4	HMGB1	CXCR4	HMGB1	CXCR4	-1.18543	0.235847	0.997685	2.13933	0.972222	-3.79668	0.000146648	0.0172397	1.81658	0.787037	-2.49105	0.117997	0.507463	1.97796	0.87963	Immuno	HMGB1	CXCR4	HMGB1	CXCR4	-1.18543	0.235847	0.997685	2.17601	0.950704	-3.79668	0.000146648	0.0172397	2.41088	0.929577	-2.49105	0.117997	0.507463	2.29345	0.940141	Control
B cells	B cells	HMGB1^TLR9	HMGB1	TLR9	HMGB1	TLR9	-1.18543	0.235847	0.997685	2.13933	0.972222	-1.93575	0.0528986	0.92248	0.140587	0.138889	-1.56059	0.144373	0.960083	1.13996	0.555556	Immuno	HMGB1	TLR9	HMGB1	TLR9	-1.18543	0.235847	0.997685	2.17601	0.950704	-1.93575	0.0528986	0.92248	0.25425	0.232394	-1.56059	0.144373	0.960083	1.21513	0.591549	Control
B cells	B cells	ICAM1^IL2RA	ICAM1	IL2RA	ICAM1	IL2RA	4.7897	1.67034e-06	0.000392727	0.552944	0.416667	-0.898867	0.368724		0.114802	0.111111	1.94541	0.184363	0.000392727	0.333873	0.263889	Immuno	ICAM1	IL2RA	ICAM1	IL2RA	4.7897	1.67034e-06	0.000392727	0.113996	0.0985915	-0.898867	0.368724		0.143303	0.119718	1.94541	0.184363	0.000392727	0.128649	0.109155	Control
B cells	B cells	ICAM1^IL2RG	ICAM1	IL2RG	ICAM1	IL2RG	4.7897	1.67034e-06	0.000392727	0.552944	0.416667	1.0034	0.315669	0.997685	1.23027	0.768519	2.89655	0.157835	0.499039	0.891608	0.592593	Immuno	ICAM1	IL2RG	ICAM1	IL2RG	4.7897	1.67034e-06	0.000392727	0.113996	0.0985915	1.0034	0.315669	0.997685	1.05032	0.683099	2.89655	0.157835	0.499039	0.58216	0.390845	Control
B cells	B cells	ICAM1^ITGAL_ITGB2	ICAM1	ITGAL	ICAM1	ITGAL_ITGB2	4.7897	1.67034e-06	0.000392727	0.552944	0.416667	-0.254642	0.799		0.170753	0.157407	2.26753	0.399501	0.000392727	0.361849	0.287037	Immuno	ICAM1	ITGAL	ICAM1	ITGAL_ITGB2	4.7897	1.67034e-06	0.000392727	0.113996	0.0985915	-0.254642	0.799		0.14159	0.15493	2.26753	0.399501	0.000392727	0.127793	0.126761	Control
B cells	B cells	ICAM1^ITGAM_ITGB2	ICAM1	ITGB2	ICAM1	ITGAM_ITGB2	4.7897	1.67034e-06	0.000392727	0.552944	0.416667	-0.776992	0.437164		0.148272	0.148148	2.00635	0.218583	0.000392727	0.350608	0.282407	Immuno	ICAM1	ITGB2	ICAM1	ITGAM_ITGB2	4.7897	1.67034e-06	0.000392727	0.113996	0.0985915	-0.776992	0.437164		0.183124	0.161972	2.00635	0.218583	0.000392727	0.14856	0.130282	Control
B cells	B cells	ICAM1^ITGAX_ITGB2	ICAM1	ITGB2	ICAM1	ITGAX_ITGB2	4.7897	1.67034e-06	0.000392727	0.552944	0.416667	-0.776992	0.437164		0.148272	0.148148	2.00635	0.218583	0.000392727	0.350608	0.282407	Immuno	ICAM1	ITGB2	ICAM1	ITGAX_ITGB2	4.7897	1.67034e-06	0.000392727	0.113996	0.0985915	-0.776992	0.437164		0.183124	0.161972	2.00635	0.218583	0.000392727	0.14856	0.130282	Control
B cells	B cells	ICAM2^ITGAL_ITGB2	ICAM2	ITGAL	ICAM2	ITGAL_ITGB2	-0.677186	0.498288	0.997685	0.232359	0.212963	-0.254642	0.799		0.170753	0.157407	-0.465914	0.648644	0.997685	0.201556	0.185185	Immuno	ICAM2	ITGAL	ICAM2	ITGAL_ITGB2	-0.677186	0.498288	0.997685	0.234986	0.204225	-0.254642	0.799		0.14159	0.15493	-0.465914	0.648644	0.997685	0.188288	0.179577	Control
B cells	B cells	ICAM2^ITGAM_ITGB2	ICAM2	ITGB2	ICAM2	ITGAM_ITGB2	-0.677186	0.498288	0.997685	0.232359	0.212963	-0.776992	0.437164		0.148272	0.148148	-0.727089	0.467726	0.997685	0.190315	0.180556	Immuno	ICAM2	ITGB2	ICAM2	ITGAM_ITGB2	-0.677186	0.498288	0.997685	0.234986	0.204225	-0.776992	0.437164		0.183124	0.161972	-0.727089	0.467726	0.997685	0.209055	0.183099	Control
B cells	B cells	ICAM3^ITGAL	ICAM3	ITGAL	ICAM3	ITGAL	-0.776146	0.437663	0.997685	0.39857	0.361111	-0.254642	0.799		0.170753	0.157407	-0.515394	0.618331	0.997685	0.284662	0.259259	Immuno	ICAM3	ITGAL	ICAM3	ITGAL	-0.776146	0.437663	0.997685	0.433433	0.366197	-0.254642	0.799		0.14159	0.15493	-0.515394	0.618331	0.997685	0.287512	0.260563	Control
B cells	B cells	IL15^IL15RA_IL2RB_IL2RG	IL15	IL2RG	IL15	IL15RA_IL2RB_IL2RG	2.10503	0.0352886		0.287199	0.259259	1.0034	0.315669	0.997685	1.23027	0.768519	1.55421	0.175479	0.997685	0.758735	0.513889	Immuno	IL15	IL2RG	IL15	IL15RA_IL2RB_IL2RG	2.10503	0.0352886		0.10121	0.084507	1.0034	0.315669	0.997685	1.05032	0.683099	1.55421	0.175479	0.997685	0.575767	0.383803	Control
B cells	B cells	IL15^IL2RA	IL15	IL2RA	IL15	IL2RA	2.10503	0.0352886		0.287199	0.259259	-0.898867	0.368724		0.114802	0.111111	0.603082	0.202006		0.201001	0.185185	Immuno	IL15	IL2RA	IL15	IL2RA	2.10503	0.0352886		0.10121	0.084507	-0.898867	0.368724		0.143303	0.119718	0.603082	0.202006		0.122256	0.102113	Control
B cells	B cells	LGALS1^CD69	LGALS1	CD69	LGALS1	CD69	-1.6613	0.0966534	0.997685	0.774285	0.490741	0.388479	0.697661	0.997685	1.17697	0.62963	-0.63641	0.397157	0.997685	0.975629	0.560185	Immuno	LGALS1	CD69	LGALS1	CD69	-1.6613	0.0966534	0.997685	0.779966	0.408451	0.388479	0.697661	0.997685	0.749828	0.43662	-0.63641	0.397157	0.997685	0.764897	0.422535	Control
B cells	B cells	LGALS1^ITGB1	LGALS1	ITGB1	LGALS1	ITGB1	-1.6613	0.0966534	0.997685	0.774285	0.490741	-1.50144	0.133243	0.997685	0.65773	0.462963	-1.58137	0.114948	0.997685	0.716007	0.476852	Immuno	LGALS1	ITGB1	LGALS1	ITGB1	-1.6613	0.0966534	0.997685	0.779966	0.408451	-1.50144	0.133243	0.997685	0.722009	0.464789	-1.58137	0.114948	0.997685	0.750988	0.43662	Control
B cells	B cells	LGALS1^PTPRC	LGALS1	PTPRC	LGALS1	PTPRC	-1.6613	0.0966534	0.997685	0.774285	0.490741	-1.07008	0.284583	0.997685	1.40537	0.805556	-1.36569	0.190618	0.997685	1.08983	0.648148	Immuno	LGALS1	PTPRC	LGALS1	PTPRC	-1.6613	0.0966534	0.997685	0.779966	0.408451	-1.07008	0.284583	0.997685	1.51813	0.84507	-1.36569	0.190618	0.997685	1.14905	0.626761	Control
B cells	B cells	LGALS9^CD44	LGALS9	CD44	LGALS9	CD44	1.5584	0.11914		0.235238	0.231481	-3.48496	0.000492204	0.0447123	0.767986	0.537037	-0.963284	0.0598159	0.0447123	0.501612	0.384259	Immuno	LGALS9	CD44	LGALS9	CD44	1.5584	0.11914		0.115461	0.105634	-3.48496	0.000492204	0.0447123	1.15523	0.739437	-0.963284	0.0598159	0.0447123	0.635343	0.422535	Control
B cells	B cells	LGALS9^CD47	LGALS9	CD47	LGALS9	CD47	1.5584	0.11914		0.235238	0.231481	1.17465	0.240134	0.997685	1.13309	0.777778	1.36652	0.179637	0.997685	0.684165	0.50463	Immuno	LGALS9	CD47	LGALS9	CD47	1.5584	0.11914		0.115461	0.105634	1.17465	0.240134	0.997685	0.854831	0.633803	1.36652	0.179637	0.997685	0.485146	0.369718	Control
B cells	B cells	LGALS9^PTPRC	LGALS9	PTPRC	LGALS9	PTPRC	1.5584	0.11914		0.235238	0.231481	-1.07008	0.284583	0.997685	1.40537	0.805556	0.244157	0.201861	0.997685	0.820303	0.518519	Immuno	LGALS9	PTPRC	LGALS9	PTPRC	1.5584	0.11914		0.115461	0.105634	-1.07008	0.284583	0.997685	1.51813	0.84507	0.244157	0.201861	0.997685	0.816797	0.475352	Control
B cells	B cells	LGALS9^SLC1A5	LGALS9	SLC1A5	LGALS9	SLC1A5	1.5584	0.11914		0.235238	0.231481	2.17365	0.0297314		0.307043	0.259259	1.86602	0.0744355		0.271141	0.24537	Immuno	LGALS9	SLC1A5	LGALS9	SLC1A5	1.5584	0.11914		0.115461	0.105634	2.17365	0.0297314		0.0972969	0.0915493	1.86602	0.0744355		0.106379	0.0985915	Control
B cells	B cells	LMAN1^MCFD2	LMAN1	MCFD2	LMAN1	MCFD2	-0.734838	0.462438	0.997685	0.357818	0.296296	-0.739541	0.459579	0.997685	0.16797	0.157407	-0.737189	0.461009	0.997685	0.262894	0.226852	Immuno	LMAN1	MCFD2	LMAN1	MCFD2	-0.734838	0.462438	0.997685	0.42091	0.366197	-0.739541	0.459579	0.997685	0.19249	0.176056	-0.737189	0.461009	0.997685	0.3067	0.271127	Control
B cells	B cells	LTA^TNFRSF14	LTA	TNFRSF14	LTA	TNFRSF14	1.29649	0.194808		0.211422	0.166667	2.16613	0.030301	0.744328	0.746061	0.574074	1.73131	0.112555	0.744328	0.478742	0.37037	Immuno	LTA	TNFRSF14	LTA	TNFRSF14	1.29649	0.194808		0.0610057	0.056338	2.16613	0.030301	0.744328	0.460347	0.359155	1.73131	0.112555	0.744328	0.260676	0.207746	Control
B cells	B cells	LTA^TNFRSF1B	LTA	TNFRSF1B	LTA	TNFRSF1B	1.29649	0.194808		0.211422	0.166667	0.623793	0.532764	0.997685	0.262208	0.222222	0.960139	0.363786	0.997685	0.236815	0.194444	Immuno	LTA	TNFRSF1B	LTA	TNFRSF1B	1.29649	0.194808		0.0610057	0.056338	0.623793	0.532764	0.997685	0.236393	0.211268	0.960139	0.363786	0.997685	0.148699	0.133803	Control
B cells	B cells	LTB^CD40	LTB	CD40	LTB	CD40	-0.32883	0.742284	0.997685	0.878509	0.537037	2.9099	0.00361548	0.21578	1.207	0.75	1.29053	0.37295	0.606733	1.04276	0.643519	Immuno	LTB	CD40	LTB	CD40	-0.32883	0.742284	0.997685	1.01137	0.584507	2.9099	0.00361548	0.21578	0.844716	0.570423	1.29053	0.37295	0.606733	0.928042	0.577465	Control
B cells	B cells	LY86^CD180	LY86	CD180	LY86	CD180	-0.0921329	0.926592	0.997685	0.562985	0.444444	-0.341714	0.732566	0.997685	0.258297	0.231481	-0.216923	0.829579	0.997685	0.410641	0.337963	Immuno	LY86	CD180	LY86	CD180	-0.0921329	0.926592	0.997685	0.587078	0.43662	-0.341714	0.732566	0.997685	0.320103	0.274648	-0.216923	0.829579	0.997685	0.45359	0.355634	Control
B cells	B cells	MAML2^NOTCH2	MAML2	NOTCH2	MAML2	NOTCH2	-0.399674	0.689396	0.997685	0.260967	0.240741	-0.219864	0.825977	0.997685	0.274691	0.25	-0.309769	0.757687	0.997685	0.267829	0.24537	Immuno	MAML2	NOTCH2	MAML2	NOTCH2	-0.399674	0.689396	0.997685	0.289473	0.260563	-0.219864	0.825977	0.997685	0.294102	0.274648	-0.309769	0.757687	0.997685	0.291788	0.267606	Control
B cells	B cells	MFNG^NOTCH2	MFNG	NOTCH2	MFNG	NOTCH2	-0.13334	0.893924	0.997685	0.276756	0.268519	-0.219864	0.825977	0.997685	0.274691	0.25	-0.176602	0.859951	0.997685	0.275724	0.259259	Immuno	MFNG	NOTCH2	MFNG	NOTCH2	-0.13334	0.893924	0.997685	0.275481	0.267606	-0.219864	0.825977	0.997685	0.294102	0.274648	-0.176602	0.859951	0.997685	0.284791	0.271127	Control
B cells	B cells	MIF^CD44_CD74	MIF	CD74	MIF	CD44_CD74	0.121205	0.903529	0.997685	1.64458	0.935185	1.23298	0.217583	0.997685	4.83635	0.990741	0.677093	0.560556	0.997685	3.24047	0.962963	Immuno	MIF	CD74	MIF	CD44_CD74	0.121205	0.903529	0.997685	1.69146	0.964789	1.23298	0.217583	0.997685	4.60438	1	0.677093	0.560556	0.997685	3.14792	0.982394	Control
B cells	B cells	MIF^CD74_CXCR2	MIF	CD74	MIF	CD74_CXCR2	0.121205	0.903529	0.997685	1.64458	0.935185	1.23298	0.217583	0.997685	4.83635	0.990741	0.677093	0.560556	0.997685	3.24047	0.962963	Immuno	MIF	CD74	MIF	CD74_CXCR2	0.121205	0.903529	0.997685	1.69146	0.964789	1.23298	0.217583	0.997685	4.60438	1	0.677093	0.560556	0.997685	3.14792	0.982394	Control
B cells	B cells	MIF^CD74_CXCR4	MIF	CD74	MIF	CD74_CXCR4	0.121205	0.903529	0.997685	1.64458	0.935185	1.23298	0.217583	0.997685	4.83635	0.990741	0.677093	0.560556	0.997685	3.24047	0.962963	Immuno	MIF	CD74	MIF	CD74_CXCR4	0.121205	0.903529	0.997685	1.69146	0.964789	1.23298	0.217583	0.997685	4.60438	1	0.677093	0.560556	0.997685	3.14792	0.982394	Control
B cells	B cells	MIF^TNFRSF14	MIF	TNFRSF14	MIF	TNFRSF14	0.121205	0.903529	0.997685	1.64458	0.935185	2.16613	0.030301	0.744328	0.746061	0.574074	1.14367	0.466915	0.871007	1.19532	0.75463	Immuno	MIF	TNFRSF14	MIF	TNFRSF14	0.121205	0.903529	0.997685	1.69146	0.964789	2.16613	0.030301	0.744328	0.460347	0.359155	1.14367	0.466915	0.871007	1.0759	0.661972	Control
B cells	B cells	NAMPT^ITGA5_ITGB1	NAMPT	ITGB1	NAMPT	ITGA5_ITGB1	1.46757	0.142222	0.997685	0.371673	0.37037	-1.50144	0.133243	0.997685	0.65773	0.462963	-0.0169344	0.137733	0.997685	0.514701	0.416667	Immuno	NAMPT	ITGB1	NAMPT	ITGA5_ITGB1	1.46757	0.142222	0.997685	0.192478	0.176056	-1.50144	0.133243	0.997685	0.722009	0.464789	-0.0169344	0.137733	0.997685	0.457244	0.320423	Control
B cells	B cells	PKM^CD44	PKM	CD44	PKM	CD44	-0.568689	0.569567	0.997685	1.1801	0.787037	-3.48496	0.000492204	0.0447123	0.767986	0.537037	-2.02683	0.28503	0.521199	0.974045	0.662037	Immuno	PKM	CD44	PKM	CD44	-0.568689	0.569567	0.997685	1.23093	0.739437	-3.48496	0.000492204	0.0447123	1.15523	0.739437	-2.02683	0.28503	0.521199	1.19308	0.739437	Control
B cells	B cells	PSEN1^CD44	PSEN1	CD44	PSEN1	CD44	0.127615	0.898453		0.141918	0.12963	-3.48496	0.000492204	0.0447123	0.767986	0.537037	-1.67867	0.449473	0.0447123	0.454952	0.333333	Immuno	PSEN1	CD44	PSEN1	CD44	0.127615	0.898453		0.150633	0.140845	-3.48496	0.000492204	0.0447123	1.15523	0.739437	-1.67867	0.449473	0.0447123	0.65293	0.440141	Control
B cells	B cells	PSEN1^NCSTN	PSEN1	NCSTN	PSEN1	NCSTN	0.127615	0.898453		0.141918	0.12963	-0.0562008	0.955182	0.997685	0.186635	0.185185	0.0357072	0.926818	0.997685	0.164277	0.157407	Immuno	PSEN1	NCSTN	PSEN1	NCSTN	0.127615	0.898453		0.150633	0.140845	-0.0562008	0.955182	0.997685	0.222438	0.211268	0.0357072	0.926818	0.997685	0.186536	0.176056	Control
B cells	B cells	PSEN1^NOTCH2	PSEN1	NOTCH2	PSEN1	NOTCH2	0.127615	0.898453		0.141918	0.12963	-0.219864	0.825977	0.997685	0.274691	0.25	-0.0461243	0.862215	0.997685	0.208305	0.189815	Immuno	PSEN1	NOTCH2	PSEN1	NOTCH2	0.127615	0.898453		0.150633	0.140845	-0.219864	0.825977	0.997685	0.294102	0.274648	-0.0461243	0.862215	0.997685	0.222368	0.207746	Control
B cells	B cells	PTDSS1^JMJD6	PTDSS1	JMJD6	PTDSS1	JMJD6	0.125954	0.899768	0.997685	0.312488	0.296296	0.962239	0.33593		0.192025	0.185185	0.544097	0.617849	0.997685	0.252257	0.240741	Immuno	PTDSS1	JMJD6	PTDSS1	JMJD6	0.125954	0.899768	0.997685	0.358313	0.309859	0.962239	0.33593		0.124499	0.119718	0.544097	0.617849	0.997685	0.241406	0.214789	Control
B cells	B cells	SEMA4D^CD72	SEMA4D	CD72	SEMA4D	CD72	0.806536	0.419934	0.997685	0.500615	0.407407	0.242995	0.808009	0.997685	0.384078	0.324074	0.524766	0.613971	0.997685	0.442347	0.365741	Immuno	SEMA4D	CD72	SEMA4D	CD72	0.806536	0.419934	0.997685	0.329334	0.28169	0.242995	0.808009	0.997685	0.287645	0.21831	0.524766	0.613971	0.997685	0.30849	0.25	Control
B cells	B cells	SEMA7A^ITGA1_ITGB1	SEMA7A	ITGB1	SEMA7A	ITGA1_ITGB1	0.610436	0.541573	0.997685	0.483636	0.351852	-1.50144	0.133243	0.997685	0.65773	0.462963	-0.4455	0.337408	0.997685	0.570683	0.407407	Immuno	SEMA7A	ITGB1	SEMA7A	ITGA1_ITGB1	0.610436	0.541573	0.997685	0.431896	0.323944	-1.50144	0.133243	0.997685	0.722009	0.464789	-0.4455	0.337408	0.997685	0.576952	0.394366	Control
B cells	B cells	SPTAN1^PTPRA	SPTAN1	PTPRA	SPTAN1	PTPRA	0.427987	0.66866	0.997685	0.443701	0.435185	-0.333501	0.738756	0.997685	0.374049	0.333333	0.0472429	0.703708	0.997685	0.408875	0.384259	Immuno	SPTAN1	PTPRA	SPTAN1	PTPRA	0.427987	0.66866	0.997685	0.407989	0.359155	-0.333501	0.738756	0.997685	0.347506	0.309859	0.0472429	0.703708	0.997685	0.377747	0.334507	Control
B cells	B cells	ST6GAL1^CD22	ST6GAL1	CD22	ST6GAL1	CD22	-0.157085	0.875178	0.997685	0.476602	0.37963	-1.4707	0.141373	0.997685	0.278666	0.25	-0.81389	0.508276	0.997685	0.377634	0.314815	Immuno	ST6GAL1	CD22	ST6GAL1	CD22	-0.157085	0.875178	0.997685	0.600283	0.521127	-1.4707	0.141373	0.997685	0.429964	0.330986	-0.81389	0.508276	0.997685	0.515123	0.426056	Control
B cells	B cells	TGFB1^ACVR1_TGFBR1_TGFBR2	TGFB1	TGFBR2	TGFB1	ACVR1_TGFBR1_TGFBR2	0.433918	0.664348	0.997685	1.05404	0.703704	2.08654	0.0369301	0.824788	1.25781	0.777778	1.26023	0.350639	0.911237	1.15592	0.740741	Immuno	TGFB1	TGFBR2	TGFB1	ACVR1_TGFBR1_TGFBR2	0.433918	0.664348	0.997685	1.06187	0.746479	2.08654	0.0369301	0.824788	0.887179	0.605634	1.26023	0.350639	0.911237	0.974525	0.676056	Control
B cells	B cells	TGFB1^ACVR1_TGFBR2	TGFB1	TGFBR2	TGFB1	ACVR1_TGFBR2	0.433918	0.664348	0.997685	1.05404	0.703704	2.08654	0.0369301	0.824788	1.25781	0.777778	1.26023	0.350639	0.911237	1.15592	0.740741	Immuno	TGFB1	TGFBR2	TGFB1	ACVR1_TGFBR2	0.433918	0.664348	0.997685	1.06187	0.746479	2.08654	0.0369301	0.824788	0.887179	0.605634	1.26023	0.350639	0.911237	0.974525	0.676056	Control
B cells	B cells	TGFB1^ACVR1B_TGFBR2	TGFB1	TGFBR2	TGFB1	ACVR1B_TGFBR2	0.433918	0.664348	0.997685	1.05404	0.703704	2.08654	0.0369301	0.824788	1.25781	0.777778	1.26023	0.350639	0.911237	1.15592	0.740741	Immuno	TGFB1	TGFBR2	TGFB1	ACVR1B_TGFBR2	0.433918	0.664348	0.997685	1.06187	0.746479	2.08654	0.0369301	0.824788	0.887179	0.605634	1.26023	0.350639	0.911237	0.974525	0.676056	Control
B cells	B cells	TGFB1^ACVR1C_TGFBR2	TGFB1	TGFBR2	TGFB1	ACVR1C_TGFBR2	0.433918	0.664348	0.997685	1.05404	0.703704	2.08654	0.0369301	0.824788	1.25781	0.777778	1.26023	0.350639	0.911237	1.15592	0.740741	Immuno	TGFB1	TGFBR2	TGFB1	ACVR1C_TGFBR2	0.433918	0.664348	0.997685	1.06187	0.746479	2.08654	0.0369301	0.824788	0.887179	0.605634	1.26023	0.350639	0.911237	0.974525	0.676056	Control
B cells	B cells	TGFB1^CXCR4	TGFB1	CXCR4	TGFB1	CXCR4	0.433918	0.664348	0.997685	1.05404	0.703704	-3.79668	0.000146648	0.0172397	1.81658	0.787037	-1.68138	0.332247	0.507463	1.43531	0.74537	Immuno	TGFB1	CXCR4	TGFB1	CXCR4	0.433918	0.664348	0.997685	1.06187	0.746479	-3.79668	0.000146648	0.0172397	2.41088	0.929577	-1.68138	0.332247	0.507463	1.73638	0.838028	Control
B cells	B cells	TGFB1^ITGB1	TGFB1	ITGB1	TGFB1	ITGB1	0.433918	0.664348	0.997685	1.05404	0.703704	-1.50144	0.133243	0.997685	0.65773	0.462963	-0.533759	0.398795	0.997685	0.855884	0.583333	Immuno	TGFB1	ITGB1	TGFB1	ITGB1	0.433918	0.664348	0.997685	1.06187	0.746479	-1.50144	0.133243	0.997685	0.722009	0.464789	-0.533759	0.398795	0.997685	0.89194	0.605634	Control
B cells	B cells	TGFB1^LPP	TGFB1	LPP	TGFB1	LPP	0.433918	0.664348	0.997685	1.05404	0.703704	-0.782818	0.433734		0.173206	0.157407	-0.17445	0.549041	0.997685	0.613622	0.430556	Immuno	TGFB1	LPP	TGFB1	LPP	0.433918	0.664348	0.997685	1.06187	0.746479	-0.782818	0.433734		0.195592	0.161972	-0.17445	0.549041	0.997685	0.628732	0.454225	Control
B cells	B cells	TGFB1^TGFBR1_TGFBR2	TGFB1	TGFBR2	TGFB1	TGFBR1_TGFBR2	0.433918	0.664348	0.997685	1.05404	0.703704	2.08654	0.0369301	0.824788	1.25781	0.777778	1.26023	0.350639	0.911237	1.15592	0.740741	Immuno	TGFB1	TGFBR2	TGFB1	TGFBR1_TGFBR2	0.433918	0.664348	0.997685	1.06187	0.746479	2.08654	0.0369301	0.824788	0.887179	0.605634	1.26023	0.350639	0.911237	0.974525	0.676056	Control
B cells	B cells	TNF^FAS	TNF	FAS	TNF	FAS	0.0376767	0.969945	0.997685	0.55446	0.361111	3.69664	0.00021847	0.0242563	0.358986	0.305556	1.86716	0.485082	0.510971	0.456723	0.333333	Immuno	TNF	FAS	TNF	FAS	0.0376767	0.969945	0.997685	0.374518	0.239437	3.69664	0.00021847	0.0242563	0.040689	0.0492958	1.86716	0.485082	0.510971	0.207604	0.144366	Control
B cells	B cells	TNF^TNFRSF1B	TNF	TNFRSF1B	TNF	TNFRSF1B	0.0376767	0.969945	0.997685	0.55446	0.361111	0.623793	0.532764	0.997685	0.262208	0.222222	0.330735	0.751355	0.997685	0.408334	0.291667	Immuno	TNF	TNFRSF1B	TNF	TNFRSF1B	0.0376767	0.969945	0.997685	0.374518	0.239437	0.623793	0.532764	0.997685	0.236393	0.211268	0.330735	0.751355	0.997685	0.305456	0.225352	Control
B cells	B cells	TNF^TRADD	TNF	TRADD	TNF	TRADD	0.0376767	0.969945	0.997685	0.55446	0.361111	0.161413	0.871768	0.997685	0.234012	0.212963	0.0995449	0.920857	0.997685	0.394236	0.287037	Immuno	TNF	TRADD	TNF	TRADD	0.0376767	0.969945	0.997685	0.374518	0.239437	0.161413	0.871768	0.997685	0.255532	0.246479	0.0995449	0.920857	0.997685	0.315025	0.242958	Control
B cells	B cells	TNF^VSIR	TNF	VSIR	TNF	VSIR	0.0376767	0.969945	0.997685	0.55446	0.361111	-0.589184	0.555738		0.143797	0.12037	-0.275754	0.762842	0.997685	0.349128	0.240741	Immuno	TNF	VSIR	TNF	VSIR	0.0376767	0.969945	0.997685	0.374518	0.239437	-0.589184	0.555738		0.176474	0.161972	-0.275754	0.762842	0.997685	0.275496	0.200704	Control
B cells	B cells	TNFSF10^CCR6	TNFSF10	CCR6	TNFSF10	CCR6	3.38809	0.000703811	0.0540987	0.324485	0.268519	-0.110356	0.912127	0.997685	0.392373	0.305556	1.63887	0.456415	0.525892	0.358429	0.287037	Immuno	TNFSF10	CCR6	TNFSF10	CCR6	3.38809	0.000703811	0.0540987	0.0617823	0.056338	-0.110356	0.912127	0.997685	0.368777	0.295775	1.63887	0.456415	0.525892	0.21528	0.176056	Control
B cells	B cells	TNFSF10^TNFRSF10A	TNFSF10	TNFRSF10A	TNFSF10	TNFRSF10A	3.38809	0.000703811	0.0540987	0.324485	0.268519	0.165784	0.868327	0.997685	0.23784	0.222222	1.77694	0.434515	0.525892	0.281163	0.24537	Immuno	TNFSF10	TNFRSF10A	TNFSF10	TNFRSF10A	3.38809	0.000703811	0.0540987	0.0617823	0.056338	0.165784	0.868327	0.997685	0.19495	0.176056	1.77694	0.434515	0.525892	0.128366	0.116197	Control
B cells	B cells	TNFSF9^FCRL1	TNFSF9	FCRL1	TNFSF9	FCRL1	-1.45635	0.145295	0.997685	0.0861319	0.0740741	-1.24032	0.214855	0.997685	0.247562	0.212963	-1.34834	0.180075	0.997685	0.166847	0.143519	Immuno	TNFSF9	FCRL1	TNFSF9	FCRL1	-1.45635	0.145295	0.997685	0.162212	0.112676	-1.24032	0.214855	0.997685	0.380676	0.323944	-1.34834	0.180075	0.997685	0.271444	0.21831	Control
B cells	B cells	TNFSF9^HLA-DPA1	TNFSF9	HLA-DPA1	TNFSF9	HLA-DPA1	-1.45635	0.145295	0.997685	0.0861319	0.0740741	1.74825	0.0804216	0.997685	3.02798	0.990741	0.145946	0.112858	0.997685	1.55705	0.532407	Immuno	TNFSF9	HLA-DPA1	TNFSF9	HLA-DPA1	-1.45635	0.145295	0.997685	0.162212	0.112676	1.74825	0.0804216	0.997685	2.6096	0.971831	0.145946	0.112858	0.997685	1.3859	0.542254	Control
B cells	B cells	VIM^CD44	VIM	CD44	VIM	CD44	1.33589	0.181584	0.997685	1.90076	0.87037	-3.48496	0.000492204	0.0447123	0.767986	0.537037	-1.07454	0.0910382	0.521199	1.33438	0.703704	Immuno	VIM	CD44	VIM	CD44	1.33589	0.181584	0.997685	1.66693	0.78169	-3.48496	0.000492204	0.0447123	1.15523	0.739437	-1.07454	0.0910382	0.521199	1.41108	0.760563	Control
B cells	CD4	ACTR2^ADRB2	ACTR2	ADRB2	ACTR2	ADRB2	0.399734	0.689353	0.997685	1.0524	0.722222	-1.26304	0.206573	0.492685	0.101815	0.0885559	-0.431655	0.447963	0.745185	0.577107	0.405389	Immuno	ACTR2	ADRB2	ACTR2	ADRB2	0.399734	0.689353	0.997685	1.05776	0.739437	-1.26304	0.206573	0.492685	0.182393	0.138308	-0.431655	0.447963	0.745185	0.620075	0.438872	Control
B cells	CD4	ACTR2^LDLR	ACTR2	LDLR	ACTR2	LDLR	0.399734	0.689353	0.997685	1.0524	0.722222	3.09938	0.00193928	0.0268218	0.142827	0.148501	1.74956	0.345646	0.512254	0.597613	0.435362	Immuno	ACTR2	LDLR	ACTR2	LDLR	0.399734	0.689353	0.997685	1.05776	0.739437	3.09938	0.00193928	0.0268218	0.0571643	0.0513308	1.74956	0.345646	0.512254	0.557461	0.395384	Control
B cells	CD4	ADA^DPP4	ADA	DPP4	ADA	DPP4	-0.618363	0.536336		0.125835	0.12037	0.358144	0.720236	0.892436	0.281229	0.24455	-0.13011	0.628286	0.892436	0.203532	0.18246	Immuno	ADA	DPP4	ADA	DPP4	-0.618363	0.536336		0.126103	0.112676	0.358144	0.720236	0.892436	0.232806	0.188688	-0.13011	0.628286	0.892436	0.179455	0.150682	Control
B cells	CD4	ADAM10^CADM1	ADAM10	CADM1	ADAM10	CADM1	0.295195	0.767845	0.997685	0.290615	0.259259	-2.25266	0.0242805	0.146246	0.0345452	0.0320163	-0.978733	0.396063	0.571966	0.16258	0.145638	Immuno	ADAM10	CADM1	ADAM10	CADM1	0.295195	0.767845	0.997685	0.258906	0.239437	-2.25266	0.0242805	0.146246	0.0554033	0.043251	-0.978733	0.396063	0.571966	0.157155	0.141344	Control
B cells	CD4	ADAM10^CD44	ADAM10	CD44	ADAM10	CD44	0.295195	0.767845	0.997685	0.290615	0.259259	-2.82586	0.00471542	0.0502517	1.49751	0.885559	-1.26533	0.38628	0.523969	0.894061	0.572409	Immuno	ADAM10	CD44	ADAM10	CD44	0.295195	0.767845	0.997685	0.258906	0.239437	-2.82586	0.00471542	0.0502517	1.64898	0.89924	-1.26533	0.38628	0.523969	0.953944	0.569338	Control
B cells	CD4	ADAM10^IL6R	ADAM10	IL6R	ADAM10	IL6R	0.295195	0.767845	0.997685	0.290615	0.259259	-0.922134	0.356459	0.652909	0.151745	0.14782	-0.31347	0.562152	0.825297	0.22118	0.20354	Immuno	ADAM10	IL6R	ADAM10	IL6R	0.295195	0.767845	0.997685	0.258906	0.239437	-0.922134	0.356459	0.652909	0.158853	0.138308	-0.31347	0.562152	0.825297	0.208879	0.188872	Control
B cells	CD4	ADAM10^NOTCH1	ADAM10	NOTCH1	ADAM10	NOTCH1	0.295195	0.767845	0.997685	0.290615	0.259259	3.39727	0.000680626	0.0125979	0.151108	0.153951	1.84623	0.384263	0.505142	0.220861	0.206605	Immuno	ADAM10	NOTCH1	ADAM10	NOTCH1	0.295195	0.767845	0.997685	0.258906	0.239437	3.39727	0.000680626	0.0125979	0.0782444	0.0703422	1.84623	0.384263	0.505142	0.168575	0.154889	Control
B cells	CD4	ADAM10^NOTCH2	ADAM10	NOTCH2	ADAM10	NOTCH2	0.295195	0.767845	0.997685	0.290615	0.259259	-0.564793	0.572214	0.809122	0.110036	0.115804	-0.134799	0.67003	0.903404	0.200325	0.187532	Immuno	ADAM10	NOTCH2	ADAM10	NOTCH2	0.295195	0.767845	0.997685	0.258906	0.239437	-0.564793	0.572214	0.809122	0.104306	0.0936312	-0.134799	0.67003	0.903404	0.181606	0.166534	Control
B cells	CD4	ADAM10^TSPAN14	ADAM10	TSPAN14	ADAM10	TSPAN14	0.295195	0.767845	0.997685	0.290615	0.259259	-1.18799	0.234837	0.529583	0.412773	0.391689	-0.446398	0.501341	0.763634	0.351694	0.325474	Immuno	ADAM10	TSPAN14	ADAM10	TSPAN14	0.295195	0.767845	0.997685	0.258906	0.239437	-1.18799	0.234837	0.529583	0.426932	0.347909	-0.446398	0.501341	0.763634	0.342919	0.293673	Control
B cells	CD4	ADAM10^TSPAN17	ADAM10	TSPAN17	ADAM10	TSPAN17	0.295195	0.767845	0.997685	0.290615	0.259259	3.63044	0.000282943	0.00649399	0.279844	0.277248	1.96282	0.384064	0.50209	0.28523	0.268254	Immuno	ADAM10	TSPAN17	ADAM10	TSPAN17	0.295195	0.767845	0.997685	0.258906	0.239437	3.63044	0.000282943	0.00649399	0.165042	0.144487	1.96282	0.384064	0.50209	0.211974	0.191962	Control
B cells	CD4	ADAM10^TSPAN5	ADAM10	TSPAN5	ADAM10	TSPAN5	0.295195	0.767845	0.997685	0.290615	0.259259	1.1787	0.238519	0.533751	0.195714	0.198229	0.736946	0.503182	0.765718	0.243164	0.228744	Immuno	ADAM10	TSPAN5	ADAM10	TSPAN5	0.295195	0.767845	0.997685	0.258906	0.239437	1.1787	0.238519	0.533751	0.142172	0.122624	0.736946	0.503182	0.765718	0.200539	0.18103	Control
B cells	CD4	ADAM17^IL6R	ADAM17	IL6R	ADAM17	IL6R	0.177672	0.85898	0.997685	0.3723	0.314815	-0.922134	0.356459	0.652909	0.151745	0.14782	-0.372231	0.60772	0.825297	0.262022	0.231317	Immuno	ADAM17	IL6R	ADAM17	IL6R	0.177672	0.85898	0.997685	0.306858	0.28169	-0.922134	0.356459	0.652909	0.158853	0.138308	-0.372231	0.60772	0.825297	0.232855	0.209999	Control
B cells	CD4	ADAM17^ITGA5	ADAM17	ITGA5	ADAM17	ITGA5	0.177672	0.85898	0.997685	0.3723	0.314815	-2.20823	0.0272285	0.156946	0.16665	0.156676	-1.01528	0.443104	0.577316	0.269475	0.235745	Immuno	ADAM17	ITGA5	ADAM17	ITGA5	0.177672	0.85898	0.997685	0.306858	0.28169	-2.20823	0.0272285	0.156946	0.236439	0.202471	-1.01528	0.443104	0.577316	0.271648	0.242081	Control
B cells	CD4	ADAM17^ITGB1	ADAM17	ITGB1	ADAM17	ITGB1	0.177672	0.85898	0.997685	0.3723	0.314815	-0.902771	0.366648	0.663435	1.12748	0.73842	-0.362549	0.612814	0.83056	0.749892	0.526617	Immuno	ADAM17	ITGB1	ADAM17	ITGB1	0.177672	0.85898	0.997685	0.306858	0.28169	-0.902771	0.366648	0.663435	1.15744	0.706749	-0.362549	0.612814	0.83056	0.732148	0.49422	Control
B cells	CD4	ADAM17^NOTCH1	ADAM17	NOTCH1	ADAM17	NOTCH1	0.177672	0.85898	0.997685	0.3723	0.314815	3.39727	0.000680626	0.0125979	0.151108	0.153951	1.78747	0.429831	0.505142	0.261704	0.234383	Immuno	ADAM17	NOTCH1	ADAM17	NOTCH1	0.177672	0.85898	0.997685	0.306858	0.28169	3.39727	0.000680626	0.0125979	0.0782444	0.0703422	1.78747	0.429831	0.505142	0.192551	0.176016	Control
B cells	CD4	ADAM17^RHBDF2	ADAM17	RHBDF2	ADAM17	RHBDF2	0.177672	0.85898	0.997685	0.3723	0.314815	-0.410922	0.681129	0.871429	0.156875	0.152589	-0.116625	0.770055	0.934557	0.264587	0.233702	Immuno	ADAM17	RHBDF2	ADAM17	RHBDF2	0.177672	0.85898	0.997685	0.306858	0.28169	-0.410922	0.681129	0.871429	0.144185	0.127852	-0.116625	0.770055	0.934557	0.225521	0.204771	Control
B cells	CD4	ADAM28^ITGA4	ADAM28	ITGA4	ADAM28	ITGA4	-0.0528528	0.957849	0.997685	0.912215	0.62037	0.727645	0.466831	0.740921	0.916939	0.632153	0.337396	0.71234	0.869303	0.914577	0.626261	Immuno	ADAM28	ITGA4	ADAM28	ITGA4	-0.0528528	0.957849	0.997685	0.881065	0.605634	0.727645	0.466831	0.740921	0.787206	0.529468	0.337396	0.71234	0.869303	0.834136	0.567551	Control
B cells	CD4	AFDN^EPHB6	AFDN	EPHB6	AFDN	EPHB6	1.05256	0.292542	0.997685	0.246457	0.231481	-1.58966	0.11191	0.360002	0.105925	0.100817	-0.268551	0.202226	0.678844	0.176191	0.166149	Immuno	AFDN	EPHB6	AFDN	EPHB6	1.05256	0.292542	0.997685	0.15384	0.15493	-1.58966	0.11191	0.360002	0.108687	0.085076	-0.268551	0.202226	0.678844	0.131264	0.120003	Control
B cells	CD4	ALCAM^CD6	ALCAM	CD6	ALCAM	CD6	-0.900111	0.368061		0.108629	0.111111	0.743864	0.456959	0.734231	1.27303	0.787466	-0.0781236	0.41251	0.734231	0.690829	0.449289	Immuno	ALCAM	CD6	ALCAM	CD6	-0.900111	0.368061		0.158327	0.15493	0.743864	0.456959	0.734231	1.20194	0.737643	-0.0781236	0.41251	0.734231	0.680132	0.446286	Control
B cells	CD4	APP^AGER	APP	AGER	APP	AGER	-0.086483	0.931082	0.997685	0.317328	0.268519	-0.903282	0.366376	0.663435	0.0242191	0.0252044	-0.494882	0.648729	0.83056	0.170773	0.146861	Immuno	APP	AGER	APP	AGER	-0.086483	0.931082	0.997685	0.247911	0.21831	-0.903282	0.366376	0.663435	0.0295938	0.0256654	-0.494882	0.648729	0.83056	0.138752	0.121988	Control
B cells	CD4	APP^CD74	APP	CD74	APP	CD74	-0.086483	0.931082	0.997685	0.317328	0.268519	1.81397	0.0696816	0.272283	2.26028	0.945504	0.863746	0.500382	0.634984	1.2888	0.607011	Immuno	APP	CD74	APP	CD74	-0.086483	0.931082	0.997685	0.247911	0.21831	1.81397	0.0696816	0.272283	1.75633	0.85076	0.863746	0.500382	0.634984	1.00212	0.534535	Control
B cells	CD4	APP^LRP10	APP	LRP10	APP	LRP10	-0.086483	0.931082	0.997685	0.317328	0.268519	1.16497	0.244032	0.53909	0.769509	0.61376	0.539242	0.587557	0.768388	0.543418	0.441139	Immuno	APP	LRP10	APP	LRP10	-0.086483	0.931082	0.997685	0.247911	0.21831	1.16497	0.244032	0.53909	0.672627	0.514734	0.539242	0.587557	0.768388	0.460269	0.366522	Control
B cells	CD4	APP^NCSTN	APP	NCSTN	APP	NCSTN	-0.086483	0.931082	0.997685	0.317328	0.268519	1.44148	0.14945	0.418947	0.193416	0.196185	0.677497	0.540266	0.708316	0.255372	0.232352	Immuno	APP	NCSTN	APP	NCSTN	-0.086483	0.931082	0.997685	0.247911	0.21831	1.44148	0.14945	0.418947	0.151455	0.13308	0.677497	0.540266	0.708316	0.199683	0.175695	Control
B cells	CD4	APP^NOTCH2	APP	NOTCH2	APP	NOTCH2	-0.086483	0.931082	0.997685	0.317328	0.268519	-0.564793	0.572214	0.809122	0.110036	0.115804	-0.325638	0.751648	0.903404	0.213682	0.192161	Immuno	APP	NOTCH2	APP	NOTCH2	-0.086483	0.931082	0.997685	0.247911	0.21831	-0.564793	0.572214	0.809122	0.104306	0.0936312	-0.325638	0.751648	0.903404	0.176109	0.155971	Control
B cells	CD4	APP^PTGER2	APP	PTGER2	APP	PTGER2	-0.086483	0.931082	0.997685	0.317328	0.268519	4.97899	6.39185e-07	5.759e-05	0.330048	0.260218	2.44625	0.465542	0.498872	0.323688	0.264368	Immuno	APP	PTGER2	APP	PTGER2	-0.086483	0.931082	0.997685	0.247911	0.21831	4.97899	6.39185e-07	5.759e-05	0.173403	0.147338	2.44625	0.465542	0.498872	0.210657	0.182824	Control
B cells	CD4	ARF1^PLD2	ARF1	PLD2	ARF1	PLD2	0.409552	0.682134	0.997685	1.06729	0.768519	0.070653	0.943674	0.9818	0.0542219	0.0592643	0.240103	0.812904	0.989743	0.560756	0.413891	Immuno	ARF1	PLD2	ARF1	PLD2	0.409552	0.682134	0.997685	0.933243	0.669014	0.070653	0.943674	0.9818	0.0506874	0.0456274	0.240103	0.812904	0.989743	0.491965	0.357321	Control
B cells	CD4	ARF6^SMAP1	ARF6	SMAP1	ARF6	SMAP1	0.717675	0.472958	0.997685	1.26159	0.787037	1.47807	0.139389	0.403617	0.505462	0.451635	1.09787	0.306173	0.700651	0.883525	0.619336	Immuno	ARF6	SMAP1	ARF6	SMAP1	0.717675	0.472958	0.997685	1.17599	0.767606	1.47807	0.139389	0.403617	0.421629	0.343156	1.09787	0.306173	0.700651	0.798811	0.555381	Control
B cells	CD4	ARPC5^ADRB2	ARPC5	ADRB2	ARPC5	ADRB2	0.339419	0.734294	0.997685	0.933291	0.694444	-1.26304	0.206573	0.492685	0.101815	0.0885559	-0.461812	0.470434	0.745185	0.517553	0.3915	Immuno	ARPC5	ADRB2	ARPC5	ADRB2	0.339419	0.734294	0.997685	0.818556	0.605634	-1.26304	0.206573	0.492685	0.182393	0.138308	-0.461812	0.470434	0.745185	0.500475	0.371971	Control
B cells	CD4	ARPC5^LDLR	ARPC5	LDLR	ARPC5	LDLR	0.339419	0.734294	0.997685	0.933291	0.694444	3.09938	0.00193928	0.0268218	0.142827	0.148501	1.7194	0.368117	0.512254	0.538059	0.421473	Immuno	ARPC5	LDLR	ARPC5	LDLR	0.339419	0.734294	0.997685	0.818556	0.605634	3.09938	0.00193928	0.0268218	0.0571643	0.0513308	1.7194	0.368117	0.512254	0.43786	0.328482	Control
B cells	CD4	B2M^KLRD1	B2M	KLRD1	B2M	KLRD1	3.55943	0.000371666	0.0371387	4.90026	1	0.219574			0.083583	0.0517711	1.8895	0.000371666	0.0371387	2.49192	0.525886	Immuno	B2M	KLRD1	B2M	KLRD1	3.55943	0.000371666	0.0371387	4.42578	1	0.219574			0.111318	0.0731939	1.8895	0.000371666	0.0371387	2.26855	0.536597	Control
B cells	CD4	BAG6^NCR3	BAG6	NCR3	BAG6	NCR3	0.118065	0.906016	0.997685	0.384351	0.342593	4.12803	3.6588e-05	0.00137546	0.0832606	0.0803815	2.12305	0.453026	0.49953	0.233806	0.211487	Immuno	BAG6	NCR3	BAG6	NCR3	0.118065	0.906016	0.997685	0.397171	0.352113	4.12803	3.6588e-05	0.00137546	0.018755	0.0161597	2.12305	0.453026	0.49953	0.207963	0.184136	Control
B cells	CD4	BSG^SLC16A1	BSG	SLC16A1	BSG	SLC16A1	0.107972	0.914018	0.997685	0.533671	0.453704	1.54238	0.122982	0.378637	0.1117	0.112398	0.825174	0.5185	0.688161	0.322685	0.283051	Immuno	BSG	SLC16A1	BSG	SLC16A1	0.107972	0.914018	0.997685	0.527971	0.457746	1.54238	0.122982	0.378637	0.0622128	0.0541825	0.825174	0.5185	0.688161	0.295092	0.255964	Control
B cells	CD4	BSG^SLC16A7	BSG	SLC16A7	BSG	SLC16A7	0.107972	0.914018	0.997685	0.533671	0.453704	-1.6848	0.0920263	0.321497	0.174648	0.171662	-0.788416	0.503022	0.659591	0.354159	0.312683	Immuno	BSG	SLC16A7	BSG	SLC16A7	0.107972	0.914018	0.997685	0.527971	0.457746	-1.6848	0.0920263	0.321497	0.19066	0.163973	-0.788416	0.503022	0.659591	0.359315	0.31086	Control
B cells	CD4	CALM1^FAS	CALM1	FAS	CALM1	FAS	0.87785	0.380025	0.997685	1.30322	0.824074	4.11168	3.92797e-05	0.00144671	0.630924	0.501362	2.49476	0.190032	0.499566	0.967072	0.662718	Immuno	CALM1	FAS	CALM1	FAS	0.87785	0.380025	0.997685	1.20678	0.795775	4.11168	3.92797e-05	0.00144671	0.377997	0.307985	2.49476	0.190032	0.499566	0.79239	0.55188	Control
B cells	CD4	CALM1^KCNN4	CALM1	KCNN4	CALM1	KCNN4	0.87785	0.380025	0.997685	1.30322	0.824074	5.16008	2.4685e-07	2.50506e-05	0.141747	0.145095	3.01896	0.190013	0.498855	0.722483	0.484585	Immuno	CALM1	KCNN4	CALM1	KCNN4	0.87785	0.380025	0.997685	1.20678	0.795775	5.16008	2.4685e-07	2.50506e-05	0.0611606	0.0570342	3.01896	0.190013	0.498855	0.633972	0.426404	Control
B cells	CD4	CALM1^KCNQ1	CALM1	KCNQ1	CALM1	KCNQ1	0.87785	0.380025	0.997685	1.30322	0.824074	-0.714813	0.474725	0.746982	0.0541167	0.0592643	0.0815186	0.427375	0.872334	0.678668	0.441669	Immuno	CALM1	KCNQ1	CALM1	KCNQ1	0.87785	0.380025	0.997685	1.20678	0.795775	-0.714813	0.474725	0.746982	0.0541272	0.0527567	0.0815186	0.427375	0.872334	0.630455	0.424266	Control
B cells	CD4	CALM1^PTPRA	CALM1	PTPRA	CALM1	PTPRA	0.87785	0.380025	0.997685	1.30322	0.824074	-0.465823	0.641342	0.850598	0.488083	0.440054	0.206014	0.510684	0.924142	0.895651	0.632064	Immuno	CALM1	PTPRA	CALM1	PTPRA	0.87785	0.380025	0.997685	1.20678	0.795775	-0.465823	0.641342	0.850598	0.458607	0.369772	0.206014	0.510684	0.924142	0.832695	0.582773	Control
B cells	CD4	CALM1^VIPR1	CALM1	VIPR1	CALM1	VIPR1	0.87785	0.380025	0.997685	1.30322	0.824074	-3.1162	0.00183196	0.025671	0.0100209	0.0122616	-1.11918	0.190929	0.511678	0.65662	0.418168	Immuno	CALM1	VIPR1	CALM1	VIPR1	0.87785	0.380025	0.997685	1.20678	0.795775	-3.1162	0.00183196	0.025671	0.0250405	0.0247148	-1.11918	0.190929	0.511678	0.615912	0.410245	Control
B cells	CD4	CALM3^KCNQ1	CALM3	KCNQ1	CALM3	KCNQ1	0.275255	0.78312	0.997685	0.468335	0.416667	-0.714813	0.474725	0.746982	0.0541167	0.0592643	-0.219779	0.628922	0.872334	0.261226	0.237965	Immuno	CALM3	KCNQ1	CALM3	KCNQ1	0.275255	0.78312	0.997685	0.404066	0.338028	-0.714813	0.474725	0.746982	0.0541272	0.0527567	-0.219779	0.628922	0.872334	0.229096	0.195392	Control
B cells	CD4	CALR^ITGA3	CALR	ITGA3	CALR	ITGA3	0.541484	0.588174	0.997685	1.06514	0.675926	-1.10974	0.26711	0.564019	0.0258893	0.0286104	-0.28413	0.427642	0.780852	0.545515	0.352268	Immuno	CALR	ITGA3	CALR	ITGA3	0.541484	0.588174	0.997685	1.00835	0.640845	-1.10974	0.26711	0.564019	0.0318261	0.0285171	-0.28413	0.427642	0.780852	0.520087	0.334681	Control
B cells	CD4	CALR^ITGAV	CALR	ITGAV	CALR	ITGAV	0.541484	0.588174	0.997685	1.06514	0.675926	0.547237	0.584216	0.816658	0.0659833	0.0681199	0.544361	0.586195	0.907172	0.565562	0.372023	Immuno	CALR	ITGAV	CALR	ITGAV	0.541484	0.588174	0.997685	1.00835	0.640845	0.547237	0.584216	0.816658	0.0531568	0.0484791	0.544361	0.586195	0.907172	0.530753	0.344662	Control
B cells	CD4	CCL5^CCR4	CCL5	CCR4	CCL5	CCR4	-1.00431	0.315232	0.997685	0.10054	0.0740741	4.22929	2.34426e-05	0.000964419	0.428144	0.321526	1.61249	0.157627	0.499325	0.264342	0.1978	Immuno	CCL5	CCR4	CCL5	CCR4	-1.00431	0.315232	0.997685	0.186628	0.119718	4.22929	2.34426e-05	0.000964419	0.228625	0.182034	1.61249	0.157627	0.499325	0.207627	0.150876	Control
B cells	CD4	CCL5^CCR5	CCL5	CCR5	CCL5	CCR5	-1.00431	0.315232	0.997685	0.10054	0.0740741	-1.07811	0.280985	0.580041	0.285512	0.251362	-1.04121	0.298108	0.788863	0.193026	0.162718	Immuno	CCL5	CCR5	CCL5	CCR5	-1.00431	0.315232	0.997685	0.186628	0.119718	-1.07811	0.280985	0.580041	0.300989	0.235741	-1.04121	0.298108	0.788863	0.243809	0.17773	Control
B cells	CD4	CCL5^CCRL2	CCL5	CCRL2	CCL5	CCRL2	-1.00431	0.315232	0.997685	0.10054	0.0740741	0.582012	0.560559	0.802483	0.0420376	0.0429155	-0.211147	0.437895	0.900084	0.0712887	0.0584948	Immuno	CCL5	CCRL2	CCL5	CCRL2	-1.00431	0.315232	0.997685	0.186628	0.119718	0.582012	0.560559	0.802483	0.0304665	0.0275665	-0.211147	0.437895	0.900084	0.108547	0.0736424	Control
B cells	CD4	CCL5^CXCR3	CCL5	CXCR3	CCL5	CXCR3	-1.00431	0.315232	0.997685	0.10054	0.0740741	-0.891651	0.37258	0.6684	0.948981	0.601499	-0.947978	0.343906	0.833043	0.52476	0.337786	Immuno	CCL5	CXCR3	CCL5	CXCR3	-1.00431	0.315232	0.997685	0.186628	0.119718	-0.891651	0.37258	0.6684	1.15799	0.655894	-0.947978	0.343906	0.833043	0.672307	0.387806	Control
B cells	CD4	CCL5^DPP4	CCL5	DPP4	CCL5	DPP4	-1.00431	0.315232	0.997685	0.10054	0.0740741	0.358144	0.720236	0.892436	0.281229	0.24455	-0.323081	0.517734	0.945061	0.190885	0.159312	Immuno	CCL5	DPP4	CCL5	DPP4	-1.00431	0.315232	0.997685	0.186628	0.119718	0.358144	0.720236	0.892436	0.232806	0.188688	-0.323081	0.517734	0.945061	0.209717	0.154203	Control
B cells	CD4	CCL5^SDC4	CCL5	SDC4	CCL5	SDC4	-1.00431	0.315232	0.997685	0.10054	0.0740741	3.77516	0.000159905	0.00421161	0.102048	0.109673	1.38543	0.157696	0.500949	0.101294	0.0918735	Immuno	CCL5	SDC4	CCL5	SDC4	-1.00431	0.315232	0.997685	0.186628	0.119718	3.77516	0.000159905	0.00421161	0.0479123	0.0442015	1.38543	0.157696	0.500949	0.11727	0.0819599	Control
B cells	CD4	CD22^PTPRC	CD22	PTPRC	CD22	PTPRC	-1.4707	0.141373	0.997685	0.278666	0.25	-3.82826	0.000129053	0.00361679	2.25855	0.968665	-2.64948	0.0707512	0.500651	1.26861	0.609332	Immuno	CD22	PTPRC	CD22	PTPRC	-1.4707	0.141373	0.997685	0.429964	0.330986	-3.82826	0.000129053	0.00361679	2.58618	0.989544	-2.64948	0.0707512	0.500651	1.50807	0.660265	Control
B cells	CD4	CD47^SIRPG	CD47	SIRPG	CD47	SIRPG	1.17465	0.240134	0.997685	1.13309	0.777778	-0.688443	0.491174	0.757609	0.078382	0.0797003	0.243104	0.365654	0.877647	0.605737	0.428739	Immuno	CD47	SIRPG	CD47	SIRPG	1.17465	0.240134	0.997685	0.854831	0.633803	-0.688443	0.491174	0.757609	0.0779325	0.0636882	0.243104	0.365654	0.877647	0.466382	0.348746	Control
B cells	CD4	CD48^CD2	CD48	CD2	CD48	CD2	1.47472	0.140289	0.997685	1.17108	0.787037	0.409982	0.681819	0.871476	2.23925	0.969346	0.942349	0.411054	0.934581	1.70516	0.878192	Immuno	CD48	CD2	CD48	CD2	1.47472	0.140289	0.997685	0.969158	0.676056	0.409982	0.681819	0.871476	2.25317	0.973384	0.942349	0.411054	0.934581	1.61117	0.82472	Control
B cells	CD4	CD55^ADGRE5	CD55	ADGRE5	CD55	ADGRE5	-1.75226	0.0797299	0.997685	0.618171	0.5	1.95494	0.0505896	0.225116	0.491693	0.423025	0.101345	0.0651598	0.611401	0.554932	0.461512	Immuno	CD55	ADGRE5	CD55	ADGRE5	-1.75226	0.0797299	0.997685	0.77596	0.56338	1.95494	0.0505896	0.225116	0.38834	0.309886	0.101345	0.0651598	0.611401	0.58215	0.436633	Control
B cells	CD4	CD58^CD2	CD58	CD2	CD58	CD2	0.972566	0.330769	0.997685	0.350378	0.314815	0.409982	0.681819	0.871476	2.23925	0.969346	0.691274	0.506294	0.934581	1.29481	0.64208	Immuno	CD58	CD2	CD58	CD2	0.972566	0.330769	0.997685	0.205564	0.190141	0.409982	0.681819	0.871476	2.25317	0.973384	0.691274	0.506294	0.934581	1.22937	0.581762	Control
B cells	CD4	CD59^CD2	CD59	CD2	CD59	CD2	0.730744	0.464936	0.997685	0.318913	0.314815	0.409982	0.681819	0.871476	2.23925	0.969346	0.570363	0.573377	0.934581	1.27908	0.64208	Immuno	CD59	CD2	CD59	CD2	0.730744	0.464936	0.997685	0.22598	0.211268	0.409982	0.681819	0.871476	2.25317	0.973384	0.570363	0.573377	0.934581	1.23958	0.592326	Control
B cells	CD4	CD70^CD27	CD70	CD27	CD70	CD27	0.473555	0.635817	0.997685	0.347778	0.268519	-2.32112	0.0202802	0.132311	0.315589	0.25545	-0.923784	0.328049	0.564998	0.331683	0.261984	Immuno	CD70	CD27	CD70	CD27	0.473555	0.635817	0.997685	0.300783	0.239437	-2.32112	0.0202802	0.132311	0.436743	0.280894	-0.923784	0.328049	0.564998	0.368763	0.260165	Control
B cells	CD4	CD72^CD5	CD72	CD5	CD72	CD5	0.242995	0.808009	0.997685	0.384078	0.324074	-0.533602	0.593617	0.822952	0.886889	0.658038	-0.145303	0.700813	0.910319	0.635484	0.491056	Immuno	CD72	CD5	CD72	CD5	0.242995	0.808009	0.997685	0.287645	0.21831	-0.533602	0.593617	0.822952	0.893251	0.604563	-0.145303	0.700813	0.910319	0.590448	0.411436	Control
B cells	CD4	CD86^CD28	CD86	CD28	CD86	CD28	1.33823	0.180823	0.997685	0.275217	0.212963	1.2311	0.218285	0.509483	0.636639	0.512262	1.28466	0.199554	0.753584	0.455928	0.362612	Immuno	CD86	CD28	CD86	CD28	1.33823	0.180823	0.997685	0.199395	0.169014	1.2311	0.218285	0.509483	0.52347	0.404468	1.28466	0.199554	0.753584	0.361432	0.286741	Control
B cells	CD4	CD86^CTLA4	CD86	CTLA4	CD86	CTLA4	1.33823	0.180823	0.997685	0.275217	0.212963	5.06686	4.04426e-07	3.80905e-05	0.895603	0.570845	3.20254	0.0904117	0.498862	0.58541	0.391904	Immuno	CD86	CTLA4	CD86	CTLA4	1.33823	0.180823	0.997685	0.199395	0.169014	5.06686	4.04426e-07	3.80905e-05	0.494467	0.339829	3.20254	0.0904117	0.498862	0.346931	0.254421	Control
B cells	CD4	CD99^CD81	CD99	CD81	CD99	CD81	-2.2162	0.0266778	0.712396	0.857155	0.657407	-0.829293	0.406938	0.698731	1.28065	0.852861	-1.52275	0.216808	0.705563	1.0689	0.755134	Immuno	CD99	CD81	CD99	CD81	-2.2162	0.0266778	0.712396	1.03518	0.697183	-0.829293	0.406938	0.698731	1.29781	0.797529	-1.52275	0.216808	0.705563	1.1665	0.747356	Control
B cells	CD4	CD99^CD99L2	CD99	CD99L2	CD99	CD99L2	-2.2162	0.0266778	0.712396	0.857155	0.657407	0.430952	0.666503	0.864615	0.0606571	0.0660763	-0.892624	0.346591	0.788505	0.458906	0.361742	Immuno	CD99	CD99L2	CD99	CD99L2	-2.2162	0.0266778	0.712396	1.03518	0.697183	0.430952	0.666503	0.864615	0.051269	0.0470532	-0.892624	0.346591	0.788505	0.543225	0.372118	Control
B cells	CD4	CD99^PILRB	CD99	PILRB	CD99	PILRB	-2.2162	0.0266778	0.712396	0.857155	0.657407	-1.76188	0.07809	0.290144	0.07506	0.0769755	-1.98904	0.0523839	0.50127	0.466107	0.367191	Immuno	CD99	PILRB	CD99	PILRB	-2.2162	0.0266778	0.712396	1.03518	0.697183	-1.76188	0.07809	0.290144	0.104477	0.0879278	-1.98904	0.0523839	0.50127	0.569829	0.392555	Control
B cells	CD4	CKLF^CCR4	CKLF	CCR4	CKLF	CCR4	-1.89857	0.0576205	0.954792	0.194887	0.166667	4.22929	2.34426e-05	0.000964419	0.428144	0.321526	1.16536	0.028822	0.477878	0.311516	0.244096	Immuno	CKLF	CCR4	CKLF	CCR4	-1.89857	0.0576205	0.954792	0.327883	0.274648	4.22929	2.34426e-05	0.000964419	0.228625	0.182034	1.16536	0.028822	0.477878	0.278254	0.228341	Control
B cells	CD4	CLEC2D^KLRB1	CLEC2D	KLRB1	CLEC2D	KLRB1	-0.902355	0.366868	0.997685	0.609779	0.453704	-1.39599	0.162719	0.437531	0.287902	0.213215	-1.14917	0.264793	0.717608	0.448841	0.333459	Immuno	CLEC2D	KLRB1	CLEC2D	KLRB1	-0.902355	0.366868	0.997685	0.685489	0.485915	-1.39599	0.162719	0.437531	0.34005	0.220532	-1.14917	0.264793	0.717608	0.512769	0.353224	Control
B cells	CD4	COL19A1^ITGA1_ITGB1	COL19A1	ITGB1	COL19A1	ITGA1_ITGB1	-2.55546	0.0106048	0.396144	0.145355	0.138889	-0.902771	0.366648	0.663435	1.12748	0.73842	-1.72911	0.188626	0.529789	0.636419	0.438654	Immuno	COL19A1	ITGB1	COL19A1	ITGA1_ITGB1	-2.55546	0.0106048	0.396144	0.298	0.225352	-0.902771	0.366648	0.663435	1.15744	0.706749	-1.72911	0.188626	0.529789	0.727719	0.466051	Control
B cells	CD4	COL19A1^ITGA2_ITGB1	COL19A1	ITGA2	COL19A1	ITGA2_ITGB1	-2.55546	0.0106048	0.396144	0.145355	0.138889	-0.87352	0.38238	0.678059	0.0205874	0.0217984	-1.71449	0.196492	0.537101	0.0829713	0.0803436	Immuno	COL19A1	ITGA2	COL19A1	ITGA2_ITGB1	-2.55546	0.0106048	0.396144	0.298	0.225352	-0.87352	0.38238	0.678059	0.0312876	0.0275665	-1.71449	0.196492	0.537101	0.164644	0.126459	Control
B cells	CD4	COL9A3^CD44	COL9A3	CD44	COL9A3	CD44	0.625308	0.531769	0.997685	0.288695	0.222222	-2.82586	0.00471542	0.0502517	1.49751	0.885559	-1.10027	0.268242	0.523969	0.893101	0.55389	Immuno	COL9A3	CD44	COL9A3	CD44	0.625308	0.531769	0.997685	0.272335	0.225352	-2.82586	0.00471542	0.0502517	1.64898	0.89924	-1.10027	0.268242	0.523969	0.960658	0.562296	Control
B cells	CD4	COL9A3^ITGA1_ITGB1	COL9A3	ITGB1	COL9A3	ITGA1_ITGB1	0.625308	0.531769	0.997685	0.288695	0.222222	-0.902771	0.366648	0.663435	1.12748	0.73842	-0.138731	0.449208	0.83056	0.708089	0.480321	Immuno	COL9A3	ITGB1	COL9A3	ITGA1_ITGB1	0.625308	0.531769	0.997685	0.272335	0.225352	-0.902771	0.366648	0.663435	1.15744	0.706749	-0.138731	0.449208	0.83056	0.714887	0.466051	Control
B cells	CD4	COL9A3^ITGA2_ITGB1	COL9A3	ITGA2	COL9A3	ITGA2_ITGB1	0.625308	0.531769	0.997685	0.288695	0.222222	-0.87352	0.38238	0.678059	0.0205874	0.0217984	-0.124106	0.457074	0.837872	0.154641	0.12201	Immuno	COL9A3	ITGA2	COL9A3	ITGA2_ITGB1	0.625308	0.531769	0.997685	0.272335	0.225352	-0.87352	0.38238	0.678059	0.0312876	0.0275665	-0.124106	0.457074	0.837872	0.151811	0.126459	Control
B cells	CD4	COL9A3^ITGA3_ITGB1	COL9A3	ITGB1	COL9A3	ITGA3_ITGB1	0.625308	0.531769	0.997685	0.288695	0.222222	-0.902771	0.366648	0.663435	1.12748	0.73842	-0.138731	0.449208	0.83056	0.708089	0.480321	Immuno	COL9A3	ITGB1	COL9A3	ITGA3_ITGB1	0.625308	0.531769	0.997685	0.272335	0.225352	-0.902771	0.366648	0.663435	1.15744	0.706749	-0.138731	0.449208	0.83056	0.714887	0.466051	Control
B cells	CD4	COL9A3^ITGA9_ITGB1	COL9A3	ITGB1	COL9A3	ITGA9_ITGB1	0.625308	0.531769	0.997685	0.288695	0.222222	-0.902771	0.366648	0.663435	1.12748	0.73842	-0.138731	0.449208	0.83056	0.708089	0.480321	Immuno	COL9A3	ITGB1	COL9A3	ITGA9_ITGB1	0.625308	0.531769	0.997685	0.272335	0.225352	-0.902771	0.366648	0.663435	1.15744	0.706749	-0.138731	0.449208	0.83056	0.714887	0.466051	Control
B cells	CD4	COL9A3^ITGAV_ITGB8	COL9A3	ITGAV	COL9A3	ITGAV_ITGB8	0.625308	0.531769	0.997685	0.288695	0.222222	0.547237	0.584216	0.816658	0.0659833	0.0681199	0.586273	0.557992	0.907172	0.177339	0.145171	Immuno	COL9A3	ITGAV	COL9A3	ITGAV_ITGB8	0.625308	0.531769	0.997685	0.272335	0.225352	0.547237	0.584216	0.816658	0.0531568	0.0484791	0.586273	0.557992	0.907172	0.162746	0.136916	Control
B cells	CD4	COPA^CD74	COPA	CD74	COPA	CD74	-0.499819	0.617203	0.997685	0.359476	0.324074	1.81397	0.0696816	0.272283	2.26028	0.945504	0.657078	0.343442	0.634984	1.30988	0.634789	Immuno	COPA	CD74	COPA	CD74	-0.499819	0.617203	0.997685	0.395536	0.373239	1.81397	0.0696816	0.272283	1.75633	0.85076	0.657078	0.343442	0.634984	1.07593	0.612	Control
B cells	CD4	EBI3_IL12A^IL12RB2_IL6ST	EBI3	IL6ST	EBI3_IL12A	IL12RB2_IL6ST	1.26914	0.204392	0.997685	0.20278	0.12963	-0.0465748	0.962852	0.988415	0.264444	0.251362	0.611282	0.583622	0.99305	0.233612	0.190496	Immuno	EBI3	IL6ST	EBI3_IL12A	IL12RB2_IL6ST	1.26914	0.204392	0.997685	0.049229	0.0422535	-0.0465748	0.962852	0.988415	0.234382	0.202471	0.611282	0.583622	0.99305	0.141806	0.122363	Control
B cells	CD4	ENTPD1^ADORA2A	ENTPD1	ADORA2A	ENTPD1	ADORA2A	-0.302252	0.76246		0.10722	0.101852	-1.54515	0.122311	0.377311	0.0553574	0.0572207	-0.923699	0.442386	0.377311	0.0812886	0.0795363	Immuno	ENTPD1	ADORA2A	ENTPD1	ADORA2A	-0.302252	0.76246		0.171472	0.15493	-1.54515	0.122311	0.377311	0.0812823	0.0755703	-0.923699	0.442386	0.377311	0.126377	0.11525	Control
B cells	CD4	FABP5^RXRA	FABP5	RXRA	FABP5	RXRA	-0.486199	0.626826	0.997685	0.415973	0.324074	0.212208	0.831945	0.937479	0.05448	0.0599455	-0.136996	0.729385	0.967582	0.235226	0.19201	Immuno	FABP5	RXRA	FABP5	RXRA	-0.486199	0.626826	0.997685	0.42958	0.288732	0.212208	0.831945	0.937479	0.0534638	0.0480038	-0.136996	0.729385	0.967582	0.241522	0.168368	Control
B cells	CD4	FAM3C^ADGRG5	FAM3C	ADGRG5	FAM3C	ADGRG5	-0.131898	0.895065	0.997685	0.426269	0.398148	-0.781244	0.434659	0.718715	0.0186615	0.0197548	-0.456571	0.664862	0.8582	0.222465	0.208951	Immuno	FAM3C	ADGRG5	FAM3C	ADGRG5	-0.131898	0.895065	0.997685	0.40751	0.34507	-0.781244	0.434659	0.718715	0.0268895	0.0223384	-0.456571	0.664862	0.8582	0.2172	0.183704	Control
B cells	CD4	FAM3C^CLEC2D	FAM3C	CLEC2D	FAM3C	CLEC2D	-0.131898	0.895065	0.997685	0.426269	0.398148	-0.271209	0.78623	0.918978	0.985382	0.696866	-0.201553	0.840648	0.958332	0.705825	0.547507	Immuno	FAM3C	CLEC2D	FAM3C	CLEC2D	-0.131898	0.895065	0.997685	0.40751	0.34507	-0.271209	0.78623	0.918978	0.972374	0.662072	-0.201553	0.840648	0.958332	0.689942	0.503571	Control
B cells	CD4	FAM3C^LAMP1	FAM3C	LAMP1	FAM3C	LAMP1	-0.131898	0.895065	0.997685	0.426269	0.398148	1.59003	0.111829	0.359953	0.666547	0.557902	0.729064	0.503447	0.678819	0.546408	0.478025	Immuno	FAM3C	LAMP1	FAM3C	LAMP1	-0.131898	0.895065	0.997685	0.40751	0.34507	1.59003	0.111829	0.359953	0.572542	0.463403	0.729064	0.503447	0.678819	0.490026	0.404237	Control
B cells	CD4	FAM3C^PDCD1	FAM3C	PDCD1	FAM3C	PDCD1	-0.131898	0.895065	0.997685	0.426269	0.398148	-0.518101	0.604388	0.828914	0.196888	0.18188	-0.324999	0.749726	0.9133	0.311579	0.290014	Immuno	FAM3C	PDCD1	FAM3C	PDCD1	-0.131898	0.895065	0.997685	0.40751	0.34507	-0.518101	0.604388	0.828914	0.191665	0.149715	-0.324999	0.749726	0.9133	0.299587	0.247393	Control
B cells	CD4	FCER2^ITGAM_ITGB2	FCER2	ITGB2	FCER2	ITGAM_ITGB2	-0.212906	0.831401	0.997685	0.230201	0.138889	-0.854349	0.392912	0.686132	0.873123	0.650545	-0.533627	0.612156	0.841909	0.551662	0.394717	Immuno	FCER2	ITGB2	FCER2	ITGAM_ITGB2	-0.212906	0.831401	0.997685	0.279913	0.190141	-0.854349	0.392912	0.686132	0.937197	0.64116	-0.533627	0.612156	0.841909	0.608555	0.41565	Control
B cells	CD4	FCER2^ITGAX_ITGB2	FCER2	ITGB2	FCER2	ITGAX_ITGB2	-0.212906	0.831401	0.997685	0.230201	0.138889	-0.854349	0.392912	0.686132	0.873123	0.650545	-0.533627	0.612156	0.841909	0.551662	0.394717	Immuno	FCER2	ITGB2	FCER2	ITGAX_ITGB2	-0.212906	0.831401	0.997685	0.279913	0.190141	-0.854349	0.392912	0.686132	0.937197	0.64116	-0.533627	0.612156	0.841909	0.608555	0.41565	Control
B cells	CD4	GNAI2^ADCY7	GNAI2	ADCY7	GNAI2	ADCY7	0.0198788	0.98414	0.997685	1.12947	0.768519	-1.3807	0.167371	0.443854	0.146552	0.145777	-0.68041	0.575756	0.72077	0.638011	0.457148	Immuno	GNAI2	ADCY7	GNAI2	ADCY7	0.0198788	0.98414	0.997685	1.21919	0.823944	-1.3807	0.167371	0.443854	0.172147	0.149715	-0.68041	0.575756	0.72077	0.695667	0.486829	Control
B cells	CD4	GNAI2^ADCY9	GNAI2	ADCY9	GNAI2	ADCY9	0.0198788	0.98414	0.997685	1.12947	0.768519	-1.9649	0.0494257	0.222642	0.0252323	0.0265668	-0.972511	0.516783	0.610164	0.577351	0.397543	Immuno	GNAI2	ADCY9	GNAI2	ADCY9	0.0198788	0.98414	0.997685	1.21919	0.823944	-1.9649	0.0494257	0.222642	0.0382854	0.0356464	-0.972511	0.516783	0.610164	0.628736	0.429795	Control
B cells	CD4	GNAI2^CCR5	GNAI2	CCR5	GNAI2	CCR5	0.0198788	0.98414	0.997685	1.12947	0.768519	-1.07811	0.280985	0.580041	0.285512	0.251362	-0.529115	0.632562	0.788863	0.707491	0.50994	Immuno	GNAI2	CCR5	GNAI2	CCR5	0.0198788	0.98414	0.997685	1.21919	0.823944	-1.07811	0.280985	0.580041	0.300989	0.235741	-0.529115	0.632562	0.788863	0.760088	0.529843	Control
B cells	CD4	GNAI2^CXCR3	GNAI2	CXCR3	GNAI2	CXCR3	0.0198788	0.98414	0.997685	1.12947	0.768519	-0.891651	0.37258	0.6684	0.948981	0.601499	-0.435886	0.67836	0.833043	1.03923	0.685009	Immuno	GNAI2	CXCR3	GNAI2	CXCR3	0.0198788	0.98414	0.997685	1.21919	0.823944	-0.891651	0.37258	0.6684	1.15799	0.655894	-0.435886	0.67836	0.833043	1.18859	0.739919	Control
B cells	CD4	GNAI2^F2R	GNAI2	F2R	GNAI2	F2R	0.0198788	0.98414	0.997685	1.12947	0.768519	-2.72478	0.0064344	0.0621617	0.438845	0.359673	-1.35245	0.495287	0.529924	0.784157	0.564096	Immuno	GNAI2	F2R	GNAI2	F2R	0.0198788	0.98414	0.997685	1.21919	0.823944	-2.72478	0.0064344	0.0621617	0.56158	0.423004	-1.35245	0.495287	0.529924	0.890383	0.623474	Control
B cells	CD4	GNAI2^IGF1R	GNAI2	IGF1R	GNAI2	IGF1R	0.0198788	0.98414	0.997685	1.12947	0.768519	-0.11464	0.908731	0.968558	0.0129399	0.0143052	-0.0473805	0.946435	0.983122	0.571205	0.391412	Immuno	GNAI2	IGF1R	GNAI2	IGF1R	0.0198788	0.98414	0.997685	1.21919	0.823944	-0.11464	0.908731	0.968558	0.0151669	0.0142586	-0.0473805	0.946435	0.983122	0.617177	0.419101	Control
B cells	CD4	GNAI2^S1PR1	GNAI2	S1PR1	GNAI2	S1PR1	0.0198788	0.98414	0.997685	1.12947	0.768519	-1.44719	0.147845	0.416619	0.813354	0.537466	-0.713654	0.565992	0.707152	0.971412	0.652992	Immuno	GNAI2	S1PR1	GNAI2	S1PR1	0.0198788	0.98414	0.997685	1.21919	0.823944	-1.44719	0.147845	0.416619	0.935511	0.572719	-0.713654	0.565992	0.707152	1.07735	0.698331	Control
B cells	CD4	GNAI2^S1PR4	GNAI2	S1PR4	GNAI2	S1PR4	0.0198788	0.98414	0.997685	1.12947	0.768519	-4.38139	1.17924e-05	0.00057393	0.848633	0.649183	-2.18076	0.492076	0.49913	0.989052	0.708851	Immuno	GNAI2	S1PR4	GNAI2	S1PR4	0.0198788	0.98414	0.997685	1.21919	0.823944	-4.38139	1.17924e-05	0.00057393	1.04639	0.694867	-2.18076	0.492076	0.49913	1.13279	0.759405	Control
B cells	CD4	GNAI2^S1PR5	GNAI2	S1PR5	GNAI2	S1PR5	0.0198788	0.98414	0.997685	1.12947	0.768519	-0.659238	0.509743	0.769398	0.0581825	0.0476839	-0.319679	0.746942	0.883542	0.593826	0.408101	Immuno	GNAI2	S1PR5	GNAI2	S1PR5	0.0198788	0.98414	0.997685	1.21919	0.823944	-0.659238	0.509743	0.769398	0.102145	0.0779468	-0.319679	0.746942	0.883542	0.660666	0.450945	Control
B cells	CD4	GNAS^ADCY7	GNAS	ADCY7	GNAS	ADCY7	0.154248	0.877414	0.997685	2.10596	0.981481	-1.3807	0.167371	0.443854	0.146552	0.145777	-0.613226	0.522393	0.72077	1.12625	0.563629	Immuno	GNAS	ADCY7	GNAS	ADCY7	0.154248	0.877414	0.997685	2.03482	0.978873	-1.3807	0.167371	0.443854	0.172147	0.149715	-0.613226	0.522393	0.72077	1.10348	0.564294	Control
B cells	CD4	GNAS^ADCY9	GNAS	ADCY9	GNAS	ADCY9	0.154248	0.877414	0.997685	2.10596	0.981481	-1.9649	0.0494257	0.222642	0.0252323	0.0265668	-0.905327	0.46342	0.610164	1.06559	0.504024	Immuno	GNAS	ADCY9	GNAS	ADCY9	0.154248	0.877414	0.997685	2.03482	0.978873	-1.9649	0.0494257	0.222642	0.0382854	0.0356464	-0.905327	0.46342	0.610164	1.03655	0.50726	Control
B cells	CD4	GNAS^ADRB2	GNAS	ADRB2	GNAS	ADRB2	0.154248	0.877414	0.997685	2.10596	0.981481	-1.26304	0.206573	0.492685	0.101815	0.0885559	-0.554398	0.541994	0.745185	1.10389	0.535019	Immuno	GNAS	ADRB2	GNAS	ADRB2	0.154248	0.877414	0.997685	2.03482	0.978873	-1.26304	0.206573	0.492685	0.182393	0.138308	-0.554398	0.541994	0.745185	1.10861	0.558591	Control
B cells	CD4	GNAS^PTGDR	GNAS	PTGDR	GNAS	PTGDR	0.154248	0.877414	0.997685	2.10596	0.981481	-0.753738	0.451006	0.729939	0.0669022	0.0647139	-0.299745	0.66421	0.863812	1.08643	0.523098	Immuno	GNAS	PTGDR	GNAS	PTGDR	0.154248	0.877414	0.997685	2.03482	0.978873	-0.753738	0.451006	0.729939	0.0816668	0.0684411	-0.299745	0.66421	0.863812	1.05824	0.523657	Control
B cells	CD4	GNAS^VIPR1	GNAS	VIPR1	GNAS	VIPR1	0.154248	0.877414	0.997685	2.10596	0.981481	-3.1162	0.00183196	0.025671	0.0100209	0.0122616	-1.48098	0.439623	0.511678	1.05799	0.496872	Immuno	GNAS	VIPR1	GNAS	VIPR1	0.154248	0.877414	0.997685	2.03482	0.978873	-3.1162	0.00183196	0.025671	0.0250405	0.0247148	-1.48098	0.439623	0.511678	1.02993	0.501794	Control
B cells	CD4	GPI^AMFR	GPI	AMFR	GPI	AMFR	-0.570668	0.568224	0.997685	0.409492	0.361111	0.644858	0.519019	0.774692	0.22371	0.228202	0.0370946	0.543622	0.886189	0.316601	0.294656	Immuno	GPI	AMFR	GPI	AMFR	-0.570668	0.568224	0.997685	0.474356	0.408451	0.644858	0.519019	0.774692	0.186615	0.16635	0.0370946	0.543622	0.886189	0.330485	0.2874	Control
B cells	CD4	GRN^TNFRSF1A	GRN	TNFRSF1A	GRN	TNFRSF1A	0.237387	0.812356	0.997685	0.865949	0.638889	-2.88882	0.00386687	0.0435027	0.213394	0.206403	-1.32572	0.408112	0.520594	0.539671	0.422646	Immuno	GRN	TNFRSF1A	GRN	TNFRSF1A	0.237387	0.812356	0.997685	0.773501	0.56338	-2.88882	0.00386687	0.0435027	0.33079	0.270437	-1.32572	0.408112	0.520594	0.552145	0.416909	Control
B cells	CD4	GRN^TNFRSF1B	GRN	TNFRSF1B	GRN	TNFRSF1B	0.237387	0.812356	0.997685	0.865949	0.638889	2.26511	0.023506	0.14413	0.776876	0.551771	1.25125	0.417931	0.570908	0.821413	0.59533	Immuno	GRN	TNFRSF1B	GRN	TNFRSF1B	0.237387	0.812356	0.997685	0.773501	0.56338	2.26511	0.023506	0.14413	0.5933	0.43346	1.25125	0.417931	0.570908	0.6834	0.49842	Control
B cells	CD4	GSTO1^RYR1	GSTO1	RYR1	GSTO1	RYR1	0.871837	0.383298	0.997685	0.403464	0.361111	1.2336	0.217353	0.508277	0.134158	0.131471	1.05272	0.300325	0.752981	0.268811	0.246291	Immuno	GSTO1	RYR1	GSTO1	RYR1	0.871837	0.383298	0.997685	0.32558	0.288732	1.2336	0.217353	0.508277	0.0983508	0.0869772	1.05272	0.300325	0.752981	0.211965	0.187855	Control
B cells	CD4	GSTP1^TRAF2	GSTP1	TRAF2	GSTP1	TRAF2	-0.528914	0.596865	0.997685	1.37208	0.777778	3.68801	0.000226016	0.00548042	0.17753	0.188692	1.57955	0.298546	0.501583	0.774804	0.483235	Immuno	GSTP1	TRAF2	GSTP1	TRAF2	-0.528914	0.596865	0.997685	1.32418	0.767606	3.68801	0.000226016	0.00548042	0.0952985	0.0879278	1.57955	0.298546	0.501583	0.709738	0.427767	Control
B cells	CD4	HLA-A^APLP2	HLA-A	APLP2	HLA-A	APLP2	1.82654	0.067769	0.981422	3.5552	1	1.0674	0.285789	0.585433	0.267538	0.260899	1.44697	0.176779	0.783428	1.91137	0.63045	Immuno	HLA-A	APLP2	HLA-A	APLP2	1.82654	0.067769	0.981422	3.16981	0.992958	1.0674	0.285789	0.585433	0.220996	0.190589	1.44697	0.176779	0.783428	1.6954	0.591774	Control
B cells	CD4	HLA-A^CD8A	HLA-A	CD8A	HLA-A	CD8A	1.82654	0.067769	0.981422	3.5552	1	0.471333	0.637403	0.848263	0.123573	0.0694823	1.14894	0.352586	0.914842	1.83938	0.534741	Immuno	HLA-A	CD8A	HLA-A	CD8A	1.82654	0.067769	0.981422	3.16981	0.992958	0.471333	0.637403	0.848263	0.109924	0.0670152	1.14894	0.352586	0.914842	1.63986	0.529986	Control
B cells	CD4	HLA-A^CD8B	HLA-A	CD8B	HLA-A	CD8B	1.82654	0.067769	0.981422	3.5552	1	-0.105657	0.915855	0.972046	0.0575024	0.0320163	0.860442	0.491812	0.976734	1.80635	0.516008	Immuno	HLA-A	CD8B	HLA-A	CD8B	1.82654	0.067769	0.981422	3.16981	0.992958	-0.105657	0.915855	0.972046	0.0547576	0.0323194	0.860442	0.491812	0.976734	1.61228	0.512639	Control
B cells	CD4	HLA-A^KIR3DL2	HLA-A	KIR3DL2	HLA-A	KIR3DL2	1.82654	0.067769	0.981422	3.5552	1	-1.0725	0.283495	0.583004	0.0247947	0.0183924	0.37702	0.175632	0.782213	1.79	0.509196	Immuno	HLA-A	KIR3DL2	HLA-A	KIR3DL2	1.82654	0.067769	0.981422	3.16981	0.992958	-1.0725	0.283495	0.583004	0.0711231	0.0546578	0.37702	0.175632	0.782213	1.62046	0.523808	Control
B cells	CD4	HLA-B^CD3D	HLA-B	CD3D	HLA-B	CD3D	1.12496	0.260605	0.997685	4.18786	1	0.698009	0.485172	0.753136	1.89595	0.946185	0.911486	0.372888	0.875411	3.0419	0.973093	Immuno	HLA-B	CD3D	HLA-B	CD3D	1.12496	0.260605	0.997685	3.92999	1	0.698009	0.485172	0.753136	1.84446	0.932034	0.911486	0.372888	0.875411	2.88722	0.966017	Control
B cells	CD4	HLA-B^CD8A	HLA-B	CD8A	HLA-B	CD8A	1.12496	0.260605	0.997685	4.18786	1	0.471333	0.637403	0.848263	0.123573	0.0694823	0.798148	0.449004	0.922974	2.15572	0.534741	Immuno	HLA-B	CD8A	HLA-B	CD8A	1.12496	0.260605	0.997685	3.92999	1	0.471333	0.637403	0.848263	0.109924	0.0670152	0.798148	0.449004	0.922974	2.01996	0.533508	Control
B cells	CD4	HLA-B^CD8B	HLA-B	CD8B	HLA-B	CD8B	1.12496	0.260605	0.997685	4.18786	1	-0.105657	0.915855	0.972046	0.0575024	0.0320163	0.509653	0.58823	0.984866	2.12268	0.516008	Immuno	HLA-B	CD8B	HLA-B	CD8B	1.12496	0.260605	0.997685	3.92999	1	-0.105657	0.915855	0.972046	0.0547576	0.0323194	0.509653	0.58823	0.984866	1.99237	0.51616	Control
B cells	CD4	HLA-B^KIR3DL2	HLA-B	KIR3DL2	HLA-B	KIR3DL2	1.12496	0.260605	0.997685	4.18786	1	-1.0725	0.283495	0.583004	0.0247947	0.0183924	0.0262314	0.27205	0.790345	2.10633	0.509196	Immuno	HLA-B	KIR3DL2	HLA-B	KIR3DL2	1.12496	0.260605	0.997685	3.92999	1	-1.0725	0.283495	0.583004	0.0711231	0.0546578	0.0262314	0.27205	0.790345	2.00055	0.527329	Control
B cells	CD4	HLA-B^KLRD1	HLA-B	KLRD1	HLA-B	KLRD1	1.12496	0.260605	0.997685	4.18786	1	0.219574			0.083583	0.0517711	0.672268	0.260605	0.997685	2.13572	0.525886	Immuno	HLA-B	KLRD1	HLA-B	KLRD1	1.12496	0.260605	0.997685	3.92999	1	0.219574			0.111318	0.0731939	0.672268	0.260605	0.997685	2.02065	0.536597	Control
B cells	CD4	HLA-C^CD8A	HLA-C	CD8A	HLA-C	CD8A	2.05648	0.0397361	0.837527	3.50414	1	0.471333	0.637403	0.848263	0.123573	0.0694823	1.26391	0.33857	0.842895	1.81386	0.534741	Immuno	HLA-C	CD8A	HLA-C	CD8A	2.05648	0.0397361	0.837527	3.03067	0.992958	0.471333	0.637403	0.848263	0.109924	0.0670152	1.26391	0.33857	0.842895	1.5703	0.529986	Control
B cells	CD4	HLA-C^CD8B	HLA-C	CD8B	HLA-C	CD8B	2.05648	0.0397361	0.837527	3.50414	1	-0.105657	0.915855	0.972046	0.0575024	0.0320163	0.975412	0.477795	0.904786	1.78082	0.516008	Immuno	HLA-C	CD8B	HLA-C	CD8B	2.05648	0.0397361	0.837527	3.03067	0.992958	-0.105657	0.915855	0.972046	0.0547576	0.0323194	0.975412	0.477795	0.904786	1.54272	0.512639	Control
B cells	CD4	HLA-DMA^CD4	HLA-DMA	CD4	HLA-DMA	CD4	-0.255346	0.798456	0.997685	1.54966	0.861111	-1.56227	0.118223	0.371572	0.569445	0.495232	-0.90881	0.45834	0.684629	1.05955	0.678171	Immuno	HLA-DMA	CD4	HLA-DMA	CD4	-0.255346	0.798456	0.997685	1.51571	0.838028	-1.56227	0.118223	0.371572	0.616061	0.472909	-0.90881	0.45834	0.684629	1.06588	0.655468	Control
B cells	CD4	HLA-DMB^CD4	HLA-DMB	CD4	HLA-DMB	CD4	-0.32322	0.746529	0.997685	1.11808	0.75	-1.56227	0.118223	0.371572	0.569445	0.495232	-0.942747	0.432376	0.684629	0.843765	0.622616	Immuno	HLA-DMB	CD4	HLA-DMB	CD4	-0.32322	0.746529	0.997685	1.11028	0.71831	-1.56227	0.118223	0.371572	0.616061	0.472909	-0.942747	0.432376	0.684629	0.863171	0.595609	Control
B cells	CD4	HLA-DOB^CD4	HLA-DOB	CD4	HLA-DOB	CD4	-0.0669996	0.946582	0.997685	0.304438	0.259259	-1.56227	0.118223	0.371572	0.569445	0.495232	-0.814637	0.532403	0.684629	0.436941	0.377245	Immuno	HLA-DOB	CD4	HLA-DOB	CD4	-0.0669996	0.946582	0.997685	0.251042	0.225352	-1.56227	0.118223	0.371572	0.616061	0.472909	-0.814637	0.532403	0.684629	0.433551	0.34913	Control
B cells	CD4	HLA-DPA1^CD4	HLA-DPA1	CD4	HLA-DPA1	CD4	1.74825	0.0804216	0.997685	3.02798	0.990741	-1.56227	0.118223	0.371572	0.569445	0.495232	0.0929852	0.0993224	0.684629	1.79871	0.742986	Immuno	HLA-DPA1	CD4	HLA-DPA1	CD4	1.74825	0.0804216	0.997685	2.6096	0.971831	-1.56227	0.118223	0.371572	0.616061	0.472909	0.0929852	0.0993224	0.684629	1.61283	0.72237	Control
B cells	CD4	HLA-DPA1^LAG3	HLA-DPA1	LAG3	HLA-DPA1	LAG3	1.74825	0.0804216	0.997685	3.02798	0.990741	1.45023	0.146993	0.41516	0.51497	0.303815	1.59924	0.113707	0.706423	1.77147	0.647278	Immuno	HLA-DPA1	LAG3	HLA-DPA1	LAG3	1.74825	0.0804216	0.997685	2.6096	0.971831	1.45023	0.146993	0.41516	0.268918	0.182985	1.59924	0.113707	0.706423	1.43926	0.577408	Control
B cells	CD4	HLA-DPB1^CD4	HLA-DPB1	CD4	HLA-DPB1	CD4	0.844473	0.398405	0.997685	2.3855	0.972222	-1.56227	0.118223	0.371572	0.569445	0.495232	-0.358901	0.258314	0.684629	1.47747	0.733727	Immuno	HLA-DPB1	CD4	HLA-DPB1	CD4	0.844473	0.398405	0.997685	2.22883	0.957746	-1.56227	0.118223	0.371572	0.616061	0.472909	-0.358901	0.258314	0.684629	1.42245	0.715328	Control
B cells	CD4	HLA-DPB1^LAG3	HLA-DPB1	LAG3	HLA-DPB1	LAG3	0.844473	0.398405	0.997685	2.3855	0.972222	1.45023	0.146993	0.41516	0.51497	0.303815	1.14735	0.272699	0.706423	1.45024	0.638018	Immuno	HLA-DPB1	LAG3	HLA-DPB1	LAG3	0.844473	0.398405	0.997685	2.22883	0.957746	1.45023	0.146993	0.41516	0.268918	0.182985	1.14735	0.272699	0.706423	1.24887	0.570366	Control
B cells	CD4	HLA-DQA1^CD4	HLA-DQA1	CD4	HLA-DQA1	CD4	1.8092	0.0704204	0.997685	2.05918	0.888889	-1.56227	0.118223	0.371572	0.569445	0.495232	0.123461	0.0943219	0.684629	1.31431	0.69206	Immuno	HLA-DQA1	CD4	HLA-DQA1	CD4	1.8092	0.0704204	0.997685	1.67517	0.816901	-1.56227	0.118223	0.371572	0.616061	0.472909	0.123461	0.0943219	0.684629	1.14561	0.644905	Control
B cells	CD4	HLA-DQA1^LAG3	HLA-DQA1	LAG3	HLA-DQA1	LAG3	1.8092	0.0704204	0.997685	2.05918	0.888889	1.45023	0.146993	0.41516	0.51497	0.303815	1.62972	0.108707	0.706423	1.28708	0.596352	Immuno	HLA-DQA1	LAG3	HLA-DQA1	LAG3	1.8092	0.0704204	0.997685	1.67517	0.816901	1.45023	0.146993	0.41516	0.268918	0.182985	1.62972	0.108707	0.706423	0.972042	0.499943	Control
B cells	CD4	HLA-DQB1^CD4	HLA-DQB1	CD4	HLA-DQB1	CD4	0.688445	0.491173	0.997685	2.31546	0.962963	-1.56227	0.118223	0.371572	0.569445	0.495232	-0.436915	0.304698	0.684629	1.44245	0.729097	Immuno	HLA-DQB1	CD4	HLA-DQB1	CD4	0.688445	0.491173	0.997685	2.08128	0.901408	-1.56227	0.118223	0.371572	0.616061	0.472909	-0.436915	0.304698	0.684629	1.34867	0.687159	Control
B cells	CD4	HLA-DQB1^LAG3	HLA-DQB1	LAG3	HLA-DQB1	LAG3	0.688445	0.491173	0.997685	2.31546	0.962963	1.45023	0.146993	0.41516	0.51497	0.303815	1.06934	0.319083	0.706423	1.41522	0.633389	Immuno	HLA-DQB1	LAG3	HLA-DQB1	LAG3	0.688445	0.491173	0.997685	2.08128	0.901408	1.45023	0.146993	0.41516	0.268918	0.182985	1.06934	0.319083	0.706423	1.1751	0.542197	Control
B cells	CD4	HLA-DRA^CD4	HLA-DRA	CD4	HLA-DRA	CD4	1.10496	0.269178	0.997685	3.46618	0.981481	-1.56227	0.118223	0.371572	0.569445	0.495232	-0.228658	0.1937	0.684629	2.01781	0.738357	Immuno	HLA-DRA	CD4	HLA-DRA	CD4	1.10496	0.269178	0.997685	3.26377	0.985915	-1.56227	0.118223	0.371572	0.616061	0.472909	-0.228658	0.1937	0.684629	1.93991	0.729412	Control
B cells	CD4	HLA-DRA^LAG3	HLA-DRA	LAG3	HLA-DRA	LAG3	1.10496	0.269178	0.997685	3.46618	0.981481	1.45023	0.146993	0.41516	0.51497	0.303815	1.2776	0.208085	0.706423	1.99057	0.642648	Immuno	HLA-DRA	LAG3	HLA-DRA	LAG3	1.10496	0.269178	0.997685	3.26377	0.985915	1.45023	0.146993	0.41516	0.268918	0.182985	1.2776	0.208085	0.706423	1.76634	0.58445	Control
B cells	CD4	HLA-DRB1^CD4	HLA-DRB1	CD4	HLA-DRB1	CD4	1.0928	0.274484	0.997685	2.86484	0.990741	-1.56227	0.118223	0.371572	0.569445	0.495232	-0.23474	0.196353	0.684629	1.71714	0.742986	Immuno	HLA-DRB1	CD4	HLA-DRB1	CD4	1.0928	0.274484	0.997685	2.5794	0.964789	-1.56227	0.118223	0.371572	0.616061	0.472909	-0.23474	0.196353	0.684629	1.59773	0.718849	Control
B cells	CD4	HLA-DRB1^LAG3	HLA-DRB1	LAG3	HLA-DRB1	LAG3	1.0928	0.274484	0.997685	2.86484	0.990741	1.45023	0.146993	0.41516	0.51497	0.303815	1.27151	0.210738	0.706423	1.68991	0.647278	Immuno	HLA-DRB1	LAG3	HLA-DRB1	LAG3	1.0928	0.274484	0.997685	2.5794	0.964789	1.45023	0.146993	0.41516	0.268918	0.182985	1.27151	0.210738	0.706423	1.42416	0.573887	Control
B cells	CD4	HLA-DRB5^CD4	HLA-DRB5	CD4	HLA-DRB5	CD4	1.76176	0.0781098	0.997685	2.08895	0.953704	-1.56227	0.118223	0.371572	0.569445	0.495232	0.0997427	0.0981665	0.684629	1.3292	0.724468	Immuno	HLA-DRB5	CD4	HLA-DRB5	CD4	1.76176	0.0781098	0.997685	1.66894	0.830986	-1.56227	0.118223	0.371572	0.616061	0.472909	0.0997427	0.0981665	0.684629	1.1425	0.651947	Control
B cells	CD4	HLA-DRB5^LAG3	HLA-DRB5	LAG3	HLA-DRB5	LAG3	1.76176	0.0781098	0.997685	2.08895	0.953704	1.45023	0.146993	0.41516	0.51497	0.303815	1.606	0.112551	0.706423	1.30196	0.628759	Immuno	HLA-DRB5	LAG3	HLA-DRB5	LAG3	1.76176	0.0781098	0.997685	1.66894	0.830986	1.45023	0.146993	0.41516	0.268918	0.182985	1.606	0.112551	0.706423	0.968928	0.506985	Control
B cells	CD4	HLA-E^CD8A	HLA-E	CD8A	HLA-E	CD8A	3.62864	0.000284921	0.0299692	2.93605	1	0.471333	0.637403	0.848263	0.123573	0.0694823	2.04999	0.318844	0.439116	1.52981	0.534741	Immuno	HLA-E	CD8A	HLA-E	CD8A	3.62864	0.000284921	0.0299692	2.35804	0.985915	0.471333	0.637403	0.848263	0.109924	0.0670152	2.04999	0.318844	0.439116	1.23398	0.526465	Control
B cells	CD4	HLA-E^CD8B	HLA-E	CD8B	HLA-E	CD8B	3.62864	0.000284921	0.0299692	2.93605	1	-0.105657	0.915855	0.972046	0.0575024	0.0320163	1.76149	0.45807	0.501008	1.49677	0.516008	Immuno	HLA-E	CD8B	HLA-E	CD8B	3.62864	0.000284921	0.0299692	2.35804	0.985915	-0.105657	0.915855	0.972046	0.0547576	0.0323194	1.76149	0.45807	0.501008	1.2064	0.509117	Control
B cells	CD4	HLA-E^KLRC1_KLRD1	HLA-E	KLRD1	HLA-E	KLRC1_KLRD1	3.62864	0.000284921	0.0299692	2.93605	1	0.219574			0.083583	0.0517711	1.92411	0.000284921	0.0299692	1.50982	0.525886	Immuno	HLA-E	KLRD1	HLA-E	KLRC1_KLRD1	3.62864	0.000284921	0.0299692	2.35804	0.985915	0.219574			0.111318	0.0731939	1.92411	0.000284921	0.0299692	1.23468	0.529555	Control
B cells	CD4	HLA-E^KLRC2_KLRD1	HLA-E	KLRD1	HLA-E	KLRC2_KLRD1	3.62864	0.000284921	0.0299692	2.93605	1	0.219574			0.083583	0.0517711	1.92411	0.000284921	0.0299692	1.50982	0.525886	Immuno	HLA-E	KLRD1	HLA-E	KLRC2_KLRD1	3.62864	0.000284921	0.0299692	2.35804	0.985915	0.219574			0.111318	0.0731939	1.92411	0.000284921	0.0299692	1.23468	0.529555	Control
B cells	CD4	HLA-E^KLRC3_KLRD1	HLA-E	KLRD1	HLA-E	KLRC3_KLRD1	3.62864	0.000284921	0.0299692	2.93605	1	0.219574			0.083583	0.0517711	1.92411	0.000284921	0.0299692	1.50982	0.525886	Immuno	HLA-E	KLRD1	HLA-E	KLRC3_KLRD1	3.62864	0.000284921	0.0299692	2.35804	0.985915	0.219574			0.111318	0.0731939	1.92411	0.000284921	0.0299692	1.23468	0.529555	Control
B cells	CD4	HLA-E^KLRK1	HLA-E	KLRK1	HLA-E	KLRK1	3.62864	0.000284921	0.0299692	2.93605	1	-0.246707	0.805135	0.9261	0.10121	0.0660763	1.69097	0.40271	0.478035	1.51863	0.533038	Immuno	HLA-E	KLRK1	HLA-E	KLRK1	3.62864	0.000284921	0.0299692	2.35804	0.985915	-0.246707	0.805135	0.9261	0.147179	0.0955323	1.69097	0.40271	0.478035	1.25261	0.540724	Control
B cells	CD4	HLA-F^CD8A	HLA-F	CD8A	HLA-F	CD8A	1.90773	0.0564256	0.951617	1.23486	0.796296	0.471333	0.637403	0.848263	0.123573	0.0694823	1.18953	0.346914	0.89994	0.679217	0.432889	Immuno	HLA-F	CD8A	HLA-F	CD8A	1.90773	0.0564256	0.951617	0.909248	0.640845	0.471333	0.637403	0.848263	0.109924	0.0670152	1.18953	0.346914	0.89994	0.509586	0.35393	Control
B cells	CD4	HLA-F^CD8B	HLA-F	CD8B	HLA-F	CD8B	1.90773	0.0564256	0.951617	1.23486	0.796296	-0.105657	0.915855	0.972046	0.0575024	0.0320163	0.901039	0.48614	0.961832	0.646182	0.414156	Immuno	HLA-F	CD8B	HLA-F	CD8B	1.90773	0.0564256	0.951617	0.909248	0.640845	-0.105657	0.915855	0.972046	0.0547576	0.0323194	0.901039	0.48614	0.961832	0.482003	0.336582	Control
B cells	CD4	HLA-F^KIR3DL2	HLA-F	KIR3DL2	HLA-F	KIR3DL2	1.90773	0.0564256	0.951617	1.23486	0.796296	-1.0725	0.283495	0.583004	0.0247947	0.0183924	0.417617	0.169961	0.76731	0.629828	0.407344	Immuno	HLA-F	KIR3DL2	HLA-F	KIR3DL2	1.90773	0.0564256	0.951617	0.909248	0.640845	-1.0725	0.283495	0.583004	0.0711231	0.0546578	0.417617	0.169961	0.76731	0.490185	0.347751	Control
B cells	CD4	HMGB1^AGER	HMGB1	AGER	HMGB1	AGER	-1.18543	0.235847	0.997685	2.13933	0.972222	-0.903282	0.366376	0.663435	0.0242191	0.0252044	-1.04436	0.301112	0.83056	1.08178	0.498713	Immuno	HMGB1	AGER	HMGB1	AGER	-1.18543	0.235847	0.997685	2.17601	0.950704	-0.903282	0.366376	0.663435	0.0295938	0.0256654	-1.04436	0.301112	0.83056	1.1028	0.488185	Control
B cells	CD4	HMGB1^CXCR4	HMGB1	CXCR4	HMGB1	CXCR4	-1.18543	0.235847	0.997685	2.13933	0.972222	-2.473	0.0133986	0.102188	2.1285	0.91485	-1.82921	0.124623	0.549937	2.13392	0.943536	Immuno	HMGB1	CXCR4	HMGB1	CXCR4	-1.18543	0.235847	0.997685	2.17601	0.950704	-2.473	0.0133986	0.102188	2.44111	0.939163	-1.82921	0.124623	0.549937	2.30856	0.944934	Control
B cells	CD4	HMGB1^HAVCR2	HMGB1	HAVCR2	HMGB1	HAVCR2	-1.18543	0.235847	0.997685	2.13933	0.972222	-0.7016	0.482928	0.752315	0.038335	0.0381471	-0.943515	0.359388	0.875	1.08883	0.505185	Immuno	HMGB1	HAVCR2	HMGB1	HAVCR2	-1.18543	0.235847	0.997685	2.17601	0.950704	-0.7016	0.482928	0.752315	0.038486	0.0294677	-0.943515	0.359388	0.875	1.10725	0.490086	Control
B cells	CD4	HSPA8^ADRB2	HSPA8	ADRB2	HSPA8	ADRB2	2.16677	0.0302526	0.744328	1.80113	0.916667	-1.26304	0.206573	0.492685	0.101815	0.0885559	0.451862	0.118413	0.618507	0.951472	0.502611	Immuno	HSPA8	ADRB2	HSPA8	ADRB2	2.16677	0.0302526	0.744328	1.52219	0.866197	-1.26304	0.206573	0.492685	0.182393	0.138308	0.451862	0.118413	0.618507	0.85229	0.502253	Control
B cells	CD4	HSPA8^LDLR	HSPA8	LDLR	HSPA8	LDLR	2.16677	0.0302526	0.744328	1.80113	0.916667	3.09938	0.00193928	0.0268218	0.142827	0.148501	2.63307	0.0160959	0.385575	0.971978	0.532584	Immuno	HSPA8	LDLR	HSPA8	LDLR	2.16677	0.0302526	0.744328	1.52219	0.866197	3.09938	0.00193928	0.0268218	0.0571643	0.0513308	2.63307	0.0160959	0.385575	0.789676	0.458764	Control
B cells	CD4	ICAM1^IL2RA	ICAM1	IL2RA	ICAM1	IL2RA	4.7897	1.67034e-06	0.000392727	0.552944	0.416667	2.48471	0.0129655	0.10032	0.69869	0.339918	3.63721	0.0064836	0.0503562	0.625817	0.378292	Immuno	ICAM1	IL2RA	ICAM1	IL2RA	4.7897	1.67034e-06	0.000392727	0.113996	0.0985915	2.48471	0.0129655	0.10032	0.117735	0.0632129	3.63721	0.0064836	0.0503562	0.115865	0.0809022	Control
B cells	CD4	ICAM1^IL2RG	ICAM1	IL2RG	ICAM1	IL2RG	4.7897	1.67034e-06	0.000392727	0.552944	0.416667	3.54118	0.000398344	0.00848192	2.02492	0.96049	4.16544	0.000200007	0.00443732	1.28893	0.688579	Immuno	ICAM1	IL2RG	ICAM1	IL2RG	4.7897	1.67034e-06	0.000392727	0.113996	0.0985915	3.54118	0.000398344	0.00848192	1.74777	0.910646	4.16544	0.000200007	0.00443732	0.930883	0.504619	Control
B cells	CD4	ICAM1^ITGAL_ITGB2	ICAM1	ITGAL	ICAM1	ITGAL_ITGB2	4.7897	1.67034e-06	0.000392727	0.552944	0.416667	-0.474207	0.635352	0.846941	0.46343	0.387602	2.15774	0.317677	0.423667	0.508187	0.402134	Immuno	ICAM1	ITGAL	ICAM1	ITGAL_ITGB2	4.7897	1.67034e-06	0.000392727	0.113996	0.0985915	-0.474207	0.635352	0.846941	0.47869	0.373574	2.15774	0.317677	0.423667	0.296343	0.236083	Control
B cells	CD4	ICAM1^ITGAM_ITGB2	ICAM1	ITGB2	ICAM1	ITGAM_ITGB2	4.7897	1.67034e-06	0.000392727	0.552944	0.416667	-0.854349	0.392912	0.686132	0.873123	0.650545	1.96767	0.196457	0.343262	0.713033	0.533606	Immuno	ICAM1	ITGB2	ICAM1	ITGAM_ITGB2	4.7897	1.67034e-06	0.000392727	0.113996	0.0985915	-0.854349	0.392912	0.686132	0.937197	0.64116	1.96767	0.196457	0.343262	0.525596	0.369876	Control
B cells	CD4	ICAM1^ITGAX_ITGB2	ICAM1	ITGB2	ICAM1	ITGAX_ITGB2	4.7897	1.67034e-06	0.000392727	0.552944	0.416667	-0.854349	0.392912	0.686132	0.873123	0.650545	1.96767	0.196457	0.343262	0.713033	0.533606	Immuno	ICAM1	ITGB2	ICAM1	ITGAX_ITGB2	4.7897	1.67034e-06	0.000392727	0.113996	0.0985915	-0.854349	0.392912	0.686132	0.937197	0.64116	1.96767	0.196457	0.343262	0.525596	0.369876	Control
B cells	CD4	ICAM1^SPN	ICAM1	SPN	ICAM1	SPN	4.7897	1.67034e-06	0.000392727	0.552944	0.416667	-1.96833	0.0490302	0.221428	0.502377	0.440736	1.41068	0.0245159	0.11091	0.52766	0.428701	Immuno	ICAM1	SPN	ICAM1	SPN	4.7897	1.67034e-06	0.000392727	0.113996	0.0985915	-1.96833	0.0490302	0.221428	0.568675	0.432034	1.41068	0.0245159	0.11091	0.341335	0.265313	Control
B cells	CD4	ICAM2^ITGAL_ITGB2	ICAM2	ITGAL	ICAM2	ITGAL_ITGB2	-0.677186	0.498288	0.997685	0.232359	0.212963	-0.474207	0.635352	0.846941	0.46343	0.387602	-0.575697	0.56682	0.922313	0.347895	0.300283	Immuno	ICAM2	ITGAL	ICAM2	ITGAL_ITGB2	-0.677186	0.498288	0.997685	0.234986	0.204225	-0.474207	0.635352	0.846941	0.47869	0.373574	-0.575697	0.56682	0.922313	0.356838	0.2889	Control
B cells	CD4	ICAM2^ITGAM_ITGB2	ICAM2	ITGB2	ICAM2	ITGAM_ITGB2	-0.677186	0.498288	0.997685	0.232359	0.212963	-0.854349	0.392912	0.686132	0.873123	0.650545	-0.765768	0.4456	0.841909	0.552741	0.431754	Immuno	ICAM2	ITGB2	ICAM2	ITGAM_ITGB2	-0.677186	0.498288	0.997685	0.234986	0.204225	-0.854349	0.392912	0.686132	0.937197	0.64116	-0.765768	0.4456	0.841909	0.586091	0.422693	Control
B cells	CD4	ICAM3^ITGAL	ICAM3	ITGAL	ICAM3	ITGAL	-0.776146	0.437663	0.997685	0.39857	0.361111	-0.474207	0.635352	0.846941	0.46343	0.387602	-0.625177	0.536508	0.922313	0.431	0.374357	Immuno	ICAM3	ITGAL	ICAM3	ITGAL	-0.776146	0.437663	0.997685	0.433433	0.366197	-0.474207	0.635352	0.846941	0.47869	0.373574	-0.625177	0.536508	0.922313	0.456062	0.369886	Control
B cells	CD4	IL15^IL15RA_IL2RB_IL2RG	IL15	IL15RA	IL15	IL15RA_IL2RB_IL2RG	2.10503	0.0352886		0.287199	0.259259	2.64218	0.00823744	0.0740351	0.121629	0.125341	2.37361	0.021763	0.0740351	0.204414	0.1923	Immuno	IL15	IL15RA	IL15	IL15RA_IL2RB_IL2RG	2.10503	0.0352886		0.10121	0.084507	2.64218	0.00823744	0.0740351	0.0662742	0.0608365	2.37361	0.021763	0.0740351	0.083742	0.0726718	Control
B cells	CD4	IL15^IL2RA	IL15	IL2RA	IL15	IL2RA	2.10503	0.0352886		0.287199	0.259259	2.48471	0.0129655	0.10032	0.69869	0.339918	2.29487	0.0241271	0.10032	0.492945	0.299589	Immuno	IL15	IL2RA	IL15	IL2RA	2.10503	0.0352886		0.10121	0.084507	2.48471	0.0129655	0.10032	0.117735	0.0632129	2.29487	0.0241271	0.10032	0.109472	0.07386	Control
B cells	CD4	IL16^CCR5	IL16	CCR5	IL16	CCR5	-2.12024	0.0339862	0.794403	0.509075	0.425926	-1.07811	0.280985	0.580041	0.285512	0.251362	-1.59917	0.157486	0.687222	0.397293	0.338644	Immuno	IL16	CCR5	IL16	CCR5	-2.12024	0.0339862	0.794403	0.696248	0.528169	-1.07811	0.280985	0.580041	0.300989	0.235741	-1.59917	0.157486	0.687222	0.498618	0.381955	Control
B cells	CD4	IL16^CD4	IL16	CD4	IL16	CD4	-2.12024	0.0339862	0.794403	0.509075	0.425926	-1.56227	0.118223	0.371572	0.569445	0.495232	-1.84126	0.0761047	0.582987	0.53926	0.460579	Immuno	IL16	CD4	IL16	CD4	-2.12024	0.0339862	0.794403	0.696248	0.528169	-1.56227	0.118223	0.371572	0.616061	0.472909	-1.84126	0.0761047	0.582987	0.656154	0.500539	Control
B cells	CD4	IL16^CD9	IL16	CD9	IL16	CD9	-2.12024	0.0339862	0.794403	0.509075	0.425926	1.05417	0.291805	0.590105	0.0637438	0.0606267	-0.533032	0.162896	0.692254	0.286409	0.243276	Immuno	IL16	CD9	IL16	CD9	-2.12024	0.0339862	0.794403	0.696248	0.528169	1.05417	0.291805	0.590105	0.0463867	0.0370722	-0.533032	0.162896	0.692254	0.371317	0.282621	Control
B cells	CD4	IL16^KCNA3	IL16	KCNA3	IL16	KCNA3	-2.12024	0.0339862	0.794403	0.509075	0.425926	0.324694	0.745413	0.903847	0.312161	0.288828	-0.897771	0.3897	0.849125	0.410618	0.357377	Immuno	IL16	KCNA3	IL16	KCNA3	-2.12024	0.0339862	0.794403	0.696248	0.528169	0.324694	0.745413	0.903847	0.27455	0.23384	-0.897771	0.3897	0.849125	0.485399	0.381005	Control
B cells	CD4	ITGB2^CD226	ITGB2	CD226	ITGB2	CD226	-0.776992	0.437164		0.148272	0.148148	1.30217	0.192858	0.476118	0.212494	0.20436	0.26259	0.315011	0.476118	0.180383	0.176254	Immuno	ITGB2	CD226	ITGB2	CD226	-0.776992	0.437164		0.183124	0.161972	1.30217	0.192858	0.476118	0.184486	0.159696	0.26259	0.315011	0.476118	0.183805	0.160834	Control
B cells	CD4	LCK^CD8A_CD8B	LCK	CD8B	LCK	CD8A_CD8B	-1.66627	0.0956599	0.997685	0.183676	0.185185	-0.105657	0.915855	0.972046	0.0575024	0.0320163	-0.885963	0.505757	0.984866	0.120589	0.108601	Immuno	LCK	CD8B	LCK	CD8A_CD8B	-1.66627	0.0956599	0.997685	0.299362	0.260563	-0.105657	0.915855	0.972046	0.0547576	0.0323194	-0.885963	0.505757	0.984866	0.17706	0.146441	Control
B cells	CD4	LGALS1^CD69	LGALS1	CD69	LGALS1	CD69	-1.6613	0.0966534	0.997685	0.774285	0.490741	1.78255	0.0746594	0.281844	0.627174	0.440736	0.0606262	0.0856564	0.639765	0.700729	0.465738	Immuno	LGALS1	CD69	LGALS1	CD69	-1.6613	0.0966534	0.997685	0.779966	0.408451	1.78255	0.0746594	0.281844	0.538812	0.384981	0.0606262	0.0856564	0.639765	0.659389	0.396716	Control
B cells	CD4	LGALS1^ITGB1	LGALS1	ITGB1	LGALS1	ITGB1	-1.6613	0.0966534	0.997685	0.774285	0.490741	-0.902771	0.366648	0.663435	1.12748	0.73842	-1.28203	0.231651	0.83056	0.950884	0.61458	Immuno	LGALS1	ITGB1	LGALS1	ITGB1	-1.6613	0.0966534	0.997685	0.779966	0.408451	-0.902771	0.366648	0.663435	1.15744	0.706749	-1.28203	0.231651	0.83056	0.968702	0.5576	Control
B cells	CD4	LGALS1^PTPRC	LGALS1	PTPRC	LGALS1	PTPRC	-1.6613	0.0966534	0.997685	0.774285	0.490741	-3.82826	0.000129053	0.00361679	2.25855	0.968665	-2.74478	0.0483912	0.500651	1.51642	0.729703	Immuno	LGALS1	PTPRC	LGALS1	PTPRC	-1.6613	0.0966534	0.997685	0.779966	0.408451	-3.82826	0.000129053	0.00361679	2.58618	0.989544	-2.74478	0.0483912	0.500651	1.68307	0.698997	Control
B cells	CD4	LGALS8^ITGA3	LGALS8	ITGA3	LGALS8	ITGA3	-1.00467	0.315054		0.139765	0.138889	-1.10974	0.26711	0.564019	0.0258893	0.0286104	-1.05721	0.291082	0.564019	0.0828272	0.0837496	Immuno	LGALS8	ITGA3	LGALS8	ITGA3	-1.00467	0.315054		0.199713	0.190141	-1.10974	0.26711	0.564019	0.0318261	0.0285171	-1.05721	0.291082	0.564019	0.11577	0.109329	Control
B cells	CD4	LGALS9^CD44	LGALS9	CD44	LGALS9	CD44	1.5584	0.11914		0.235238	0.231481	-2.82586	0.00471542	0.0502517	1.49751	0.885559	-0.633731	0.0619275	0.0502517	0.866373	0.55852	Immuno	LGALS9	CD44	LGALS9	CD44	1.5584	0.11914		0.115461	0.105634	-2.82586	0.00471542	0.0502517	1.64898	0.89924	-0.633731	0.0619275	0.0502517	0.882221	0.502437	Control
B cells	CD4	LGALS9^CD47	LGALS9	CD47	LGALS9	CD47	1.5584	0.11914		0.235238	0.231481	-0.503681	0.614485	0.83467	0.822462	0.647139	0.527357	0.366812	0.83467	0.52885	0.43931	Immuno	LGALS9	CD47	LGALS9	CD47	1.5584	0.11914		0.115461	0.105634	-0.503681	0.614485	0.83467	0.881609	0.639734	0.527357	0.366812	0.83467	0.498535	0.372684	Control
B cells	CD4	LGALS9^HAVCR2	LGALS9	HAVCR2	LGALS9	HAVCR2	1.5584	0.11914		0.235238	0.231481	-0.7016	0.482928	0.752315	0.038335	0.0381471	0.428398	0.301034	0.752315	0.136787	0.134814	Immuno	LGALS9	HAVCR2	LGALS9	HAVCR2	1.5584	0.11914		0.115461	0.105634	-0.7016	0.482928	0.752315	0.038486	0.0294677	0.428398	0.301034	0.752315	0.0769733	0.0675507	Control
B cells	CD4	LGALS9^PTPRC	LGALS9	PTPRC	LGALS9	PTPRC	1.5584	0.11914		0.235238	0.231481	-3.82826	0.000129053	0.00361679	2.25855	0.968665	-1.13493	0.0596343	0.00361679	1.2469	0.600073	Immuno	LGALS9	PTPRC	LGALS9	PTPRC	1.5584	0.11914		0.115461	0.105634	-3.82826	0.000129053	0.00361679	2.58618	0.989544	-1.13493	0.0596343	0.00361679	1.35082	0.547589	Control
B cells	CD4	LGALS9^SLC1A5	LGALS9	SLC1A5	LGALS9	SLC1A5	1.5584	0.11914		0.235238	0.231481	3.99402	6.49635e-05	0.00218701	0.291248	0.267711	2.77621	0.0596023	0.00218701	0.263243	0.249596	Immuno	LGALS9	SLC1A5	LGALS9	SLC1A5	1.5584	0.11914		0.115461	0.105634	3.99402	6.49635e-05	0.00218701	0.189633	0.158745	2.77621	0.0596023	0.00218701	0.152547	0.13219	Control
B cells	CD4	LMAN1^MCFD2	LMAN1	MCFD2	LMAN1	MCFD2	-0.734838	0.462438	0.997685	0.357818	0.296296	-0.280414	0.77916	0.916827	0.145331	0.150545	-0.507626	0.620799	0.957256	0.251574	0.223421	Immuno	LMAN1	MCFD2	LMAN1	MCFD2	-0.734838	0.462438	0.997685	0.42091	0.366197	-0.280414	0.77916	0.916827	0.13287	0.120722	-0.507626	0.620799	0.957256	0.27689	0.24346	Control
B cells	CD4	LRPAP1^LDLR	LRPAP1	LDLR	LRPAP1	LDLR	-0.441681	0.65872	0.997685	0.374173	0.342593	3.09938	0.00193928	0.0268218	0.142827	0.148501	1.32885	0.33033	0.512254	0.2585	0.245547	Immuno	LRPAP1	LDLR	LRPAP1	LDLR	-0.441681	0.65872	0.997685	0.388098	0.352113	3.09938	0.00193928	0.0268218	0.0571643	0.0513308	1.32885	0.33033	0.512254	0.222631	0.201722	Control
B cells	CD4	LRPAP1^LRP8	LRPAP1	LRP8	LRPAP1	LRP8	-0.441681	0.65872	0.997685	0.374173	0.342593	0.417015	0.676667	0.868493	0.073814	0.0803815	-0.0123331	0.667693	0.933089	0.223993	0.211487	Immuno	LRPAP1	LRP8	LRPAP1	LRP8	-0.441681	0.65872	0.997685	0.388098	0.352113	0.417015	0.676667	0.868493	0.0584346	0.0551331	-0.0123331	0.667693	0.933089	0.223266	0.203623	Control
B cells	CD4	LRPAP1^SORL1	LRPAP1	SORL1	LRPAP1	SORL1	-0.441681	0.65872	0.997685	0.374173	0.342593	-3.41147	0.000646142	0.0121452	0.356956	0.303134	-1.92657	0.329683	0.504915	0.365565	0.322863	Immuno	LRPAP1	SORL1	LRPAP1	SORL1	-0.441681	0.65872	0.997685	0.388098	0.352113	-3.41147	0.000646142	0.0121452	0.543092	0.400665	-1.92657	0.329683	0.504915	0.465595	0.376389	Control
B cells	CD4	LTA^RIPK1	LTA	RIPK1	LTA	RIPK1	1.29649	0.194808		0.211422	0.166667	0.637375	0.523881	0.777372	0.199573	0.196866	0.96693	0.359345	0.777372	0.205498	0.181767	Immuno	LTA	RIPK1	LTA	RIPK1	1.29649	0.194808		0.0610057	0.056338	0.637375	0.523881	0.777372	0.172999	0.151141	0.96693	0.359345	0.777372	0.117002	0.103739	Control
B cells	CD4	LTA^TNFRSF14	LTA	TNFRSF14	LTA	TNFRSF14	1.29649	0.194808		0.211422	0.166667	2.50477	0.0122532	0.0965905	0.669368	0.553134	1.90063	0.103531	0.0965905	0.440395	0.3599	Immuno	LTA	TNFRSF14	LTA	TNFRSF14	1.29649	0.194808		0.0610057	0.056338	2.50477	0.0122532	0.0965905	0.530459	0.423004	1.90063	0.103531	0.0965905	0.295732	0.239671	Control
B cells	CD4	LTA^TNFRSF1A	LTA	TNFRSF1A	LTA	TNFRSF1A	1.29649	0.194808		0.211422	0.166667	-2.88882	0.00386687	0.0435027	0.213394	0.206403	-0.796169	0.0993377	0.0435027	0.212408	0.186535	Immuno	LTA	TNFRSF1A	LTA	TNFRSF1A	1.29649	0.194808		0.0610057	0.056338	-2.88882	0.00386687	0.0435027	0.33079	0.270437	-0.796169	0.0993377	0.0435027	0.195898	0.163388	Control
B cells	CD4	LTA^TNFRSF1B	LTA	TNFRSF1B	LTA	TNFRSF1B	1.29649	0.194808		0.211422	0.166667	2.26511	0.023506	0.14413	0.776876	0.551771	1.7808	0.109157	0.14413	0.494149	0.359219	Immuno	LTA	TNFRSF1B	LTA	TNFRSF1B	1.29649	0.194808		0.0610057	0.056338	2.26511	0.023506	0.14413	0.5933	0.43346	1.7808	0.109157	0.14413	0.327153	0.244899	Control
B cells	CD4	LTB^CD40	LTB	CD40	LTB	CD40	-0.32883	0.742284	0.997685	0.878509	0.537037	-0.483571	0.62869	0.842389	0.018497	0.0197548	-0.406201	0.685487	0.920037	0.448503	0.278396	Immuno	LTB	CD40	LTB	CD40	-0.32883	0.742284	0.997685	1.01137	0.584507	-0.483571	0.62869	0.842389	0.0184719	0.0171103	-0.406201	0.685487	0.920037	0.51492	0.300809	Control
B cells	CD4	LTB^TNFRSF1A	LTB	TNFRSF1A	LTB	TNFRSF1A	-0.32883	0.742284	0.997685	0.878509	0.537037	-2.88882	0.00386687	0.0435027	0.213394	0.206403	-1.60883	0.373076	0.520594	0.545951	0.37172	Immuno	LTB	TNFRSF1A	LTB	TNFRSF1A	-0.32883	0.742284	0.997685	1.01137	0.584507	-2.88882	0.00386687	0.0435027	0.33079	0.270437	-1.60883	0.373076	0.520594	0.671079	0.427472	Control
B cells	CD4	MAML2^NOTCH1	MAML2	NOTCH1	MAML2	NOTCH1	-0.399674	0.689396	0.997685	0.260967	0.240741	3.39727	0.000680626	0.0125979	0.151108	0.153951	1.4988	0.345038	0.505142	0.206037	0.197346	Immuno	MAML2	NOTCH1	MAML2	NOTCH1	-0.399674	0.689396	0.997685	0.289473	0.260563	3.39727	0.000680626	0.0125979	0.0782444	0.0703422	1.4988	0.345038	0.505142	0.183859	0.165453	Control
B cells	CD4	MAML2^NOTCH2	MAML2	NOTCH2	MAML2	NOTCH2	-0.399674	0.689396	0.997685	0.260967	0.240741	-0.564793	0.572214	0.809122	0.110036	0.115804	-0.482234	0.630805	0.903404	0.185501	0.178272	Immuno	MAML2	NOTCH2	MAML2	NOTCH2	-0.399674	0.689396	0.997685	0.289473	0.260563	-0.564793	0.572214	0.809122	0.104306	0.0936312	-0.482234	0.630805	0.903404	0.19689	0.177097	Control
B cells	CD4	MFNG^NOTCH1	MFNG	NOTCH1	MFNG	NOTCH1	-0.13334	0.893924	0.997685	0.276756	0.268519	3.39727	0.000680626	0.0125979	0.151108	0.153951	1.63196	0.447302	0.505142	0.213932	0.211235	Immuno	MFNG	NOTCH1	MFNG	NOTCH1	-0.13334	0.893924	0.997685	0.275481	0.267606	3.39727	0.000680626	0.0125979	0.0782444	0.0703422	1.63196	0.447302	0.505142	0.176863	0.168974	Control
B cells	CD4	MFNG^NOTCH2	MFNG	NOTCH2	MFNG	NOTCH2	-0.13334	0.893924	0.997685	0.276756	0.268519	-0.564793	0.572214	0.809122	0.110036	0.115804	-0.349067	0.733069	0.903404	0.193396	0.192161	Immuno	MFNG	NOTCH2	MFNG	NOTCH2	-0.13334	0.893924	0.997685	0.275481	0.267606	-0.564793	0.572214	0.809122	0.104306	0.0936312	-0.349067	0.733069	0.903404	0.189894	0.180618	Control
B cells	CD4	MIF^CD44_CD74	MIF	CD74	MIF	CD44_CD74	0.121205	0.903529	0.997685	1.64458	0.935185	1.81397	0.0696816	0.272283	2.26028	0.945504	0.96759	0.486605	0.634984	1.95243	0.940345	Immuno	MIF	CD74	MIF	CD44_CD74	0.121205	0.903529	0.997685	1.69146	0.964789	1.81397	0.0696816	0.272283	1.75633	0.85076	0.96759	0.486605	0.634984	1.7239	0.907775	Control
B cells	CD4	MIF^CD74_CXCR2	MIF	CD74	MIF	CD74_CXCR2	0.121205	0.903529	0.997685	1.64458	0.935185	1.81397	0.0696816	0.272283	2.26028	0.945504	0.96759	0.486605	0.634984	1.95243	0.940345	Immuno	MIF	CD74	MIF	CD74_CXCR2	0.121205	0.903529	0.997685	1.69146	0.964789	1.81397	0.0696816	0.272283	1.75633	0.85076	0.96759	0.486605	0.634984	1.7239	0.907775	Control
B cells	CD4	MIF^CD74_CXCR4	MIF	CD74	MIF	CD74_CXCR4	0.121205	0.903529	0.997685	1.64458	0.935185	1.81397	0.0696816	0.272283	2.26028	0.945504	0.96759	0.486605	0.634984	1.95243	0.940345	Immuno	MIF	CD74	MIF	CD74_CXCR4	0.121205	0.903529	0.997685	1.69146	0.964789	1.81397	0.0696816	0.272283	1.75633	0.85076	0.96759	0.486605	0.634984	1.7239	0.907775	Control
B cells	CD4	MIF^TNFRSF10D	MIF	TNFRSF10D	MIF	TNFRSF10D	0.121205	0.903529	0.997685	1.64458	0.935185	-2.1055	0.0352481	0.184659	0.0148761	0.0143052	-0.992146	0.469388	0.591172	0.82973	0.474745	Immuno	MIF	TNFRSF10D	MIF	TNFRSF10D	0.121205	0.903529	0.997685	1.69146	0.964789	-2.1055	0.0352481	0.184659	0.0238452	0.0218631	-0.992146	0.469388	0.591172	0.857653	0.493326	Control
B cells	CD4	MIF^TNFRSF14	MIF	TNFRSF14	MIF	TNFRSF14	0.121205	0.903529	0.997685	1.64458	0.935185	2.50477	0.0122532	0.0965905	0.669368	0.553134	1.31299	0.457891	0.547138	1.15698	0.744159	Immuno	MIF	TNFRSF14	MIF	TNFRSF14	0.121205	0.903529	0.997685	1.69146	0.964789	2.50477	0.0122532	0.0965905	0.530459	0.423004	1.31299	0.457891	0.547138	1.11096	0.693896	Control
B cells	CD4	NAMPT^ADORA2A	NAMPT	ADORA2A	NAMPT	ADORA2A	1.46757	0.142222	0.997685	0.371673	0.37037	-1.54515	0.122311	0.377311	0.0553574	0.0572207	-0.0387898	0.132266	0.687498	0.213515	0.213796	Immuno	NAMPT	ADORA2A	NAMPT	ADORA2A	1.46757	0.142222	0.997685	0.192478	0.176056	-1.54515	0.122311	0.377311	0.0812823	0.0755703	-0.0387898	0.132266	0.687498	0.13688	0.125813	Control
B cells	CD4	NAMPT^ITGA5_ITGB1	NAMPT	ITGB1	NAMPT	ITGA5_ITGB1	1.46757	0.142222	0.997685	0.371673	0.37037	-0.902771	0.366648	0.663435	1.12748	0.73842	0.282398	0.254435	0.83056	0.749578	0.554395	Immuno	NAMPT	ITGB1	NAMPT	ITGA5_ITGB1	1.46757	0.142222	0.997685	0.192478	0.176056	-0.902771	0.366648	0.663435	1.15744	0.706749	0.282398	0.254435	0.83056	0.674958	0.441403	Control
B cells	CD4	PKM^CD44	PKM	CD44	PKM	CD44	-0.568689	0.569567	0.997685	1.1801	0.787037	-2.82586	0.00471542	0.0502517	1.49751	0.885559	-1.69727	0.287141	0.523969	1.33881	0.836298	Immuno	PKM	CD44	PKM	CD44	-0.568689	0.569567	0.997685	1.23093	0.739437	-2.82586	0.00471542	0.0502517	1.64898	0.89924	-1.69727	0.287141	0.523969	1.43996	0.819338	Control
B cells	CD4	PSEN1^CD44	PSEN1	CD44	PSEN1	CD44	0.127615	0.898453		0.141918	0.12963	-2.82586	0.00471542	0.0502517	1.49751	0.885559	-1.34912	0.451584	0.0502517	0.819713	0.507594	Immuno	PSEN1	CD44	PSEN1	CD44	0.127615	0.898453		0.150633	0.140845	-2.82586	0.00471542	0.0502517	1.64898	0.89924	-1.34912	0.451584	0.0502517	0.899807	0.520042	Control
B cells	CD4	PSEN1^NCSTN	PSEN1	NCSTN	PSEN1	NCSTN	0.127615	0.898453		0.141918	0.12963	1.44148	0.14945	0.418947	0.193416	0.196185	0.784546	0.523952	0.418947	0.167667	0.162907	Immuno	PSEN1	NCSTN	PSEN1	NCSTN	0.127615	0.898453		0.150633	0.140845	1.44148	0.14945	0.418947	0.151455	0.13308	0.784546	0.523952	0.418947	0.151044	0.136962	Control
B cells	CD4	PSEN1^NOTCH1	PSEN1	NOTCH1	PSEN1	NOTCH1	0.127615	0.898453		0.141918	0.12963	3.39727	0.000680626	0.0125979	0.151108	0.153951	1.76244	0.449567	0.0125979	0.146513	0.14179	Immuno	PSEN1	NOTCH1	PSEN1	NOTCH1	0.127615	0.898453		0.150633	0.140845	3.39727	0.000680626	0.0125979	0.0782444	0.0703422	1.76244	0.449567	0.0125979	0.114439	0.105594	Control
B cells	CD4	PSEN1^NOTCH2	PSEN1	NOTCH2	PSEN1	NOTCH2	0.127615	0.898453		0.141918	0.12963	-0.564793	0.572214	0.809122	0.110036	0.115804	-0.218589	0.735334	0.809122	0.125977	0.122717	Immuno	PSEN1	NOTCH2	PSEN1	NOTCH2	0.127615	0.898453		0.150633	0.140845	-0.564793	0.572214	0.809122	0.104306	0.0936312	-0.218589	0.735334	0.809122	0.12747	0.117238	Control
B cells	CD4	PTDSS1^JMJD6	PTDSS1	JMJD6	PTDSS1	JMJD6	0.125954	0.899768	0.997685	0.312488	0.296296	0.317404	0.750937	0.906563	0.217921	0.213896	0.221679	0.825353	0.952124	0.265205	0.255096	Immuno	PTDSS1	JMJD6	PTDSS1	JMJD6	0.125954	0.899768	0.997685	0.358313	0.309859	0.317404	0.750937	0.906563	0.197891	0.169677	0.221679	0.825353	0.952124	0.278102	0.239768	Control
B cells	CD4	RTN4^RTN4R	RTN4	RTN4R	RTN4	RTN4R	0.826628	0.408448	0.997685	0.557127	0.472222	-0.346283	0.72913	0.896063	0.0338916	0.0347411	0.240173	0.568789	0.946874	0.295509	0.253482	Immuno	RTN4	RTN4R	RTN4	RTN4R	0.826628	0.408448	0.997685	0.423464	0.373239	-0.346283	0.72913	0.896063	0.0338642	0.0308935	0.240173	0.568789	0.946874	0.228664	0.202066	Control
B cells	CD4	RTN4^S1PR2	RTN4	S1PR2	RTN4	S1PR2	0.826628	0.408448	0.997685	0.557127	0.472222	2.15507	0.0311567	0.171551	0.0328618	0.0367847	1.49085	0.219802	0.584618	0.294994	0.254503	Immuno	RTN4	S1PR2	RTN4	S1PR2	0.826628	0.408448	0.997685	0.423464	0.373239	2.15507	0.0311567	0.171551	0.0187693	0.0175856	1.49085	0.219802	0.584618	0.221117	0.195412	Control
B cells	CD4	S100A4^CCR5	S100A4	CCR5	S100A4	CCR5	-1.27166	0.203493	0.997685	0.759585	0.407407	-1.07811	0.280985	0.580041	0.285512	0.251362	-1.17489	0.242239	0.788863	0.522548	0.329385	Immuno	S100A4	CCR5	S100A4	CCR5	-1.27166	0.203493	0.997685	0.947529	0.492958	-1.07811	0.280985	0.580041	0.300989	0.235741	-1.17489	0.242239	0.788863	0.624259	0.36435	Control
B cells	CD4	S100A4^ERBB3	S100A4	ERBB3	S100A4	ERBB3	-1.27166	0.203493	0.997685	0.759585	0.407407	-2.67657	0.00743795	0.0692473	0.0204677	0.020436	-1.97412	0.105466	0.533466	0.390026	0.213922	Immuno	S100A4	ERBB3	S100A4	ERBB3	-1.27166	0.203493	0.997685	0.947529	0.492958	-2.67657	0.00743795	0.0692473	0.036687	0.0318441	-1.97412	0.105466	0.533466	0.492108	0.262401	Control
B cells	CD4	SEMA7A^ITGA1_ITGB1	SEMA7A	ITGB1	SEMA7A	ITGA1_ITGB1	0.610436	0.541573	0.997685	0.483636	0.351852	-0.902771	0.366648	0.663435	1.12748	0.73842	-0.146167	0.45411	0.83056	0.805559	0.545136	Immuno	SEMA7A	ITGB1	SEMA7A	ITGA1_ITGB1	0.610436	0.541573	0.997685	0.431896	0.323944	-0.902771	0.366648	0.663435	1.15744	0.706749	-0.146167	0.45411	0.83056	0.794667	0.515346	Control
B cells	CD4	SEMA7A^PLXNC1	SEMA7A	PLXNC1	SEMA7A	PLXNC1	0.610436	0.541573	0.997685	0.483636	0.351852	-1.14735	0.251236	0.548564	0.0466799	0.0483651	-0.268458	0.396405	0.773125	0.265158	0.200108	Immuno	SEMA7A	PLXNC1	SEMA7A	PLXNC1	0.610436	0.541573	0.997685	0.431896	0.323944	-1.14735	0.251236	0.548564	0.0515685	0.0465779	-0.268458	0.396405	0.773125	0.241732	0.185261	Control
B cells	CD4	SPTAN1^PTPRA	SPTAN1	PTPRA	SPTAN1	PTPRA	0.427987	0.66866	0.997685	0.443701	0.435185	-0.465823	0.641342	0.850598	0.488083	0.440054	-0.0189177	0.655001	0.924142	0.465892	0.43762	Immuno	SPTAN1	PTPRA	SPTAN1	PTPRA	0.427987	0.66866	0.997685	0.407989	0.359155	-0.465823	0.641342	0.850598	0.458607	0.369772	-0.0189177	0.655001	0.924142	0.433298	0.364463	Control
B cells	CD4	TCTN1^TMEM67	TCTN1	TMEM67	TCTN1	TMEM67	-0.124362	0.901029	0.997685	0.270048	0.268519	-0.160465	0.872514	0.953865	0.0167815	0.0177112	-0.142414	0.886772	0.975775	0.143415	0.143115	Immuno	TCTN1	TMEM67	TCTN1	TMEM67	-0.124362	0.901029	0.997685	0.229667	0.197183	-0.160465	0.872514	0.953865	0.0153972	0.0137833	-0.142414	0.886772	0.975775	0.122532	0.105483	Control
B cells	CD4	TGFB1^ACVR1_TGFBR1_TGFBR2	TGFB1	TGFBR1	TGFB1	ACVR1_TGFBR1_TGFBR2	0.433918	0.664348	0.997685	1.05404	0.703704	0.94351	0.34542	0.644051	0.129807	0.130109	0.688714	0.504884	0.820868	0.591923	0.416906	Immuno	TGFB1	TGFBR1	TGFB1	ACVR1_TGFBR1_TGFBR2	0.433918	0.664348	0.997685	1.06187	0.746479	0.94351	0.34542	0.644051	0.0999908	0.0869772	0.688714	0.504884	0.820868	0.580931	0.416728	Control
B cells	CD4	TGFB1^ACVR1_TGFBR2	TGFB1	ACVR1	TGFB1	ACVR1_TGFBR2	0.433918	0.664348	0.997685	1.05404	0.703704	1.3267	0.184607	0.466202	0.0748214	0.0824251	0.880311	0.424477	0.731944	0.56443	0.393064	Immuno	TGFB1	ACVR1	TGFB1	ACVR1_TGFBR2	0.433918	0.664348	0.997685	1.06187	0.746479	1.3267	0.184607	0.466202	0.0545198	0.0522814	0.880311	0.424477	0.731944	0.558196	0.39938	Control
B cells	CD4	TGFB1^ACVR1B_TGFBR2	TGFB1	ACVR1B	TGFB1	ACVR1B_TGFBR2	0.433918	0.664348	0.997685	1.05404	0.703704	1.04259	0.297137	0.594517	0.0411772	0.0449591	0.738255	0.480742	0.796101	0.547608	0.374331	Immuno	TGFB1	ACVR1B	TGFB1	ACVR1B_TGFBR2	0.433918	0.664348	0.997685	1.06187	0.746479	1.04259	0.297137	0.594517	0.030887	0.0275665	0.738255	0.480742	0.796101	0.546379	0.387023	Control
B cells	CD4	TGFB1^ACVR1C_TGFBR2	TGFB1	TGFBR2	TGFB1	ACVR1C_TGFBR2	0.433918	0.664348	0.997685	1.05404	0.703704	-3.38909	0.000701254	0.012763	0.552721	0.468665	-1.47759	0.332525	0.505224	0.803379	0.586184	Immuno	TGFB1	TGFBR2	TGFB1	ACVR1C_TGFBR2	0.433918	0.664348	0.997685	1.06187	0.746479	-3.38909	0.000701254	0.012763	0.666314	0.499049	-1.47759	0.332525	0.505224	0.864093	0.622764	Control
B cells	CD4	TGFB1^CXCR4	TGFB1	CXCR4	TGFB1	CXCR4	0.433918	0.664348	0.997685	1.05404	0.703704	-2.473	0.0133986	0.102188	2.1285	0.91485	-1.01954	0.338873	0.549937	1.59127	0.809277	Immuno	TGFB1	CXCR4	TGFB1	CXCR4	0.433918	0.664348	0.997685	1.06187	0.746479	-2.473	0.0133986	0.102188	2.44111	0.939163	-1.01954	0.338873	0.549937	1.75149	0.842821	Control
B cells	CD4	TGFB1^ENG	TGFB1	ENG	TGFB1	ENG	0.433918	0.664348	0.997685	1.05404	0.703704	0.258501	0.79602	0.922271	0.0808486	0.0831063	0.34621	0.730184	0.959978	0.567443	0.393405	Immuno	TGFB1	ENG	TGFB1	ENG	0.433918	0.664348	0.997685	1.06187	0.746479	0.258501	0.79602	0.922271	0.0692473	0.0622624	0.34621	0.730184	0.959978	0.565559	0.404371	Control
B cells	CD4	TGFB1^ITGB1	TGFB1	ITGB1	TGFB1	ITGB1	0.433918	0.664348	0.997685	1.05404	0.703704	-0.902771	0.366648	0.663435	1.12748	0.73842	-0.234426	0.515498	0.83056	1.09076	0.721062	Immuno	TGFB1	ITGB1	TGFB1	ITGB1	0.433918	0.664348	0.997685	1.06187	0.746479	-0.902771	0.366648	0.663435	1.15744	0.706749	-0.234426	0.515498	0.83056	1.10966	0.726614	Control
B cells	CD4	TGFB1^LPP	TGFB1	LPP	TGFB1	LPP	0.433918	0.664348	0.997685	1.05404	0.703704	2.423	0.0153928	0.112174	0.183527	0.183924	1.42846	0.33987	0.55493	0.618783	0.443814	Immuno	TGFB1	LPP	TGFB1	LPP	0.433918	0.664348	0.997685	1.06187	0.746479	2.423	0.0153928	0.112174	0.118678	0.106939	1.42846	0.33987	0.55493	0.590275	0.426709	Control
B cells	CD4	TGFB1^TGFBR1_TGFBR2	TGFB1	TGFBR1	TGFB1	TGFBR1_TGFBR2	0.433918	0.664348	0.997685	1.05404	0.703704	0.94351	0.34542	0.644051	0.129807	0.130109	0.688714	0.504884	0.820868	0.591923	0.416906	Immuno	TGFB1	TGFBR1	TGFB1	TGFBR1_TGFBR2	0.433918	0.664348	0.997685	1.06187	0.746479	0.94351	0.34542	0.644051	0.0999908	0.0869772	0.688714	0.504884	0.820868	0.580931	0.416728	Control
B cells	CD4	TGFB1^TGFBR3	TGFB1	TGFBR3	TGFB1	TGFBR3	0.433918	0.664348	0.997685	1.05404	0.703704	-1.76728	0.0771815	0.288369	0.224661	0.195504	-0.66668	0.370765	0.643027	0.639349	0.449604	Immuno	TGFB1	TGFBR3	TGFB1	TGFBR3	0.433918	0.664348	0.997685	1.06187	0.746479	-1.76728	0.0771815	0.288369	0.303446	0.251426	-0.66668	0.370765	0.643027	0.682659	0.498952	Control
B cells	CD4	TGS1^RXRA	TGS1	RXRA	TGS1	RXRA	0.437854	0.661492	0.997685	0.273884	0.259259	0.212208	0.831945	0.937479	0.05448	0.0599455	0.325031	0.746718	0.967582	0.164182	0.159602	Immuno	TGS1	RXRA	TGS1	RXRA	0.437854	0.661492	0.997685	0.223553	0.204225	0.212208	0.831945	0.937479	0.0534638	0.0480038	0.325031	0.746718	0.967582	0.138508	0.126115	Control
B cells	CD4	TNF^FAS	TNF	FAS	TNF	FAS	0.0376767	0.969945	0.997685	0.55446	0.361111	4.11168	3.92797e-05	0.00144671	0.630924	0.501362	2.07468	0.484992	0.499566	0.592692	0.431237	Immuno	TNF	FAS	TNF	FAS	0.0376767	0.969945	0.997685	0.374518	0.239437	4.11168	3.92797e-05	0.00144671	0.377997	0.307985	2.07468	0.484992	0.499566	0.376258	0.273711	Control
B cells	CD4	TNF^ICOS	TNF	ICOS	TNF	ICOS	0.0376767	0.969945	0.997685	0.55446	0.361111	1.73111	0.0834328	0.303296	0.540361	0.435967	0.884392	0.526689	0.650491	0.54741	0.398539	Immuno	TNF	ICOS	TNF	ICOS	0.0376767	0.969945	0.997685	0.374518	0.239437	1.73111	0.0834328	0.303296	0.422122	0.327471	0.884392	0.526689	0.650491	0.39832	0.283454	Control
B cells	CD4	TNF^NOTCH1	TNF	NOTCH1	TNF	NOTCH1	0.0376767	0.969945	0.997685	0.55446	0.361111	3.39727	0.000680626	0.0125979	0.151108	0.153951	1.71747	0.485313	0.505142	0.352784	0.257531	Immuno	TNF	NOTCH1	TNF	NOTCH1	0.0376767	0.969945	0.997685	0.374518	0.239437	3.39727	0.000680626	0.0125979	0.0782444	0.0703422	1.71747	0.485313	0.505142	0.226381	0.154889	Control
B cells	CD4	TNF^SEMA4C	TNF	SEMA4C	TNF	SEMA4C	0.0376767	0.969945	0.997685	0.55446	0.361111	-3.41816	0.000630457	0.012031	0.0753789	0.0756131	-1.69024	0.485288	0.504858	0.314919	0.218362	Immuno	TNF	SEMA4C	TNF	SEMA4C	0.0376767	0.969945	0.997685	0.374518	0.239437	-3.41816	0.000630457	0.012031	0.111305	0.101236	-1.69024	0.485288	0.504858	0.242912	0.170336	Control
B cells	CD4	TNF^TNFRSF1A	TNF	TNFRSF1A	TNF	TNFRSF1A	0.0376767	0.969945	0.997685	0.55446	0.361111	-2.88882	0.00386687	0.0435027	0.213394	0.206403	-1.42557	0.486906	0.520594	0.383927	0.283757	Immuno	TNF	TNFRSF1A	TNF	TNFRSF1A	0.0376767	0.969945	0.997685	0.374518	0.239437	-2.88882	0.00386687	0.0435027	0.33079	0.270437	-1.42557	0.486906	0.520594	0.352654	0.254937	Control
B cells	CD4	TNF^TNFRSF1B	TNF	TNFRSF1B	TNF	TNFRSF1B	0.0376767	0.969945	0.997685	0.55446	0.361111	2.26511	0.023506	0.14413	0.776876	0.551771	1.15139	0.496726	0.570908	0.665668	0.456441	Immuno	TNF	TNFRSF1B	TNF	TNFRSF1B	0.0376767	0.969945	0.997685	0.374518	0.239437	2.26511	0.023506	0.14413	0.5933	0.43346	1.15139	0.496726	0.570908	0.483909	0.336448	Control
B cells	CD4	TNF^TRADD	TNF	TRADD	TNF	TRADD	0.0376767	0.969945	0.997685	0.55446	0.361111	-0.0697457	0.944396	0.981862	0.676347	0.553134	-0.0160345	0.957171	0.989774	0.615403	0.457122	Immuno	TNF	TRADD	TNF	TRADD	0.0376767	0.969945	0.997685	0.374518	0.239437	-0.0697457	0.944396	0.981862	0.637888	0.477186	-0.0160345	0.957171	0.989774	0.506203	0.358311	Control
B cells	CD4	TNF^TRAF2	TNF	TRAF2	TNF	TRAF2	0.0376767	0.969945	0.997685	0.55446	0.361111	3.68801	0.000226016	0.00548042	0.17753	0.188692	1.86284	0.485086	0.501583	0.365995	0.274902	Immuno	TNF	TRAF2	TNF	TRAF2	0.0376767	0.969945	0.997685	0.374518	0.239437	3.68801	0.000226016	0.00548042	0.0952985	0.0879278	1.86284	0.485086	0.501583	0.234908	0.163682	Control
B cells	CD4	TNF^VSIR	TNF	VSIR	TNF	VSIR	0.0376767	0.969945	0.997685	0.55446	0.361111	-0.209737	0.833873	0.937904	0.34206	0.31812	-0.0860299	0.901909	0.967795	0.44826	0.339616	Immuno	TNF	VSIR	TNF	VSIR	0.0376767	0.969945	0.997685	0.374518	0.239437	-0.209737	0.833873	0.937904	0.342203	0.283745	-0.0860299	0.901909	0.967795	0.358361	0.261591	Control
B cells	CD4	TNFSF10^CCR6	TNFSF10	CCR6	TNFSF10	CCR6	3.38809	0.000703811	0.0540987	0.324485	0.268519	2.11396	0.0345189	0.182151	0.211724	0.16485	2.75102	0.0176113	0.118125	0.268105	0.216684	Immuno	TNFSF10	CCR6	TNFSF10	CCR6	3.38809	0.000703811	0.0540987	0.0617823	0.056338	2.11396	0.0345189	0.182151	0.13102	0.107414	2.75102	0.0176113	0.118125	0.096401	0.0818762	Control
B cells	CD4	TNFSF10^RIPK1	TNFSF10	RIPK1	TNFSF10	RIPK1	3.38809	0.000703811	0.0540987	0.324485	0.268519	0.637375	0.523881	0.777372	0.199573	0.196866	2.01273	0.262292	0.415735	0.262029	0.232693	Immuno	TNFSF10	RIPK1	TNFSF10	RIPK1	3.38809	0.000703811	0.0540987	0.0617823	0.056338	0.637375	0.523881	0.777372	0.172999	0.151141	2.01273	0.262292	0.415735	0.117391	0.103739	Control
B cells	CD4	TNFSF10^TNFRSF10A	TNFSF10	TNFRSF10A	TNFSF10	TNFRSF10A	3.38809	0.000703811	0.0540987	0.324485	0.268519	-2.05171	0.040198	0.199714	0.115598	0.115804	0.668191	0.0204509	0.126906	0.220042	0.192161	Immuno	TNFSF10	TNFRSF10A	TNFSF10	TNFRSF10A	3.38809	0.000703811	0.0540987	0.0617823	0.056338	-2.05171	0.040198	0.199714	0.136754	0.123099	0.668191	0.0204509	0.126906	0.0992681	0.0897184	Control
B cells	CD4	TNFSF10^TNFRSF10B	TNFSF10	TNFRSF10B	TNFSF10	TNFRSF10B	3.38809	0.000703811	0.0540987	0.324485	0.268519	-1.99491	0.0460522	0.213825	0.0768461	0.0742507	0.696588	0.023378	0.133962	0.200666	0.171385	Immuno	TNFSF10	TNFRSF10B	TNFSF10	TNFRSF10B	3.38809	0.000703811	0.0540987	0.0617823	0.056338	-1.99491	0.0460522	0.213825	0.0976831	0.0855513	0.696588	0.023378	0.133962	0.0797327	0.0709447	Control
B cells	CD4	TNFSF10^TNFRSF10D	TNFSF10	TNFRSF10D	TNFSF10	TNFRSF10D	3.38809	0.000703811	0.0540987	0.324485	0.268519	-2.1055	0.0352481	0.184659	0.0148761	0.0143052	0.641297	0.017976	0.119379	0.169681	0.141412	Immuno	TNFSF10	TNFRSF10D	TNFSF10	TNFRSF10D	3.38809	0.000703811	0.0540987	0.0617823	0.056338	-2.1055	0.0352481	0.184659	0.0238452	0.0218631	0.641297	0.017976	0.119379	0.0428138	0.0391006	Control
B cells	CD4	TNFSF12^TNFRSF12A	TNFSF12	TNFRSF12A	TNFSF12	TNFRSF12A	-0.932994	0.350823	0.997685	0.233496	0.222222	2.02958	0.0423988	0.205038	0.0600988	0.0613079	0.548295	0.196611	0.601362	0.146798	0.141765	Immuno	TNFSF12	TNFRSF12A	TNFSF12	TNFRSF12A	-0.932994	0.350823	0.997685	0.249397	0.21831	2.02958	0.0423988	0.205038	0.031409	0.0285171	0.548295	0.196611	0.601362	0.140403	0.123413	Control
B cells	CD4	TNFSF12^TNFRSF25	TNFSF12	TNFRSF25	TNFSF12	TNFRSF25	-0.932994	0.350823	0.997685	0.233496	0.222222	0.800882	0.4232	0.709214	0.689492	0.558583	-0.0660559	0.387011	0.85345	0.461494	0.390403	Immuno	TNFSF12	TNFRSF25	TNFSF12	TNFRSF25	-0.932994	0.350823	0.997685	0.249397	0.21831	0.800882	0.4232	0.709214	0.534278	0.406844	-0.0660559	0.387011	0.85345	0.391838	0.312577	Control
B cells	CD4	TNFSF9^ADGRG5	TNFSF9	ADGRG5	TNFSF9	ADGRG5	-1.45635	0.145295	0.997685	0.0861319	0.0740741	-0.781244	0.434659	0.718715	0.0186615	0.0197548	-1.1188	0.289977	0.8582	0.0523967	0.0469144	Immuno	TNFSF9	ADGRG5	TNFSF9	ADGRG5	-1.45635	0.145295	0.997685	0.162212	0.112676	-0.781244	0.434659	0.718715	0.0268895	0.0223384	-1.1188	0.289977	0.8582	0.0945508	0.0675072	Control
B cells	CD4	TNFSF9^HLA-DPA1	TNFSF9	HLA-DPA1	TNFSF9	HLA-DPA1	-1.45635	0.145295	0.997685	0.0861319	0.0740741	-0.014753	0.988229	0.996274	0.737569	0.536785	-0.735553	0.566762	0.99698	0.41185	0.305429	Immuno	TNFSF9	HLA-DPA1	TNFSF9	HLA-DPA1	-1.45635	0.145295	0.997685	0.162212	0.112676	-0.014753	0.988229	0.996274	0.715584	0.495247	-0.735553	0.566762	0.99698	0.438898	0.303962	Control
B cells	CD4	TNFSF9^TNFRSF9	TNFSF9	TNFRSF9	TNFSF9	TNFRSF9	-1.45635	0.145295	0.997685	0.0861319	0.0740741	4.18753	2.82011e-05	0.00111344	0.18692	0.124659	1.36559	0.0726617	0.499399	0.136526	0.0993667	Immuno	TNFSF9	TNFRSF9	TNFSF9	TNFRSF9	-1.45635	0.145295	0.997685	0.162212	0.112676	4.18753	2.82011e-05	0.00111344	0.042699	0.0337452	1.36559	0.0726617	0.499399	0.102456	0.0732107	Control
B cells	CD4	TNFSF9^TRAF2	TNFSF9	TRAF2	TNFSF9	TRAF2	-1.45635	0.145295	0.997685	0.0861319	0.0740741	3.68801	0.000226016	0.00548042	0.17753	0.188692	1.11583	0.0727606	0.501583	0.131831	0.131383	Immuno	TNFSF9	TRAF2	TNFSF9	TRAF2	-1.45635	0.145295	0.997685	0.162212	0.112676	3.68801	0.000226016	0.00548042	0.0952985	0.0879278	1.11583	0.0727606	0.501583	0.128755	0.100302	Control
B cells	CD4	VEGFB^ADRB2	VEGFB	ADRB2	VEGFB	ADRB2	-0.998434	0.318069	0.997685	0.769766	0.601852	-1.26304	0.206573	0.492685	0.101815	0.0885559	-1.13074	0.262321	0.745185	0.43579	0.345204	Immuno	VEGFB	ADRB2	VEGFB	ADRB2	-0.998434	0.318069	0.997685	0.844842	0.626761	-1.26304	0.206573	0.492685	0.182393	0.138308	-1.13074	0.262321	0.745185	0.513617	0.382534	Control
B cells	CD4	VIM^CD44	VIM	CD44	VIM	CD44	1.33589	0.181584	0.997685	1.90076	0.87037	-2.82586	0.00471542	0.0502517	1.49751	0.885559	-0.744982	0.0931498	0.523969	1.69914	0.877964	Immuno	VIM	CD44	VIM	CD44	1.33589	0.181584	0.997685	1.66693	0.78169	-2.82586	0.00471542	0.0502517	1.64898	0.89924	-0.744982	0.0931498	0.523969	1.65796	0.840465	Control
B cells	CD4	YBX1^NOTCH1	YBX1	NOTCH1	YBX1	NOTCH1	-0.552045	0.580917	0.997685	1.82194	0.944444	3.39727	0.000680626	0.0125979	0.151108	0.153951	1.42261	0.290799	0.505142	0.986522	0.549198	Immuno	YBX1	NOTCH1	YBX1	NOTCH1	-0.552045	0.580917	0.997685	1.85881	0.950704	3.39727	0.000680626	0.0125979	0.0782444	0.0703422	1.42261	0.290799	0.505142	0.968529	0.510523	Control
B cells	CD8	ACTR2^ADRB2	ACTR2	ADRB2	ACTR2	ADRB2	0.399734	0.689353	0.997685	1.0524	0.722222	-1.29894	0.193964	0.52578	0.179824	0.157247	-0.449604	0.441658	0.761733	0.616111	0.439734	Immuno	ACTR2	ADRB2	ACTR2	ADRB2	0.399734	0.689353	0.997685	1.05776	0.739437	-1.29894	0.193964	0.52578	0.22939	0.178228	-0.449604	0.441658	0.761733	0.643573	0.458832	Control
B cells	CD8	ACTR2^LDLR	ACTR2	LDLR	ACTR2	LDLR	0.399734	0.689353	0.997685	1.0524	0.722222	2.65734	0.00787592	0.100963	0.10968	0.108423	1.52854	0.348614	0.549324	0.581039	0.415323	Immuno	ACTR2	LDLR	ACTR2	LDLR	0.399734	0.689353	0.997685	1.05776	0.739437	2.65734	0.00787592	0.100963	0.0535961	0.046571	1.52854	0.348614	0.549324	0.555677	0.393004	Control
B cells	CD8	ADA^DPP4	ADA	DPP4	ADA	DPP4	-0.618363	0.536336		0.125835	0.12037	0.320782	0.748376	0.911518	0.0550928	0.0505828	-0.148791	0.642356	0.911518	0.0904638	0.0854766	Immuno	ADA	DPP4	ADA	DPP4	-0.618363	0.536336		0.126103	0.112676	0.320782	0.748376	0.911518	0.0489503	0.0400865	-0.148791	0.642356	0.911518	0.0875267	0.0763813	Control
B cells	CD8	ADAM10^CADM1	ADAM10	CADM1	ADAM10	CADM1	0.295195	0.767845	0.997685	0.290615	0.259259	0.911314	0.36213	0.694386	0.250605	0.199472	0.603255	0.564987	0.846036	0.27061	0.229366	Immuno	ADAM10	CADM1	ADAM10	CADM1	0.295195	0.767845	0.997685	0.258906	0.239437	0.911314	0.36213	0.694386	0.211469	0.161721	0.603255	0.564987	0.846036	0.235187	0.200579	Control
B cells	CD8	ADAM10^CD44	ADAM10	CD44	ADAM10	CD44	0.295195	0.767845	0.997685	0.290615	0.259259	-0.827304	0.408065	0.730837	1.43359	0.846932	-0.266055	0.587955	0.864261	0.862101	0.553096	Immuno	ADAM10	CD44	ADAM10	CD44	0.295195	0.767845	0.997685	0.258906	0.239437	-0.827304	0.408065	0.730837	1.47065	0.823344	-0.266055	0.587955	0.864261	0.864779	0.531391	Control
B cells	CD8	ADAM10^IL6R	ADAM10	IL6R	ADAM10	IL6R	0.295195	0.767845	0.997685	0.290615	0.259259	1.14257	0.253217	0.591054	0.0112495	0.0109963	0.718882	0.510531	0.794369	0.150932	0.135128	Immuno
B cells	CD8	ADAM10^NOTCH1	ADAM10	NOTCH1	ADAM10	NOTCH1	0.295195	0.767845	0.997685	0.290615	0.259259	4.35851	1.30951e-05	0.00124094	0.148777	0.143171	2.32685	0.383929	0.499463	0.219696	0.201215	Immuno	ADAM10	NOTCH1	ADAM10	NOTCH1	0.295195	0.767845	0.997685	0.258906	0.239437	4.35851	1.30951e-05	0.00124094	0.0779039	0.0685793	2.32685	0.383929	0.499463	0.168405	0.154008	Control
B cells	CD8	ADAM10^NOTCH2	ADAM10	NOTCH2	ADAM10	NOTCH2	0.295195	0.767845	0.997685	0.290615	0.259259	0.152694	0.878639	0.963587	0.107741	0.107983	0.223945	0.823242	0.980636	0.199178	0.183621	Immuno	ADAM10	NOTCH2	ADAM10	NOTCH2	0.295195	0.767845	0.997685	0.258906	0.239437	0.152694	0.878639	0.963587	0.097614	0.086461	0.223945	0.823242	0.980636	0.17826	0.162949	Control
B cells	CD8	ADAM10^TSPAN14	ADAM10	TSPAN14	ADAM10	TSPAN14	0.295195	0.767845	0.997685	0.290615	0.259259	-0.589614	0.555449	0.827136	0.446899	0.386629	-0.14721	0.661647	0.912411	0.368757	0.322944	Immuno	ADAM10	TSPAN14	ADAM10	TSPAN14	0.295195	0.767845	0.997685	0.258906	0.239437	-0.589614	0.555449	0.827136	0.453211	0.358617	-0.14721	0.661647	0.912411	0.356059	0.299027	Control
B cells	CD8	ADAM10^TSPAN17	ADAM10	TSPAN17	ADAM10	TSPAN17	0.295195	0.767845	0.997685	0.290615	0.259259	4.03824	5.38529e-05	0.00335813	0.245896	0.23444	2.16672	0.383949	0.500522	0.268255	0.24685	Immuno	ADAM10	TSPAN17	ADAM10	TSPAN17	0.295195	0.767845	0.997685	0.258906	0.239437	4.03824	5.38529e-05	0.00335813	0.145429	0.127137	2.16672	0.383949	0.500522	0.202168	0.183287	Control
B cells	CD8	ADAM10^TSPAN5	ADAM10	TSPAN5	ADAM10	TSPAN5	0.295195	0.767845	0.997685	0.290615	0.259259	1.66942	0.0950341	0.387051	0.187655	0.180779	0.982308	0.43144	0.692368	0.239135	0.220019	Immuno	ADAM10	TSPAN5	ADAM10	TSPAN5	0.295195	0.767845	0.997685	0.258906	0.239437	1.66942	0.0950341	0.387051	0.146876	0.12694	0.982308	0.43144	0.692368	0.202891	0.183189	Control
B cells	CD8	ADAM17^IL6R	ADAM17	IL6R	ADAM17	IL6R	0.177672	0.85898	0.997685	0.3723	0.314815	1.14257	0.253217	0.591054	0.0112495	0.0109963	0.660121	0.556099	0.794369	0.191775	0.162906	Immuno
B cells	CD8	ADAM17^ITGA5	ADAM17	ITGA5	ADAM17	ITGA5	0.177672	0.85898	0.997685	0.3723	0.314815	-1.29616	0.194922	0.527094	0.167858	0.144491	-0.559242	0.526951	0.76239	0.270079	0.229653	Immuno	ADAM17	ITGA5	ADAM17	ITGA5	0.177672	0.85898	0.997685	0.306858	0.28169	-1.29616	0.194922	0.527094	0.216616	0.169778	-0.559242	0.526951	0.76239	0.261737	0.225734	Control
B cells	CD8	ADAM17^ITGB1	ADAM17	ITGB1	ADAM17	ITGB1	0.177672	0.85898	0.997685	0.3723	0.314815	-1.94916	0.0512765	0.28241	0.965742	0.6457	-0.885743	0.455128	0.640048	0.669021	0.480258	Immuno	ADAM17	ITGB1	ADAM17	ITGB1	0.177672	0.85898	0.997685	0.306858	0.28169	-1.94916	0.0512765	0.28241	1.05879	0.642169	-0.885743	0.455128	0.640048	0.682824	0.46193	Control
B cells	CD8	ADAM17^NOTCH1	ADAM17	NOTCH1	ADAM17	NOTCH1	0.177672	0.85898	0.997685	0.3723	0.314815	4.35851	1.30951e-05	0.00124094	0.148777	0.143171	2.26809	0.429497	0.499463	0.260539	0.228993	Immuno	ADAM17	NOTCH1	ADAM17	NOTCH1	0.177672	0.85898	0.997685	0.306858	0.28169	4.35851	1.30951e-05	0.00124094	0.0779039	0.0685793	2.26809	0.429497	0.499463	0.192381	0.175135	Control
B cells	CD8	ADAM17^RHBDF2	ADAM17	RHBDF2	ADAM17	RHBDF2	0.177672	0.85898	0.997685	0.3723	0.314815	0.158681	0.87392	0.961528	0.220388	0.199032	0.168177	0.86645	0.979607	0.296344	0.256924	Immuno	ADAM17	RHBDF2	ADAM17	RHBDF2	0.177672	0.85898	0.997685	0.306858	0.28169	0.158681	0.87392	0.961528	0.204899	0.172922	0.168177	0.86645	0.979607	0.255879	0.227306	Control
B cells	CD8	ADAM28^ITGA4	ADAM28	ITGA4	ADAM28	ITGA4	-0.0528528	0.957849	0.997685	0.912215	0.62037	1.24594	0.212787	0.547117	0.781432	0.564108	0.596542	0.585318	0.772401	0.846823	0.592239	Immuno	ADAM28	ITGA4	ADAM28	ITGA4	-0.0528528	0.957849	0.997685	0.881065	0.605634	1.24594	0.212787	0.547117	0.689091	0.487915	0.596542	0.585318	0.772401	0.785078	0.546774	Control
B cells	CD8	AFDN^EPHB6	AFDN	EPHB6	AFDN	EPHB6	1.05256	0.292542	0.997685	0.246457	0.231481	-1.75378	0.0794676	0.355669	0.0569539	0.0536618	-0.350611	0.186005	0.676677	0.151705	0.142572	Immuno	AFDN	EPHB6	AFDN	EPHB6	1.05256	0.292542	0.997685	0.15384	0.15493	-1.75378	0.0794676	0.355669	0.0738537	0.0618982	-0.350611	0.186005	0.676677	0.113847	0.108414	Control
B cells	CD8	AIMP1^NTRK1	AIMP1	NTRK1	AIMP1	NTRK1	-0.939127	0.347666	0.997685	0.328663	0.296296	1.57719	0.114752	0.418987	0.0103198	0.0109963	0.319031	0.231209	0.708336	0.169491	0.153646	Immuno
B cells	CD8	ALCAM^CD6	ALCAM	CD6	ALCAM	CD6	-0.900111	0.368061		0.108629	0.111111	0.91986	0.357646	0.692182	0.889117	0.601935	0.00987423	0.362854	0.692182	0.498873	0.356523	Immuno	ALCAM	CD6	ALCAM	CD6	-0.900111	0.368061		0.158327	0.15493	0.91986	0.357646	0.692182	0.771487	0.520731	0.00987423	0.362854	0.692182	0.464907	0.33783	Control
B cells	CD8	APP^AGER	APP	AGER	APP	AGER	-0.086483	0.931082	0.997685	0.317328	0.268519	-0.479798	0.631371	0.866623	0.0289859	0.0270508	-0.283141	0.781227	0.932154	0.173157	0.147785	Immuno	APP	AGER	APP	AGER	-0.086483	0.931082	0.997685	0.247911	0.21831	-0.479798	0.631371	0.866623	0.0269237	0.0235803	-0.283141	0.781227	0.932154	0.137417	0.120945	Control
B cells	CD8	APP^CD74	APP	CD74	APP	CD74	-0.086483	0.931082	0.997685	0.317328	0.268519	0.201161	0.840573	0.95082	2.76367	0.964592	0.0573388	0.885828	0.974253	1.5405	0.616555	Immuno	APP	CD74	APP	CD74	-0.086483	0.931082	0.997685	0.247911	0.21831	0.201161	0.840573	0.95082	2.55815	0.919434	0.0573388	0.885828	0.974253	1.40303	0.568872	Control
B cells	CD8	APP^GPC1	APP	GPC1	APP	GPC1	-0.086483	0.931082	0.997685	0.317328	0.268519	0.701828	0.482787	0.779597	0.0129959	0.0131955	0.307672	0.706934	0.888641	0.165162	0.140857	Immuno
B cells	CD8	APP^LRP10	APP	LRP10	APP	LRP10	-0.086483	0.931082	0.997685	0.317328	0.268519	1.7178	0.0858326	0.368374	0.661534	0.535298	0.81566	0.508458	0.68303	0.489431	0.401908	Immuno	APP	LRP10	APP	LRP10	-0.086483	0.931082	0.997685	0.247911	0.21831	1.7178	0.0858326	0.368374	0.594229	0.458047	0.81566	0.508458	0.68303	0.42107	0.338178	Control
B cells	CD8	APP^NCSTN	APP	NCSTN	APP	NCSTN	-0.086483	0.931082	0.997685	0.317328	0.268519	0.332275	0.739682	0.909261	0.181556	0.1777	0.122896	0.835382	0.953473	0.249442	0.223109	Immuno	APP	NCSTN	APP	NCSTN	-0.086483	0.931082	0.997685	0.247911	0.21831	0.332275	0.739682	0.909261	0.167205	0.144233	0.122896	0.835382	0.953473	0.207558	0.181271	Control
B cells	CD8	APP^NOTCH2	APP	NOTCH2	APP	NOTCH2	-0.086483	0.931082	0.997685	0.317328	0.268519	0.152694	0.878639	0.963587	0.107741	0.107983	0.0331057	0.904861	0.980636	0.212534	0.188251	Immuno	APP	NOTCH2	APP	NOTCH2	-0.086483	0.931082	0.997685	0.247911	0.21831	0.152694	0.878639	0.963587	0.097614	0.086461	0.0331057	0.904861	0.980636	0.172762	0.152385	Control
B cells	CD8	APP^PTGER2	APP	PTGER2	APP	PTGER2	-0.086483	0.931082	0.997685	0.317328	0.268519	5.62184	1.88935e-08	6.52733e-06	0.279068	0.225643	2.76768	0.465541	0.498846	0.298198	0.247081	Immuno	APP	PTGER2	APP	PTGER2	-0.086483	0.931082	0.997685	0.247911	0.21831	5.62184	1.88935e-08	6.52733e-06	0.122224	0.102574	2.76768	0.465541	0.498846	0.185067	0.160442	Control
B cells	CD8	ARF1^PLD2	ARF1	PLD2	ARF1	PLD2	0.409552	0.682134	0.997685	1.06729	0.768519	0.553985	0.579589	0.841672	0.0461155	0.0457444	0.481769	0.630862	0.919679	0.556702	0.407131	Immuno	ARF1	PLD2	ARF1	PLD2	0.409552	0.682134	0.997685	0.933243	0.669014	0.553985	0.579589	0.841672	0.0377363	0.0336019	0.481769	0.630862	0.919679	0.48549	0.351308	Control
B cells	CD8	ARF6^SMAP1	ARF6	SMAP1	ARF6	SMAP1	0.717675	0.472958	0.997685	1.26159	0.787037	0.908527	0.3636	0.694968	0.432002	0.376512	0.813101	0.418279	0.846327	0.846794	0.581775	Immuno	ARF6	SMAP1	ARF6	SMAP1	0.717675	0.472958	0.997685	1.17599	0.767606	0.908527	0.3636	0.694968	0.397049	0.318334	0.813101	0.418279	0.846327	0.786521	0.54297	Control
B cells	CD8	ARPC5^ADRB2	ARPC5	ADRB2	ARPC5	ADRB2	0.339419	0.734294	0.997685	0.933291	0.694444	-1.29894	0.193964	0.52578	0.179824	0.157247	-0.479761	0.464129	0.761733	0.556558	0.425845	Immuno	ARPC5	ADRB2	ARPC5	ADRB2	0.339419	0.734294	0.997685	0.818556	0.605634	-1.29894	0.193964	0.52578	0.22939	0.178228	-0.479761	0.464129	0.761733	0.523973	0.391931	Control
B cells	CD8	ARPC5^LDLR	ARPC5	LDLR	ARPC5	LDLR	0.339419	0.734294	0.997685	0.933291	0.694444	2.65734	0.00787592	0.100963	0.10968	0.108423	1.49838	0.371085	0.549324	0.521486	0.401434	Immuno	ARPC5	LDLR	ARPC5	LDLR	0.339419	0.734294	0.997685	0.818556	0.605634	2.65734	0.00787592	0.100963	0.0535961	0.046571	1.49838	0.371085	0.549324	0.436076	0.326102	Control
B cells	CD8	B2M^KIR2DL1	B2M	KIR2DL1	B2M	KIR2DL1	3.55943	0.000371666	0.0371387	4.90026	1	0.0159129	0.987304	0.994884	0.0403149	0.0318892	1.78767	0.493838	0.516011	2.47029	0.515945	Immuno	B2M	KIR2DL1	B2M	KIR2DL1	3.55943	0.000371666	0.0371387	4.42578	1	0.0159129	0.987304	0.994884	0.0421699	0.0308509	1.78767	0.493838	0.516011	2.23397	0.515425	Control
B cells	CD8	B2M^KIR2DL3	B2M	KIR2DL3	B2M	KIR2DL3	3.55943	0.000371666	0.0371387	4.90026	1	0.295518	0.767599	0.9193	0.0941481	0.0659776	1.92747	0.383985	0.478219	2.49721	0.532989	Immuno	B2M	KIR2DL3	B2M	KIR2DL3	3.55943	0.000371666	0.0371387	4.42578	1	0.295518	0.767599	0.9193	0.0870728	0.0554136	1.92747	0.383985	0.478219	2.25643	0.527707	Control
B cells	CD8	B2M^KIR3DL1	B2M	KIR3DL1	B2M	KIR3DL1	3.55943	0.000371666	0.0371387	4.90026	1	-0.00801746	0.993603	0.997109	0.0920868	0.0565208	1.7757	0.496987	0.517124	2.49618	0.52826	Immuno	B2M	KIR3DL1	B2M	KIR3DL1	3.55943	0.000371666	0.0371387	4.42578	1	-0.00801746	0.993603	0.997109	0.0895953	0.0558066	1.7757	0.496987	0.517124	2.25769	0.527903	Control
B cells	CD8	B2M^KLRC1	B2M	KLRC1	B2M	KLRC1	3.55943	0.000371666	0.0371387	4.90026	1	-0.373467	0.708801	0.898907	0.09152	0.0569606	1.59298	0.354586	0.468023	2.49589	0.52848	Immuno	B2M	KLRC1	B2M	KLRC1	3.55943	0.000371666	0.0371387	4.42578	1	-0.373467	0.708801	0.898907	0.113376	0.0636667	1.59298	0.354586	0.468023	2.26958	0.531833	Control
B cells	CD8	B2M^KLRC2	B2M	KLRC2	B2M	KLRC2	3.55943	0.000371666	0.0371387	4.90026	1	-0.93531	0.349629	0.684526	0.2665	0.158786	1.31206	0.175	0.360832	2.58338	0.579393	Immuno	B2M	KLRC2	B2M	KLRC2	3.55943	0.000371666	0.0371387	4.42578	1	-0.93531	0.349629	0.684526	0.354531	0.19886	1.31206	0.175	0.360832	2.39015	0.59943	Control
B cells	CD8	B2M^KLRD1	B2M	KLRD1	B2M	KLRD1	3.55943	0.000371666	0.0371387	4.90026	1	2.35695	0.0184259	0.160989	0.780537	0.434572	2.95819	0.00939877	0.0990639	2.8404	0.717286	Immuno	B2M	KLRD1	B2M	KLRD1	3.55943	0.000371666	0.0371387	4.42578	1	2.35695	0.0184259	0.160989	0.615942	0.353901	2.95819	0.00939877	0.0990639	2.52086	0.67695	Control
B cells	CD8	BAG6^NCR3	BAG6	NCR3	BAG6	NCR3	0.118065	0.906016	0.997685	0.384351	0.342593	2.13624	0.0326595	0.223703	0.121188	0.106444	1.12715	0.469338	0.610694	0.252769	0.224518	Immuno	BAG6	NCR3	BAG6	NCR3	0.118065	0.906016	0.997685	0.397171	0.352113	2.13624	0.0326595	0.223703	0.0800517	0.0646492	1.12715	0.469338	0.610694	0.238611	0.208381	Control
B cells	CD8	BSG^SLC16A1	BSG	SLC16A1	BSG	SLC16A1	0.107972	0.914018	0.997685	0.533671	0.453704	2.11239	0.0346534	0.231288	0.0461834	0.0486035	1.11018	0.474336	0.614487	0.289927	0.251154	Immuno	BSG	SLC16A1	BSG	SLC16A1	0.107972	0.914018	0.997685	0.527971	0.457746	2.11239	0.0346534	0.231288	0.033642	0.0294753	1.11018	0.474336	0.614487	0.280807	0.243611	Control
B cells	CD8	BSG^SLC16A7	BSG	SLC16A7	BSG	SLC16A7	0.107972	0.914018	0.997685	0.533671	0.453704	-2.11018	0.0348428	0.231292	0.165098	0.156807	-1.0011	0.47443	0.614489	0.349384	0.305255	Immuno	BSG	SLC16A7	BSG	SLC16A7	0.107972	0.914018	0.997685	0.527971	0.457746	-2.11018	0.0348428	0.231292	0.203109	0.171153	-1.0011	0.47443	0.614489	0.36554	0.31445	Control
B cells	CD8	CALM1^FAS	CALM1	FAS	CALM1	FAS	0.87785	0.380025	0.997685	1.30322	0.824074	3.33141	0.000864079	0.0241833	0.420087	0.355839	2.10463	0.190445	0.510934	0.861653	0.589957	Immuno	CALM1	FAS	CALM1	FAS	0.87785	0.380025	0.997685	1.20678	0.795775	3.33141	0.000864079	0.0241833	0.299052	0.244252	2.10463	0.190445	0.510934	0.752917	0.520013	Control
B cells	CD8	CALM1^KCNN4	CALM1	KCNN4	CALM1	KCNN4	0.87785	0.380025	0.997685	1.30322	0.824074	3.07794	0.00208438	0.0425657	0.0736277	0.0743347	1.97789	0.191055	0.520126	0.688423	0.449204	Immuno	CALM1	KCNN4	CALM1	KCNN4	0.87785	0.380025	0.997685	1.20678	0.795775	3.07794	0.00208438	0.0425657	0.033377	0.0312439	1.97789	0.191055	0.520126	0.62008	0.413509	Control
B cells	CD8	CALM1^KCNQ5	CALM1	KCNQ5	CALM1	KCNQ5	0.87785	0.380025	0.997685	1.30322	0.824074	0.325718	0.744638	0.910466	0.0117843	0.0123158	0.601784	0.562332	0.954076	0.657501	0.418195	Immuno
B cells	CD8	CALM1^PDE1B	CALM1	PDE1B	CALM1	PDE1B	0.87785	0.380025	0.997685	1.30322	0.824074	-0.125999	0.899732	0.968194	0.013075	0.0127557	0.375925	0.639879	0.98294	0.658147	0.418415	Immuno
B cells	CD8	CALM1^PTPRA	CALM1	PTPRA	CALM1	PTPRA	0.87785	0.380025	0.997685	1.30322	0.824074	0.357117	0.721004	0.902481	0.576273	0.473059	0.617483	0.550515	0.950083	0.939746	0.648567	Immuno	CALM1	PTPRA	CALM1	PTPRA	0.87785	0.380025	0.997685	1.20678	0.795775	0.357117	0.721004	0.902481	0.526265	0.40617	0.617483	0.550515	0.950083	0.866524	0.600972	Control
B cells	CD8	CALM1^TRPC3	CALM1	TRPC3	CALM1	TRPC3	0.87785	0.380025	0.997685	1.30322	0.824074	0.229059	0.818823	0.941194	0.0233297	0.0202331	0.553454	0.599424	0.96944	0.663274	0.422154	Immuno	CALM1	TRPC3	CALM1	TRPC3	0.87785	0.380025	0.997685	1.20678	0.795775	0.229059	0.818823	0.941194	0.0160111	0.0131657	0.553454	0.599424	0.96944	0.611397	0.40447	Control
B cells	CD8	CALM3^ESR1	CALM3	ESR1	CALM3	ESR1	0.275255	0.78312	0.997685	0.468335	0.416667	-1.02675	0.30454	0.644364	0.0109455	0.0109963	-0.375745	0.54383	0.821025	0.23964	0.213831	Immuno	CALM3	ESR1	CALM3	ESR1	0.275255	0.78312	0.997685	0.404066	0.338028	-1.02675	0.30454	0.644364	0.0141913	0.0131657	-0.375745	0.54383	0.821025	0.209128	0.175597	Control
B cells	CD8	CALM3^KCNQ5	CALM3	KCNQ5	CALM3	KCNQ5	0.275255	0.78312	0.997685	0.468335	0.416667	0.325718	0.744638	0.910466	0.0117843	0.0123158	0.300486	0.763879	0.954076	0.24006	0.214491	Immuno
B cells	CD8	CALM3^PDE1B	CALM3	PDE1B	CALM3	PDE1B	0.275255	0.78312	0.997685	0.468335	0.416667	-0.125999	0.899732	0.968194	0.013075	0.0127557	0.0746279	0.841426	0.98294	0.240705	0.214711	Immuno
B cells	CD8	CALR^ITGA3	CALR	ITGA3	CALR	ITGA3	0.541484	0.588174	0.997685	1.06514	0.675926	-0.334464	0.738029	0.909215	0.0259412	0.026391	0.10351	0.663102	0.95345	0.545541	0.351158	Immuno	CALR	ITGA3	CALR	ITGA3	0.541484	0.588174	0.997685	1.00835	0.640845	-0.334464	0.738029	0.909215	0.0275632	0.0245628	0.10351	0.663102	0.95345	0.517956	0.332704	Control
B cells	CD8	CALR^ITGAV	CALR	ITGAV	CALR	ITGAV	0.541484	0.588174	0.997685	1.06514	0.675926	-0.120447	0.904129	0.969036	0.0630984	0.0626787	0.210518	0.746152	0.983361	0.56412	0.369302	Immuno	CALR	ITGAV	CALR	ITGAV	0.541484	0.588174	0.997685	1.00835	0.640845	-0.120447	0.904129	0.969036	0.0588348	0.0532521	0.210518	0.746152	0.983361	0.533592	0.347049	Control
B cells	CD8	CALR^TSHR	CALR	TSHR	CALR	TSHR	0.541484	0.588174	0.997685	1.06514	0.675926	-1.69939	0.0892458	0.375665	0.0241213	0.0244117	-0.578953	0.33871	0.686675	0.544631	0.350169	Immuno	CALR	TSHR	CALR	TSHR	0.541484	0.588174	0.997685	1.00835	0.640845	-1.69939	0.0892458	0.375665	0.0337068	0.0300648	-0.578953	0.33871	0.686675	0.521028	0.335455	Control
B cells	CD8	CCL5^CCR1	CCL5	CCR1	CCL5	CCR1	-1.00431	0.315232	0.997685	0.10054	0.0740741	2.15709	0.0309985	0.217095	0.0440323	0.0448647	0.576394	0.173115	0.60739	0.0722861	0.0594694	Immuno	CCL5	CCR1	CCL5	CCR1	-1.00431	0.315232	0.997685	0.186628	0.119718	2.15709	0.0309985	0.217095	0.0249975	0.0222048	0.576394	0.173115	0.60739	0.105813	0.0709615	Control
B cells	CD8	CCL5^CCR4	CCL5	CCR4	CCL5	CCR4	-1.00431	0.315232	0.997685	0.10054	0.0740741	-1.27514	0.202261	0.535559	0.0790616	0.0657576	-1.13972	0.258746	0.766622	0.0898007	0.0699159	Immuno	CCL5	CCR4	CCL5	CCR4	-1.00431	0.315232	0.997685	0.186628	0.119718	-1.27514	0.202261	0.535559	0.108207	0.0819414	-1.13972	0.258746	0.766622	0.147418	0.10083	Control
B cells	CD8	CCL5^CCR5	CCL5	CCR5	CCL5	CCR5	-1.00431	0.315232	0.997685	0.10054	0.0740741	-0.937455	0.348524	0.684145	0.386958	0.321751	-0.97088	0.331878	0.840915	0.243749	0.197912	Immuno	CCL5	CCR5	CCL5	CCR5	-1.00431	0.315232	0.997685	0.186628	0.119718	-0.937455	0.348524	0.684145	0.402638	0.303399	-0.97088	0.331878	0.840915	0.294633	0.211559	Control
B cells	CD8	CCL5^CCRL2	CCL5	CCRL2	CCL5	CCRL2	-1.00431	0.315232	0.997685	0.10054	0.0740741	1.1283	0.259194	0.598504	0.0681065	0.0661975	0.0619964	0.287213	0.798095	0.0843232	0.0701358	Immuno	CCL5	CCRL2	CCL5	CCRL2	-1.00431	0.315232	0.997685	0.186628	0.119718	1.1283	0.259194	0.598504	0.0535383	0.045785	0.0619964	0.287213	0.798095	0.120083	0.0827517	Control
B cells	CD8	CCL5^CXCR3	CCL5	CXCR3	CCL5	CXCR3	-1.00431	0.315232	0.997685	0.10054	0.0740741	-1.24249	0.214056	0.548469	1.40296	0.791951	-1.1234	0.264644	0.773077	0.751749	0.433012	Immuno	CCL5	CXCR3	CCL5	CXCR3	-1.00431	0.315232	0.997685	0.186628	0.119718	-1.24249	0.214056	0.548469	1.51875	0.790136	-1.1234	0.264644	0.773077	0.85269	0.454927	Control
B cells	CD8	CCL5^DPP4	CCL5	DPP4	CCL5	DPP4	-1.00431	0.315232	0.997685	0.10054	0.0740741	0.320782	0.748376	0.911518	0.0550928	0.0505828	-0.341762	0.531804	0.954601	0.0778163	0.0623284	Immuno	CCL5	DPP4	CCL5	DPP4	-1.00431	0.315232	0.997685	0.186628	0.119718	0.320782	0.748376	0.911518	0.0489503	0.0400865	-0.341762	0.531804	0.954601	0.117789	0.0799024	Control
B cells	CD8	CCL5^SDC4	CCL5	SDC4	CCL5	SDC4	-1.00431	0.315232	0.997685	0.10054	0.0740741	3.77938	0.000157218	0.0070753	0.0432124	0.0464042	1.38754	0.157694	0.50238	0.0718761	0.0602391	Immuno	CCL5	SDC4	CCL5	SDC4	-1.00431	0.315232	0.997685	0.186628	0.119718	3.77938	0.000157218	0.0070753	0.0150835	0.0141482	1.38754	0.157694	0.50238	0.100856	0.0669332	Control
B cells	CD8	CD22^PTPRC	CD22	PTPRC	CD22	PTPRC	-1.4707	0.141373	0.997685	0.278666	0.25	-3.15331	0.0016143	0.0365189	2.486	0.989004	-2.312	0.0714938	0.517102	1.38233	0.619502	Immuno	CD22	PTPRC	CD22	PTPRC	-1.4707	0.141373	0.997685	0.429964	0.330986	-3.15331	0.0016143	0.0365189	2.6652	0.989192	-2.312	0.0714938	0.517102	1.54758	0.660089	Control
B cells	CD8	CD47^SIRPG	CD47	SIRPG	CD47	SIRPG	1.17465	0.240134	0.997685	1.13309	0.777778	-0.952478	0.340855	0.677935	0.192758	0.162745	0.111087	0.290495	0.83781	0.662925	0.470261	Immuno	CD47	SIRPG	CD47	SIRPG	1.17465	0.240134	0.997685	0.854831	0.633803	-0.952478	0.340855	0.677935	0.220798	0.168402	0.111087	0.290495	0.83781	0.537815	0.401103	Control
B cells	CD8	CD48^CD2	CD48	CD2	CD48	CD2	1.47472	0.140289	0.997685	1.17108	0.787037	0.856824	0.391542	0.717559	2.13232	0.943039	1.16577	0.265915	0.857622	1.6517	0.865038	Immuno	CD48	CD2	CD48	CD2	1.47472	0.140289	0.997685	0.969158	0.676056	0.856824	0.391542	0.717559	2.04093	0.909412	1.16577	0.265915	0.857622	1.50504	0.792734	Control
B cells	CD8	CD48^CD244	CD48	CD244	CD48	CD244	1.47472	0.140289	0.997685	1.17108	0.787037	0.677629	0.498007	0.792505	0.121744	0.114581	1.07617	0.319148	0.895095	0.646411	0.450809	Immuno	CD48	CD244	CD48	CD244	1.47472	0.140289	0.997685	0.969158	0.676056	0.677629	0.498007	0.792505	0.0999218	0.085282	1.07617	0.319148	0.895095	0.53454	0.380669	Control
B cells	CD8	CD55^ADGRE5	CD55	ADGRE5	CD55	ADGRE5	-1.75226	0.0797299	0.997685	0.618171	0.5	2.43137	0.0150418	0.145365	0.783783	0.568287	0.339558	0.0473859	0.571525	0.700977	0.534143	Immuno	CD55	ADGRE5	CD55	ADGRE5	-1.75226	0.0797299	0.997685	0.77596	0.56338	2.43137	0.0150418	0.145365	0.595878	0.43486	0.339558	0.0473859	0.571525	0.685919	0.49912	Control
B cells	CD8	CD58^CD2	CD58	CD2	CD58	CD2	0.972566	0.330769	0.997685	0.350378	0.314815	0.856824	0.391542	0.717559	2.13232	0.943039	0.914695	0.361156	0.857622	1.24135	0.628927	Immuno	CD58	CD2	CD58	CD2	0.972566	0.330769	0.997685	0.205564	0.190141	0.856824	0.391542	0.717559	2.04093	0.909412	0.914695	0.361156	0.857622	1.12325	0.549777	Control
B cells	CD8	CD59^CD2	CD59	CD2	CD59	CD2	0.730744	0.464936	0.997685	0.318913	0.314815	0.856824	0.391542	0.717559	2.13232	0.943039	0.793784	0.428239	0.857622	1.22561	0.628927	Immuno	CD59	CD2	CD59	CD2	0.730744	0.464936	0.997685	0.22598	0.211268	0.856824	0.391542	0.717559	2.04093	0.909412	0.793784	0.428239	0.857622	1.13345	0.56034	Control
B cells	CD8	CD70^CD27	CD70	CD27	CD70	CD27	0.473555	0.635817	0.997685	0.347778	0.268519	-2.31542	0.0205901	0.172564	0.747285	0.405322	-0.920931	0.328204	0.585125	0.547531	0.33692	Immuno	CD70	CD27	CD70	CD27	0.473555	0.635817	0.997685	0.300783	0.239437	-2.31542	0.0205901	0.172564	1.05095	0.50619	-0.920931	0.328204	0.585125	0.675869	0.372813	Control
B cells	CD8	CD72^CD5	CD72	CD5	CD72	CD5	0.242995	0.808009	0.997685	0.384078	0.324074	-0.364287	0.715644	0.900516	0.496928	0.399164	-0.0606457	0.761827	0.9491	0.440503	0.361619	Immuno	CD72	CD5	CD72	CD5	0.242995	0.808009	0.997685	0.287645	0.21831	-0.364287	0.715644	0.900516	0.493241	0.361761	-0.0606457	0.761827	0.9491	0.390443	0.290035	Control
B cells	CD8	CD86^CD28	CD86	CD28	CD86	CD28	1.33823	0.180823	0.997685	0.275217	0.212963	-1.3704	0.170562	0.498525	0.23877	0.201232	-0.0160874	0.175693	0.748105	0.256994	0.207097	Immuno	CD86	CD28	CD86	CD28	1.33823	0.180823	0.997685	0.199395	0.169014	-1.3704	0.170562	0.498525	0.2651	0.206327	-0.0160874	0.175693	0.748105	0.232248	0.187671	Control
B cells	CD8	CD86^CTLA4	CD86	CTLA4	CD86	CTLA4	1.33823	0.180823	0.997685	0.275217	0.212963	3.8652	0.000110999	0.00563658	0.449008	0.334726	2.60171	0.090467	0.501661	0.362112	0.273845	Immuno	CD86	CTLA4	CD86	CTLA4	1.33823	0.180823	0.997685	0.199395	0.169014	3.8652	0.000110999	0.00563658	0.213642	0.168795	2.60171	0.090467	0.501661	0.206518	0.168905	Control
B cells	CD8	CD99^CD81	CD99	CD81	CD99	CD81	-2.2162	0.0266778	0.712396	0.857155	0.657407	-1.64921	0.0991048	0.393769	1.70716	0.930943	-1.9327	0.0628913	0.553083	1.28216	0.794175	Immuno	CD99	CD81	CD99	CD81	-2.2162	0.0266778	0.712396	1.03518	0.697183	-1.64921	0.0991048	0.393769	1.77007	0.905089	-1.9327	0.0628913	0.553083	1.40262	0.801136	Control
B cells	CD8	CD99^CD99L2	CD99	CD99L2	CD99	CD99L2	-2.2162	0.0266778	0.712396	0.857155	0.657407	-0.986067	0.3241	0.662529	0.0608212	0.0606994	-1.60113	0.175389	0.687463	0.458988	0.359053	Immuno	CD99	CD99L2	CD99	CD99L2	-2.2162	0.0266778	0.712396	1.03518	0.697183	-0.986067	0.3241	0.662529	0.0629385	0.0558066	-1.60113	0.175389	0.687463	0.549059	0.376495	Control
B cells	CD8	CD99^PILRB	CD99	PILRB	CD99	PILRB	-2.2162	0.0266778	0.712396	0.857155	0.657407	-2.03129	0.0422255	0.256788	0.14836	0.134814	-2.12375	0.0344516	0.484592	0.502757	0.396111	Immuno	CD99	PILRB	CD99	PILRB	-2.2162	0.0266778	0.712396	1.03518	0.697183	-2.03129	0.0422255	0.256788	0.197619	0.163883	-2.12375	0.0344516	0.484592	0.6164	0.430533	Control
B cells	CD8	CKLF^CCR4	CKLF	CCR4	CKLF	CCR4	-1.89857	0.0576205	0.954792	0.194887	0.166667	-1.27514	0.202261	0.535559	0.0790616	0.0657576	-1.58685	0.129941	0.745175	0.136974	0.116212	Immuno	CKLF	CCR4	CKLF	CCR4	-1.89857	0.0576205	0.954792	0.327883	0.274648	-1.27514	0.202261	0.535559	0.108207	0.0819414	-1.58685	0.129941	0.745175	0.218045	0.178295	Control
B cells	CD8	CLEC2B^KLRF1	CLEC2B	KLRF1	CLEC2B	KLRF1	-1.02348	0.306081	0.997685	0.26379	0.203704	-1.32498	0.185178	0.51481	0.0966073	0.0752144	-1.17423	0.24563	0.756248	0.180199	0.139459	Immuno	CLEC2B	KLRF1	CLEC2B	KLRF1	-1.02348	0.306081	0.997685	0.295722	0.21831	-1.32498	0.185178	0.51481	0.120599	0.085675	-1.17423	0.24563	0.756248	0.208161	0.151992	Control
B cells	CD8	CLEC2D^KLRB1	CLEC2D	KLRB1	CLEC2D	KLRB1	-0.902355	0.366868	0.997685	0.609779	0.453704	-1.97079	0.0487484	0.275052	0.27271	0.166263	-1.43657	0.207808	0.636369	0.441245	0.309984	Immuno	CLEC2D	KLRB1	CLEC2D	KLRB1	-0.902355	0.366868	0.997685	0.685489	0.485915	-1.97079	0.0487484	0.275052	0.350734	0.190607	-1.43657	0.207808	0.636369	0.518111	0.338261	Control
B cells	CD8	COL19A1^ITGA1_ITGB1	COL19A1	ITGA1	COL19A1	ITGA1_ITGB1	-2.55546	0.0106048	0.396144	0.145355	0.138889	-0.657378	0.510938	0.798915	0.196765	0.162085	-1.60642	0.260771	0.597529	0.17106	0.150487	Immuno	COL19A1	ITGA1	COL19A1	ITGA1_ITGB1	-2.55546	0.0106048	0.396144	0.298	0.225352	-0.657378	0.510938	0.798915	0.199576	0.152093	-1.60642	0.260771	0.597529	0.248788	0.188722	Control
B cells	CD8	COL19A1^ITGA2_ITGB1	COL19A1	ITGA2	COL19A1	ITGA2_ITGB1	-2.55546	0.0106048	0.396144	0.145355	0.138889	-0.0887076	0.929314	0.975851	0.0172623	0.0186936	-1.32208	0.46996	0.685997	0.0813087	0.0787913	Immuno	COL19A1	ITGA2	COL19A1	ITGA2_ITGB1	-2.55546	0.0106048	0.396144	0.298	0.225352	-0.0887076	0.929314	0.975851	0.0191169	0.0174887	-1.32208	0.46996	0.685997	0.158558	0.12142	Control
B cells	CD8	COL9A3^CD44	COL9A3	CD44	COL9A3	CD44	0.625308	0.531769	0.997685	0.288695	0.222222	-0.827304	0.408065	0.730837	1.43359	0.846932	-0.100998	0.469917	0.864261	0.861142	0.534577	Immuno	COL9A3	CD44	COL9A3	CD44	0.625308	0.531769	0.997685	0.272335	0.225352	-0.827304	0.408065	0.730837	1.47065	0.823344	-0.100998	0.469917	0.864261	0.871493	0.524348	Control
B cells	CD8	COL9A3^ITGA1_ITGB1	COL9A3	ITGA1	COL9A3	ITGA1_ITGB1	0.625308	0.531769	0.997685	0.288695	0.222222	-0.657378	0.510938	0.798915	0.196765	0.162085	-0.0160348	0.521353	0.8983	0.24273	0.192154	Immuno	COL9A3	ITGA1	COL9A3	ITGA1_ITGB1	0.625308	0.531769	0.997685	0.272335	0.225352	-0.657378	0.510938	0.798915	0.199576	0.152093	-0.0160348	0.521353	0.8983	0.235955	0.188722	Control
B cells	CD8	COL9A3^ITGA2_ITGB1	COL9A3	ITGA2	COL9A3	ITGA2_ITGB1	0.625308	0.531769	0.997685	0.288695	0.222222	-0.0887076	0.929314	0.975851	0.0172623	0.0186936	0.2683	0.730542	0.986768	0.152979	0.120458	Immuno	COL9A3	ITGA2	COL9A3	ITGA2_ITGB1	0.625308	0.531769	0.997685	0.272335	0.225352	-0.0887076	0.929314	0.975851	0.0191169	0.0174887	0.2683	0.730542	0.986768	0.145726	0.12142	Control
B cells	CD8	COL9A3^ITGA3_ITGB1	COL9A3	ITGA3	COL9A3	ITGA3_ITGB1	0.625308	0.531769	0.997685	0.288695	0.222222	-0.334464	0.738029	0.909215	0.0259412	0.026391	0.145422	0.634899	0.95345	0.157318	0.124307	Immuno	COL9A3	ITGA3	COL9A3	ITGA3_ITGB1	0.625308	0.531769	0.997685	0.272335	0.225352	-0.334464	0.738029	0.909215	0.0275632	0.0245628	0.145422	0.634899	0.95345	0.149949	0.124957	Control
B cells	CD8	COL9A3^ITGA9_ITGB1	COL9A3	ITGB1	COL9A3	ITGA9_ITGB1	0.625308	0.531769	0.997685	0.288695	0.222222	-1.94916	0.0512765	0.28241	0.965742	0.6457	-0.661925	0.291523	0.640048	0.627219	0.433961	Immuno	COL9A3	ITGB1	COL9A3	ITGA9_ITGB1	0.625308	0.531769	0.997685	0.272335	0.225352	-1.94916	0.0512765	0.28241	1.05879	0.642169	-0.661925	0.291523	0.640048	0.665563	0.433761	Control
B cells	CD8	COPA^CD74	COPA	CD74	COPA	CD74	-0.499819	0.617203	0.997685	0.359476	0.324074	0.201161	0.840573	0.95082	2.76367	0.964592	-0.149329	0.728888	0.974253	1.56157	0.644333	Immuno	COPA	CD74	COPA	CD74	-0.499819	0.617203	0.997685	0.395536	0.373239	0.201161	0.840573	0.95082	2.55815	0.919434	-0.149329	0.728888	0.974253	1.47684	0.646337	Control
B cells	CD8	COPA^NTRK1	COPA	NTRK1	COPA	NTRK1	-0.499819	0.617203	0.997685	0.359476	0.324074	1.57719	0.114752	0.418987	0.0103198	0.0109963	0.538685	0.365977	0.708336	0.184898	0.167535	Immuno
B cells	CD8	EBI3_IL12A^IL12RB2_IL6ST	EBI3	IL6ST	EBI3_IL12A	IL12RB2_IL6ST	1.26914	0.204392	0.997685	0.20278	0.12963	0.816818	0.414033	0.735806	0.150752	0.142512	1.04298	0.309212	0.866746	0.176766	0.136071	Immuno	EBI3	IL6ST	EBI3_IL12A	IL12RB2_IL6ST	1.26914	0.204392	0.997685	0.049229	0.0422535	0.816818	0.414033	0.735806	0.121552	0.106111	1.04298	0.309212	0.866746	0.0853907	0.0741824	Control
B cells	CD8	ENTPD1^ADORA2A	ENTPD1	ADORA2A	ENTPD1	ADORA2A	-0.302252	0.76246		0.10722	0.101852	-1.55406	0.120171	0.426625	0.0929787	0.0945678	-0.928154	0.441316	0.426625	0.100099	0.0982098	Immuno	ENTPD1	ADORA2A	ENTPD1	ADORA2A	-0.302252	0.76246		0.171472	0.15493	-1.55406	0.120171	0.426625	0.11622	0.102181	-0.928154	0.441316	0.426625	0.143846	0.128555	Control
B cells	CD8	FABP5^RXRA	FABP5	RXRA	FABP5	RXRA	-0.486199	0.626826	0.997685	0.415973	0.324074	-0.201301	0.840463	0.95082	0.0595834	0.0593798	-0.34375	0.733644	0.974253	0.237778	0.191727	Immuno	FABP5	RXRA	FABP5	RXRA	-0.486199	0.626826	0.997685	0.42958	0.288732	-0.201301	0.840463	0.95082	0.0572965	0.0493221	-0.34375	0.733644	0.974253	0.243439	0.169027	Control
B cells	CD8	FAM3C^ADGRG5	FAM3C	ADGRG5	FAM3C	ADGRG5	-0.131898	0.895065	0.997685	0.426269	0.398148	2.19745	0.0279883	0.20489	0.089411	0.0868705	1.03278	0.461527	0.601288	0.25784	0.242509	Immuno	FAM3C	ADGRG5	FAM3C	ADGRG5	-0.131898	0.895065	0.997685	0.40751	0.34507	2.19745	0.0279883	0.20489	0.0540775	0.0463745	1.03278	0.461527	0.601288	0.230794	0.195722	Control
B cells	CD8	FAM3C^CLEC2D	FAM3C	CLEC2D	FAM3C	CLEC2D	-0.131898	0.895065	0.997685	0.426269	0.398148	0.751758	0.452196	0.760974	1.09776	0.73389	0.30993	0.673631	0.87933	0.762012	0.566019	Immuno	FAM3C	CLEC2D	FAM3C	CLEC2D	-0.131898	0.895065	0.997685	0.40751	0.34507	0.751758	0.452196	0.760974	1.04631	0.677933	0.30993	0.673631	0.87933	0.726911	0.511502	Control
B cells	CD8	FAM3C^KIR2DL3	FAM3C	KIR2DL3	FAM3C	KIR2DL3	-0.131898	0.895065	0.997685	0.426269	0.398148	0.295518	0.767599	0.9193	0.0941481	0.0659776	0.0818098	0.831332	0.958493	0.260209	0.232063	Immuno	FAM3C	KIR2DL3	FAM3C	KIR2DL3	-0.131898	0.895065	0.997685	0.40751	0.34507	0.295518	0.767599	0.9193	0.0870728	0.0554136	0.0818098	0.831332	0.958493	0.247291	0.200242	Control
B cells	CD8	FAM3C^LAMP1	FAM3C	LAMP1	FAM3C	LAMP1	-0.131898	0.895065	0.997685	0.426269	0.398148	2.55933	0.0104874	0.117849	0.695459	0.562129	1.21372	0.452776	0.557767	0.560864	0.480139	Immuno	FAM3C	LAMP1	FAM3C	LAMP1	-0.131898	0.895065	0.997685	0.40751	0.34507	2.55933	0.0104874	0.117849	0.61475	0.477893	1.21372	0.452776	0.557767	0.51113	0.411482	Control
B cells	CD8	FAM3C^PDCD1	FAM3C	PDCD1	FAM3C	PDCD1	-0.131898	0.895065	0.997685	0.426269	0.398148	-1.18755	0.23501	0.573565	0.266015	0.221025	-0.659725	0.565037	0.785625	0.346142	0.309586	Immuno	FAM3C	PDCD1	FAM3C	PDCD1	-0.131898	0.895065	0.997685	0.40751	0.34507	-1.18755	0.23501	0.573565	0.29863	0.221655	-0.659725	0.565037	0.785625	0.35307	0.283362	Control
B cells	CD8	FCER2^ITGAM_ITGB2	FCER2	ITGB2	FCER2	ITGAM_ITGB2	-0.212906	0.831401	0.997685	0.230201	0.138889	-0.0604206	0.951821	0.983186	1.20417	0.754344	-0.136663	0.891611	0.990436	0.717186	0.446616	Immuno	FCER2	ITGB2	FCER2	ITGAM_ITGB2	-0.212906	0.831401	0.997685	0.279913	0.190141	-0.0604206	0.951821	0.983186	1.20704	0.729613	-0.136663	0.891611	0.990436	0.743474	0.459877	Control
B cells	CD8	FCER2^ITGAX_ITGB2	FCER2	ITGB2	FCER2	ITGAX_ITGB2	-0.212906	0.831401	0.997685	0.230201	0.138889	-0.0604206	0.951821	0.983186	1.20417	0.754344	-0.136663	0.891611	0.990436	0.717186	0.446616	Immuno
B cells	CD8	GNAI2^ADCY7	GNAI2	ADCY7	GNAI2	ADCY7	0.0198788	0.98414	0.997685	1.12947	0.768519	-1.13177	0.257731	0.597533	0.17459	0.164064	-0.555946	0.620936	0.797609	0.65203	0.466291	Immuno	GNAI2	ADCY7	GNAI2	ADCY7	0.0198788	0.98414	0.997685	1.21919	0.823944	-1.13177	0.257731	0.597533	0.187157	0.160346	-0.555946	0.620936	0.797609	0.703172	0.492145	Control
B cells	CD8	GNAI2^ADCY9	GNAI2	ADCY9	GNAI2	ADCY9	0.0198788	0.98414	0.997685	1.12947	0.768519	-1.06454	0.287085	0.626277	0.0338945	0.0318892	-0.52233	0.635613	0.811981	0.581682	0.400204	Immuno	GNAI2	ADCY9	GNAI2	ADCY9	0.0198788	0.98414	0.997685	1.21919	0.823944	-1.06454	0.287085	0.626277	0.0371524	0.0318334	-0.52233	0.635613	0.811981	0.62817	0.427889	Control
B cells	CD8	GNAI2^CAV1	GNAI2	CAV1	GNAI2	CAV1	0.0198788	0.98414	0.997685	1.12947	0.768519	0.642752	0.520385	0.804089	0.0187441	0.0162745	0.331316	0.752262	0.900887	0.574107	0.392396	Immuno	GNAI2	CAV1	GNAI2	CAV1	0.0198788	0.98414	0.997685	1.21919	0.823944	0.642752	0.520385	0.804089	0.0207772	0.0172922	0.331316	0.752262	0.900887	0.619982	0.420618	Control
B cells	CD8	GNAI2^CCR5	GNAI2	CCR5	GNAI2	CCR5	0.0198788	0.98414	0.997685	1.12947	0.768519	-0.937455	0.348524	0.684145	0.386958	0.321751	-0.458788	0.666332	0.840915	0.758214	0.545135	Immuno	GNAI2	CCR5	GNAI2	CCR5	0.0198788	0.98414	0.997685	1.21919	0.823944	-0.937455	0.348524	0.684145	0.402638	0.303399	-0.458788	0.666332	0.840915	0.810912	0.563672	Control
B cells	CD8	GNAI2^CXCR3	GNAI2	CXCR3	GNAI2	CXCR3	0.0198788	0.98414	0.997685	1.12947	0.768519	-1.24249	0.214056	0.548469	1.40296	0.791951	-0.611306	0.599098	0.773077	1.26621	0.780235	Immuno	GNAI2	CXCR3	GNAI2	CXCR3	0.0198788	0.98414	0.997685	1.21919	0.823944	-1.24249	0.214056	0.548469	1.51875	0.790136	-0.611306	0.599098	0.773077	1.36897	0.80704	Control
B cells	CD8	GNAI2^F2R	GNAI2	F2R	GNAI2	F2R	0.0198788	0.98414	0.997685	1.12947	0.768519	-2.55294	0.0106818	0.118703	0.701555	0.522322	-1.26653	0.497411	0.558194	0.915513	0.64542	Immuno	GNAI2	F2R	GNAI2	F2R	0.0198788	0.98414	0.997685	1.21919	0.823944	-2.55294	0.0106818	0.118703	0.838406	0.571036	-1.26653	0.497411	0.558194	1.0288	0.69749	Control
B cells	CD8	GNAI2^IGF1R	GNAI2	IGF1R	GNAI2	IGF1R	0.0198788	0.98414	0.997685	1.12947	0.768519	-0.409372	0.682267	0.889055	0.0231548	0.0215527	-0.194746	0.833204	0.94337	0.576313	0.395036	Immuno	GNAI2	IGF1R	GNAI2	IGF1R	0.0198788	0.98414	0.997685	1.21919	0.823944	-0.409372	0.682267	0.889055	0.0270022	0.0227943	-0.194746	0.833204	0.94337	0.623094	0.423369	Control
B cells	CD8	GNAI2^S1PR1	GNAI2	S1PR1	GNAI2	S1PR1	0.0198788	0.98414	0.997685	1.12947	0.768519	-1.11337	0.26555	0.606201	0.435755	0.316692	-0.546745	0.624845	0.801943	0.782612	0.542605	Immuno	GNAI2	S1PR1	GNAI2	S1PR1	0.0198788	0.98414	0.997685	1.21919	0.823944	-1.11337	0.26555	0.606201	0.498394	0.336608	-0.546745	0.624845	0.801943	0.85879	0.580276	Control
B cells	CD8	GNAI2^S1PR4	GNAI2	S1PR4	GNAI2	S1PR4	0.0198788	0.98414	0.997685	1.12947	0.768519	-1.26228	0.206846	0.541475	0.712019	0.563229	-0.621203	0.595493	0.76958	0.920745	0.665874	Immuno	GNAI2	S1PR4	GNAI2	S1PR4	0.0198788	0.98414	0.997685	1.21919	0.823944	-1.26228	0.206846	0.541475	0.748019	0.539202	-0.621203	0.595493	0.76958	0.983603	0.681573	Control
B cells	CD8	GNAI2^S1PR5	GNAI2	S1PR5	GNAI2	S1PR5	0.0198788	0.98414	0.997685	1.12947	0.768519	-0.801512	0.422835	0.741163	0.213367	0.17506	-0.390817	0.703488	0.869424	0.671419	0.471789	Immuno	GNAI2	S1PR5	GNAI2	S1PR5	0.0198788	0.98414	0.997685	1.21919	0.823944	-0.801512	0.422835	0.741163	0.234409	0.17528	-0.390817	0.703488	0.869424	0.726798	0.499612	Control
B cells	CD8	GNAI2^TSHR	GNAI2	TSHR	GNAI2	TSHR	0.0198788	0.98414	0.997685	1.12947	0.768519	-1.69939	0.0892458	0.375665	0.0241213	0.0244117	-0.839755	0.536693	0.686675	0.576796	0.396465	Immuno	GNAI2	TSHR	GNAI2	TSHR	0.0198788	0.98414	0.997685	1.21919	0.823944	-1.69939	0.0892458	0.375665	0.0337068	0.0300648	-0.839755	0.536693	0.686675	0.626447	0.427004	Control
B cells	CD8	GNAS^ADCY7	GNAS	ADCY7	GNAS	ADCY7	0.154248	0.877414	0.997685	2.10596	0.981481	-1.13177	0.257731	0.597533	0.17459	0.164064	-0.488761	0.567573	0.797609	1.14027	0.572773	Immuno	GNAS	ADCY7	GNAS	ADCY7	0.154248	0.877414	0.997685	2.03482	0.978873	-1.13177	0.257731	0.597533	0.187157	0.160346	-0.488761	0.567573	0.797609	1.11099	0.56961	Control
B cells	CD8	GNAS^ADCY9	GNAS	ADCY9	GNAS	ADCY9	0.154248	0.877414	0.997685	2.10596	0.981481	-1.06454	0.287085	0.626277	0.0338945	0.0318892	-0.455145	0.58225	0.811981	1.06993	0.506685	Immuno	GNAS	ADCY9	GNAS	ADCY9	0.154248	0.877414	0.997685	2.03482	0.978873	-1.06454	0.287085	0.626277	0.0371524	0.0318334	-0.455145	0.58225	0.811981	1.03599	0.505353	Control
B cells	CD8	GNAS^ADRB2	GNAS	ADRB2	GNAS	ADRB2	0.154248	0.877414	0.997685	2.10596	0.981481	-1.29894	0.193964	0.52578	0.179824	0.157247	-0.572347	0.535689	0.761733	1.14289	0.569364	Immuno	GNAS	ADRB2	GNAS	ADRB2	0.154248	0.877414	0.997685	2.03482	0.978873	-1.29894	0.193964	0.52578	0.22939	0.178228	-0.572347	0.535689	0.761733	1.1321	0.57855	Control
B cells	CD8	GNAS^PTGDR	GNAS	PTGDR	GNAS	PTGDR	0.154248	0.877414	0.997685	2.10596	0.981481	-1.27503	0.202297	0.535559	0.146793	0.128436	-0.560393	0.539856	0.766622	1.12637	0.554959	Immuno	GNAS	PTGDR	GNAS	PTGDR	0.154248	0.877414	0.997685	2.03482	0.978873	-1.27503	0.202297	0.535559	0.16497	0.132443	-0.560393	0.539856	0.766622	1.09989	0.555658	Control
B cells	CD8	GNAS^TSHR	GNAS	TSHR	GNAS	TSHR	0.154248	0.877414	0.997685	2.10596	0.981481	-1.69939	0.0892458	0.375665	0.0241213	0.0244117	-0.772571	0.48333	0.686675	1.06504	0.502947	Immuno	GNAS	TSHR	GNAS	TSHR	0.154248	0.877414	0.997685	2.03482	0.978873	-1.69939	0.0892458	0.375665	0.0337068	0.0300648	-0.772571	0.48333	0.686675	1.03426	0.504469	Control
B cells	CD8	GPI^AMFR	GPI	AMFR	GPI	AMFR	-0.570668	0.568224	0.997685	0.409492	0.361111	-0.0020809	0.99834	0.999473	0.179107	0.173521	-0.286375	0.783282	0.998579	0.2943	0.267316	Immuno	GPI	AMFR	GPI	AMFR	-0.570668	0.568224	0.997685	0.474356	0.408451	-0.0020809	0.99834	0.999473	0.166478	0.144429	-0.286375	0.783282	0.998579	0.320417	0.27644	Control
B cells	CD8	GPI^NTRK1	GPI	NTRK1	GPI	NTRK1	-0.570668	0.568224	0.997685	0.409492	0.361111	1.57719	0.114752	0.418987	0.0103198	0.0109963	0.50326	0.341488	0.708336	0.209906	0.186054	Immuno
B cells	CD8	GRN^NTRK1	GRN	NTRK1	GRN	NTRK1	0.237387	0.812356	0.997685	0.865949	0.638889	1.57719	0.114752	0.418987	0.0103198	0.0109963	0.907288	0.463554	0.708336	0.438135	0.324943	Immuno
B cells	CD8	GRN^TNFRSF1A	GRN	TNFRSF1A	GRN	TNFRSF1A	0.237387	0.812356	0.997685	0.865949	0.638889	-2.44094	0.0146489	0.144033	0.292633	0.259072	-1.10178	0.413503	0.570859	0.579291	0.44898	Immuno	GRN	TNFRSF1A	GRN	TNFRSF1A	0.237387	0.812356	0.997685	0.773501	0.56338	-2.44094	0.0146489	0.144033	0.371842	0.298487	-1.10178	0.413503	0.570859	0.572671	0.430934	Control
B cells	CD8	GRN^TNFRSF1B	GRN	TNFRSF1B	GRN	TNFRSF1B	0.237387	0.812356	0.997685	0.865949	0.638889	2.07903	0.037615	0.241309	0.650253	0.505168	1.15821	0.424986	0.619497	0.758101	0.572029	Immuno	GRN	TNFRSF1B	GRN	TNFRSF1B	0.237387	0.812356	0.997685	0.773501	0.56338	2.07903	0.037615	0.241309	0.538237	0.408725	1.15821	0.424986	0.619497	0.655869	0.486052	Control
B cells	CD8	GSTO1^RYR1	GSTO1	RYR1	GSTO1	RYR1	0.871837	0.383298	0.997685	0.403464	0.361111	0.146196	0.883767	0.964509	0.133018	0.124258	0.509016	0.633532	0.981097	0.268241	0.242684	Immuno	GSTO1	RYR1	GSTO1	RYR1	0.871837	0.383298	0.997685	0.32558	0.288732	0.146196	0.883767	0.964509	0.121528	0.105522	0.509016	0.633532	0.981097	0.223554	0.197127	Control
B cells	CD8	GSTP1^TRAF2	GSTP1	TRAF2	GSTP1	TRAF2	-0.528914	0.596865	0.997685	1.37208	0.777778	3.24724	0.0011653	0.0294012	0.194201	0.190015	1.35916	0.299015	0.513543	0.78314	0.483897	Immuno	GSTP1	TRAF2	GSTP1	TRAF2	-0.528914	0.596865	0.997685	1.32418	0.767606	3.24724	0.0011653	0.0294012	0.12856	0.113578	1.35916	0.299015	0.513543	0.726368	0.440592	Control
B cells	CD8	HLA-A^APLP2	HLA-A	APLP2	HLA-A	APLP2	1.82654	0.067769	0.981422	3.5552	1	-0.242122	0.808685	0.937262	0.22376	0.20585	0.792209	0.438227	0.959342	1.88948	0.602925	Immuno	HLA-A	APLP2	HLA-A	APLP2	1.82654	0.067769	0.981422	3.16981	0.992958	-0.242122	0.808685	0.937262	0.229043	0.181765	0.792209	0.438227	0.959342	1.69942	0.587361	Control
B cells	CD8	HLA-A^CD8A	HLA-A	CD8A	HLA-A	CD8A	1.82654	0.067769	0.981422	3.5552	1	-1.19418	0.232406	0.57133	2.04446	0.810864	0.316178	0.150088	0.776376	2.79983	0.905432	Immuno	HLA-A	CD8A	HLA-A	CD8A	1.82654	0.067769	0.981422	3.16981	0.992958	-1.19418	0.232406	0.57133	2.17111	0.832384	0.316178	0.150088	0.776376	2.67046	0.912671	Control
B cells	CD8	HLA-A^CD8B	HLA-A	CD8B	HLA-A	CD8B	1.82654	0.067769	0.981422	3.5552	1	-0.989093	0.322618	0.660848	1.42917	0.707939	0.418723	0.195193	0.821135	2.49218	0.85397	Immuno	HLA-A	CD8B	HLA-A	CD8B	1.82654	0.067769	0.981422	3.16981	0.992958	-0.989093	0.322618	0.660848	1.55462	0.730399	0.418723	0.195193	0.821135	2.36221	0.861678	Control
B cells	CD8	HLA-A^CD8B2	HLA-A	CD8B2	HLA-A	CD8B2	1.82654	0.067769	0.981422	3.5552	1	0.323838	0.746061	0.910893	0.10978	0.104904	1.07519	0.406915	0.946158	1.83249	0.552452	Immuno	HLA-A	CD8B2	HLA-A	CD8B2	1.82654	0.067769	0.981422	3.16981	0.992958	0.323838	0.746061	0.910893	0.0834965	0.0719198	1.07519	0.406915	0.946158	1.62665	0.532439	Control
B cells	CD8	HLA-A^ERBB2	HLA-A	ERBB2	HLA-A	ERBB2	1.82654	0.067769	0.981422	3.5552	1	0.175763	0.860481	0.958453	0.0130762	0.0125357	1.00115	0.464125	0.969938	1.78414	0.506268	Immuno	HLA-A	ERBB2	HLA-A	ERBB2	1.82654	0.067769	0.981422	3.16981	0.992958	0.175763	0.860481	0.958453	0.0120429	0.0102181	1.00115	0.464125	0.969938	1.59092	0.501588	Control
B cells	CD8	HLA-A^KIR2DL1	HLA-A	KIR2DL1	HLA-A	KIR2DL1	1.82654	0.067769	0.981422	3.5552	1	0.0159129	0.987304	0.994884	0.0403149	0.0318892	0.921226	0.527536	0.988153	1.79776	0.515945	Immuno	HLA-A	KIR2DL1	HLA-A	KIR2DL1	1.82654	0.067769	0.981422	3.16981	0.992958	0.0159129	0.987304	0.994884	0.0421699	0.0308509	0.921226	0.527536	0.988153	1.60599	0.511904	Control
B cells	CD8	HLA-A^KIR2DL3	HLA-A	KIR2DL3	HLA-A	KIR2DL3	1.82654	0.067769	0.981422	3.5552	1	0.295518	0.767599	0.9193	0.0941481	0.0659776	1.06103	0.417684	0.950361	1.82467	0.532989	Immuno	HLA-A	KIR2DL3	HLA-A	KIR2DL3	1.82654	0.067769	0.981422	3.16981	0.992958	0.295518	0.767599	0.9193	0.0870728	0.0554136	1.06103	0.417684	0.950361	1.62844	0.524186	Control
B cells	CD8	HLA-A^KIR3DL1	HLA-A	KIR3DL1	HLA-A	KIR3DL1	1.82654	0.067769	0.981422	3.5552	1	-0.00801746	0.993603	0.997109	0.0920868	0.0565208	0.909261	0.530686	0.989266	1.82364	0.52826	Immuno	HLA-A	KIR3DL1	HLA-A	KIR3DL1	1.82654	0.067769	0.981422	3.16981	0.992958	-0.00801746	0.993603	0.997109	0.0895953	0.0558066	0.909261	0.530686	0.989266	1.6297	0.524382	Control
B cells	CD8	HLA-A^KIR3DL2	HLA-A	KIR3DL2	HLA-A	KIR3DL2	1.82654	0.067769	0.981422	3.5552	1	-0.705823	0.480298	0.777771	0.12007	0.0857708	0.560359	0.274034	0.879597	1.83763	0.542885	Immuno	HLA-A	KIR3DL2	HLA-A	KIR3DL2	1.82654	0.067769	0.981422	3.16981	0.992958	-0.705823	0.480298	0.777771	0.135256	0.0905875	0.560359	0.274034	0.879597	1.65253	0.541773	Control
B cells	CD8	HLA-A^LILRB1	HLA-A	LILRB1	HLA-A	LILRB1	1.82654	0.067769	0.981422	3.5552	1	0.287927	0.773402	0.921893	0.130985	0.113261	1.05723	0.420586	0.951658	1.84309	0.556631	Immuno	HLA-A	LILRB1	HLA-A	LILRB1	1.82654	0.067769	0.981422	3.16981	0.992958	0.287927	0.773402	0.921893	0.103101	0.0827275	1.05723	0.420586	0.951658	1.63645	0.537843	Control
B cells	CD8	HLA-B^CD3D	HLA-B	CD3D	HLA-B	CD3D	1.12496	0.260605	0.997685	4.18786	1	1.39272	0.163705	0.489733	2.15208	0.950957	1.25884	0.212155	0.743709	3.16997	0.975478	Immuno	HLA-B	CD3D	HLA-B	CD3D	1.12496	0.260605	0.997685	3.92999	1	1.39272	0.163705	0.489733	2.02671	0.909216	1.25884	0.212155	0.743709	2.97835	0.954608	Control
B cells	CD8	HLA-B^CD8A	HLA-B	CD8A	HLA-B	CD8A	1.12496	0.260605	0.997685	4.18786	1	-1.19418	0.232406	0.57133	2.04446	0.810864	-0.0346105	0.246505	0.784508	3.11616	0.905432	Immuno	HLA-B	CD8A	HLA-B	CD8A	1.12496	0.260605	0.997685	3.92999	1	-1.19418	0.232406	0.57133	2.17111	0.832384	-0.0346105	0.246505	0.784508	3.05055	0.916192	Control
B cells	CD8	HLA-B^CD8B	HLA-B	CD8B	HLA-B	CD8B	1.12496	0.260605	0.997685	4.18786	1	-0.989093	0.322618	0.660848	1.42917	0.707939	0.0679349	0.291611	0.829267	2.80852	0.85397	Immuno	HLA-B	CD8B	HLA-B	CD8B	1.12496	0.260605	0.997685	3.92999	1	-0.989093	0.322618	0.660848	1.55462	0.730399	0.0679349	0.291611	0.829267	2.7423	0.865199	Control
B cells	CD8	HLA-B^CD8B2	HLA-B	CD8B2	HLA-B	CD8B2	1.12496	0.260605	0.997685	4.18786	1	0.323838	0.746061	0.910893	0.10978	0.104904	0.7244	0.503333	0.954289	2.14882	0.552452	Immuno	HLA-B	CD8B2	HLA-B	CD8B2	1.12496	0.260605	0.997685	3.92999	1	0.323838	0.746061	0.910893	0.0834965	0.0719198	0.7244	0.503333	0.954289	2.00674	0.53596	Control
B cells	CD8	HLA-B^KIR2DL3	HLA-B	KIR2DL3	HLA-B	KIR2DL3	1.12496	0.260605	0.997685	4.18786	1	0.295518	0.767599	0.9193	0.0941481	0.0659776	0.71024	0.514102	0.958493	2.141	0.532989	Immuno	HLA-B	KIR2DL3	HLA-B	KIR2DL3	1.12496	0.260605	0.997685	3.92999	1	0.295518	0.767599	0.9193	0.0870728	0.0554136	0.71024	0.514102	0.958493	2.00853	0.527707	Control
B cells	CD8	HLA-B^KIR3DL1	HLA-B	KIR3DL1	HLA-B	KIR3DL1	1.12496	0.260605	0.997685	4.18786	1	-0.00801746	0.993603	0.997109	0.0920868	0.0565208	0.558473	0.627104	0.997397	2.13997	0.52826	Immuno	HLA-B	KIR3DL1	HLA-B	KIR3DL1	1.12496	0.260605	0.997685	3.92999	1	-0.00801746	0.993603	0.997109	0.0895953	0.0558066	0.558473	0.627104	0.997397	2.00979	0.527903	Control
B cells	CD8	HLA-B^KIR3DL2	HLA-B	KIR3DL2	HLA-B	KIR3DL2	1.12496	0.260605	0.997685	4.18786	1	-0.705823	0.480298	0.777771	0.12007	0.0857708	0.20957	0.370452	0.887728	2.15397	0.542885	Immuno	HLA-B	KIR3DL2	HLA-B	KIR3DL2	1.12496	0.260605	0.997685	3.92999	1	-0.705823	0.480298	0.777771	0.135256	0.0905875	0.20957	0.370452	0.887728	2.03262	0.545294	Control
B cells	CD8	HLA-B^KLRD1	HLA-B	KLRD1	HLA-B	KLRD1	1.12496	0.260605	0.997685	4.18786	1	2.35695	0.0184259	0.160989	0.780537	0.434572	1.74095	0.139515	0.579337	2.4842	0.717286	Immuno	HLA-B	KLRD1	HLA-B	KLRD1	1.12496	0.260605	0.997685	3.92999	1	2.35695	0.0184259	0.160989	0.615942	0.353901	1.74095	0.139515	0.579337	2.27296	0.67695	Control
B cells	CD8	HLA-B^LILRB1	HLA-B	LILRB1	HLA-B	LILRB1	1.12496	0.260605	0.997685	4.18786	1	0.287927	0.773402	0.921893	0.130985	0.113261	0.706445	0.517004	0.959789	2.15942	0.556631	Immuno	HLA-B	LILRB1	HLA-B	LILRB1	1.12496	0.260605	0.997685	3.92999	1	0.287927	0.773402	0.921893	0.103101	0.0827275	0.706445	0.517004	0.959789	2.01654	0.541364	Control
B cells	CD8	HLA-C^CD8A	HLA-C	CD8A	HLA-C	CD8A	2.05648	0.0397361	0.837527	3.50414	1	-1.19418	0.232406	0.57133	2.04446	0.810864	0.431149	0.136071	0.704428	2.7743	0.905432	Immuno	HLA-C	CD8A	HLA-C	CD8A	2.05648	0.0397361	0.837527	3.03067	0.992958	-1.19418	0.232406	0.57133	2.17111	0.832384	0.431149	0.136071	0.704428	2.60089	0.912671	Control
B cells	CD8	HLA-C^CD8B	HLA-C	CD8B	HLA-C	CD8B	2.05648	0.0397361	0.837527	3.50414	1	-0.989093	0.322618	0.660848	1.42917	0.707939	0.533694	0.181177	0.749188	2.46665	0.85397	Immuno	HLA-C	CD8B	HLA-C	CD8B	2.05648	0.0397361	0.837527	3.03067	0.992958	-0.989093	0.322618	0.660848	1.55462	0.730399	0.533694	0.181177	0.749188	2.29264	0.861678	Control
B cells	CD8	HLA-C^CD8B2	HLA-C	CD8B2	HLA-C	CD8B2	2.05648	0.0397361	0.837527	3.50414	1	0.323838	0.746061	0.910893	0.10978	0.104904	1.19016	0.392899	0.87421	1.80696	0.552452	Immuno	HLA-C	CD8B2	HLA-C	CD8B2	2.05648	0.0397361	0.837527	3.03067	0.992958	0.323838	0.746061	0.910893	0.0834965	0.0719198	1.19016	0.392899	0.87421	1.55709	0.532439	Control
B cells	CD8	HLA-C^KIR2DL1	HLA-C	KIR2DL1	HLA-C	KIR2DL1	2.05648	0.0397361	0.837527	3.50414	1	0.0159129	0.987304	0.994884	0.0403149	0.0318892	1.0362	0.51352	0.916205	1.77223	0.515945	Immuno	HLA-C	KIR2DL1	HLA-C	KIR2DL1	2.05648	0.0397361	0.837527	3.03067	0.992958	0.0159129	0.987304	0.994884	0.0421699	0.0308509	1.0362	0.51352	0.916205	1.53642	0.511904	Control
B cells	CD8	HLA-C^KIR2DL3	HLA-C	KIR2DL3	HLA-C	KIR2DL3	2.05648	0.0397361	0.837527	3.50414	1	0.295518	0.767599	0.9193	0.0941481	0.0659776	1.176	0.403667	0.878414	1.79914	0.532989	Immuno	HLA-C	KIR2DL3	HLA-C	KIR2DL3	2.05648	0.0397361	0.837527	3.03067	0.992958	0.295518	0.767599	0.9193	0.0870728	0.0554136	1.176	0.403667	0.878414	1.55887	0.524186	Control
B cells	CD8	HLA-C^KIR3DL1	HLA-C	KIR3DL1	HLA-C	KIR3DL1	2.05648	0.0397361	0.837527	3.50414	1	-0.00801746	0.993603	0.997109	0.0920868	0.0565208	1.02423	0.51667	0.917318	1.79811	0.52826	Immuno	HLA-C	KIR3DL1	HLA-C	KIR3DL1	2.05648	0.0397361	0.837527	3.03067	0.992958	-0.00801746	0.993603	0.997109	0.0895953	0.0558066	1.02423	0.51667	0.917318	1.56013	0.524382	Control
B cells	CD8	HLA-C^LILRB1	HLA-C	LILRB1	HLA-C	LILRB1	2.05648	0.0397361	0.837527	3.50414	1	0.287927	0.773402	0.921893	0.130985	0.113261	1.1722	0.406569	0.87971	1.81756	0.556631	Immuno	HLA-C	LILRB1	HLA-C	LILRB1	2.05648	0.0397361	0.837527	3.03067	0.992958	0.287927	0.773402	0.921893	0.103101	0.0827275	1.1722	0.406569	0.87971	1.56689	0.537843	Control
B cells	CD8	HLA-DMA^CD4	HLA-DMA	CD4	HLA-DMA	CD4	-0.255346	0.798456	0.997685	1.54966	0.861111	1.80054	0.0717762	0.33625	0.0976489	0.0820321	0.772595	0.435116	0.666968	0.823653	0.471572	Immuno	HLA-DMA	CD4	HLA-DMA	CD4	-0.255346	0.798456	0.997685	1.51571	0.838028	1.80054	0.0717762	0.33625	0.0544459	0.044213	0.772595	0.435116	0.666968	0.785076	0.441121	Control
B cells	CD8	HLA-DMB^CD4	HLA-DMB	CD4	HLA-DMB	CD4	-0.32322	0.746529	0.997685	1.11808	0.75	1.80054	0.0717762	0.33625	0.0976489	0.0820321	0.738658	0.409153	0.666968	0.607867	0.416016	Immuno	HLA-DMB	CD4	HLA-DMB	CD4	-0.32322	0.746529	0.997685	1.11028	0.71831	1.80054	0.0717762	0.33625	0.0544459	0.044213	0.738658	0.409153	0.666968	0.582364	0.381261	Control
B cells	CD8	HLA-DOB^CD4	HLA-DOB	CD4	HLA-DOB	CD4	-0.0669996	0.946582	0.997685	0.304438	0.259259	1.80054	0.0717762	0.33625	0.0976489	0.0820321	0.866768	0.509179	0.666968	0.201043	0.170646	Immuno	HLA-DOB	CD4	HLA-DOB	CD4	-0.0669996	0.946582	0.997685	0.251042	0.225352	1.80054	0.0717762	0.33625	0.0544459	0.044213	0.866768	0.509179	0.666968	0.152744	0.134783	Control
B cells	CD8	HLA-DPA1^CD4	HLA-DPA1	CD4	HLA-DPA1	CD4	1.74825	0.0804216	0.997685	3.02798	0.990741	1.80054	0.0717762	0.33625	0.0976489	0.0820321	1.77439	0.0760989	0.666968	1.56281	0.536386	Immuno	HLA-DPA1	CD4	HLA-DPA1	CD4	1.74825	0.0804216	0.997685	2.6096	0.971831	1.80054	0.0717762	0.33625	0.0544459	0.044213	1.77439	0.0760989	0.666968	1.33202	0.508022	Control
B cells	CD8	HLA-DPA1^LAG3	HLA-DPA1	LAG3	HLA-DPA1	LAG3	1.74825	0.0804216	0.997685	3.02798	0.990741	2.54645	0.0108824	0.120377	1.55471	0.701342	2.14735	0.045652	0.559031	2.29134	0.846041	Immuno	HLA-DPA1	LAG3	HLA-DPA1	LAG3	1.74825	0.0804216	0.997685	2.6096	0.971831	2.54645	0.0108824	0.120377	0.92205	0.498723	2.14735	0.045652	0.559031	1.76582	0.735277	Control
B cells	CD8	HLA-DPB1^CD4	HLA-DPB1	CD4	HLA-DPB1	CD4	0.844473	0.398405	0.997685	2.3855	0.972222	1.80054	0.0717762	0.33625	0.0976489	0.0820321	1.3225	0.235091	0.666968	1.24157	0.527127	Immuno	HLA-DPB1	CD4	HLA-DPB1	CD4	0.844473	0.398405	0.997685	2.22883	0.957746	1.80054	0.0717762	0.33625	0.0544459	0.044213	1.3225	0.235091	0.666968	1.14164	0.50098	Control
B cells	CD8	HLA-DPB1^LAG3	HLA-DPB1	LAG3	HLA-DPB1	LAG3	0.844473	0.398405	0.997685	2.3855	0.972222	2.54645	0.0108824	0.120377	1.55471	0.701342	1.69546	0.204644	0.559031	1.97011	0.836782	Immuno	HLA-DPB1	LAG3	HLA-DPB1	LAG3	0.844473	0.398405	0.997685	2.22883	0.957746	2.54645	0.0108824	0.120377	0.92205	0.498723	1.69546	0.204644	0.559031	1.57544	0.728235	Control
B cells	CD8	HLA-DQA1^CD4	HLA-DQA1	CD4	HLA-DQA1	CD4	1.8092	0.0704204	0.997685	2.05918	0.888889	1.80054	0.0717762	0.33625	0.0976489	0.0820321	1.80487	0.0710983	0.666968	1.07842	0.48546	Immuno	HLA-DQA1	CD4	HLA-DQA1	CD4	1.8092	0.0704204	0.997685	1.67517	0.816901	1.80054	0.0717762	0.33625	0.0544459	0.044213	1.80487	0.0710983	0.666968	0.864806	0.430557	Control
B cells	CD8	HLA-DQA1^LAG3	HLA-DQA1	LAG3	HLA-DQA1	LAG3	1.8092	0.0704204	0.997685	2.05918	0.888889	2.54645	0.0108824	0.120377	1.55471	0.701342	2.17782	0.0406514	0.559031	1.80695	0.795115	Immuno	HLA-DQA1	LAG3	HLA-DQA1	LAG3	1.8092	0.0704204	0.997685	1.67517	0.816901	2.54645	0.0108824	0.120377	0.92205	0.498723	2.17782	0.0406514	0.559031	1.29861	0.657812	Control
B cells	CD8	HLA-DQB1^CD4	HLA-DQB1	CD4	HLA-DQB1	CD4	0.688445	0.491173	0.997685	2.31546	0.962963	1.80054	0.0717762	0.33625	0.0976489	0.0820321	1.24449	0.281474	0.666968	1.20655	0.522498	Immuno	HLA-DQB1	CD4	HLA-DQB1	CD4	0.688445	0.491173	0.997685	2.08128	0.901408	1.80054	0.0717762	0.33625	0.0544459	0.044213	1.24449	0.281474	0.666968	1.06786	0.472811	Control
B cells	CD8	HLA-DQB1^LAG3	HLA-DQB1	LAG3	HLA-DQB1	LAG3	0.688445	0.491173	0.997685	2.31546	0.962963	2.54645	0.0108824	0.120377	1.55471	0.701342	1.61745	0.251028	0.559031	1.93509	0.832152	Immuno	HLA-DQB1	LAG3	HLA-DQB1	LAG3	0.688445	0.491173	0.997685	2.08128	0.901408	2.54645	0.0108824	0.120377	0.92205	0.498723	1.61745	0.251028	0.559031	1.50166	0.700066	Control
B cells	CD8	HLA-DRA^CD4	HLA-DRA	CD4	HLA-DRA	CD4	1.10496	0.269178	0.997685	3.46618	0.981481	1.80054	0.0717762	0.33625	0.0976489	0.0820321	1.45275	0.170477	0.666968	1.78191	0.531757	Immuno	HLA-DRA	CD4	HLA-DRA	CD4	1.10496	0.269178	0.997685	3.26377	0.985915	1.80054	0.0717762	0.33625	0.0544459	0.044213	1.45275	0.170477	0.666968	1.65911	0.515064	Control
B cells	CD8	HLA-DRA^LAG3	HLA-DRA	LAG3	HLA-DRA	LAG3	1.10496	0.269178	0.997685	3.46618	0.981481	2.54645	0.0108824	0.120377	1.55471	0.701342	1.82571	0.14003	0.559031	2.51044	0.841412	Immuno	HLA-DRA	LAG3	HLA-DRA	LAG3	1.10496	0.269178	0.997685	3.26377	0.985915	2.54645	0.0108824	0.120377	0.92205	0.498723	1.82571	0.14003	0.559031	2.09291	0.742319	Control
B cells	CD8	HLA-DRB1^CD4	HLA-DRB1	CD4	HLA-DRB1	CD4	1.0928	0.274484	0.997685	2.86484	0.990741	1.80054	0.0717762	0.33625	0.0976489	0.0820321	1.44667	0.17313	0.666968	1.48124	0.536386	Immuno	HLA-DRB1	CD4	HLA-DRB1	CD4	1.0928	0.274484	0.997685	2.5794	0.964789	1.80054	0.0717762	0.33625	0.0544459	0.044213	1.44667	0.17313	0.666968	1.31693	0.504501	Control
B cells	CD8	HLA-DRB1^LAG3	HLA-DRB1	LAG3	HLA-DRB1	LAG3	1.0928	0.274484	0.997685	2.86484	0.990741	2.54645	0.0108824	0.120377	1.55471	0.701342	1.81962	0.142683	0.559031	2.20978	0.846041	Immuno	HLA-DRB1	LAG3	HLA-DRB1	LAG3	1.0928	0.274484	0.997685	2.5794	0.964789	2.54645	0.0108824	0.120377	0.92205	0.498723	1.81962	0.142683	0.559031	1.75073	0.731756	Control
B cells	CD8	HLA-DRB5^CD4	HLA-DRB5	CD4	HLA-DRB5	CD4	1.76176	0.0781098	0.997685	2.08895	0.953704	1.80054	0.0717762	0.33625	0.0976489	0.0820321	1.78115	0.074943	0.666968	1.0933	0.517868	Immuno	HLA-DRB5	CD4	HLA-DRB5	CD4	1.76176	0.0781098	0.997685	1.66894	0.830986	1.80054	0.0717762	0.33625	0.0544459	0.044213	1.78115	0.074943	0.666968	0.861692	0.437599	Control
B cells	CD8	HLA-DRB5^LAG3	HLA-DRB5	LAG3	HLA-DRB5	LAG3	1.76176	0.0781098	0.997685	2.08895	0.953704	2.54645	0.0108824	0.120377	1.55471	0.701342	2.15411	0.0444961	0.559031	1.82183	0.827523	Immuno	HLA-DRB5	LAG3	HLA-DRB5	LAG3	1.76176	0.0781098	0.997685	1.66894	0.830986	2.54645	0.0108824	0.120377	0.92205	0.498723	2.15411	0.0444961	0.559031	1.29549	0.664854	Control
B cells	CD8	HLA-E^CD8A	HLA-E	CD8A	HLA-E	CD8A	3.62864	0.000284921	0.0299692	2.93605	1	-1.19418	0.232406	0.57133	2.04446	0.810864	1.21723	0.116345	0.300649	2.49026	0.905432	Immuno	HLA-E	CD8A	HLA-E	CD8A	3.62864	0.000284921	0.0299692	2.35804	0.985915	-1.19418	0.232406	0.57133	2.17111	0.832384	1.21723	0.116345	0.300649	2.26458	0.90915	Control
B cells	CD8	HLA-E^CD8B	HLA-E	CD8B	HLA-E	CD8B	3.62864	0.000284921	0.0299692	2.93605	1	-0.989093	0.322618	0.660848	1.42917	0.707939	1.31977	0.161451	0.345409	2.18261	0.85397	Immuno	HLA-E	CD8B	HLA-E	CD8B	3.62864	0.000284921	0.0299692	2.35804	0.985915	-0.989093	0.322618	0.660848	1.55462	0.730399	1.31977	0.161451	0.345409	1.95633	0.858157	Control
B cells	CD8	HLA-E^CD8B2	HLA-E	CD8B2	HLA-E	CD8B2	3.62864	0.000284921	0.0299692	2.93605	1	0.323838	0.746061	0.910893	0.10978	0.104904	1.97624	0.373173	0.470431	1.52291	0.552452	Immuno	HLA-E	CD8B2	HLA-E	CD8B2	3.62864	0.000284921	0.0299692	2.35804	0.985915	0.323838	0.746061	0.910893	0.0834965	0.0719198	1.97624	0.373173	0.470431	1.22077	0.528918	Control
B cells	CD8	HLA-E^KIR3DL1	HLA-E	KIR3DL1	HLA-E	KIR3DL1	3.62864	0.000284921	0.0299692	2.93605	1	-0.00801746	0.993603	0.997109	0.0920868	0.0565208	1.81031	0.496944	0.513539	1.51407	0.52826	Immuno	HLA-E	KIR3DL1	HLA-E	KIR3DL1	3.62864	0.000284921	0.0299692	2.35804	0.985915	-0.00801746	0.993603	0.997109	0.0895953	0.0558066	1.81031	0.496944	0.513539	1.22382	0.520861	Control
B cells	CD8	HLA-E^KLRC1_KLRD1	HLA-E	KLRC1	HLA-E	KLRC1_KLRD1	3.62864	0.000284921	0.0299692	2.93605	1	-0.373467	0.708801	0.898907	0.09152	0.0569606	1.62759	0.354543	0.464438	1.51378	0.52848	Immuno	HLA-E	KLRC1	HLA-E	KLRC1_KLRD1	3.62864	0.000284921	0.0299692	2.35804	0.985915	-0.373467	0.708801	0.898907	0.113376	0.0636667	1.62759	0.354543	0.464438	1.23571	0.524791	Control
B cells	CD8	HLA-E^KLRC2_KLRD1	HLA-E	KLRC2	HLA-E	KLRC2_KLRD1	3.62864	0.000284921	0.0299692	2.93605	1	-0.93531	0.349629	0.684526	0.2665	0.158786	1.34666	0.174957	0.357248	1.60127	0.579393	Immuno	HLA-E	KLRC2	HLA-E	KLRC2_KLRD1	3.62864	0.000284921	0.0299692	2.35804	0.985915	-0.93531	0.349629	0.684526	0.354531	0.19886	1.34666	0.174957	0.357248	1.35629	0.592388	Control
B cells	CD8	HLA-E^KLRC3_KLRD1	HLA-E	KLRC3	HLA-E	KLRC3_KLRD1	3.62864	0.000284921	0.0299692	2.93605	1	-0.93923	0.347613	0.683977	0.135101	0.102045	1.3447	0.173949	0.356973	1.53557	0.551023	Immuno	HLA-E	KLRC3	HLA-E	KLRC3_KLRD1	3.62864	0.000284921	0.0299692	2.35804	0.985915	-0.93923	0.347613	0.683977	0.151755	0.109452	1.3447	0.173949	0.356973	1.2549	0.547684	Control
B cells	CD8	HLA-E^KLRK1	HLA-E	KLRK1	HLA-E	KLRK1	3.62864	0.000284921	0.0299692	2.93605	1	-1.57151	0.116064	0.420858	1.16401	0.727733	1.02856	0.0581743	0.225413	2.05003	0.863866	Immuno	HLA-E	KLRK1	HLA-E	KLRK1	3.62864	0.000284921	0.0299692	2.35804	0.985915	-1.57151	0.116064	0.420858	1.21994	0.717823	1.02856	0.0581743	0.225413	1.78899	0.851869	Control
B cells	CD8	HLA-F^CD8A	HLA-F	CD8A	HLA-F	CD8A	1.90773	0.0564256	0.951617	1.23486	0.796296	-1.19418	0.232406	0.57133	2.04446	0.810864	0.356775	0.144416	0.761473	1.63966	0.80358	Immuno	HLA-F	CD8A	HLA-F	CD8A	1.90773	0.0564256	0.951617	0.909248	0.640845	-1.19418	0.232406	0.57133	2.17111	0.832384	0.356775	0.144416	0.761473	1.54018	0.736614	Control
B cells	CD8	HLA-F^CD8B	HLA-F	CD8B	HLA-F	CD8B	1.90773	0.0564256	0.951617	1.23486	0.796296	-0.989093	0.322618	0.660848	1.42917	0.707939	0.45932	0.189522	0.806233	1.33202	0.752118	Immuno	HLA-F	CD8B	HLA-F	CD8B	1.90773	0.0564256	0.951617	0.909248	0.640845	-0.989093	0.322618	0.660848	1.55462	0.730399	0.45932	0.189522	0.806233	1.23193	0.685622	Control
B cells	CD8	HLA-F^CD8B2	HLA-F	CD8B2	HLA-F	CD8B2	1.90773	0.0564256	0.951617	1.23486	0.796296	0.323838	0.746061	0.910893	0.10978	0.104904	1.11579	0.401243	0.931255	0.672321	0.4506	Immuno	HLA-F	CD8B2	HLA-F	CD8B2	1.90773	0.0564256	0.951617	0.909248	0.640845	0.323838	0.746061	0.910893	0.0834965	0.0719198	1.11579	0.401243	0.931255	0.496372	0.356382	Control
B cells	CD8	HLA-F^KIR3DL1	HLA-F	KIR3DL1	HLA-F	KIR3DL1	1.90773	0.0564256	0.951617	1.23486	0.796296	-0.00801746	0.993603	0.997109	0.0920868	0.0565208	0.949858	0.525014	0.974363	0.663474	0.426409	Immuno	HLA-F	KIR3DL1	HLA-F	KIR3DL1	1.90773	0.0564256	0.951617	0.909248	0.640845	-0.00801746	0.993603	0.997109	0.0895953	0.0558066	0.949858	0.525014	0.974363	0.499422	0.348326	Control
B cells	CD8	HLA-F^KIR3DL2	HLA-F	KIR3DL2	HLA-F	KIR3DL2	1.90773	0.0564256	0.951617	1.23486	0.796296	-0.705823	0.480298	0.777771	0.12007	0.0857708	0.600956	0.268362	0.864694	0.677466	0.441034	Immuno	HLA-F	KIR3DL2	HLA-F	KIR3DL2	1.90773	0.0564256	0.951617	0.909248	0.640845	-0.705823	0.480298	0.777771	0.135256	0.0905875	0.600956	0.268362	0.864694	0.522252	0.365716	Control
B cells	CD8	HLA-F^LILRB1	HLA-F	LILRB1	HLA-F	LILRB1	1.90773	0.0564256	0.951617	1.23486	0.796296	0.287927	0.773402	0.921893	0.130985	0.113261	1.09783	0.414914	0.936755	0.682923	0.454779	Immuno	HLA-F	LILRB1	HLA-F	LILRB1	1.90773	0.0564256	0.951617	0.909248	0.640845	0.287927	0.773402	0.921893	0.103101	0.0827275	1.09783	0.414914	0.936755	0.506174	0.361786	Control
B cells	CD8	HMGB1^AGER	HMGB1	AGER	HMGB1	AGER	-1.18543	0.235847	0.997685	2.13933	0.972222	-0.479798	0.631371	0.866623	0.0289859	0.0270508	-0.832614	0.433609	0.932154	1.08416	0.499637	Immuno	HMGB1	AGER	HMGB1	AGER	-1.18543	0.235847	0.997685	2.17601	0.950704	-0.479798	0.631371	0.866623	0.0269237	0.0235803	-0.832614	0.433609	0.932154	1.10147	0.487142	Control
B cells	CD8	HMGB1^CXCR4	HMGB1	CXCR4	HMGB1	CXCR4	-1.18543	0.235847	0.997685	2.13933	0.972222	-3.00415	0.00266323	0.050003	1.86998	0.846052	-2.09479	0.119255	0.523844	2.00466	0.909137	Immuno	HMGB1	CXCR4	HMGB1	CXCR4	-1.18543	0.235847	0.997685	2.17601	0.950704	-3.00415	0.00266323	0.050003	2.30125	0.944193	-2.09479	0.119255	0.523844	2.23863	0.947449	Control
B cells	CD8	HMGB1^HAVCR2	HMGB1	HAVCR2	HMGB1	HAVCR2	-1.18543	0.235847	0.997685	2.13933	0.972222	0.866818	0.386042	0.71381	0.378677	0.248735	-0.159306	0.310945	0.855748	1.25901	0.610479	Immuno	HMGB1	HAVCR2	HMGB1	HAVCR2	-1.18543	0.235847	0.997685	2.17601	0.950704	0.866818	0.386042	0.71381	0.277043	0.184909	-0.159306	0.310945	0.855748	1.22653	0.567806	Control
B cells	CD8	HSPA8^ADRB2	HSPA8	ADRB2	HSPA8	ADRB2	2.16677	0.0302526	0.744328	1.80113	0.916667	-1.29894	0.193964	0.52578	0.179824	0.157247	0.433913	0.112108	0.635054	0.990477	0.536957	Immuno	HSPA8	ADRB2	HSPA8	ADRB2	2.16677	0.0302526	0.744328	1.52219	0.866197	-1.29894	0.193964	0.52578	0.22939	0.178228	0.433913	0.112108	0.635054	0.875789	0.522212	Control
B cells	CD8	HSPA8^LDLR	HSPA8	LDLR	HSPA8	LDLR	2.16677	0.0302526	0.744328	1.80113	0.916667	2.65734	0.00787592	0.100963	0.10968	0.108423	2.41206	0.0190643	0.422646	0.955405	0.512545	Immuno	HSPA8	LDLR	HSPA8	LDLR	2.16677	0.0302526	0.744328	1.52219	0.866197	2.65734	0.00787592	0.100963	0.0535961	0.046571	2.41206	0.0190643	0.422646	0.787892	0.456384	Control
B cells	CD8	ICAM1^CAV1	ICAM1	CAV1	ICAM1	CAV1	4.7897	1.67034e-06	0.000392727	0.552944	0.416667	0.642752	0.520385	0.804089	0.0187441	0.0162745	2.71622	0.260193	0.402241	0.285844	0.216471	Immuno	ICAM1	CAV1	ICAM1	CAV1	4.7897	1.67034e-06	0.000392727	0.113996	0.0985915	0.642752	0.520385	0.804089	0.0207772	0.0172922	2.71622	0.260193	0.402241	0.0673865	0.0579419	Control
B cells	CD8	ICAM1^IL2RA	ICAM1	IL2RA	ICAM1	IL2RA	4.7897	1.67034e-06	0.000392727	0.552944	0.416667	10.8966	1.19608e-27	1.43948e-23	0.372578	0.183198	7.84316	8.35172e-07	0.000196364	0.462761	0.299932	Immuno
B cells	CD8	ICAM1^IL2RG	ICAM1	IL2RG	ICAM1	IL2RG	4.7897	1.67034e-06	0.000392727	0.552944	0.416667	1.99776	0.0457424	0.266038	2.18799	0.973389	3.39373	0.022872	0.133215	1.37047	0.695028	Immuno	ICAM1	IL2RG	ICAM1	IL2RG	4.7897	1.67034e-06	0.000392727	0.113996	0.0985915	1.99776	0.0457424	0.266038	1.97292	0.934958	3.39373	0.022872	0.133215	1.04346	0.516775	Control
B cells	CD8	ICAM1^ITGAL_ITGB2	ICAM1	ITGB2	ICAM1	ITGAL_ITGB2	4.7897	1.67034e-06	0.000392727	0.552944	0.416667	-0.0604206	0.951821	0.983186	1.20417	0.754344	2.36464	0.475911	0.491789	0.878557	0.585505	Immuno	ICAM1	ITGB2	ICAM1	ITGAL_ITGB2	4.7897	1.67034e-06	0.000392727	0.113996	0.0985915	-0.0604206	0.951821	0.983186	1.20704	0.729613	2.36464	0.475911	0.491789	0.660515	0.414102	Control
B cells	CD8	ICAM1^ITGAM_ITGB2	ICAM1	ITGB2	ICAM1	ITGAM_ITGB2	4.7897	1.67034e-06	0.000392727	0.552944	0.416667	-0.0604206	0.951821	0.983186	1.20417	0.754344	2.36464	0.475911	0.491789	0.878557	0.585505	Immuno	ICAM1	ITGB2	ICAM1	ITGAM_ITGB2	4.7897	1.67034e-06	0.000392727	0.113996	0.0985915	-0.0604206	0.951821	0.983186	1.20704	0.729613	2.36464	0.475911	0.491789	0.660515	0.414102	Control
B cells	CD8	ICAM1^ITGAX_ITGB2	ICAM1	ITGB2	ICAM1	ITGAX_ITGB2	4.7897	1.67034e-06	0.000392727	0.552944	0.416667	-0.0604206	0.951821	0.983186	1.20417	0.754344	2.36464	0.475911	0.491789	0.878557	0.585505	Immuno
B cells	CD8	ICAM1^SPN	ICAM1	SPN	ICAM1	SPN	4.7897	1.67034e-06	0.000392727	0.552944	0.416667	-0.331319	0.740404	0.909261	0.766571	0.5872	2.22919	0.370203	0.454827	0.659757	0.501934	Immuno	ICAM1	SPN	ICAM1	SPN	4.7897	1.67034e-06	0.000392727	0.113996	0.0985915	-0.331319	0.740404	0.909261	0.739681	0.525251	2.22919	0.370203	0.454827	0.426838	0.311921	Control
B cells	CD8	ICAM2^ITGAL_ITGB2	ICAM2	ITGB2	ICAM2	ITGAL_ITGB2	-0.677186	0.498288	0.997685	0.232359	0.212963	-0.0604206	0.951821	0.983186	1.20417	0.754344	-0.368803	0.725054	0.990436	0.718265	0.483653	Immuno	ICAM2	ITGB2	ICAM2	ITGAL_ITGB2	-0.677186	0.498288	0.997685	0.234986	0.204225	-0.0604206	0.951821	0.983186	1.20704	0.729613	-0.368803	0.725054	0.990436	0.72101	0.466919	Control
B cells	CD8	ICAM2^ITGAM_ITGB2	ICAM2	ITGB2	ICAM2	ITGAM_ITGB2	-0.677186	0.498288	0.997685	0.232359	0.212963	-0.0604206	0.951821	0.983186	1.20417	0.754344	-0.368803	0.725054	0.990436	0.718265	0.483653	Immuno	ICAM2	ITGB2	ICAM2	ITGAM_ITGB2	-0.677186	0.498288	0.997685	0.234986	0.204225	-0.0604206	0.951821	0.983186	1.20704	0.729613	-0.368803	0.725054	0.990436	0.72101	0.466919	Control
B cells	CD8	ICAM3^ITGAL	ICAM3	ITGAL	ICAM3	ITGAL	-0.776146	0.437663	0.997685	0.39857	0.361111	-0.263176	0.792415	0.930048	0.658484	0.514185	-0.519661	0.615039	0.963867	0.528527	0.437648	Immuno	ICAM3	ITGAL	ICAM3	ITGAL	-0.776146	0.437663	0.997685	0.433433	0.366197	-0.263176	0.792415	0.930048	0.63178	0.452348	-0.519661	0.615039	0.963867	0.532607	0.409273	Control
B cells	CD8	IL15^IL15RA_IL2RB_IL2RG	IL15	IL2RG	IL15	IL15RA_IL2RB_IL2RG	2.10503	0.0352886		0.287199	0.259259	1.99776	0.0457424	0.266038	2.18799	0.973389	2.0514	0.0405155	0.266038	1.23759	0.616324	Immuno	IL15	IL2RG	IL15	IL15RA_IL2RB_IL2RG	2.10503	0.0352886		0.10121	0.084507	1.99776	0.0457424	0.266038	1.97292	0.934958	2.0514	0.0405155	0.266038	1.03707	0.509732	Control
B cells	CD8	IL15^IL2RA	IL15	IL2RA	IL15	IL2RA	2.10503	0.0352886		0.287199	0.259259	10.8966	1.19608e-27	1.43948e-23	0.372578	0.183198	6.50083	0.0176443	1.43948e-23	0.329888	0.221228	Immuno
B cells	CD8	IL16^CCR5	IL16	CCR5	IL16	CCR5	-2.12024	0.0339862	0.794403	0.509075	0.425926	-0.937455	0.348524	0.684145	0.386958	0.321751	-1.52885	0.191255	0.739274	0.448017	0.373838	Immuno	IL16	CCR5	IL16	CCR5	-2.12024	0.0339862	0.794403	0.696248	0.528169	-0.937455	0.348524	0.684145	0.402638	0.303399	-1.52885	0.191255	0.739274	0.549443	0.415784	Control
B cells	CD8	IL16^CD4	IL16	CD4	IL16	CD4	-2.12024	0.0339862	0.794403	0.509075	0.425926	1.80054	0.0717762	0.33625	0.0976489	0.0820321	-0.15985	0.0528812	0.565326	0.303362	0.253979	Immuno	IL16	CD4	IL16	CD4	-2.12024	0.0339862	0.794403	0.696248	0.528169	1.80054	0.0717762	0.33625	0.0544459	0.044213	-0.15985	0.0528812	0.565326	0.375347	0.286191	Control
B cells	CD8	IL16^CD9	IL16	CD9	IL16	CD9	-2.12024	0.0339862	0.794403	0.509075	0.425926	-0.343623	0.73113	0.905617	0.0646906	0.0538817	-1.23193	0.382558	0.85001	0.286883	0.239904	Immuno	IL16	CD9	IL16	CD9	-2.12024	0.0339862	0.794403	0.696248	0.528169	-0.343623	0.73113	0.905617	0.0632823	0.0510906	-1.23193	0.382558	0.85001	0.379765	0.28963	Control
B cells	CD8	IL16^KCNA3	IL16	KCNA3	IL16	KCNA3	-2.12024	0.0339862	0.794403	0.509075	0.425926	1.30288	0.192615	0.524106	0.223579	0.20585	-0.408677	0.113301	0.659254	0.366327	0.315888	Immuno	IL16	KCNA3	IL16	KCNA3	-2.12024	0.0339862	0.794403	0.696248	0.528169	1.30288	0.192615	0.524106	0.199833	0.168795	-0.408677	0.113301	0.659254	0.44804	0.348482	Control
B cells	CD8	ITGB2^CD226	ITGB2	CD226	ITGB2	CD226	-0.776992	0.437164		0.148272	0.148148	1.85114	0.0641491	0.317187	0.128268	0.11788	0.537075	0.250656	0.317187	0.13827	0.133014	Immuno	ITGB2	CD226	ITGB2	CD226	-0.776992	0.437164		0.183124	0.161972	1.85114	0.0641491	0.317187	0.0834759	0.0701513	0.537075	0.250656	0.317187	0.1333	0.116062	Control
B cells	CD8	LCK^CD8A_CD8B	LCK	CD8B	LCK	CD8A_CD8B	-1.66627	0.0956599	0.997685	0.183676	0.185185	-0.989093	0.322618	0.660848	1.42917	0.707939	-1.32768	0.209139	0.829267	0.806423	0.446562	Immuno	LCK	CD8B	LCK	CD8A_CD8B	-1.66627	0.0956599	0.997685	0.299362	0.260563	-0.989093	0.322618	0.660848	1.55462	0.730399	-1.32768	0.209139	0.829267	0.926989	0.495481	Control
B cells	CD8	LGALS1^CD69	LGALS1	CD69	LGALS1	CD69	-1.6613	0.0966534	0.997685	0.774285	0.490741	0.0493212	0.960663	0.986686	0.480156	0.374753	-0.805989	0.528658	0.992186	0.62722	0.432747	Immuno	LGALS1	CD69	LGALS1	CD69	-1.6613	0.0966534	0.997685	0.779966	0.408451	0.0493212	0.960663	0.986686	0.5003	0.356848	-0.805989	0.528658	0.992186	0.640133	0.382649	Control
B cells	CD8	LGALS1^ITGB1	LGALS1	ITGB1	LGALS1	ITGB1	-1.6613	0.0966534	0.997685	0.774285	0.490741	-1.94916	0.0512765	0.28241	0.965742	0.6457	-1.80523	0.0739649	0.640048	0.870013	0.568221	Immuno	LGALS1	ITGB1	LGALS1	ITGB1	-1.6613	0.0966534	0.997685	0.779966	0.408451	-1.94916	0.0512765	0.28241	1.05879	0.642169	-1.80523	0.0739649	0.640048	0.919379	0.52531	Control
B cells	CD8	LGALS1^PTPRC	LGALS1	PTPRC	LGALS1	PTPRC	-1.6613	0.0966534	0.997685	0.774285	0.490741	-3.15331	0.0016143	0.0365189	2.486	0.989004	-2.4073	0.0491339	0.517102	1.63014	0.739872	Immuno	LGALS1	PTPRC	LGALS1	PTPRC	-1.6613	0.0966534	0.997685	0.779966	0.408451	-3.15331	0.0016143	0.0365189	2.6652	0.989192	-2.4073	0.0491339	0.517102	1.72258	0.698822	Control
B cells	CD8	LGALS8^ITGA3	LGALS8	ITGA3	LGALS8	ITGA3	-1.00467	0.315054		0.139765	0.138889	-0.334464	0.738029	0.909215	0.0259412	0.026391	-0.669569	0.526542	0.909215	0.0828531	0.08264	Immuno	LGALS8	ITGA3	LGALS8	ITGA3	-1.00467	0.315054		0.199713	0.190141	-0.334464	0.738029	0.909215	0.0275632	0.0245628	-0.669569	0.526542	0.909215	0.113638	0.107352	Control
B cells	CD8	LGALS9^CD44	LGALS9	CD44	LGALS9	CD44	1.5584	0.11914		0.235238	0.231481	-0.827304	0.408065	0.730837	1.43359	0.846932	0.365546	0.263602	0.730837	0.834413	0.539207	Immuno	LGALS9	CD44	LGALS9	CD44	1.5584	0.11914		0.115461	0.105634	-0.827304	0.408065	0.730837	1.47065	0.823344	0.365546	0.263602	0.730837	0.793056	0.464489	Control
B cells	CD8	LGALS9^CD47	LGALS9	CD47	LGALS9	CD47	1.5584	0.11914		0.235238	0.231481	0.417396	0.676389	0.886327	0.763637	0.603255	0.987896	0.397764	0.886327	0.499438	0.417368	Immuno	LGALS9	CD47	LGALS9	CD47	1.5584	0.11914		0.115461	0.105634	0.417396	0.676389	0.886327	0.719832	0.532128	0.987896	0.397764	0.886327	0.417646	0.318881	Control
B cells	CD8	LGALS9^HAVCR2	LGALS9	HAVCR2	LGALS9	HAVCR2	1.5584	0.11914		0.235238	0.231481	0.866818	0.386042	0.71381	0.378677	0.248735	1.21261	0.252591	0.71381	0.306957	0.240108	Immuno	LGALS9	HAVCR2	LGALS9	HAVCR2	1.5584	0.11914		0.115461	0.105634	0.866818	0.386042	0.71381	0.277043	0.184909	1.21261	0.252591	0.71381	0.196252	0.145271	Control
B cells	CD8	LGALS9^PTPRC	LGALS9	PTPRC	LGALS9	PTPRC	1.5584	0.11914		0.235238	0.231481	-3.15331	0.0016143	0.0365189	2.486	0.989004	-0.797458	0.0603769	0.0365189	1.36062	0.610243	Immuno	LGALS9	PTPRC	LGALS9	PTPRC	1.5584	0.11914		0.115461	0.105634	-3.15331	0.0016143	0.0365189	2.6652	0.989192	-0.797458	0.0603769	0.0365189	1.39033	0.547413	Control
B cells	CD8	LGALS9^PTPRK	LGALS9	PTPRK	LGALS9	PTPRK	1.5584	0.11914		0.235238	0.231481	1.15686	0.247331	0.584401	0.0169232	0.0173741	1.35763	0.183235	0.584401	0.126081	0.124428	Immuno	LGALS9	PTPRK	LGALS9	PTPRK	1.5584	0.11914		0.115461	0.105634	1.15686	0.247331	0.584401	0.0120965	0.0110041	1.35763	0.183235	0.584401	0.0637786	0.058319	Control
B cells	CD8	LGALS9^SLC1A5	LGALS9	SLC1A5	LGALS9	SLC1A5	1.5584	0.11914		0.235238	0.231481	4.40315	1.06689e-05	0.00106116	0.28289	0.249395	2.98077	0.0595751	0.00106116	0.259064	0.240438	Immuno	LGALS9	SLC1A5	LGALS9	SLC1A5	1.5584	0.11914		0.115461	0.105634	4.40315	1.06689e-05	0.00106116	0.168186	0.140303	2.98077	0.0595751	0.00106116	0.141823	0.122968	Control
B cells	CD8	LMAN1^MCFD2	LMAN1	MCFD2	LMAN1	MCFD2	-0.734838	0.462438	0.997685	0.357818	0.296296	0.0156338	0.987527	0.994884	0.119486	0.117	-0.359602	0.724982	0.996285	0.238652	0.206648	Immuno	LMAN1	MCFD2	LMAN1	MCFD2	-0.734838	0.462438	0.997685	0.42091	0.366197	0.0156338	0.987527	0.994884	0.12011	0.104932	-0.359602	0.724982	0.996285	0.27051	0.235565	Control
B cells	CD8	LRPAP1^LDLR	LRPAP1	LDLR	LRPAP1	LDLR	-0.441681	0.65872	0.997685	0.374173	0.342593	2.65734	0.00787592	0.100963	0.10968	0.108423	1.10783	0.333298	0.549324	0.241927	0.225508	Immuno	LRPAP1	LDLR	LRPAP1	LDLR	-0.441681	0.65872	0.997685	0.388098	0.352113	2.65734	0.00787592	0.100963	0.0535961	0.046571	1.10783	0.333298	0.549324	0.220847	0.199342	Control
B cells	CD8	LRPAP1^LRP8	LRPAP1	LRP8	LRPAP1	LRP8	-0.441681	0.65872	0.997685	0.374173	0.342593	-0.480516	0.63086	0.86651	0.064847	0.0653178	-0.461099	0.64479	0.932098	0.21951	0.203955	Immuno	LRPAP1	LRP8	LRPAP1	LRP8	-0.441681	0.65872	0.997685	0.388098	0.352113	-0.480516	0.63086	0.86651	0.0705804	0.0642562	-0.461099	0.64479	0.932098	0.229339	0.208184	Control
B cells	CD8	LRPAP1^SORL1	LRPAP1	SORL1	LRPAP1	SORL1	-0.441681	0.65872	0.997685	0.374173	0.342593	-2.17062	0.0299598	0.212832	0.35111	0.286782	-1.30615	0.34434	0.605259	0.362642	0.314688	Immuno	LRPAP1	SORL1	LRPAP1	SORL1	-0.441681	0.65872	0.997685	0.388098	0.352113	-2.17062	0.0299598	0.212832	0.442368	0.325997	-1.30615	0.34434	0.605259	0.415233	0.339055	Control
B cells	CD8	LTA^RIPK1	LTA	RIPK1	LTA	RIPK1	1.29649	0.194808		0.211422	0.166667	-0.844577	0.398347	0.722201	0.177928	0.169342	0.225954	0.296578	0.722201	0.194675	0.168005	Immuno	LTA	RIPK1	LTA	RIPK1	1.29649	0.194808		0.0610057	0.056338	-0.844577	0.398347	0.722201	0.182383	0.157005	0.225954	0.296578	0.722201	0.121694	0.106672	Control
B cells	CD8	LTA^TNFRSF14	LTA	TNFRSF14	LTA	TNFRSF14	1.29649	0.194808		0.211422	0.166667	1.6734	0.0942495	0.38634	0.713897	0.575104	1.48494	0.144529	0.38634	0.462659	0.370886	Immuno	LTA	TNFRSF14	LTA	TNFRSF14	1.29649	0.194808		0.0610057	0.056338	1.6734	0.0942495	0.38634	0.621391	0.468658	1.48494	0.144529	0.38634	0.341198	0.262498	Control
B cells	CD8	LTA^TNFRSF1A	LTA	TNFRSF1A	LTA	TNFRSF1A	1.29649	0.194808		0.211422	0.166667	-2.44094	0.0146489	0.144033	0.292633	0.259072	-0.57223	0.104729	0.144033	0.252028	0.212869	Immuno	LTA	TNFRSF1A	LTA	TNFRSF1A	1.29649	0.194808		0.0610057	0.056338	-2.44094	0.0146489	0.144033	0.371842	0.298487	-0.57223	0.104729	0.144033	0.216424	0.177412	Control
B cells	CD8	LTA^TNFRSF1B	LTA	TNFRSF1B	LTA	TNFRSF1B	1.29649	0.194808		0.211422	0.166667	2.07903	0.037615	0.241309	0.650253	0.505168	1.68776	0.116212	0.241309	0.430838	0.335917	Immuno	LTA	TNFRSF1B	LTA	TNFRSF1B	1.29649	0.194808		0.0610057	0.056338	2.07903	0.037615	0.241309	0.538237	0.408725	1.68776	0.116212	0.241309	0.299621	0.232531	Control
B cells	CD8	LTB^CD40	LTB	CD40	LTB	CD40	-0.32883	0.742284	0.997685	0.878509	0.537037	1.05057	0.293455	0.633064	0.0412106	0.0402463	0.360871	0.51787	0.815375	0.45986	0.288642	Immuno	LTB	CD40	LTB	CD40	-0.32883	0.742284	0.997685	1.01137	0.584507	1.05057	0.293455	0.633064	0.0331134	0.0286893	0.360871	0.51787	0.815375	0.52224	0.306598	Control
B cells	CD8	LTB^TNFRSF1A	LTB	TNFRSF1A	LTB	TNFRSF1A	-0.32883	0.742284	0.997685	0.878509	0.537037	-2.44094	0.0146489	0.144033	0.292633	0.259072	-1.38489	0.378467	0.570859	0.585571	0.398054	Immuno	LTB	TNFRSF1A	LTB	TNFRSF1A	-0.32883	0.742284	0.997685	1.01137	0.584507	-2.44094	0.0146489	0.144033	0.371842	0.298487	-1.38489	0.378467	0.570859	0.691605	0.441497	Control
B cells	CD8	MAML2^NOTCH1	MAML2	NOTCH1	MAML2	NOTCH1	-0.399674	0.689396	0.997685	0.260967	0.240741	4.35851	1.30951e-05	0.00124094	0.148777	0.143171	1.97942	0.344705	0.499463	0.204872	0.191956	Immuno	MAML2	NOTCH1	MAML2	NOTCH1	-0.399674	0.689396	0.997685	0.289473	0.260563	4.35851	1.30951e-05	0.00124094	0.0779039	0.0685793	1.97942	0.344705	0.499463	0.183689	0.164571	Control
B cells	CD8	MAML2^NOTCH2	MAML2	NOTCH2	MAML2	NOTCH2	-0.399674	0.689396	0.997685	0.260967	0.240741	0.152694	0.878639	0.963587	0.107741	0.107983	-0.12349	0.784018	0.980636	0.184354	0.174362	Immuno	MAML2	NOTCH2	MAML2	NOTCH2	-0.399674	0.689396	0.997685	0.289473	0.260563	0.152694	0.878639	0.963587	0.097614	0.086461	-0.12349	0.784018	0.980636	0.193544	0.173512	Control
B cells	CD8	MFNG^NOTCH1	MFNG	NOTCH1	MFNG	NOTCH1	-0.13334	0.893924	0.997685	0.276756	0.268519	4.35851	1.30951e-05	0.00124094	0.148777	0.143171	2.11259	0.446969	0.499463	0.212767	0.205845	Immuno	MFNG	NOTCH1	MFNG	NOTCH1	-0.13334	0.893924	0.997685	0.275481	0.267606	4.35851	1.30951e-05	0.00124094	0.0779039	0.0685793	2.11259	0.446969	0.499463	0.176693	0.168092	Control
B cells	CD8	MFNG^NOTCH2	MFNG	NOTCH2	MFNG	NOTCH2	-0.13334	0.893924	0.997685	0.276756	0.268519	0.152694	0.878639	0.963587	0.107741	0.107983	0.00967706	0.886282	0.980636	0.192248	0.188251	Immuno	MFNG	NOTCH2	MFNG	NOTCH2	-0.13334	0.893924	0.997685	0.275481	0.267606	0.152694	0.878639	0.963587	0.097614	0.086461	0.00967706	0.886282	0.980636	0.186548	0.177033	Control
B cells	CD8	MIF^ACKR3	MIF	ACKR3	MIF	ACKR3	0.121205	0.903529	0.997685	1.64458	0.935185	1.95311	0.0508069		0.0109149	0.0103365	1.03716	0.477168	0.997685	0.82775	0.472761	Immuno
B cells	CD8	MIF^CD44_CD74	MIF	CD74	MIF	CD44_CD74	0.121205	0.903529	0.997685	1.64458	0.935185	0.201161	0.840573	0.95082	2.76367	0.964592	0.161183	0.872051	0.974253	2.20413	0.949889	Immuno	MIF	CD74	MIF	CD44_CD74	0.121205	0.903529	0.997685	1.69146	0.964789	0.201161	0.840573	0.95082	2.55815	0.919434	0.161183	0.872051	0.974253	2.1248	0.942111	Control
B cells	CD8	MIF^CD74_CXCR4	MIF	CD74	MIF	CD74_CXCR4	0.121205	0.903529	0.997685	1.64458	0.935185	0.201161	0.840573	0.95082	2.76367	0.964592	0.161183	0.872051	0.974253	2.20413	0.949889	Immuno	MIF	CD74	MIF	CD74_CXCR4	0.121205	0.903529	0.997685	1.69146	0.964789	0.201161	0.840573	0.95082	2.55815	0.919434	0.161183	0.872051	0.974253	2.1248	0.942111	Control
B cells	CD8	MIF^TNFRSF14	MIF	TNFRSF14	MIF	TNFRSF14	0.121205	0.903529	0.997685	1.64458	0.935185	1.6734	0.0942495	0.38634	0.713897	0.575104	0.8973	0.498889	0.692012	1.17924	0.755145	Immuno	MIF	TNFRSF14	MIF	TNFRSF14	0.121205	0.903529	0.997685	1.69146	0.964789	1.6734	0.0942495	0.38634	0.621391	0.468658	0.8973	0.498889	0.692012	1.15643	0.716723	Control
B cells	CD8	NAMPT^ADORA2A	NAMPT	ADORA2A	NAMPT	ADORA2A	1.46757	0.142222	0.997685	0.371673	0.37037	-1.55406	0.120171	0.426625	0.0929787	0.0945678	-0.0432447	0.131197	0.712155	0.232326	0.232469	Immuno	NAMPT	ADORA2A	NAMPT	ADORA2A	1.46757	0.142222	0.997685	0.192478	0.176056	-1.55406	0.120171	0.426625	0.11622	0.102181	-0.0432447	0.131197	0.712155	0.154349	0.139119	Control
B cells	CD8	NAMPT^ITGA5_ITGB1	NAMPT	ITGA5	NAMPT	ITGA5_ITGB1	1.46757	0.142222	0.997685	0.371673	0.37037	-1.29616	0.194922	0.527094	0.167858	0.144491	0.0857055	0.168572	0.76239	0.269766	0.257431	Immuno	NAMPT	ITGA5	NAMPT	ITGA5_ITGB1	1.46757	0.142222	0.997685	0.192478	0.176056	-1.29616	0.194922	0.527094	0.216616	0.169778	0.0857055	0.168572	0.76239	0.204547	0.172917	Control
B cells	CD8	PDAP1^PDGFRB	PDAP1	PDGFRB	PDAP1	PDGFRB	0.496466	0.619565	0.997685	0.541166	0.462963	0.320621	0.748497	0.911573	0.0167184	0.0160545	0.408544	0.684031	0.954629	0.278942	0.239509	Immuno	PDAP1	PDGFRB	PDAP1	PDGFRB	0.496466	0.619565	0.997685	0.475597	0.394366	0.320621	0.748497	0.911573	0.0146799	0.0123796	0.408544	0.684031	0.954629	0.245138	0.203373	Control
B cells	CD8	PKM^CD44	PKM	CD44	PKM	CD44	-0.568689	0.569567	0.997685	1.1801	0.787037	-0.827304	0.408065	0.730837	1.43359	0.846932	-0.697997	0.488816	0.864261	1.30685	0.816985	Immuno	PKM	CD44	PKM	CD44	-0.568689	0.569567	0.997685	1.23093	0.739437	-0.827304	0.408065	0.730837	1.47065	0.823344	-0.697997	0.488816	0.864261	1.35079	0.781391	Control
B cells	CD8	PSEN1^CD44	PSEN1	CD44	PSEN1	CD44	0.127615	0.898453		0.141918	0.12963	-0.827304	0.408065	0.730837	1.43359	0.846932	-0.349844	0.653259	0.730837	0.787753	0.488281	Immuno	PSEN1	CD44	PSEN1	CD44	0.127615	0.898453		0.150633	0.140845	-0.827304	0.408065	0.730837	1.47065	0.823344	-0.349844	0.653259	0.730837	0.810643	0.482095	Control
B cells	CD8	PSEN1^NCSTN	PSEN1	NCSTN	PSEN1	NCSTN	0.127615	0.898453		0.141918	0.12963	0.332275	0.739682	0.909261	0.181556	0.1777	0.229945	0.819068	0.909261	0.161737	0.153665	Immuno	PSEN1	NCSTN	PSEN1	NCSTN	0.127615	0.898453		0.150633	0.140845	0.332275	0.739682	0.909261	0.167205	0.144233	0.229945	0.819068	0.909261	0.158919	0.142539	Control
B cells	CD8	PSEN1^NOTCH1	PSEN1	NOTCH1	PSEN1	NOTCH1	0.127615	0.898453		0.141918	0.12963	4.35851	1.30951e-05	0.00124094	0.148777	0.143171	2.24306	0.449233	0.00124094	0.145348	0.1364	Immuno	PSEN1	NOTCH1	PSEN1	NOTCH1	0.127615	0.898453		0.150633	0.140845	4.35851	1.30951e-05	0.00124094	0.0779039	0.0685793	2.24306	0.449233	0.00124094	0.114269	0.104712	Control
B cells	CD8	PSEN1^NOTCH2	PSEN1	NOTCH2	PSEN1	NOTCH2	0.127615	0.898453		0.141918	0.12963	0.152694	0.878639	0.963587	0.107741	0.107983	0.140155	0.888546	0.963587	0.124829	0.118806	Immuno	PSEN1	NOTCH2	PSEN1	NOTCH2	0.127615	0.898453		0.150633	0.140845	0.152694	0.878639	0.963587	0.097614	0.086461	0.140155	0.888546	0.963587	0.124124	0.113653	Control
B cells	CD8	PTDSS1^JMJD6	PTDSS1	JMJD6	PTDSS1	JMJD6	0.125954	0.899768	0.997685	0.312488	0.296296	-0.043656	0.965179	0.988839	0.305858	0.275786	0.0411492	0.932473	0.993262	0.309173	0.286041	Immuno	PTDSS1	JMJD6	PTDSS1	JMJD6	0.125954	0.899768	0.997685	0.358313	0.309859	-0.043656	0.965179	0.988839	0.278213	0.229122	0.0411492	0.932473	0.993262	0.318263	0.26949	Control
B cells	CD8	PTDSS1^SCARB1	PTDSS1	SCARB1	PTDSS1	SCARB1	0.125954	0.899768	0.997685	0.312488	0.296296	1.38498	0.166059	0.492398	0.0195259	0.0211128	0.755466	0.532914	0.745042	0.166007	0.158705	Immuno	PTDSS1	SCARB1	PTDSS1	SCARB1	0.125954	0.899768	0.997685	0.358313	0.309859	1.38498	0.166059	0.492398	0.0133681	0.0117901	0.755466	0.532914	0.745042	0.185841	0.160825	Control
B cells	CD8	RTN4^RTN4R	RTN4	RTN4R	RTN4	RTN4R	0.826628	0.408448	0.997685	0.557127	0.472222	-1.67773	0.0933991	0.384031	0.0224361	0.0219925	-0.425553	0.250923	0.690858	0.289781	0.247107	Immuno	RTN4	RTN4R	RTN4	RTN4R	0.826628	0.408448	0.997685	0.423464	0.373239	-1.67773	0.0933991	0.384031	0.0291861	0.0257418	-0.425553	0.250923	0.690858	0.226325	0.199491	Control
B cells	CD8	RTN4^S1PR2	RTN4	S1PR2	RTN4	S1PR2	0.826628	0.408448	0.997685	0.557127	0.472222	2.60713	0.00913045	0.107836	0.0218016	0.023532	1.71688	0.208789	0.552761	0.289464	0.247877	Immuno	RTN4	S1PR2	RTN4	S1PR2	0.826628	0.408448	0.997685	0.423464	0.373239	2.60713	0.00913045	0.107836	0.0122799	0.0113971	1.71688	0.208789	0.552761	0.217872	0.192318	Control
B cells	CD8	S100A4^CCR5	S100A4	CCR5	S100A4	CCR5	-1.27166	0.203493	0.997685	0.759585	0.407407	-0.937455	0.348524	0.684145	0.386958	0.321751	-1.10456	0.276009	0.840915	0.573272	0.364579	Immuno	S100A4	CCR5	S100A4	CCR5	-1.27166	0.203493	0.997685	0.947529	0.492958	-0.937455	0.348524	0.684145	0.402638	0.303399	-1.10456	0.276009	0.840915	0.675083	0.398179	Control
B cells	CD8	S100A4^ERBB2	S100A4	ERBB2	S100A4	ERBB2	-1.27166	0.203493	0.997685	0.759585	0.407407	0.175763	0.860481	0.958453	0.0130762	0.0125357	-0.54795	0.531987	0.978069	0.38633	0.209972	Immuno	S100A4	ERBB2	S100A4	ERBB2	-1.27166	0.203493	0.997685	0.947529	0.492958	0.175763	0.860481	0.958453	0.0120429	0.0102181	-0.54795	0.531987	0.978069	0.479786	0.251588	Control
B cells	CD8	S100A4^ERBB3	S100A4	ERBB3	S100A4	ERBB3	-1.27166	0.203493	0.997685	0.759585	0.407407	-1.30531	0.191787	0.523019	0.0118806	0.0105564	-1.28849	0.19764	0.760352	0.385733	0.208982	Immuno	S100A4	ERBB3	S100A4	ERBB3	-1.27166	0.203493	0.997685	0.947529	0.492958	-1.30531	0.191787	0.523019	0.0171607	0.0149342	-1.28849	0.19764	0.760352	0.482345	0.253946	Control
B cells	CD8	SEMA4D^CD72	SEMA4D	CD72	SEMA4D	CD72	0.806536	0.419934	0.997685	0.500615	0.407407	1.65427	0.0980731	0.392087	0.0366727	0.0376072	1.2304	0.259003	0.694886	0.268644	0.222507	Immuno	SEMA4D	CD72	SEMA4D	CD72	0.806536	0.419934	0.997685	0.329334	0.28169	1.65427	0.0980731	0.392087	0.0256242	0.0233838	1.2304	0.259003	0.694886	0.177479	0.152537	Control
B cells	CD8	SEMA4D^ERBB2	SEMA4D	ERBB2	SEMA4D	ERBB2	0.806536	0.419934	0.997685	0.500615	0.407407	0.175763	0.860481	0.958453	0.0130762	0.0125357	0.491149	0.640207	0.978069	0.256846	0.209972	Immuno	SEMA4D	ERBB2	SEMA4D	ERBB2	0.806536	0.419934	0.997685	0.329334	0.28169	0.175763	0.860481	0.958453	0.0120429	0.0102181	0.491149	0.640207	0.978069	0.170689	0.145954	Control
B cells	CD8	SEMA4D^PLXNB1	SEMA4D	PLXNB1	SEMA4D	PLXNB1	0.806536	0.419934	0.997685	0.500615	0.407407	0.999927	0.317346	0.655555	0.0118222	0.011876	0.903232	0.36864	0.82662	0.256219	0.209642	Immuno
B cells	CD8	SEMA7A^ITGA1_ITGB1	SEMA7A	ITGA1	SEMA7A	ITGA1_ITGB1	0.610436	0.541573	0.997685	0.483636	0.351852	-0.657378	0.510938	0.798915	0.196765	0.162085	-0.0234712	0.526256	0.8983	0.3402	0.256968	Immuno	SEMA7A	ITGA1	SEMA7A	ITGA1_ITGB1	0.610436	0.541573	0.997685	0.431896	0.323944	-0.657378	0.510938	0.798915	0.199576	0.152093	-0.0234712	0.526256	0.8983	0.315736	0.238018	Control
B cells	CD8	SEMA7A^PLXNC1	SEMA7A	PLXNC1	SEMA7A	PLXNC1	0.610436	0.541573	0.997685	0.483636	0.351852	0.136687	0.891278	0.965832	0.0754972	0.0756543	0.373561	0.716426	0.981759	0.279566	0.213753	Immuno	SEMA7A	PLXNC1	SEMA7A	PLXNC1	0.610436	0.541573	0.997685	0.431896	0.323944	0.136687	0.891278	0.965832	0.0700894	0.0617017	0.373561	0.716426	0.981759	0.250993	0.192823	Control
B cells	CD8	SPTAN1^PTPRA	SPTAN1	PTPRA	SPTAN1	PTPRA	0.427987	0.66866	0.997685	0.443701	0.435185	0.357117	0.721004	0.902481	0.576273	0.473059	0.392552	0.694832	0.950083	0.509987	0.454122	Immuno	SPTAN1	PTPRA	SPTAN1	PTPRA	0.427987	0.66866	0.997685	0.407989	0.359155	0.357117	0.721004	0.902481	0.526265	0.40617	0.392552	0.694832	0.950083	0.467127	0.382663	Control
B cells	CD8	TCTN1^TMEM67	TCTN1	TMEM67	TCTN1	TMEM67	-0.124362	0.901029	0.997685	0.270048	0.268519	-1.30054	0.193415	0.525431	0.0140486	0.0140752	-0.712453	0.547222	0.761558	0.142048	0.141297	Immuno	TCTN1	TMEM67	TCTN1	TMEM67	-0.124362	0.901029	0.997685	0.229667	0.197183	-1.30054	0.193415	0.525431	0.0185791	0.0161132	-0.712453	0.547222	0.761558	0.124123	0.106648	Control
B cells	CD8	TGFB1^ACVR1_TGFBR1_TGFBR2	TGFB1	TGFBR1	TGFB1	ACVR1_TGFBR1_TGFBR2	0.433918	0.664348	0.997685	1.05404	0.703704	-0.594852	0.551943	0.824762	0.136616	0.129976	-0.0804668	0.608145	0.911224	0.595327	0.41684	Immuno	TGFB1	TGFBR1	TGFB1	ACVR1_TGFBR1_TGFBR2	0.433918	0.664348	0.997685	1.06187	0.746479	-0.594852	0.551943	0.824762	0.137629	0.114168	-0.0804668	0.608145	0.911224	0.59975	0.430323	Control
B cells	CD8	TGFB1^ACVR1_TGFBR2	TGFB1	TGFBR2	TGFB1	ACVR1_TGFBR2	0.433918	0.664348	0.997685	1.05404	0.703704	-1.28212	0.199802	0.53353	0.514053	0.426655	-0.424099	0.432075	0.765607	0.784046	0.565179	Immuno	TGFB1	TGFBR2	TGFB1	ACVR1_TGFBR2	0.433918	0.664348	0.997685	1.06187	0.746479	-1.28212	0.199802	0.53353	0.542312	0.413637	-0.424099	0.432075	0.765607	0.802092	0.580058	Control
B cells	CD8	TGFB1^ACVR1B_TGFBR2	TGFB1	ACVR1B	TGFB1	ACVR1B_TGFBR2	0.433918	0.664348	0.997685	1.05404	0.703704	0.620191	0.535132	0.812772	0.0327355	0.032329	0.527054	0.59974	0.905229	0.543387	0.368016	Immuno	TGFB1	ACVR1B	TGFB1	ACVR1B_TGFBR2	0.433918	0.664348	0.997685	1.06187	0.746479	0.620191	0.535132	0.812772	0.0236287	0.0210257	0.527054	0.59974	0.905229	0.54275	0.383752	Control
B cells	CD8	TGFB1^CAV1	TGFB1	CAV1	TGFB1	CAV1	0.433918	0.664348	0.997685	1.05404	0.703704	0.642752	0.520385	0.804089	0.0187441	0.0162745	0.538335	0.592366	0.900887	0.536391	0.359989	Immuno	TGFB1	CAV1	TGFB1	CAV1	0.433918	0.664348	0.997685	1.06187	0.746479	0.642752	0.520385	0.804089	0.0207772	0.0172922	0.538335	0.592366	0.900887	0.541324	0.381886	Control
B cells	CD8	TGFB1^CXCR4	TGFB1	CXCR4	TGFB1	CXCR4	0.433918	0.664348	0.997685	1.05404	0.703704	-3.00415	0.00266323	0.050003	1.86998	0.846052	-1.28512	0.333506	0.523844	1.46201	0.774878	Immuno	TGFB1	CXCR4	TGFB1	CXCR4	0.433918	0.664348	0.997685	1.06187	0.746479	-3.00415	0.00266323	0.050003	2.30125	0.944193	-1.28512	0.333506	0.523844	1.68156	0.845336	Control
B cells	CD8	TGFB1^ENG	TGFB1	ENG	TGFB1	ENG	0.433918	0.664348	0.997685	1.05404	0.703704	-0.841563	0.400032	0.723533	0.100709	0.0972069	-0.203823	0.53219	0.860609	0.577374	0.400455	Immuno	TGFB1	ENG	TGFB1	ENG	0.433918	0.664348	0.997685	1.06187	0.746479	-0.841563	0.400032	0.723533	0.105848	0.090784	-0.203823	0.53219	0.860609	0.58386	0.418631	Control
B cells	CD8	TGFB1^ITGB1	TGFB1	ITGB1	TGFB1	ITGB1	0.433918	0.664348	0.997685	1.05404	0.703704	-1.94916	0.0512765	0.28241	0.965742	0.6457	-0.75762	0.357812	0.640048	1.00989	0.674702	Immuno	TGFB1	ITGB1	TGFB1	ITGB1	0.433918	0.664348	0.997685	1.06187	0.746479	-1.94916	0.0512765	0.28241	1.05879	0.642169	-0.75762	0.357812	0.640048	1.06033	0.694324	Control
B cells	CD8	TGFB1^LPP	TGFB1	LPP	TGFB1	LPP	0.433918	0.664348	0.997685	1.05404	0.703704	2.16661	0.0302649	0.213755	0.148394	0.143171	1.30026	0.347306	0.60572	0.601216	0.423438	Immuno	TGFB1	LPP	TGFB1	LPP	0.433918	0.664348	0.997685	1.06187	0.746479	2.16661	0.0302649	0.213755	0.11216	0.0980546	1.30026	0.347306	0.60572	0.587016	0.422267	Control
B cells	CD8	TGFB1^TGFBR1_TGFBR2	TGFB1	TGFBR1	TGFB1	TGFBR1_TGFBR2	0.433918	0.664348	0.997685	1.05404	0.703704	-0.594852	0.551943	0.824762	0.136616	0.129976	-0.0804668	0.608145	0.911224	0.595327	0.41684	Immuno	TGFB1	TGFBR1	TGFB1	TGFBR1_TGFBR2	0.433918	0.664348	0.997685	1.06187	0.746479	-0.594852	0.551943	0.824762	0.137629	0.114168	-0.0804668	0.608145	0.911224	0.59975	0.430323	Control
B cells	CD8	TGFB1^TGFBR3	TGFB1	TGFBR3	TGFB1	TGFBR3	0.433918	0.664348	0.997685	1.05404	0.703704	-0.792884	0.427846	0.74501	0.33212	0.272487	-0.179483	0.546097	0.871347	0.693079	0.488096	Immuno	TGFB1	TGFBR3	TGFB1	TGFBR3	0.433918	0.664348	0.997685	1.06187	0.746479	-0.792884	0.427846	0.74501	0.348829	0.256239	-0.179483	0.546097	0.871347	0.70535	0.501359	Control
B cells	CD8	TGS1^RXRA	TGS1	RXRA	TGS1	RXRA	0.437854	0.661492	0.997685	0.273884	0.259259	-0.201301	0.840463	0.95082	0.0595834	0.0593798	0.118276	0.750977	0.974253	0.166734	0.15932	Immuno	TGS1	RXRA	TGS1	RXRA	0.437854	0.661492	0.997685	0.223553	0.204225	-0.201301	0.840463	0.95082	0.0572965	0.0493221	0.118276	0.750977	0.974253	0.140425	0.126774	Control
B cells	CD8	TNF^CELSR2	TNF	CELSR2	TNF	CELSR2	0.0376767	0.969945	0.997685	0.55446	0.361111	-0.538453	0.590264	0.8465	0.015578	0.0151748	-0.250388	0.780105	0.922093	0.285019	0.188143	Immuno	TNF	CELSR2	TNF	CELSR2	0.0376767	0.969945	0.997685	0.374518	0.239437	-0.538453	0.590264	0.8465	0.0162868	0.0149342	-0.250388	0.780105	0.922093	0.195403	0.127185	Control
B cells	CD8	TNF^FAS	TNF	FAS	TNF	FAS	0.0376767	0.969945	0.997685	0.55446	0.361111	3.33141	0.000864079	0.0241833	0.420087	0.355839	1.68454	0.485405	0.510934	0.487273	0.358475	Immuno	TNF	FAS	TNF	FAS	0.0376767	0.969945	0.997685	0.374518	0.239437	3.33141	0.000864079	0.0241833	0.299052	0.244252	1.68454	0.485405	0.510934	0.336785	0.241844	Control
B cells	CD8	TNF^ICOS	TNF	ICOS	TNF	ICOS	0.0376767	0.969945	0.997685	0.55446	0.361111	2.32567	0.020036	0.169573	0.260838	0.231141	1.18167	0.494991	0.583629	0.407649	0.296126	Immuno	TNF	ICOS	TNF	ICOS	0.0376767	0.969945	0.997685	0.374518	0.239437	2.32567	0.020036	0.169573	0.169076	0.142071	1.18167	0.494991	0.583629	0.271797	0.190754	Control
B cells	CD8	TNF^NOTCH1	TNF	NOTCH1	TNF	NOTCH1	0.0376767	0.969945	0.997685	0.55446	0.361111	4.35851	1.30951e-05	0.00124094	0.148777	0.143171	2.19809	0.484979	0.499463	0.351619	0.252141	Immuno	TNF	NOTCH1	TNF	NOTCH1	0.0376767	0.969945	0.997685	0.374518	0.239437	4.35851	1.30951e-05	0.00124094	0.0779039	0.0685793	2.19809	0.484979	0.499463	0.226211	0.154008	Control
B cells	CD8	TNF^SEMA4C	TNF	SEMA4C	TNF	SEMA4C	0.0376767	0.969945	0.997685	0.55446	0.361111	-1.06115	0.288621	0.628364	0.0405137	0.038267	-0.511737	0.629283	0.813025	0.297487	0.199689	Immuno	TNF	SEMA4C	TNF	SEMA4C	0.0376767	0.969945	0.997685	0.374518	0.239437	-1.06115	0.288621	0.628364	0.046681	0.03989	-0.511737	0.629283	0.813025	0.2106	0.139663	Control
B cells	CD8	TNF^TNFRSF1A	TNF	TNFRSF1A	TNF	TNFRSF1A	0.0376767	0.969945	0.997685	0.55446	0.361111	-2.44094	0.0146489	0.144033	0.292633	0.259072	-1.20163	0.492297	0.570859	0.423546	0.310092	Immuno	TNF	TNFRSF1A	TNF	TNFRSF1A	0.0376767	0.969945	0.997685	0.374518	0.239437	-2.44094	0.0146489	0.144033	0.371842	0.298487	-1.20163	0.492297	0.570859	0.37318	0.268962	Control
B cells	CD8	TNF^TNFRSF1B	TNF	TNFRSF1B	TNF	TNFRSF1B	0.0376767	0.969945	0.997685	0.55446	0.361111	2.07903	0.037615	0.241309	0.650253	0.505168	1.05835	0.50378	0.619497	0.602356	0.43314	Immuno	TNF	TNFRSF1B	TNF	TNFRSF1B	0.0376767	0.969945	0.997685	0.374518	0.239437	2.07903	0.037615	0.241309	0.538237	0.408725	1.05835	0.50378	0.619497	0.456377	0.324081	Control
B cells	CD8	TNF^TRADD	TNF	TRADD	TNF	TRADD	0.0376767	0.969945	0.997685	0.55446	0.361111	1.42198	0.155031	0.479063	0.454268	0.396965	0.72983	0.562488	0.738374	0.504364	0.379038	Immuno	TNF	TRADD	TNF	TRADD	0.0376767	0.969945	0.997685	0.374518	0.239437	1.42198	0.155031	0.479063	0.378333	0.304579	0.72983	0.562488	0.738374	0.376426	0.272008	Control
B cells	CD8	TNF^TRAF2	TNF	TRAF2	TNF	TRAF2	0.0376767	0.969945	0.997685	0.55446	0.361111	3.24724	0.0011653	0.0294012	0.194201	0.190015	1.64246	0.485555	0.513543	0.374331	0.275563	Immuno	TNF	TRAF2	TNF	TRAF2	0.0376767	0.969945	0.997685	0.374518	0.239437	3.24724	0.0011653	0.0294012	0.12856	0.113578	1.64246	0.485555	0.513543	0.251539	0.176507	Control
B cells	CD8	TNF^VSIR	TNF	VSIR	TNF	VSIR	0.0376767	0.969945	0.997685	0.55446	0.361111	-0.421049	0.673719	0.885324	0.296874	0.26611	-0.191686	0.821832	0.941505	0.425667	0.31361	Immuno	TNF	VSIR	TNF	VSIR	0.0376767	0.969945	0.997685	0.374518	0.239437	-0.421049	0.673719	0.885324	0.287545	0.237375	-0.191686	0.821832	0.941505	0.331032	0.238406	Control
B cells	CD8	TNFSF10^CCR6	TNFSF10	CCR6	TNFSF10	CCR6	3.38809	0.000703811	0.0540987	0.324485	0.268519	-1.6314	0.102806	0.401052	0.0138823	0.0129756	0.878346	0.051755	0.227575	0.169184	0.140747	Immuno	TNFSF10	CCR6	TNFSF10	CCR6	3.38809	0.000703811	0.0540987	0.0617823	0.056338	-1.6314	0.102806	0.401052	0.0201306	0.0155237	0.878346	0.051755	0.227575	0.0409565	0.0359309	Control
B cells	CD8	TNFSF10^RIPK1	TNFSF10	RIPK1	TNFSF10	RIPK1	3.38809	0.000703811	0.0540987	0.324485	0.268519	-0.844577	0.398347	0.722201	0.177928	0.169342	1.27176	0.199525	0.38815	0.251207	0.21893	Immuno	TNFSF10	RIPK1	TNFSF10	RIPK1	3.38809	0.000703811	0.0540987	0.0617823	0.056338	-0.844577	0.398347	0.722201	0.182383	0.157005	1.27176	0.199525	0.38815	0.122083	0.106672	Control
B cells	CD8	TNFSF10^TNFRSF10A	TNFSF10	TNFRSF10A	TNFSF10	TNFRSF10A	3.38809	0.000703811	0.0540987	0.324485	0.268519	-0.877184	0.380387	0.708662	0.078863	0.0769738	1.25545	0.190545	0.38138	0.201674	0.172746	Immuno	TNFSF10	TNFRSF10A	TNFSF10	TNFRSF10A	3.38809	0.000703811	0.0540987	0.0617823	0.056338	-0.877184	0.380387	0.708662	0.0783464	0.0685793	1.25545	0.190545	0.38138	0.0700643	0.0624587	Control
B cells	CD8	TNFSF10^TNFRSF10B	TNFSF10	TNFRSF10B	TNFSF10	TNFRSF10B	3.38809	0.000703811	0.0540987	0.324485	0.268519	0.028825	0.977004	0.991838	0.0703674	0.067737	1.70846	0.488854	0.522969	0.197426	0.168128	Immuno	TNFSF10	TNFRSF10B	TNFSF10	TNFRSF10B	3.38809	0.000703811	0.0540987	0.0617823	0.056338	0.028825	0.977004	0.991838	0.0611658	0.0536451	1.70846	0.488854	0.522969	0.0614741	0.0549916	Control
B cells	CD8	TNFSF12^TNFRSF12A	TNFSF12	TNFRSF12A	TNFSF12	TNFRSF12A	-0.932994	0.350823	0.997685	0.233496	0.222222	1.81757	0.0691305	0.329761	0.0487051	0.0490433	0.442286	0.209977	0.663723	0.141101	0.135633	Immuno	TNFSF12	TNFRSF12A	TNFSF12	TNFRSF12A	-0.932994	0.350823	0.997685	0.249397	0.21831	1.81757	0.0691305	0.329761	0.0336577	0.0290823	0.442286	0.209977	0.663723	0.141528	0.123696	Control
B cells	CD8	TNFSF12^TNFRSF25	TNFSF12	TNFRSF25	TNFSF12	TNFRSF25	-0.932994	0.350823	0.997685	0.233496	0.222222	4.97186	6.63127e-07	0.000122781	0.158396	0.14581	2.01943	0.175412	0.498904	0.195946	0.184016	Immuno	TNFSF12	TNFRSF25	TNFSF12	TNFRSF25	-0.932994	0.350823	0.997685	0.249397	0.21831	4.97186	6.63127e-07	0.000122781	0.0918832	0.0793869	2.01943	0.175412	0.498904	0.17064	0.148848	Control
B cells	CD8	TNFSF9^ADGRG5	TNFSF9	ADGRG5	TNFSF9	ADGRG5	-1.45635	0.145295	0.997685	0.0861319	0.0740741	2.19745	0.0279883	0.20489	0.089411	0.0868705	0.370549	0.0866418	0.601288	0.0877715	0.0804723	Immuno	TNFSF9	ADGRG5	TNFSF9	ADGRG5	-1.45635	0.145295	0.997685	0.162212	0.112676	2.19745	0.0279883	0.20489	0.0540775	0.0463745	0.370549	0.0866418	0.601288	0.108145	0.0795253	Control
B cells	CD8	TNFSF9^HLA-DPA1	TNFSF9	HLA-DPA1	TNFSF9	HLA-DPA1	-1.45635	0.145295	0.997685	0.0861319	0.0740741	0.203003	0.839132	0.950289	1.31322	0.769738	-0.626674	0.492214	0.973987	0.699676	0.421906	Immuno	TNFSF9	HLA-DPA1	TNFSF9	HLA-DPA1	-1.45635	0.145295	0.997685	0.162212	0.112676	0.203003	0.839132	0.950289	1.2393	0.696011	-0.626674	0.492214	0.973987	0.700755	0.404344	Control
B cells	CD8	TNFSF9^PVR	TNFSF9	PVR	TNFSF9	PVR	-1.45635	0.145295	0.997685	0.0861319	0.0740741	-0.809663	0.418134	0.737861	0.0114692	0.0123158	-1.13301	0.281714	0.867773	0.0488005	0.0431949	Immuno	TNFSF9	PVR	TNFSF9	PVR	-1.45635	0.145295	0.997685	0.162212	0.112676	-0.809663	0.418134	0.737861	0.0136702	0.0123796	-1.13301	0.281714	0.867773	0.0879411	0.0625278	Control
B cells	CD8	TNFSF9^TNFRSF9	TNFSF9	TNFRSF9	TNFSF9	TNFRSF9	-1.45635	0.145295	0.997685	0.0861319	0.0740741	3.58994	0.000330754	0.0122481	0.430567	0.281724	1.06679	0.072813	0.504967	0.25835	0.177899	Immuno	TNFSF9	TNFRSF9	TNFSF9	TNFRSF9	-1.45635	0.145295	0.997685	0.162212	0.112676	3.58994	0.000330754	0.0122481	0.173538	0.132443	1.06679	0.072813	0.504967	0.167875	0.122559	Control
B cells	CD8	TNFSF9^TRAF2	TNFSF9	TRAF2	TNFSF9	TRAF2	-1.45635	0.145295	0.997685	0.0861319	0.0740741	3.24724	0.0011653	0.0294012	0.194201	0.190015	0.895444	0.0732303	0.513543	0.140167	0.132045	Immuno	TNFSF9	TRAF2	TNFSF9	TRAF2	-1.45635	0.145295	0.997685	0.162212	0.112676	3.24724	0.0011653	0.0294012	0.12856	0.113578	0.895444	0.0732303	0.513543	0.145386	0.113127	Control
B cells	CD8	VEGFB^ADRB2	VEGFB	ADRB2	VEGFB	ADRB2	-0.998434	0.318069	0.997685	0.769766	0.601852	-1.29894	0.193964	0.52578	0.179824	0.157247	-1.14869	0.256016	0.761733	0.474795	0.379549	Immuno	VEGFB	ADRB2	VEGFB	ADRB2	-0.998434	0.318069	0.997685	0.844842	0.626761	-1.29894	0.193964	0.52578	0.22939	0.178228	-1.14869	0.256016	0.761733	0.537116	0.402494	Control
B cells	CD8	VIM^CD44	VIM	CD44	VIM	CD44	1.33589	0.181584	0.997685	1.90076	0.87037	-0.827304	0.408065	0.730837	1.43359	0.846932	0.254295	0.294824	0.864261	1.66718	0.858651	Immuno	VIM	CD44	VIM	CD44	1.33589	0.181584	0.997685	1.66693	0.78169	-0.827304	0.408065	0.730837	1.47065	0.823344	0.254295	0.294824	0.864261	1.56879	0.802517	Control
B cells	CD8	YBX1^NOTCH1	YBX1	NOTCH1	YBX1	NOTCH1	-0.552045	0.580917	0.997685	1.82194	0.944444	4.35851	1.30951e-05	0.00124094	0.148777	0.143171	1.90323	0.290465	0.499463	0.985357	0.543808	Immuno	YBX1	NOTCH1	YBX1	NOTCH1	-0.552045	0.580917	0.997685	1.85881	0.950704	4.35851	1.30951e-05	0.00124094	0.0779039	0.0685793	1.90323	0.290465	0.499463	0.968359	0.509642	Control
B cells	Mast	ACTR2^ADRB2	ACTR2	ADRB2	ACTR2	ADRB2	0.399734	0.689353	0.997685	1.0524	0.722222	-1.90117	0.0572797	0.763497	0.473751	0.395062	-0.750718	0.373316	0.880591	0.763075	0.558642	Immuno	ACTR2	ADRB2	ACTR2	ADRB2	0.399734	0.689353	0.997685	1.05776	0.739437	-1.90117	0.0572797	0.763497	0.916637	0.630769	-0.750718	0.373316	0.880591	0.987197	0.685103	Control
B cells	Mast	ADAM10^CADM1	ADAM10	CADM1	ADAM10	CADM1	0.295195	0.767845	0.997685	0.290615	0.259259	-0.685649	0.492935		0.248591	0.259259	-0.195227	0.63039	0.997685	0.269603	0.259259	Immuno	ADAM10	CADM1	ADAM10	CADM1	0.295195	0.767845	0.997685	0.258906	0.239437	-0.685649	0.492935		0.369728	0.369231	-0.195227	0.63039	0.997685	0.314317	0.304334	Control
B cells	Mast	ADAM10^CD44	ADAM10	CD44	ADAM10	CD44	0.295195	0.767845	0.997685	0.290615	0.259259	-3.14506	0.00166055	0.0609502	1.78689	0.790123	-1.42493	0.384753	0.529318	1.03875	0.524691	Immuno	ADAM10	CD44	ADAM10	CD44	0.295195	0.767845	0.997685	0.258906	0.239437	-3.14506	0.00166055	0.0609502	2.7061	0.953846	-1.42493	0.384753	0.529318	1.4825	0.596641	Control
B cells	Mast	ADAM10^NOTCH2	ADAM10	NOTCH2	ADAM10	NOTCH2	0.295195	0.767845	0.997685	0.290615	0.259259	-0.653055	0.513721		0.157104	0.17284	-0.17893	0.640783	0.997685	0.223859	0.216049	Immuno	ADAM10	NOTCH2	ADAM10	NOTCH2	0.295195	0.767845	0.997685	0.258906	0.239437	-0.653055	0.513721		0.240499	0.230769	-0.17893	0.640783	0.997685	0.249703	0.235103	Control
B cells	Mast	ADAM17^ITGB1	ADAM17	ITGB1	ADAM17	ITGB1	0.177672	0.85898	0.997685	0.3723	0.314815	-0.467381	0.640227	0.998973	0.36635	0.308642	-0.144854	0.749604	0.998329	0.369325	0.311728	Immuno	ADAM17	ITGB1	ADAM17	ITGB1	0.177672	0.85898	0.997685	0.306858	0.28169	-0.467381	0.640227	0.998973	0.564225	0.492308	-0.144854	0.749604	0.998329	0.435542	0.386999	Control
B cells	Mast	ADAM28^ITGA4	ADAM28	ITGA4	ADAM28	ITGA4	-0.0528528	0.957849	0.997685	0.912215	0.62037	0.468522	0.639411		0.375455	0.333333	0.207835	0.79863	0.997685	0.643835	0.476852	Immuno	ADAM28	ITGA4	ADAM28	ITGA4	-0.0528528	0.957849	0.997685	0.881065	0.605634	0.468522	0.639411		0.309212	0.307692	0.207835	0.79863	0.997685	0.595138	0.456663	Control
B cells	Mast	AIMP1^NTRK1	AIMP1	NTRK1	AIMP1	NTRK1	-0.939127	0.347666	0.997685	0.328663	0.296296	3.68536	0.000228381	0.0124718	1.15828	0.654321	1.37312	0.173947	0.505079	0.743469	0.475309	Immuno	AIMP1	NTRK1	AIMP1	NTRK1	-0.939127	0.347666	0.997685	0.405159	0.359155	3.68536	0.000228381	0.0124718	0.645387	0.507692	1.37312	0.173947	0.505079	0.525273	0.433424	Control
B cells	Mast	APP^CD74	APP	CD74	APP	CD74	-0.086483	0.931082	0.997685	0.317328	0.268519	1.38187			2.96924	0.888889	0.647692	0.931082	0.997685	1.64328	0.578704	Immuno	APP	CD74	APP	CD74	-0.086483	0.931082	0.997685	0.247911	0.21831	1.38187			1.1899	0.538462	0.647692	0.931082	0.997685	0.718903	0.378386	Control
B cells	Mast	APP^LRP10	APP	LRP10	APP	LRP10	-0.086483	0.931082	0.997685	0.317328	0.268519	-1.00468	0.315053	0.998973	0.411873	0.395062	-0.545579	0.623068	0.998329	0.3646	0.33179	Immuno	APP	LRP10	APP	LRP10	-0.086483	0.931082	0.997685	0.247911	0.21831	-1.00468	0.315053	0.998973	0.600748	0.507692	-0.545579	0.623068	0.998329	0.42433	0.363001	Control
B cells	Mast	APP^NOTCH2	APP	NOTCH2	APP	NOTCH2	-0.086483	0.931082	0.997685	0.317328	0.268519	-0.653055	0.513721		0.157104	0.17284	-0.369769	0.722402	0.997685	0.237216	0.220679	Immuno	APP	NOTCH2	APP	NOTCH2	-0.086483	0.931082	0.997685	0.247911	0.21831	-0.653055	0.513721		0.240499	0.230769	-0.369769	0.722402	0.997685	0.244205	0.22454	Control
B cells	Mast	ARF6^SMAP1	ARF6	SMAP1	ARF6	SMAP1	0.717675	0.472958	0.997685	1.26159	0.787037	0.228899	0.818948	0.998973	0.611161	0.530864	0.473287	0.645953	0.998329	0.936374	0.658951	Immuno	ARF6	SMAP1	ARF6	SMAP1	0.717675	0.472958	0.997685	1.17599	0.767606	0.228899	0.818948	0.998973	0.518307	0.492308	0.473287	0.645953	0.998329	0.84715	0.629957	Control
B cells	Mast	ARPC5^ADRB2	ARPC5	ADRB2	ARPC5	ADRB2	0.339419	0.734294	0.997685	0.933291	0.694444	-1.90117	0.0572797	0.763497	0.473751	0.395062	-0.780876	0.395787	0.880591	0.703521	0.544753	Immuno	ARPC5	ADRB2	ARPC5	ADRB2	0.339419	0.734294	0.997685	0.818556	0.605634	-1.90117	0.0572797	0.763497	0.916637	0.630769	-0.780876	0.395787	0.880591	0.867597	0.618202	Control
B cells	Mast	CALM1^KCNQ1	CALM1	KCNQ1	CALM1	KCNQ1	0.87785	0.380025	0.997685	1.30322	0.824074	-0.571346	0.567765	0.998973	0.360569	0.358025	0.153252	0.473895	0.998329	0.831894	0.591049	Immuno	CALM1	KCNQ1	CALM1	KCNQ1	0.87785	0.380025	0.997685	1.20678	0.795775	-0.571346	0.567765	0.998973	0.397519	0.369231	0.153252	0.473895	0.998329	0.802151	0.582503	Control
B cells	Mast	CALM1^PTPRA	CALM1	PTPRA	CALM1	PTPRA	0.87785	0.380025	0.997685	1.30322	0.824074	0.464302	0.642432	0.998973	0.489877	0.432099	0.671076	0.511228	0.998329	0.896548	0.628086	Immuno	CALM1	PTPRA	CALM1	PTPRA	0.87785	0.380025	0.997685	1.20678	0.795775	0.464302	0.642432	0.998973	0.445034	0.4	0.671076	0.511228	0.998329	0.825908	0.597887	Control
B cells	Mast	CALM3^KCNQ1	CALM3	KCNQ1	CALM3	KCNQ1	0.275255	0.78312	0.997685	0.468335	0.416667	-0.571346	0.567765	0.998973	0.360569	0.358025	-0.148045	0.675443	0.998329	0.414452	0.387346	Immuno	CALM3	KCNQ1	CALM3	KCNQ1	0.275255	0.78312	0.997685	0.404066	0.338028	-0.571346	0.567765	0.998973	0.397519	0.369231	-0.148045	0.675443	0.998329	0.400792	0.353629	Control
B cells	Mast	CALR^ITGAV	CALR	ITGAV	CALR	ITGAV	0.541484	0.588174	0.997685	1.06514	0.675926	-1.06465	0.287035		0.191046	0.197531	-0.261582	0.437605	0.997685	0.628093	0.436728	Immuno	CALR	ITGAV	CALR	ITGAV	0.541484	0.588174	0.997685	1.00835	0.640845	-1.06465	0.287035		0.317148	0.276923	-0.261582	0.437605	0.997685	0.662748	0.458884	Control
B cells	Mast	CD22^PTPRC	CD22	PTPRC	CD22	PTPRC	-1.4707	0.141373	0.997685	0.278666	0.25	-0.128263	0.897941	0.998973	0.709489	0.555556	-0.79948	0.519657	0.998329	0.494077	0.402778	Immuno	CD22	PTPRC	CD22	PTPRC	-1.4707	0.141373	0.997685	0.429964	0.330986	-0.128263	0.897941	0.998973	0.770439	0.615385	-0.79948	0.519657	0.998329	0.600202	0.473185	Control
B cells	Mast	CD24^SIGLEC10	CD24	SIGLEC10	CD24	SIGLEC10	-1.01713	0.30909	0.997685	0.623963	0.453704	-1.05687	0.290572		0.0896579	0.0864198	-1.037	0.299831	0.997685	0.35681	0.270062	Immuno	CD24	SIGLEC10	CD24	SIGLEC10	-1.01713	0.30909	0.997685	0.681704	0.443662	-1.05687	0.290572		0.329936	0.323077	-1.037	0.299831	0.997685	0.50582	0.383369	Control
B cells	Mast	CD52^SIGLEC10	CD52	SIGLEC10	CD52	SIGLEC10	-2.09757	0.0359433	0.824788	1.72798	0.842593	-1.05687	0.290572		0.0896579	0.0864198	-1.57722	0.163258	0.824788	0.908819	0.464506	Immuno	CD52	SIGLEC10	CD52	SIGLEC10	-2.09757	0.0359433	0.824788	2.24344	0.943662	-1.05687	0.290572		0.329936	0.323077	-1.57722	0.163258	0.824788	1.28669	0.633369	Control
B cells	Mast	CD55^ADGRE2	CD55	ADGRE2	CD55	ADGRE2	-1.75226	0.0797299	0.997685	0.618171	0.5	-1.81333	0.0697806	0.844534	0.416201	0.37037	-1.78279	0.0747553	0.92111	0.517186	0.435185	Immuno	CD55	ADGRE2	CD55	ADGRE2	-1.75226	0.0797299	0.997685	0.77596	0.56338	-1.81333	0.0697806	0.844534	0.726404	0.553846	-1.78279	0.0747553	0.92111	0.751182	0.558613	Control
B cells	Mast	CD55^ADGRE5	CD55	ADGRE5	CD55	ADGRE5	-1.75226	0.0797299	0.997685	0.618171	0.5	0.984629	0.324806	0.998973	0.705811	0.54321	-0.383813	0.202268	0.998329	0.661991	0.521605	Immuno	CD55	ADGRE5	CD55	ADGRE5	-1.75226	0.0797299	0.997685	0.77596	0.56338	0.984629	0.324806	0.998973	0.531008	0.507692	-0.383813	0.202268	0.998329	0.653484	0.535536	Control
B cells	Mast	CD99^CD81	CD99	CD81	CD99	CD81	-2.2162	0.0266778	0.712396	0.857155	0.657407	0.118935	0.905327	0.998973	1.50717	0.851852	-1.04863	0.466002	0.855684	1.18216	0.75463	Immuno	CD99	CD81	CD99	CD81	-2.2162	0.0266778	0.712396	1.03518	0.697183	0.118935	0.905327	0.998973	1.58156	0.923077	-1.04863	0.466002	0.855684	1.30837	0.81013	Control
B cells	Mast	COL19A1^ITGA1_ITGB1	COL19A1	ITGB1	COL19A1	ITGA1_ITGB1	-2.55546	0.0106048	0.396144	0.145355	0.138889	-0.467381	0.640227	0.998973	0.36635	0.308642	-1.51142	0.325416	0.697558	0.255852	0.223765	Immuno	COL19A1	ITGB1	COL19A1	ITGA1_ITGB1	-2.55546	0.0106048	0.396144	0.298	0.225352	-0.467381	0.640227	0.998973	0.564225	0.492308	-1.51142	0.325416	0.697558	0.431113	0.35883	Control
B cells	Mast	COL19A1^ITGA2_ITGB1	COL19A1	ITGB1	COL19A1	ITGA2_ITGB1	-2.55546	0.0106048	0.396144	0.145355	0.138889	-0.467381	0.640227	0.998973	0.36635	0.308642	-1.51142	0.325416	0.697558	0.255852	0.223765	Immuno	COL19A1	ITGB1	COL19A1	ITGA2_ITGB1	-2.55546	0.0106048	0.396144	0.298	0.225352	-0.467381	0.640227	0.998973	0.564225	0.492308	-1.51142	0.325416	0.697558	0.431113	0.35883	Control
B cells	Mast	COL9A3^CD44	COL9A3	CD44	COL9A3	CD44	0.625308	0.531769	0.997685	0.288695	0.222222	-3.14506	0.00166055	0.0609502	1.78689	0.790123	-1.25987	0.266715	0.529318	1.03779	0.506173	Immuno	COL9A3	CD44	COL9A3	CD44	0.625308	0.531769	0.997685	0.272335	0.225352	-3.14506	0.00166055	0.0609502	2.7061	0.953846	-1.25987	0.266715	0.529318	1.48922	0.589599	Control
B cells	Mast	COL9A3^ITGA1_ITGB1	COL9A3	ITGB1	COL9A3	ITGA1_ITGB1	0.625308	0.531769	0.997685	0.288695	0.222222	-0.467381	0.640227	0.998973	0.36635	0.308642	0.0789637	0.585998	0.998329	0.327522	0.265432	Immuno	COL9A3	ITGB1	COL9A3	ITGA1_ITGB1	0.625308	0.531769	0.997685	0.272335	0.225352	-0.467381	0.640227	0.998973	0.564225	0.492308	0.0789637	0.585998	0.998329	0.41828	0.35883	Control
B cells	Mast	COL9A3^ITGA2_ITGB1	COL9A3	ITGB1	COL9A3	ITGA2_ITGB1	0.625308	0.531769	0.997685	0.288695	0.222222	-0.467381	0.640227	0.998973	0.36635	0.308642	0.0789637	0.585998	0.998329	0.327522	0.265432	Immuno	COL9A3	ITGB1	COL9A3	ITGA2_ITGB1	0.625308	0.531769	0.997685	0.272335	0.225352	-0.467381	0.640227	0.998973	0.564225	0.492308	0.0789637	0.585998	0.998329	0.41828	0.35883	Control
B cells	Mast	COL9A3^ITGA3_ITGB1	COL9A3	ITGB1	COL9A3	ITGA3_ITGB1	0.625308	0.531769	0.997685	0.288695	0.222222	-0.467381	0.640227	0.998973	0.36635	0.308642	0.0789637	0.585998	0.998329	0.327522	0.265432	Immuno	COL9A3	ITGB1	COL9A3	ITGA3_ITGB1	0.625308	0.531769	0.997685	0.272335	0.225352	-0.467381	0.640227	0.998973	0.564225	0.492308	0.0789637	0.585998	0.998329	0.41828	0.35883	Control
B cells	Mast	COL9A3^ITGA9_ITGB1	COL9A3	ITGA9	COL9A3	ITGA9_ITGB1	0.625308	0.531769	0.997685	0.288695	0.222222	-0.0998427	0.920469		0.163088	0.160494	0.262733	0.726119	0.997685	0.225891	0.191358	Immuno	COL9A3	ITGA9	COL9A3	ITGA9_ITGB1	0.625308	0.531769	0.997685	0.272335	0.225352	-0.0998427	0.920469		0.216584	0.215385	0.262733	0.726119	0.997685	0.24446	0.220368	Control
B cells	Mast	COL9A3^ITGAV_ITGB8	COL9A3	ITGAV	COL9A3	ITGAV_ITGB8	0.625308	0.531769	0.997685	0.288695	0.222222	-1.06465	0.287035		0.191046	0.197531	-0.21967	0.409402	0.997685	0.23987	0.209877	Immuno	COL9A3	ITGAV	COL9A3	ITGAV_ITGB8	0.625308	0.531769	0.997685	0.272335	0.225352	-1.06465	0.287035		0.317148	0.276923	-0.21967	0.409402	0.997685	0.294741	0.251138	Control
B cells	Mast	COPA^CD74	COPA	CD74	COPA	CD74	-0.499819	0.617203	0.997685	0.359476	0.324074	1.38187			2.96924	0.888889	0.441024	0.617203	0.997685	1.66436	0.606481	Immuno	COPA	CD74	COPA	CD74	-0.499819	0.617203	0.997685	0.395536	0.373239	1.38187			1.1899	0.538462	0.441024	0.617203	0.997685	0.792715	0.45585	Control
B cells	Mast	COPA^NTRK1	COPA	NTRK1	COPA	NTRK1	-0.499819	0.617203	0.997685	0.359476	0.324074	3.68536	0.000228381	0.0124718	1.15828	0.654321	1.59277	0.308715	0.505079	0.758876	0.489198	Immuno	COPA	NTRK1	COPA	NTRK1	-0.499819	0.617203	0.997685	0.395536	0.373239	3.68536	0.000228381	0.0124718	0.645387	0.507692	1.59277	0.308715	0.505079	0.520461	0.440466	Control
B cells	Mast	EBI3_IL12A^IL12RB2_IL6ST	EBI3	IL6ST	EBI3_IL12A	IL12RB2_IL6ST	1.26914	0.204392	0.997685	0.20278	0.12963	-0.0699947	0.944198		0.321544	0.320988	0.599572	0.574295	0.997685	0.262162	0.225309	Immuno	EBI3	IL6ST	EBI3_IL12A	IL12RB2_IL6ST	1.26914	0.204392	0.997685	0.049229	0.0422535	-0.0699947	0.944198		0.346807	0.323077	0.599572	0.574295	0.997685	0.198018	0.182665	Control
B cells	Mast	FAM3C^LAMP1	FAM3C	LAMP1	FAM3C	LAMP1	-0.131898	0.895065	0.997685	0.426269	0.398148	0.133172	0.894058	0.998973	0.739054	0.567901	0.000636798	0.894561	0.998329	0.582661	0.483025	Immuno	FAM3C	LAMP1	FAM3C	LAMP1	-0.131898	0.895065	0.997685	0.40751	0.34507	0.133172	0.894058	0.998973	0.759973	0.646154	0.000636798	0.894561	0.998329	0.583741	0.495612	Control
B cells	Mast	FCER2^ITGAM_ITGB2	FCER2	ITGAM	FCER2	ITGAM_ITGB2	-0.212906	0.831401	0.997685	0.230201	0.138889	-0.515133	0.60646		0.188787	0.185185	-0.364019	0.71893	0.997685	0.209494	0.162037	Immuno	FCER2	ITGAM	FCER2	ITGAM_ITGB2	-0.212906	0.831401	0.997685	0.279913	0.190141	-0.515133	0.60646		0.29573	0.307692	-0.364019	0.71893	0.997685	0.287822	0.248917	Control
B cells	Mast	FCER2^ITGAX_ITGB2	FCER2	ITGAX	FCER2	ITGAX_ITGB2	-0.212906	0.831401	0.997685	0.230201	0.138889	-0.0197091	0.984275		0.282832	0.271605	-0.116307	0.907838	0.997685	0.256517	0.205247	Immuno	FCER2	ITGAX	FCER2	ITGAX_ITGB2	-0.212906	0.831401	0.997685	0.279913	0.190141	-0.0197091	0.984275		0.291496	0.276923	-0.116307	0.907838	0.997685	0.285704	0.233532	Control
B cells	Mast	GNAI2^ADCY7	GNAI2	ADCY7	GNAI2	ADCY7	0.0198788	0.98414	0.997685	1.12947	0.768519	-0.683354	0.494383		0.19832	0.209877	-0.331737	0.739262	0.997685	0.663895	0.489198	Immuno	GNAI2	ADCY7	GNAI2	ADCY7	0.0198788	0.98414	0.997685	1.21919	0.823944	-0.683354	0.494383		0.243865	0.261538	-0.331737	0.739262	0.997685	0.731526	0.542741	Control
B cells	Mast	GNAI2^S1PR1	GNAI2	S1PR1	GNAI2	S1PR1	0.0198788	0.98414	0.997685	1.12947	0.768519	-0.533085	0.593974	0.998973	0.389824	0.308642	-0.256603	0.789057	0.998329	0.759647	0.53858	Immuno	GNAI2	S1PR1	GNAI2	S1PR1	0.0198788	0.98414	0.997685	1.21919	0.823944	-0.533085	0.593974	0.998973	0.490927	0.415385	-0.256603	0.789057	0.998329	0.855057	0.619664	Control
B cells	Mast	GNAI2^UNC5B	GNAI2	UNC5B	GNAI2	UNC5B	0.0198788	0.98414	0.997685	1.12947	0.768519	-1.46932	0.141746		0.115846	0.123457	-0.724721	0.562943	0.997685	0.622658	0.445988	Immuno	GNAI2	UNC5B	GNAI2	UNC5B	0.0198788	0.98414	0.997685	1.21919	0.823944	-1.46932	0.141746		0.267888	0.261538	-0.724721	0.562943	0.997685	0.743537	0.542741	Control
B cells	Mast	GNAS^ADCY7	GNAS	ADCY7	GNAS	ADCY7	0.154248	0.877414	0.997685	2.10596	0.981481	-0.683354	0.494383		0.19832	0.209877	-0.264553	0.685899	0.997685	1.15214	0.595679	Immuno	GNAS	ADCY7	GNAS	ADCY7	0.154248	0.877414	0.997685	2.03482	0.978873	-0.683354	0.494383		0.243865	0.261538	-0.264553	0.685899	0.997685	1.13934	0.620206	Control
B cells	Mast	GNAS^ADRB2	GNAS	ADRB2	GNAS	ADRB2	0.154248	0.877414	0.997685	2.10596	0.981481	-1.90117	0.0572797	0.763497	0.473751	0.395062	-0.873461	0.467347	0.880591	1.28985	0.688272	Immuno	GNAS	ADRB2	GNAS	ADRB2	0.154248	0.877414	0.997685	2.03482	0.978873	-1.90117	0.0572797	0.763497	0.916637	0.630769	-0.873461	0.467347	0.880591	1.47573	0.804821	Control
B cells	Mast	GPI^AMFR	GPI	AMFR	GPI	AMFR	-0.570668	0.568224	0.997685	0.409492	0.361111	-0.403785	0.686371		0.28374	0.283951	-0.487227	0.627298	0.997685	0.346616	0.322531	Immuno	GPI	AMFR	GPI	AMFR	-0.570668	0.568224	0.997685	0.474356	0.408451	-0.403785	0.686371		0.32328	0.338462	-0.487227	0.627298	0.997685	0.398818	0.373456	Control
B cells	Mast	GPI^NTRK1	GPI	NTRK1	GPI	NTRK1	-0.570668	0.568224	0.997685	0.409492	0.361111	3.68536	0.000228381	0.0124718	1.15828	0.654321	1.55735	0.284226	0.505079	0.783884	0.507716	Immuno	GPI	NTRK1	GPI	NTRK1	-0.570668	0.568224	0.997685	0.474356	0.408451	3.68536	0.000228381	0.0124718	0.645387	0.507692	1.55735	0.284226	0.505079	0.559871	0.458072	Control
B cells	Mast	GRN^NTRK1	GRN	NTRK1	GRN	NTRK1	0.237387	0.812356	0.997685	0.865949	0.638889	3.68536	0.000228381	0.0124718	1.15828	0.654321	1.96137	0.406292	0.505079	1.01211	0.646605	Immuno	GRN	NTRK1	GRN	NTRK1	0.237387	0.812356	0.997685	0.773501	0.56338	3.68536	0.000228381	0.0124718	0.645387	0.507692	1.96137	0.406292	0.505079	0.709444	0.535536	Control
B cells	Mast	HLA-A^APLP2	HLA-A	APLP2	HLA-A	APLP2	1.82654	0.067769	0.981422	3.5552	1	-1.55257	0.120526	0.998973	0.253242	0.246914	0.136985	0.0941475	0.990197	1.90422	0.623457	Immuno	HLA-A	APLP2	HLA-A	APLP2	1.82654	0.067769	0.981422	3.16981	0.992958	-1.55257	0.120526	0.998973	0.486812	0.446154	0.136985	0.0941475	0.990197	1.82831	0.719556	Control
B cells	Mast	HSPA8^ADRB2	HSPA8	ADRB2	HSPA8	ADRB2	2.16677	0.0302526	0.744328	1.80113	0.916667	-1.90117	0.0572797	0.763497	0.473751	0.395062	0.132798	0.0437662	0.753913	1.13744	0.655864	Immuno	HSPA8	ADRB2	HSPA8	ADRB2	2.16677	0.0302526	0.744328	1.52219	0.866197	-1.90117	0.0572797	0.763497	0.916637	0.630769	0.132798	0.0437662	0.753913	1.21941	0.748483	Control
B cells	Mast	ICAM1^IL2RG	ICAM1	IL2RG	ICAM1	IL2RG	4.7897	1.67034e-06	0.000392727	0.552944	0.416667	0.202089	0.839847		0.350644	0.333333	2.49589	0.419924	0.000392727	0.451794	0.375	Immuno	ICAM1	IL2RG	ICAM1	IL2RG	4.7897	1.67034e-06	0.000392727	0.113996	0.0985915	0.202089	0.839847		0.395451	0.338462	2.49589	0.419924	0.000392727	0.254724	0.218527	Control
B cells	Mast	ICAM1^ITGAM_ITGB2	ICAM1	ITGAM	ICAM1	ITGAM_ITGB2	4.7897	1.67034e-06	0.000392727	0.552944	0.416667	-0.515133	0.60646		0.188787	0.185185	2.13728	0.303231	0.000392727	0.370866	0.300926	Immuno	ICAM1	ITGAM	ICAM1	ITGAM_ITGB2	4.7897	1.67034e-06	0.000392727	0.113996	0.0985915	-0.515133	0.60646		0.29573	0.307692	2.13728	0.303231	0.000392727	0.204863	0.203142	Control
B cells	Mast	ICAM1^ITGAX_ITGB2	ICAM1	ITGAX	ICAM1	ITGAX_ITGB2	4.7897	1.67034e-06	0.000392727	0.552944	0.416667	-0.0197091	0.984275		0.282832	0.271605	2.38499	0.492139	0.000392727	0.417888	0.344136	Immuno	ICAM1	ITGAX	ICAM1	ITGAX_ITGB2	4.7897	1.67034e-06	0.000392727	0.113996	0.0985915	-0.0197091	0.984275		0.291496	0.276923	2.38499	0.492139	0.000392727	0.202746	0.187757	Control
B cells	Mast	ICAM2^ITGAM_ITGB2	ICAM2	ITGAM	ICAM2	ITGAM_ITGB2	-0.677186	0.498288	0.997685	0.232359	0.212963	-0.515133	0.60646		0.188787	0.185185	-0.59616	0.552374	0.997685	0.210573	0.199074	Immuno	ICAM2	ITGAM	ICAM2	ITGAM_ITGB2	-0.677186	0.498288	0.997685	0.234986	0.204225	-0.515133	0.60646		0.29573	0.307692	-0.59616	0.552374	0.997685	0.265358	0.255959	Control
B cells	Mast	IL15^IL15RA_IL2RB_IL2RG	IL15	IL2RG	IL15	IL15RA_IL2RB_IL2RG	2.10503	0.0352886		0.287199	0.259259	0.202089	0.839847		0.350644	0.333333	1.15356	0.437568		0.318921	0.296296	Immuno	IL15	IL2RG	IL15	IL15RA_IL2RB_IL2RG	2.10503	0.0352886		0.10121	0.084507	0.202089	0.839847		0.395451	0.338462	1.15356	0.437568		0.248331	0.211484	Control
B cells	Mast	IL16^CD9	IL16	CD9	IL16	CD9	-2.12024	0.0339862	0.794403	0.509075	0.425926	-2.42548	0.0152882	0.388981	1.74535	0.777778	-2.27286	0.0246372	0.591692	1.12721	0.601852	Immuno	IL16	CD9	IL16	CD9	-2.12024	0.0339862	0.794403	0.696248	0.528169	-2.42548	0.0152882	0.388981	2.26319	0.892308	-2.27286	0.0246372	0.591692	1.47972	0.710238	Control
B cells	Mast	LGALS1^CD69	LGALS1	CD69	LGALS1	CD69	-1.6613	0.0966534	0.997685	0.774285	0.490741	0.372364	0.709622	0.998973	1.09288	0.555556	-0.644468	0.403138	0.998329	0.933584	0.523148	Immuno	LGALS1	CD69	LGALS1	CD69	-1.6613	0.0966534	0.997685	0.779966	0.408451	0.372364	0.709622	0.998973	0.790696	0.430769	-0.644468	0.403138	0.998329	0.785331	0.41961	Control
B cells	Mast	LGALS1^ITGB1	LGALS1	ITGB1	LGALS1	ITGB1	-1.6613	0.0966534	0.997685	0.774285	0.490741	-0.467381	0.640227	0.998973	0.36635	0.308642	-1.06434	0.36844	0.998329	0.570317	0.399691	Immuno	LGALS1	ITGB1	LGALS1	ITGB1	-1.6613	0.0966534	0.997685	0.779966	0.408451	-0.467381	0.640227	0.998973	0.564225	0.492308	-1.06434	0.36844	0.998329	0.672096	0.450379	Control
B cells	Mast	LGALS1^PTPRC	LGALS1	PTPRC	LGALS1	PTPRC	-1.6613	0.0966534	0.997685	0.774285	0.490741	-0.128263	0.897941	0.998973	0.709489	0.555556	-0.894781	0.497297	0.998329	0.741887	0.523148	Immuno	LGALS1	PTPRC	LGALS1	PTPRC	-1.6613	0.0966534	0.997685	0.779966	0.408451	-0.128263	0.897941	0.998973	0.770439	0.615385	-0.894781	0.497297	0.998329	0.775203	0.511918	Control
B cells	Mast	LGALS9^CD44	LGALS9	CD44	LGALS9	CD44	1.5584	0.11914		0.235238	0.231481	-3.14506	0.00166055	0.0609502	1.78689	0.790123	-0.793331	0.0604	0.0609502	1.01106	0.510802	Immuno	LGALS9	CD44	LGALS9	CD44	1.5584	0.11914		0.115461	0.105634	-3.14506	0.00166055	0.0609502	2.7061	0.953846	-0.793331	0.0604	0.0609502	1.41078	0.52974	Control
B cells	Mast	LGALS9^CD47	LGALS9	CD47	LGALS9	CD47	1.5584	0.11914		0.235238	0.231481	1.58449	0.113082	0.998973	0.63437	0.518519	1.57144	0.116111	0.998973	0.434804	0.375	Immuno	LGALS9	CD47	LGALS9	CD47	1.5584	0.11914		0.115461	0.105634	1.58449	0.113082	0.998973	0.345939	0.323077	1.57144	0.116111	0.998973	0.2307	0.214355	Control
B cells	Mast	LGALS9^PTPRC	LGALS9	PTPRC	LGALS9	PTPRC	1.5584	0.11914		0.235238	0.231481	-0.128263	0.897941	0.998973	0.709489	0.555556	0.715066	0.50854	0.998973	0.472363	0.393519	Immuno	LGALS9	PTPRC	LGALS9	PTPRC	1.5584	0.11914		0.115461	0.105634	-0.128263	0.897941	0.998973	0.770439	0.615385	0.715066	0.50854	0.998973	0.44295	0.360509	Control
B cells	Mast	LGALS9^SLC1A5	LGALS9	SLC1A5	LGALS9	SLC1A5	1.5584	0.11914		0.235238	0.231481	-1.27737	0.201473	0.998973	0.278818	0.259259	0.140514	0.160306	0.998973	0.257028	0.24537	Immuno	LGALS9	SLC1A5	LGALS9	SLC1A5	1.5584	0.11914		0.115461	0.105634	-1.27737	0.201473	0.998973	0.374209	0.323077	0.140514	0.160306	0.998973	0.244835	0.214355	Control
B cells	Mast	LMAN1^MCFD2	LMAN1	MCFD2	LMAN1	MCFD2	-0.734838	0.462438	0.997685	0.357818	0.296296	-1.92148	0.0546711		0.133124	0.123457	-1.32816	0.258555	0.997685	0.245471	0.209877	Immuno	LMAN1	MCFD2	LMAN1	MCFD2	-0.734838	0.462438	0.997685	0.42091	0.366197	-1.92148	0.0546711		0.363794	0.369231	-1.32816	0.258555	0.997685	0.392352	0.367714	Control
B cells	Mast	LTA^RIPK1	LTA	RIPK1	LTA	RIPK1	1.29649	0.194808		0.211422	0.166667	0.283171	0.777046		0.197935	0.197531	0.789828	0.485927		0.204679	0.182099	Immuno	LTA	RIPK1	LTA	RIPK1	1.29649	0.194808		0.0610057	0.056338	0.283171	0.777046		0.206875	0.246154	0.789828	0.485927		0.13394	0.151246	Control
B cells	Mast	LTA^TNFRSF14	LTA	TNFRSF14	LTA	TNFRSF14	1.29649	0.194808		0.211422	0.166667	1.65077	0.0987857	0.970093	0.669395	0.530864	1.47363	0.146797	0.970093	0.440409	0.348765	Immuno	LTA	TNFRSF14	LTA	TNFRSF14	1.29649	0.194808		0.0610057	0.056338	1.65077	0.0987857	0.970093	0.500221	0.430769	1.47363	0.146797	0.970093	0.280613	0.243554	Control
B cells	Mast	MAML2^NOTCH2	MAML2	NOTCH2	MAML2	NOTCH2	-0.399674	0.689396	0.997685	0.260967	0.240741	-0.653055	0.513721		0.157104	0.17284	-0.526364	0.601559	0.997685	0.209035	0.20679	Immuno	MAML2	NOTCH2	MAML2	NOTCH2	-0.399674	0.689396	0.997685	0.289473	0.260563	-0.653055	0.513721		0.240499	0.230769	-0.526364	0.601559	0.997685	0.264986	0.245666	Control
B cells	Mast	MFNG^NOTCH2	MFNG	NOTCH2	MFNG	NOTCH2	-0.13334	0.893924	0.997685	0.276756	0.268519	-0.653055	0.513721		0.157104	0.17284	-0.393197	0.703823	0.997685	0.21693	0.220679	Immuno	MFNG	NOTCH2	MFNG	NOTCH2	-0.13334	0.893924	0.997685	0.275481	0.267606	-0.653055	0.513721		0.240499	0.230769	-0.393197	0.703823	0.997685	0.25799	0.249187	Control
B cells	Mast	MIF^CD44_CD74	MIF	CD74	MIF	CD44_CD74	0.121205	0.903529	0.997685	1.64458	0.935185	1.38187			2.96924	0.888889	0.751536	0.903529	0.997685	2.30691	0.912037	Immuno	MIF	CD74	MIF	CD44_CD74	0.121205	0.903529	0.997685	1.69146	0.964789	1.38187			1.1899	0.538462	0.751536	0.903529	0.997685	1.44068	0.751625	Control
B cells	Mast	MIF^CD74_CXCR2	MIF	CD74	MIF	CD74_CXCR2	0.121205	0.903529	0.997685	1.64458	0.935185	1.38187			2.96924	0.888889	0.751536	0.903529	0.997685	2.30691	0.912037	Immuno	MIF	CD74	MIF	CD74_CXCR2	0.121205	0.903529	0.997685	1.69146	0.964789	1.38187			1.1899	0.538462	0.751536	0.903529	0.997685	1.44068	0.751625	Control
B cells	Mast	MIF^CD74_CXCR4	MIF	CD74	MIF	CD74_CXCR4	0.121205	0.903529	0.997685	1.64458	0.935185	1.38187			2.96924	0.888889	0.751536	0.903529	0.997685	2.30691	0.912037	Immuno	MIF	CD74	MIF	CD74_CXCR4	0.121205	0.903529	0.997685	1.69146	0.964789	1.38187			1.1899	0.538462	0.751536	0.903529	0.997685	1.44068	0.751625	Control
B cells	Mast	MIF^TNFRSF14	MIF	TNFRSF14	MIF	TNFRSF14	0.121205	0.903529	0.997685	1.64458	0.935185	1.65077	0.0987857	0.970093	0.669395	0.530864	0.885987	0.501157	0.983889	1.15699	0.733025	Immuno	MIF	TNFRSF14	MIF	TNFRSF14	0.121205	0.903529	0.997685	1.69146	0.964789	1.65077	0.0987857	0.970093	0.500221	0.430769	0.885987	0.501157	0.983889	1.09584	0.697779	Control
B cells	Mast	NAMPT^ITGA5_ITGB1	NAMPT	ITGB1	NAMPT	ITGA5_ITGB1	1.46757	0.142222	0.997685	0.371673	0.37037	-0.467381	0.640227	0.998973	0.36635	0.308642	0.500093	0.391225	0.998329	0.369011	0.339506	Immuno	NAMPT	ITGB1	NAMPT	ITGA5_ITGB1	1.46757	0.142222	0.997685	0.192478	0.176056	-0.467381	0.640227	0.998973	0.564225	0.492308	0.500093	0.391225	0.998329	0.378352	0.334182	Control
B cells	Mast	PKM^CD44	PKM	CD44	PKM	CD44	-0.568689	0.569567	0.997685	1.1801	0.787037	-3.14506	0.00166055	0.0609502	1.78689	0.790123	-1.85687	0.285614	0.529318	1.48349	0.78858	Immuno	PKM	CD44	PKM	CD44	-0.568689	0.569567	0.997685	1.23093	0.739437	-3.14506	0.00166055	0.0609502	2.7061	0.953846	-1.85687	0.285614	0.529318	1.96852	0.846641	Control
B cells	Mast	PSEN1^CD44	PSEN1	CD44	PSEN1	CD44	0.127615	0.898453		0.141918	0.12963	-3.14506	0.00166055	0.0609502	1.78689	0.790123	-1.50872	0.450057	0.0609502	0.964402	0.459877	Immuno	PSEN1	CD44	PSEN1	CD44	0.127615	0.898453		0.150633	0.140845	-3.14506	0.00166055	0.0609502	2.7061	0.953846	-1.50872	0.450057	0.0609502	1.42837	0.547346	Control
B cells	Mast	PSEN1^NOTCH2	PSEN1	NOTCH2	PSEN1	NOTCH2	0.127615	0.898453		0.141918	0.12963	-0.653055	0.513721		0.157104	0.17284	-0.26272	0.706087		0.149511	0.151235	Immuno	PSEN1	NOTCH2	PSEN1	NOTCH2	0.127615	0.898453		0.150633	0.140845	-0.653055	0.513721		0.240499	0.230769	-0.26272	0.706087		0.195566	0.185807	Control
B cells	Mast	PTDSS1^JMJD6	PTDSS1	JMJD6	PTDSS1	JMJD6	0.125954	0.899768	0.997685	0.312488	0.296296	-0.530936	0.595463		0.244926	0.246914	-0.202491	0.747616	0.997685	0.278707	0.271605	Immuno	PTDSS1	JMJD6	PTDSS1	JMJD6	0.125954	0.899768	0.997685	0.358313	0.309859	-0.530936	0.595463		0.327341	0.292308	-0.202491	0.747616	0.997685	0.342827	0.301083	Control
B cells	Mast	SEMA4B^DCBLD2	SEMA4B	DCBLD2	SEMA4B	DCBLD2	-1.30037	0.193476	0.997685	0.184441	0.166667	-1.47859	0.13925	0.998973	0.39713	0.320988	-1.38948	0.166363	0.998329	0.290786	0.243827	Immuno	SEMA4B	DCBLD2	SEMA4B	DCBLD2	-1.30037	0.193476	0.997685	0.305468	0.260563	-1.47859	0.13925	0.998973	0.592655	0.476923	-1.38948	0.166363	0.998329	0.449062	0.368743	Control
B cells	Mast	SEMA7A^ITGA1_ITGB1	SEMA7A	ITGB1	SEMA7A	ITGA1_ITGB1	0.610436	0.541573	0.997685	0.483636	0.351852	-0.467381	0.640227	0.998973	0.36635	0.308642	0.0715274	0.5909	0.998329	0.424993	0.330247	Immuno	SEMA7A	ITGB1	SEMA7A	ITGA1_ITGB1	0.610436	0.541573	0.997685	0.431896	0.323944	-0.467381	0.640227	0.998973	0.564225	0.492308	0.0715274	0.5909	0.998329	0.498061	0.408126	Control
B cells	Mast	SPTAN1^PTPRA	SPTAN1	PTPRA	SPTAN1	PTPRA	0.427987	0.66866	0.997685	0.443701	0.435185	0.464302	0.642432	0.998973	0.489877	0.432099	0.446145	0.655546	0.998329	0.466789	0.433642	Immuno	SPTAN1	PTPRA	SPTAN1	PTPRA	0.427987	0.66866	0.997685	0.407989	0.359155	0.464302	0.642432	0.998973	0.445034	0.4	0.446145	0.655546	0.998329	0.426512	0.379577	Control
B cells	Mast	ST6GAL1^CD22	ST6GAL1	CD22	ST6GAL1	CD22	-0.157085	0.875178	0.997685	0.476602	0.37963	-0.644231	0.519425	0.998973	0.510679	0.432099	-0.400658	0.697302	0.998329	0.493641	0.405864	Immuno	ST6GAL1	CD22	ST6GAL1	CD22	-0.157085	0.875178	0.997685	0.600283	0.521127	-0.644231	0.519425	0.998973	0.651625	0.507692	-0.400658	0.697302	0.998329	0.625954	0.51441	Control
B cells	Mast	TGFB1^ACVR1_TGFBR1_TGFBR2	TGFB1	TGFBR2	TGFB1	ACVR1_TGFBR1_TGFBR2	0.433918	0.664348	0.997685	1.05404	0.703704	-0.0492339	0.960733	0.998973	0.801657	0.567901	0.192342	0.81254	0.998329	0.927848	0.635802	Immuno	TGFB1	TGFBR2	TGFB1	ACVR1_TGFBR1_TGFBR2	0.433918	0.664348	0.997685	1.06187	0.746479	-0.0492339	0.960733	0.998973	0.89176	0.676923	0.192342	0.81254	0.998329	0.976816	0.711701	Control
B cells	Mast	TGFB1^ACVR1_TGFBR2	TGFB1	TGFBR2	TGFB1	ACVR1_TGFBR2	0.433918	0.664348	0.997685	1.05404	0.703704	-0.0492339	0.960733	0.998973	0.801657	0.567901	0.192342	0.81254	0.998329	0.927848	0.635802	Immuno	TGFB1	TGFBR2	TGFB1	ACVR1_TGFBR2	0.433918	0.664348	0.997685	1.06187	0.746479	-0.0492339	0.960733	0.998973	0.89176	0.676923	0.192342	0.81254	0.998329	0.976816	0.711701	Control
B cells	Mast	TGFB1^ACVR1B_TGFBR2	TGFB1	TGFBR2	TGFB1	ACVR1B_TGFBR2	0.433918	0.664348	0.997685	1.05404	0.703704	-0.0492339	0.960733	0.998973	0.801657	0.567901	0.192342	0.81254	0.998329	0.927848	0.635802	Immuno	TGFB1	TGFBR2	TGFB1	ACVR1B_TGFBR2	0.433918	0.664348	0.997685	1.06187	0.746479	-0.0492339	0.960733	0.998973	0.89176	0.676923	0.192342	0.81254	0.998329	0.976816	0.711701	Control
B cells	Mast	TGFB1^ACVR1C_TGFBR2	TGFB1	TGFBR2	TGFB1	ACVR1C_TGFBR2	0.433918	0.664348	0.997685	1.05404	0.703704	-0.0492339	0.960733	0.998973	0.801657	0.567901	0.192342	0.81254	0.998329	0.927848	0.635802	Immuno	TGFB1	TGFBR2	TGFB1	ACVR1C_TGFBR2	0.433918	0.664348	0.997685	1.06187	0.746479	-0.0492339	0.960733	0.998973	0.89176	0.676923	0.192342	0.81254	0.998329	0.976816	0.711701	Control
B cells	Mast	TGFB1^ITGB1	TGFB1	ITGB1	TGFB1	ITGB1	0.433918	0.664348	0.997685	1.05404	0.703704	-0.467381	0.640227	0.998973	0.36635	0.308642	-0.0167314	0.652288	0.998329	0.710194	0.506173	Immuno	TGFB1	ITGB1	TGFB1	ITGB1	0.433918	0.664348	0.997685	1.06187	0.746479	-0.467381	0.640227	0.998973	0.564225	0.492308	-0.0167314	0.652288	0.998329	0.813048	0.619393	Control
B cells	Mast	TGFB1^LPP	TGFB1	LPP	TGFB1	LPP	0.433918	0.664348	0.997685	1.05404	0.703704	1.27001	0.204079		0.254309	0.259259	0.851966	0.434214	0.997685	0.654174	0.481481	Immuno	TGFB1	LPP	TGFB1	LPP	0.433918	0.664348	0.997685	1.06187	0.746479	1.27001	0.204079		0.129875	0.138462	0.851966	0.434214	0.997685	0.595873	0.44247	Control
B cells	Mast	TGFB1^TGFBR1_TGFBR2	TGFB1	TGFBR2	TGFB1	TGFBR1_TGFBR2	0.433918	0.664348	0.997685	1.05404	0.703704	-0.0492339	0.960733	0.998973	0.801657	0.567901	0.192342	0.81254	0.998329	0.927848	0.635802	Immuno	TGFB1	TGFBR2	TGFB1	TGFBR1_TGFBR2	0.433918	0.664348	0.997685	1.06187	0.746479	-0.0492339	0.960733	0.998973	0.89176	0.676923	0.192342	0.81254	0.998329	0.976816	0.711701	Control
B cells	Mast	TNF^VSIR	TNF	VSIR	TNF	VSIR	0.0376767	0.969945	0.997685	0.55446	0.361111	-0.495492	0.620253		0.207851	0.222222	-0.228908	0.795099	0.997685	0.381156	0.291667	Immuno	TNF	VSIR	TNF	VSIR	0.0376767	0.969945	0.997685	0.374518	0.239437	-0.495492	0.620253		0.278239	0.292308	-0.228908	0.795099	0.997685	0.326379	0.265872	Control
B cells	Mast	TNFSF10^RIPK1	TNFSF10	RIPK1	TNFSF10	RIPK1	3.38809	0.000703811	0.0540987	0.324485	0.268519	0.283171	0.777046		0.197935	0.197531	1.83563	0.388875	0.0540987	0.26121	0.233025	Immuno	TNFSF10	RIPK1	TNFSF10	RIPK1	3.38809	0.000703811	0.0540987	0.0617823	0.056338	0.283171	0.777046		0.206875	0.246154	1.83563	0.388875	0.0540987	0.134329	0.151246	Control
B cells	Mast	TNFSF12^TNFRSF12A	TNFSF12	TNFRSF12A	TNFSF12	TNFRSF12A	-0.932994	0.350823	0.997685	0.233496	0.222222	-1.54115	0.123279		0.157059	0.17284	-1.23707	0.237051	0.997685	0.195278	0.197531	Immuno	TNFSF12	TNFRSF12A	TNFSF12	TNFRSF12A	-0.932994	0.350823	0.997685	0.249397	0.21831	-1.54115	0.123279		0.339678	0.307692	-1.23707	0.237051	0.997685	0.294538	0.263001	Control
B cells	Mast	TNFSF9^HLA-DPA1	TNFSF9	HLA-DPA1	TNFSF9	HLA-DPA1	-1.45635	0.145295	0.997685	0.0861319	0.0740741	2.05019	0.0403457	0.625669	1.73058	0.728395	0.29692	0.0928205	0.811677	0.908358	0.401235	Immuno	TNFSF9	HLA-DPA1	TNFSF9	HLA-DPA1	-1.45635	0.145295	0.997685	0.162212	0.112676	2.05019	0.0403457	0.625669	0.485513	0.353846	0.29692	0.0928205	0.811677	0.323862	0.233261	Control
B cells	Mast	VEGFB^ADRB2	VEGFB	ADRB2	VEGFB	ADRB2	-0.998434	0.318069	0.997685	0.769766	0.601852	-1.90117	0.0572797	0.763497	0.473751	0.395062	-1.4498	0.187674	0.880591	0.621759	0.498457	Immuno	VEGFB	ADRB2	VEGFB	ADRB2	-0.998434	0.318069	0.997685	0.844842	0.626761	-1.90117	0.0572797	0.763497	0.916637	0.630769	-1.4498	0.187674	0.880591	0.880739	0.628765	Control
B cells	Mast	VIM^CD44	VIM	CD44	VIM	CD44	1.33589	0.181584	0.997685	1.90076	0.87037	-3.14506	0.00166055	0.0609502	1.78689	0.790123	-0.904582	0.0916223	0.529318	1.84382	0.830247	Immuno	VIM	CD44	VIM	CD44	1.33589	0.181584	0.997685	1.66693	0.78169	-3.14506	0.00166055	0.0609502	2.7061	0.953846	-0.904582	0.0916223	0.529318	2.18652	0.867768	Control
B cells	Monocytes	ACTR2^ADRB2	ACTR2	ADRB2	ACTR2	ADRB2	0.399734	0.689353	0.997685	1.0524	0.722222	0.69807	0.485134	0.999793	0.255216	0.2	0.548902	0.587243	0.998739	0.653807	0.461111	Immuno	ACTR2	ADRB2	ACTR2	ADRB2	0.399734	0.689353	0.997685	1.05776	0.739437	0.69807	0.485134	0.999793	0.150999	0.122951	0.548902	0.587243	0.998739	0.604378	0.431194	Control
B cells	Monocytes	ADAM10^CADM1	ADAM10	CADM1	ADAM10	CADM1	0.295195	0.767845	0.997685	0.290615	0.259259	1.39462	0.163131	0.999793	0.288388	0.2	0.844906	0.465488	0.998739	0.289501	0.22963	Immuno	ADAM10	CADM1	ADAM10	CADM1	0.295195	0.767845	0.997685	0.258906	0.239437	1.39462	0.163131	0.999793	0.132564	0.106557	0.844906	0.465488	0.998739	0.195735	0.172997	Control
B cells	Monocytes	ADAM10^CD44	ADAM10	CD44	ADAM10	CD44	0.295195	0.767845	0.997685	0.290615	0.259259	-0.648861	0.516428	0.999793	1.30964	0.65	-0.176833	0.642137	0.998739	0.800126	0.45463	Immuno	ADAM10	CD44	ADAM10	CD44	0.295195	0.767845	0.997685	0.258906	0.239437	-0.648861	0.516428	0.999793	1.51978	0.737705	-0.176833	0.642137	0.998739	0.889343	0.488571	Control
B cells	Monocytes	ADAM10^GPNMB	ADAM10	GPNMB	ADAM10	GPNMB	0.295195	0.767845	0.997685	0.290615	0.259259	-0.854522	0.392816	0.999793	0.304748	0.216667	-0.279664	0.58033	0.998739	0.297681	0.237963	Immuno	ADAM10	GPNMB	ADAM10	GPNMB	0.295195	0.767845	0.997685	0.258906	0.239437	-0.854522	0.392816	0.999793	0.576088	0.303279	-0.279664	0.58033	0.998739	0.417497	0.271358	Control
B cells	Monocytes	ADAM10^IL6R	ADAM10	IL6R	ADAM10	IL6R	0.295195	0.767845	0.997685	0.290615	0.259259	-0.370403	0.711082	0.999793	0.0708008	0.0666667	-0.0376041	0.739464	0.998739	0.180708	0.162963	Immuno	ADAM10	IL6R	ADAM10	IL6R	0.295195	0.767845	0.997685	0.258906	0.239437	-0.370403	0.711082	0.999793	0.147572	0.131148	-0.0376041	0.739464	0.998739	0.203239	0.185292	Control
B cells	Monocytes	ADAM10^NOTCH1	ADAM10	NOTCH1	ADAM10	NOTCH1	0.295195	0.767845	0.997685	0.290615	0.259259	-0.121632	0.90319	0.999793	0.20723	0.166667	0.0867813	0.835518	0.998739	0.248922	0.212963	Immuno	ADAM10	NOTCH1	ADAM10	NOTCH1	0.295195	0.767845	0.997685	0.258906	0.239437	-0.121632	0.90319	0.999793	0.177224	0.155738	0.0867813	0.835518	0.998739	0.218065	0.197587	Control
B cells	Monocytes	ADAM10^NOTCH2	ADAM10	NOTCH2	ADAM10	NOTCH2	0.295195	0.767845	0.997685	0.290615	0.259259	0.0387055	0.969125	0.999793	0.305389	0.25	0.16695	0.868485	0.998739	0.298002	0.25463	Immuno	ADAM10	NOTCH2	ADAM10	NOTCH2	0.295195	0.767845	0.997685	0.258906	0.239437	0.0387055	0.969125	0.999793	0.29849	0.245902	0.16695	0.868485	0.998739	0.278698	0.242669	Control
B cells	Monocytes	ADAM10^TSPAN14	ADAM10	TSPAN14	ADAM10	TSPAN14	0.295195	0.767845	0.997685	0.290615	0.259259	-0.450914	0.652052	0.999793	0.394769	0.283333	-0.0778593	0.709948	0.998739	0.342692	0.271296	Immuno	ADAM10	TSPAN14	ADAM10	TSPAN14	0.295195	0.767845	0.997685	0.258906	0.239437	-0.450914	0.652052	0.999793	0.423317	0.352459	-0.0778593	0.709948	0.998739	0.341112	0.295948	Control
B cells	Monocytes	ADAM17^IL6R	ADAM17	IL6R	ADAM17	IL6R	0.177672	0.85898	0.997685	0.3723	0.314815	-0.370403	0.711082	0.999793	0.0708008	0.0666667	-0.0963655	0.785031	0.998739	0.22155	0.190741	Immuno	ADAM17	IL6R	ADAM17	IL6R	0.177672	0.85898	0.997685	0.306858	0.28169	-0.370403	0.711082	0.999793	0.147572	0.131148	-0.0963655	0.785031	0.998739	0.227215	0.206419	Control
B cells	Monocytes	ADAM17^ITGA5	ADAM17	ITGA5	ADAM17	ITGA5	0.177672	0.85898	0.997685	0.3723	0.314815	-0.854688	0.392724	0.999793	0.185942	0.15	-0.338508	0.625852	0.998739	0.279121	0.232407	Immuno	ADAM17	ITGA5	ADAM17	ITGA5	0.177672	0.85898	0.997685	0.306858	0.28169	-0.854688	0.392724	0.999793	0.242747	0.221311	-0.338508	0.625852	0.998739	0.274802	0.251501	Control
B cells	Monocytes	ADAM17^ITGB1	ADAM17	ITGB1	ADAM17	ITGB1	0.177672	0.85898	0.997685	0.3723	0.314815	-1.57634	0.114947	0.999793	0.655139	0.433333	-0.699335	0.486964	0.998739	0.513719	0.374074	Immuno	ADAM17	ITGB1	ADAM17	ITGB1	0.177672	0.85898	0.997685	0.306858	0.28169	-1.57634	0.114947	0.999793	0.964789	0.590164	-0.699335	0.486964	0.998739	0.635823	0.435927	Control
B cells	Monocytes	ADAM17^NOTCH1	ADAM17	NOTCH1	ADAM17	NOTCH1	0.177672	0.85898	0.997685	0.3723	0.314815	-0.121632	0.90319	0.999793	0.20723	0.166667	0.0280199	0.881085	0.998739	0.289765	0.240741	Immuno	ADAM17	NOTCH1	ADAM17	NOTCH1	0.177672	0.85898	0.997685	0.306858	0.28169	-0.121632	0.90319	0.999793	0.177224	0.155738	0.0280199	0.881085	0.998739	0.242041	0.218714	Control
B cells	Monocytes	ADAM17^RHBDF2	ADAM17	RHBDF2	ADAM17	RHBDF2	0.177672	0.85898	0.997685	0.3723	0.314815	1.2305	0.218508	0.999793	0.206515	0.166667	0.704088	0.538744	0.998739	0.289407	0.240741	Immuno	ADAM17	RHBDF2	ADAM17	RHBDF2	0.177672	0.85898	0.997685	0.306858	0.28169	1.2305	0.218508	0.999793	0.18207	0.180328	0.704088	0.538744	0.998739	0.244464	0.231009	Control
B cells	Monocytes	ADAM28^ITGA4	ADAM28	ITGA4	ADAM28	ITGA4	-0.0528528	0.957849	0.997685	0.912215	0.62037	1.18837	0.234687	0.999793	0.682554	0.466667	0.56776	0.596268	0.998739	0.797385	0.543519	Immuno	ADAM28	ITGA4	ADAM28	ITGA4	-0.0528528	0.957849	0.997685	0.881065	0.605634	1.18837	0.234687	0.999793	0.316648	0.245902	0.56776	0.596268	0.998739	0.598857	0.425768	Control
B cells	Monocytes	ALCAM^CD6	ALCAM	CD6	ALCAM	CD6	-0.900111	0.368061		0.108629	0.111111	-0.388701	0.697497	0.999793	0.445137	0.283333	-0.644406	0.532779	0.999793	0.276883	0.197222	Immuno	ALCAM	CD6	ALCAM	CD6	-0.900111	0.368061		0.158327	0.15493	-0.388701	0.697497	0.999793	0.29111	0.213115	-0.644406	0.532779	0.999793	0.224719	0.184022	Control
B cells	Monocytes	ALCAM^NRP1	ALCAM	NRP1	ALCAM	NRP1	-0.900111	0.368061		0.108629	0.111111	-0.922145	0.356453	0.999793	0.050212	0.05	-0.911128	0.362257	0.999793	0.0794206	0.0805556	Immuno	ALCAM	NRP1	ALCAM	NRP1	-0.900111	0.368061		0.158327	0.15493	-0.922145	0.356453	0.999793	0.172162	0.122951	-0.911128	0.362257	0.999793	0.165244	0.13894	Control
B cells	Monocytes	ANXA2^TLR2	ANXA2	TLR2	ANXA2	TLR2	-0.454039	0.649801	0.997685	0.624399	0.462963	-0.502733	0.615152	0.999793	0.185964	0.15	-0.478386	0.632477	0.998739	0.405182	0.306481	Immuno	ANXA2	TLR2	ANXA2	TLR2	-0.454039	0.649801	0.997685	0.718686	0.556338	-0.502733	0.615152	0.999793	0.235048	0.213115	-0.478386	0.632477	0.998739	0.476867	0.384726	Control
B cells	Monocytes	APP^CD74	APP	CD74	APP	CD74	-0.086483	0.931082	0.997685	0.317328	0.268519	1.47785	0.139448	0.999793	3.33684	0.983333	0.695683	0.535265	0.998739	1.82709	0.625926	Immuno	APP	CD74	APP	CD74	-0.086483	0.931082	0.997685	0.247911	0.21831	1.47785	0.139448	0.999793	3.15179	0.942623	0.695683	0.535265	0.998739	1.69985	0.580466	Control
B cells	Monocytes	APP^LRP1	APP	LRP1	APP	LRP1	-0.086483	0.931082	0.997685	0.317328	0.268519	-0.855702	0.392163	0.999793	0.182373	0.15	-0.471093	0.661622	0.998739	0.249851	0.209259	Immuno	APP	LRP1	APP	LRP1	-0.086483	0.931082	0.997685	0.247911	0.21831	-0.855702	0.392163	0.999793	0.420093	0.262295	-0.471093	0.661622	0.998739	0.334002	0.240302	Control
B cells	Monocytes	APP^LRP10	APP	LRP10	APP	LRP10	-0.086483	0.931082	0.997685	0.317328	0.268519	-0.977754	0.328196	0.999793	0.318331	0.25	-0.532119	0.629639	0.998739	0.31783	0.259259	Immuno	APP	LRP10	APP	LRP10	-0.086483	0.931082	0.997685	0.247911	0.21831	-0.977754	0.328196	0.999793	0.386734	0.303279	-0.532119	0.629639	0.998739	0.317322	0.260794	Control
B cells	Monocytes	APP^NOTCH2	APP	NOTCH2	APP	NOTCH2	-0.086483	0.931082	0.997685	0.317328	0.268519	0.0387055	0.969125	0.999793	0.305389	0.25	-0.0238888	0.950104	0.998739	0.311358	0.259259	Immuno	APP	NOTCH2	APP	NOTCH2	-0.086483	0.931082	0.997685	0.247911	0.21831	0.0387055	0.969125	0.999793	0.29849	0.245902	-0.0238888	0.950104	0.998739	0.2732	0.232106	Control
B cells	Monocytes	APP^PTGER2	APP	PTGER2	APP	PTGER2	-0.086483	0.931082	0.997685	0.317328	0.268519	-0.751418	0.452401	0.999793	0.156634	0.133333	-0.41895	0.691742	0.998739	0.236981	0.200926	Immuno	APP	PTGER2	APP	PTGER2	-0.086483	0.931082	0.997685	0.247911	0.21831	-0.751418	0.452401	0.999793	0.257508	0.229508	-0.41895	0.691742	0.998739	0.252709	0.223909	Control
B cells	Monocytes	ARF6^SMAP1	ARF6	SMAP1	ARF6	SMAP1	0.717675	0.472958	0.997685	1.26159	0.787037	-1.09782	0.272284	0.999793	0.315204	0.233333	-0.190071	0.372621	0.998739	0.788395	0.510185	Immuno	ARF6	SMAP1	ARF6	SMAP1	0.717675	0.472958	0.997685	1.17599	0.767606	-1.09782	0.272284	0.999793	0.263451	0.221311	-0.190071	0.372621	0.998739	0.719722	0.494459	Control
B cells	Monocytes	ARPC5^ADRB2	ARPC5	ADRB2	ARPC5	ADRB2	0.339419	0.734294	0.997685	0.933291	0.694444	0.69807	0.485134	0.999793	0.255216	0.2	0.518744	0.609714	0.998739	0.594254	0.447222	Immuno	ARPC5	ADRB2	ARPC5	ADRB2	0.339419	0.734294	0.997685	0.818556	0.605634	0.69807	0.485134	0.999793	0.150999	0.122951	0.518744	0.609714	0.998739	0.484778	0.364292	Control
B cells	Monocytes	B2M^KIR3DL1	B2M	KIR3DL1	B2M	KIR3DL1	3.55943	0.000371666	0.0371387	4.90026	1	-0.254267	0.79929	0.999793	0.115726	0.0666667	1.65258	0.399831	0.518466	2.508	0.533333	Immuno	B2M	KIR3DL1	B2M	KIR3DL1	3.55943	0.000371666	0.0371387	4.42578	1	-0.254267	0.79929	0.999793	0.0948678	0.0655738	1.65258	0.399831	0.518466	2.26032	0.532787	Control
B cells	Monocytes	B2M^KLRC1	B2M	KLRC1	B2M	KLRC1	3.55943	0.000371666	0.0371387	4.90026	1	0.180667	0.856629	0.999793	0.115821	0.0833333	1.87005	0.4285	0.518466	2.50804	0.541667	Immuno	B2M	KLRC1	B2M	KLRC1	3.55943	0.000371666	0.0371387	4.42578	1	0.180667	0.856629	0.999793	0.188004	0.114754	1.87005	0.4285	0.518466	2.30689	0.557377	Control
B cells	Monocytes	B2M^KLRC2	B2M	KLRC2	B2M	KLRC2	3.55943	0.000371666	0.0371387	4.90026	1	0.934433	0.350081	0.999793	0.154036	0.1	2.24693	0.175226	0.518466	2.52715	0.55	Immuno	B2M	KLRC2	B2M	KLRC2	3.55943	0.000371666	0.0371387	4.42578	1	0.934433	0.350081	0.999793	0.0870337	0.0655738	2.24693	0.175226	0.518466	2.25641	0.532787	Control
B cells	Monocytes	B2M^KLRD1	B2M	KLRD1	B2M	KLRD1	3.55943	0.000371666	0.0371387	4.90026	1	0.398091	0.690563	0.999793	0.630775	0.35	1.97876	0.345467	0.518466	2.76552	0.675	Immuno	B2M	KLRD1	B2M	KLRD1	3.55943	0.000371666	0.0371387	4.42578	1	0.398091	0.690563	0.999793	0.511898	0.295082	1.97876	0.345467	0.518466	2.46884	0.647541	Control
B cells	Monocytes	BAG6^NCR3	BAG6	NCR3	BAG6	NCR3	0.118065	0.906016	0.997685	0.384351	0.342593	1.36207	0.173177	0.999793	0.141683	0.1	0.740066	0.539596	0.998739	0.263017	0.221296	Immuno	BAG6	NCR3	BAG6	NCR3	0.118065	0.906016	0.997685	0.397171	0.352113	1.36207	0.173177	0.999793	0.0563968	0.0491803	0.740066	0.539596	0.998739	0.226784	0.200647	Control
B cells	Monocytes	CALM1^FAS	CALM1	FAS	CALM1	FAS	0.87785	0.380025	0.997685	1.30322	0.824074	-0.672709	0.501132	0.999793	0.157169	0.133333	0.10257	0.440579	0.998739	0.730194	0.478704	Immuno	CALM1	FAS	CALM1	FAS	0.87785	0.380025	0.997685	1.20678	0.795775	-0.672709	0.501132	0.999793	0.121832	0.106557	0.10257	0.440579	0.998739	0.664307	0.451166	Control
B cells	Monocytes	CALM1^PTPRA	CALM1	PTPRA	CALM1	PTPRA	0.87785	0.380025	0.997685	1.30322	0.824074	-0.492121	0.622634	0.999793	0.468907	0.333333	0.192865	0.50133	0.998739	0.886063	0.578704	Immuno	CALM1	PTPRA	CALM1	PTPRA	0.87785	0.380025	0.997685	1.20678	0.795775	-0.492121	0.622634	0.999793	0.462005	0.344262	0.192865	0.50133	0.998739	0.834394	0.570018	Control
B cells	Monocytes	CALR^ITGAV	CALR	ITGAV	CALR	ITGAV	0.541484	0.588174	0.997685	1.06514	0.675926	-0.015615	0.987542	0.999793	0.138419	0.15	0.262934	0.787858	0.998739	0.60178	0.412963	Immuno	CALR	ITGAV	CALR	ITGAV	0.541484	0.588174	0.997685	1.00835	0.640845	-0.015615	0.987542	0.999793	0.0903109	0.0901639	0.262934	0.787858	0.998739	0.54933	0.365505	Control
B cells	Monocytes	CALR^LRP1	CALR	LRP1	CALR	LRP1	0.541484	0.588174	0.997685	1.06514	0.675926	-0.855702	0.392163	0.999793	0.182373	0.15	-0.157109	0.490168	0.998739	0.623757	0.412963	Immuno	CALR	LRP1	CALR	LRP1	0.541484	0.588174	0.997685	1.00835	0.640845	-0.855702	0.392163	0.999793	0.420093	0.262295	-0.157109	0.490168	0.998739	0.714221	0.45157	Control
B cells	Monocytes	CCL5^CCR1	CCL5	CCR1	CCL5	CCR1	-1.00431	0.315232	0.997685	0.10054	0.0740741	-0.447011	0.654867	0.999793	0.204737	0.166667	-0.725658	0.485049	0.998739	0.152639	0.12037	Immuno	CCL5	CCR1	CCL5	CCR1	-1.00431	0.315232	0.997685	0.186628	0.119718	-0.447011	0.654867	0.999793	0.318568	0.204918	-0.725658	0.485049	0.998739	0.252598	0.162318	Control
B cells	Monocytes	CCL5^CCR5	CCL5	CCR5	CCL5	CCR5	-1.00431	0.315232	0.997685	0.10054	0.0740741	0.158335	0.874193	0.999793	0.189639	0.183333	-0.422985	0.594712	0.998739	0.145089	0.128704	Immuno	CCL5	CCR5	CCL5	CCR5	-1.00431	0.315232	0.997685	0.186628	0.119718	0.158335	0.874193	0.999793	0.17542	0.155738	-0.422985	0.594712	0.998739	0.181024	0.137728	Control
B cells	Monocytes	CCL5^CCRL2	CCL5	CCRL2	CCL5	CCRL2	-1.00431	0.315232	0.997685	0.10054	0.0740741	-0.423997	0.671568	0.999793	0.18954	0.15	-0.714151	0.4934	0.998739	0.14504	0.112037	Immuno	CCL5	CCRL2	CCL5	CCRL2	-1.00431	0.315232	0.997685	0.186628	0.119718	-0.423997	0.671568	0.999793	0.247476	0.204918	-0.714151	0.4934	0.998739	0.217052	0.162318	Control
B cells	Monocytes	CCL5^CXCR3	CCL5	CXCR3	CCL5	CXCR3	-1.00431	0.315232	0.997685	0.10054	0.0740741	-0.62169	0.534145	0.999793	0.575256	0.383333	-0.812998	0.424688	0.998739	0.337898	0.228704	Immuno	CCL5	CXCR3	CCL5	CXCR3	-1.00431	0.315232	0.997685	0.186628	0.119718	-0.62169	0.534145	0.999793	0.432191	0.278689	-0.812998	0.424688	0.998739	0.309409	0.199203	Control
B cells	Monocytes	CD22^PTPRC	CD22	PTPRC	CD22	PTPRC	-1.4707	0.141373	0.997685	0.278666	0.25	0.0310609	0.975221	0.999793	1.76613	0.716667	-0.719818	0.558297	0.998739	1.0224	0.483333	Immuno	CD22	PTPRC	CD22	PTPRC	-1.4707	0.141373	0.997685	0.429964	0.330986	0.0310609	0.975221	0.999793	1.66175	0.737705	-0.719818	0.558297	0.998739	1.04586	0.534345	Control
B cells	Monocytes	CD47^SIRPA	CD47	SIRPA	CD47	SIRPA	1.17465	0.240134	0.997685	1.13309	0.777778	-0.137833	0.890372	0.999793	0.413212	0.3	0.518409	0.565253	0.998739	0.773152	0.538889	Immuno	CD47	SIRPA	CD47	SIRPA	1.17465	0.240134	0.997685	0.854831	0.633803	-0.137833	0.890372	0.999793	0.4693	0.360656	0.518409	0.565253	0.998739	0.662065	0.497229	Control
B cells	Monocytes	CD48^CD2	CD48	CD2	CD48	CD2	1.47472	0.140289	0.997685	1.17108	0.787037	-0.588242	0.55637	0.999793	1.08363	0.583333	0.443237	0.348329	0.998739	1.12736	0.685185	Immuno	CD48	CD2	CD48	CD2	1.47472	0.140289	0.997685	0.969158	0.676056	-0.588242	0.55637	0.999793	1.04908	0.557377	0.443237	0.348329	0.998739	1.00912	0.616717	Control
B cells	Monocytes	CD55^ADGRE5	CD55	ADGRE5	CD55	ADGRE5	-1.75226	0.0797299	0.997685	0.618171	0.5	1.49825	0.134068	0.999793	0.676298	0.433333	-0.127001	0.106899	0.998739	0.647234	0.466667	Immuno	CD55	ADGRE5	CD55	ADGRE5	-1.75226	0.0797299	0.997685	0.77596	0.56338	1.49825	0.134068	0.999793	0.466892	0.336066	-0.127001	0.106899	0.998739	0.621426	0.449723	Control
B cells	Monocytes	CD58^CD2	CD58	CD2	CD58	CD2	0.972566	0.330769	0.997685	0.350378	0.314815	-0.588242	0.55637	0.999793	1.08363	0.583333	0.192162	0.44357	0.998739	0.717005	0.449074	Immuno	CD58	CD2	CD58	CD2	0.972566	0.330769	0.997685	0.205564	0.190141	-0.588242	0.55637	0.999793	1.04908	0.557377	0.192162	0.44357	0.998739	0.627323	0.373759	Control
B cells	Monocytes	CD59^CD2	CD59	CD2	CD59	CD2	0.730744	0.464936	0.997685	0.318913	0.314815	-0.588242	0.55637	0.999793	1.08363	0.583333	0.0712509	0.510653	0.998739	0.701272	0.449074	Immuno	CD59	CD2	CD59	CD2	0.730744	0.464936	0.997685	0.22598	0.211268	-0.588242	0.55637	0.999793	1.04908	0.557377	0.0712509	0.510653	0.998739	0.637531	0.384322	Control
B cells	Monocytes	CD59^STAB1	CD59	STAB1	CD59	STAB1	0.730744	0.464936	0.997685	0.318913	0.314815	-1.10488	0.269213	0.999793	0.0969171	0.0666667	-0.187066	0.367074	0.998739	0.207915	0.190741	Immuno	CD59	STAB1	CD59	STAB1	0.730744	0.464936	0.997685	0.22598	0.211268	-1.10488	0.269213	0.999793	0.167303	0.139344	-0.187066	0.367074	0.998739	0.196642	0.175306	Control
B cells	Monocytes	CD70^CD27	CD70	CD27	CD70	CD27	0.473555	0.635817	0.997685	0.347778	0.268519	0.782905	0.433683	0.999793	0.464704	0.283333	0.62823	0.53475	0.998739	0.406241	0.275926	Immuno	CD70	CD27	CD70	CD27	0.473555	0.635817	0.997685	0.300783	0.239437	0.782905	0.433683	0.999793	0.188112	0.131148	0.62823	0.53475	0.998739	0.244448	0.185292	Control
B cells	Monocytes	CD72^CD5	CD72	CD5	CD72	CD5	0.242995	0.808009	0.997685	0.384078	0.324074	0.0517612	0.958719	0.999793	0.291413	0.216667	0.147378	0.883364	0.998739	0.337746	0.27037	Immuno	CD72	CD5	CD72	CD5	0.242995	0.808009	0.997685	0.287645	0.21831	0.0517612	0.958719	0.999793	0.244071	0.172131	0.147378	0.883364	0.998739	0.265858	0.195221	Control
B cells	Monocytes	CD86^CD28	CD86	CD28	CD86	CD28	1.33823	0.180823	0.997685	0.275217	0.212963	0.23812	0.811788	0.999793	0.20084	0.15	0.788173	0.496305	0.998739	0.238029	0.181481	Immuno	CD86	CD28	CD86	CD28	1.33823	0.180823	0.997685	0.199395	0.169014	0.23812	0.811788	0.999793	0.10669	0.0819672	0.788173	0.496305	0.998739	0.153043	0.125491	Control
B cells	Monocytes	CD86^CTLA4	CD86	CTLA4	CD86	CTLA4	1.33823	0.180823	0.997685	0.275217	0.212963	1.60742	0.107962	0.999793	0.412923	0.233333	1.47282	0.144392	0.998739	0.34407	0.223148	Immuno	CD86	CTLA4	CD86	CTLA4	1.33823	0.180823	0.997685	0.199395	0.169014	1.60742	0.107962	0.999793	0.118017	0.0901639	1.47282	0.144392	0.998739	0.158706	0.129589	Control
B cells	Monocytes	CD99^CD81	CD99	CD81	CD99	CD81	-2.2162	0.0266778	0.712396	0.857155	0.657407	0.780318	0.435204	0.999793	1.46396	0.766667	-0.717941	0.230941	0.856095	1.16056	0.712037	Immuno	CD99	CD81	CD99	CD81	-2.2162	0.0266778	0.712396	1.03518	0.697183	0.780318	0.435204	0.999793	1.19535	0.672131	-0.717941	0.230941	0.856095	1.11526	0.684657	Control
B cells	Monocytes	CD99^PILRA	CD99	PILRA	CD99	PILRA	-2.2162	0.0266778	0.712396	0.857155	0.657407	-1.72371	0.0847607	0.999793	0.308626	0.233333	-1.96995	0.0557192	0.856095	0.58289	0.44537	Immuno	CD99	PILRA	CD99	PILRA	-2.2162	0.0266778	0.712396	1.03518	0.697183	-1.72371	0.0847607	0.999793	0.621464	0.401639	-1.96995	0.0557192	0.856095	0.828322	0.549411	Control
B cells	Monocytes	CD99^PILRB	CD99	PILRB	CD99	PILRB	-2.2162	0.0266778	0.712396	0.857155	0.657407	-0.771881	0.440185	0.999793	0.154323	0.133333	-1.49404	0.233431	0.856095	0.505739	0.39537	Immuno	CD99	PILRB	CD99	PILRB	-2.2162	0.0266778	0.712396	1.03518	0.697183	-0.771881	0.440185	0.999793	0.163977	0.155738	-1.49404	0.233431	0.856095	0.599579	0.42646	Control
B cells	Monocytes	CLEC2D^KLRB1	CLEC2D	KLRB1	CLEC2D	KLRB1	-0.902355	0.366868	0.997685	0.609779	0.453704	0.851942	0.394246	0.999793	0.523962	0.3	-0.0252067	0.380557	0.998739	0.566871	0.376852	Immuno	CLEC2D	KLRB1	CLEC2D	KLRB1	-0.902355	0.366868	0.997685	0.685489	0.485915	0.851942	0.394246	0.999793	0.464739	0.295082	-0.0252067	0.380557	0.998739	0.575114	0.390499	Control
B cells	Monocytes	COL19A1^ITGA1_ITGB1	COL19A1	ITGB1	COL19A1	ITGA1_ITGB1	-2.55546	0.0106048	0.396144	0.145355	0.138889	-1.57634	0.114947	0.999793	0.655139	0.433333	-2.0659	0.0627758	0.697968	0.400247	0.286111	Immuno	COL19A1	ITGB1	COL19A1	ITGA1_ITGB1	-2.55546	0.0106048	0.396144	0.298	0.225352	-1.57634	0.114947	0.999793	0.964789	0.590164	-2.0659	0.0627758	0.697968	0.631394	0.407758	Control
B cells	Monocytes	COL19A1^ITGA2_ITGB1	COL19A1	ITGB1	COL19A1	ITGA2_ITGB1	-2.55546	0.0106048	0.396144	0.145355	0.138889	-1.57634	0.114947	0.999793	0.655139	0.433333	-2.0659	0.0627758	0.697968	0.400247	0.286111	Immuno	COL19A1	ITGB1	COL19A1	ITGA2_ITGB1	-2.55546	0.0106048	0.396144	0.298	0.225352	-1.57634	0.114947	0.999793	0.964789	0.590164	-2.0659	0.0627758	0.697968	0.631394	0.407758	Control
B cells	Monocytes	COL9A3^CD44	COL9A3	CD44	COL9A3	CD44	0.625308	0.531769	0.997685	0.288695	0.222222	-0.648861	0.516428	0.999793	1.30964	0.65	-0.0117764	0.524098	0.998739	0.799166	0.436111	Immuno	COL9A3	CD44	COL9A3	CD44	0.625308	0.531769	0.997685	0.272335	0.225352	-0.648861	0.516428	0.999793	1.51978	0.737705	-0.0117764	0.524098	0.998739	0.896057	0.481529	Control
B cells	Monocytes	COL9A3^ITGA1_ITGB1	COL9A3	ITGB1	COL9A3	ITGA1_ITGB1	0.625308	0.531769	0.997685	0.288695	0.222222	-1.57634	0.114947	0.999793	0.655139	0.433333	-0.475517	0.323358	0.998739	0.471917	0.327778	Immuno	COL9A3	ITGB1	COL9A3	ITGA1_ITGB1	0.625308	0.531769	0.997685	0.272335	0.225352	-1.57634	0.114947	0.999793	0.964789	0.590164	-0.475517	0.323358	0.998739	0.618562	0.407758	Control
B cells	Monocytes	COL9A3^ITGA2_ITGB1	COL9A3	ITGB1	COL9A3	ITGA2_ITGB1	0.625308	0.531769	0.997685	0.288695	0.222222	-1.57634	0.114947	0.999793	0.655139	0.433333	-0.475517	0.323358	0.998739	0.471917	0.327778	Immuno	COL9A3	ITGB1	COL9A3	ITGA2_ITGB1	0.625308	0.531769	0.997685	0.272335	0.225352	-1.57634	0.114947	0.999793	0.964789	0.590164	-0.475517	0.323358	0.998739	0.618562	0.407758	Control
B cells	Monocytes	COL9A3^ITGA3_ITGB1	COL9A3	ITGB1	COL9A3	ITGA3_ITGB1	0.625308	0.531769	0.997685	0.288695	0.222222	-1.57634	0.114947	0.999793	0.655139	0.433333	-0.475517	0.323358	0.998739	0.471917	0.327778	Immuno	COL9A3	ITGB1	COL9A3	ITGA3_ITGB1	0.625308	0.531769	0.997685	0.272335	0.225352	-1.57634	0.114947	0.999793	0.964789	0.590164	-0.475517	0.323358	0.998739	0.618562	0.407758	Control
B cells	Monocytes	COL9A3^ITGA9_ITGB1	COL9A3	ITGB1	COL9A3	ITGA9_ITGB1	0.625308	0.531769	0.997685	0.288695	0.222222	-1.57634	0.114947	0.999793	0.655139	0.433333	-0.475517	0.323358	0.998739	0.471917	0.327778	Immuno	COL9A3	ITGB1	COL9A3	ITGA9_ITGB1	0.625308	0.531769	0.997685	0.272335	0.225352	-1.57634	0.114947	0.999793	0.964789	0.590164	-0.475517	0.323358	0.998739	0.618562	0.407758	Control
B cells	Monocytes	COL9A3^ITGAV_ITGB8	COL9A3	ITGAV	COL9A3	ITGAV_ITGB8	0.625308	0.531769	0.997685	0.288695	0.222222	-0.015615	0.987542	0.999793	0.138419	0.15	0.304847	0.759655	0.998739	0.213557	0.186111	Immuno	COL9A3	ITGAV	COL9A3	ITGAV_ITGB8	0.625308	0.531769	0.997685	0.272335	0.225352	-0.015615	0.987542	0.999793	0.0903109	0.0901639	0.304847	0.759655	0.998739	0.181323	0.157758	Control
B cells	Monocytes	COPA^CD74	COPA	CD74	COPA	CD74	-0.499819	0.617203	0.997685	0.359476	0.324074	1.47785	0.139448	0.999793	3.33684	0.983333	0.489015	0.378325	0.998739	1.84816	0.653704	Immuno	COPA	CD74	COPA	CD74	-0.499819	0.617203	0.997685	0.395536	0.373239	1.47785	0.139448	0.999793	3.15179	0.942623	0.489015	0.378325	0.998739	1.77367	0.657931	Control
B cells	Monocytes	EBI3_IL12A^IL12RB2_IL6ST	EBI3	IL6ST	EBI3_IL12A	IL12RB2_IL6ST	1.26914	0.204392	0.997685	0.20278	0.12963	0.00556524	0.99556	0.999793	0.207149	0.183333	0.637352	0.599976	0.998739	0.204964	0.156481	Immuno	EBI3	IL6ST	EBI3_IL12A	IL12RB2_IL6ST	1.26914	0.204392	0.997685	0.049229	0.0422535	0.00556524	0.99556	0.999793	0.123518	0.131148	0.637352	0.599976	0.998739	0.0863735	0.0867005	Control
B cells	Monocytes	FABP5^RXRA	FABP5	RXRA	FABP5	RXRA	-0.486199	0.626826	0.997685	0.415973	0.324074	-1.15764	0.247012	0.999793	0.108024	0.0666667	-0.821919	0.436919	0.998739	0.261998	0.19537	Immuno	FABP5	RXRA	FABP5	RXRA	-0.486199	0.626826	0.997685	0.42958	0.288732	-1.15764	0.247012	0.999793	0.199288	0.163934	-0.821919	0.436919	0.998739	0.314434	0.226333	Control
B cells	Monocytes	FAM3C^CLEC2D	FAM3C	CLEC2D	FAM3C	CLEC2D	-0.131898	0.895065	0.997685	0.426269	0.398148	0.655219	0.512327	0.999793	0.512196	0.35	0.261661	0.703696	0.998739	0.469232	0.374074	Immuno	FAM3C	CLEC2D	FAM3C	CLEC2D	-0.131898	0.895065	0.997685	0.40751	0.34507	0.655219	0.512327	0.999793	0.422187	0.286885	0.261661	0.703696	0.998739	0.414848	0.315978	Control
B cells	Monocytes	FAM3C^LAMP1	FAM3C	LAMP1	FAM3C	LAMP1	-0.131898	0.895065	0.997685	0.426269	0.398148	-0.388781	0.697438	0.999793	0.692266	0.483333	-0.260339	0.796252	0.998739	0.559267	0.440741	Immuno	FAM3C	LAMP1	FAM3C	LAMP1	-0.131898	0.895065	0.997685	0.40751	0.34507	-0.388781	0.697438	0.999793	0.685731	0.459016	-0.260339	0.796252	0.998739	0.54662	0.402043	Control
B cells	Monocytes	FCER2^ITGAM_ITGB2	FCER2	ITGB2	FCER2	ITGAM_ITGB2	-0.212906	0.831401	0.997685	0.230201	0.138889	-0.943917	0.345212	0.999793	1.03223	0.65	-0.578411	0.588306	0.998739	0.631214	0.394444	Immuno	FCER2	ITGB2	FCER2	ITGAM_ITGB2	-0.212906	0.831401	0.997685	0.279913	0.190141	-0.943917	0.345212	0.999793	1.27881	0.688525	-0.578411	0.588306	0.998739	0.77936	0.439333	Control
B cells	Monocytes	FCER2^ITGAX_ITGB2	FCER2	ITGB2	FCER2	ITGAX_ITGB2	-0.212906	0.831401	0.997685	0.230201	0.138889	-0.943917	0.345212	0.999793	1.03223	0.65	-0.578411	0.588306	0.998739	0.631214	0.394444	Immuno	FCER2	ITGB2	FCER2	ITGAX_ITGB2	-0.212906	0.831401	0.997685	0.279913	0.190141	-0.943917	0.345212	0.999793	1.27881	0.688525	-0.578411	0.588306	0.998739	0.77936	0.439333	Control
B cells	Monocytes	GNAI2^ADCY7	GNAI2	ADCY7	GNAI2	ADCY7	0.0198788	0.98414	0.997685	1.12947	0.768519	-0.226093	0.821129	0.999793	0.241234	0.166667	-0.103107	0.902635	0.998739	0.685352	0.467593	Immuno	GNAI2	ADCY7	GNAI2	ADCY7	0.0198788	0.98414	0.997685	1.21919	0.823944	-0.226093	0.821129	0.999793	0.156271	0.131148	-0.103107	0.902635	0.998739	0.687729	0.477546	Control
B cells	Monocytes	GNAI2^C5AR1	GNAI2	C5AR1	GNAI2	C5AR1	0.0198788	0.98414	0.997685	1.12947	0.768519	-1.13225	0.257531	0.999793	0.171272	0.15	-0.556184	0.620835	0.998739	0.650371	0.459259	Immuno	GNAI2	C5AR1	GNAI2	C5AR1	0.0198788	0.98414	0.997685	1.21919	0.823944	-1.13225	0.257531	0.999793	0.504157	0.311475	-0.556184	0.620835	0.998739	0.861672	0.56771	Control
B cells	Monocytes	GNAI2^CCR5	GNAI2	CCR5	GNAI2	CCR5	0.0198788	0.98414	0.997685	1.12947	0.768519	0.158335	0.874193	0.999793	0.189639	0.183333	0.0891069	0.929166	0.998739	0.659555	0.475926	Immuno	GNAI2	CCR5	GNAI2	CCR5	0.0198788	0.98414	0.997685	1.21919	0.823944	0.158335	0.874193	0.999793	0.17542	0.155738	0.0891069	0.929166	0.998739	0.697303	0.489841	Control
B cells	Monocytes	GNAI2^CXCR3	GNAI2	CXCR3	GNAI2	CXCR3	0.0198788	0.98414	0.997685	1.12947	0.768519	-0.62169	0.534145	0.999793	0.575256	0.383333	-0.300906	0.759143	0.998739	0.852363	0.575926	Immuno	GNAI2	CXCR3	GNAI2	CXCR3	0.0198788	0.98414	0.997685	1.21919	0.823944	-0.62169	0.534145	0.999793	0.432191	0.278689	-0.300906	0.759143	0.998739	0.825689	0.551316	Control
B cells	Monocytes	GNAI2^F2R	GNAI2	F2R	GNAI2	F2R	0.0198788	0.98414	0.997685	1.12947	0.768519	-0.0796987	0.936477	0.999793	0.385374	0.283333	-0.0299099	0.960309	0.998739	0.757422	0.525926	Immuno	GNAI2	F2R	GNAI2	F2R	0.0198788	0.98414	0.997685	1.21919	0.823944	-0.0796987	0.936477	0.999793	0.449436	0.319672	-0.0299099	0.960309	0.998739	0.834311	0.571808	Control
B cells	Monocytes	GNAI2^FPR1	GNAI2	FPR1	GNAI2	FPR1	0.0198788	0.98414	0.997685	1.12947	0.768519	-1.51292	0.130299	0.999793	0.0792184	0.0666667	-0.746522	0.55722	0.998739	0.604344	0.417593	Immuno	GNAI2	FPR1	GNAI2	FPR1	0.0198788	0.98414	0.997685	1.21919	0.823944	-1.51292	0.130299	0.999793	0.311021	0.229508	-0.746522	0.55722	0.998739	0.765104	0.526726	Control
B cells	Monocytes	GNAI2^S1PR1	GNAI2	S1PR1	GNAI2	S1PR1	0.0198788	0.98414	0.997685	1.12947	0.768519	-0.108067	0.913943	0.999793	0.383691	0.266667	-0.0440939	0.949041	0.998739	0.756581	0.517593	Immuno	GNAI2	S1PR1	GNAI2	S1PR1	0.0198788	0.98414	0.997685	1.21919	0.823944	-0.108067	0.913943	0.999793	0.304058	0.221311	-0.0440939	0.949041	0.998739	0.761622	0.522628	Control
B cells	Monocytes	GNAI2^S1PR4	GNAI2	S1PR4	GNAI2	S1PR4	0.0198788	0.98414	0.997685	1.12947	0.768519	-0.190085	0.849243	0.999793	0.283823	0.2	-0.085103	0.916691	0.998739	0.706646	0.484259	Immuno	GNAI2	S1PR4	GNAI2	S1PR4	0.0198788	0.98414	0.997685	1.21919	0.823944	-0.190085	0.849243	0.999793	0.345485	0.278689	-0.085103	0.916691	0.998739	0.782336	0.551316	Control
B cells	Monocytes	GNAI2^S1PR5	GNAI2	S1PR5	GNAI2	S1PR5	0.0198788	0.98414	0.997685	1.12947	0.768519	0.478421	0.63235	0.999793	0.173293	0.133333	0.24915	0.808245	0.998739	0.651382	0.450926	Immuno	GNAI2	S1PR5	GNAI2	S1PR5	0.0198788	0.98414	0.997685	1.21919	0.823944	0.478421	0.63235	0.999793	0.127442	0.0983607	0.24915	0.808245	0.998739	0.673314	0.461152	Control
B cells	Monocytes	GNAS^ADCY7	GNAS	ADCY7	GNAS	ADCY7	0.154248	0.877414	0.997685	2.10596	0.981481	-0.226093	0.821129	0.999793	0.241234	0.166667	-0.0359226	0.849272	0.998739	1.17359	0.574074	Immuno	GNAS	ADCY7	GNAS	ADCY7	0.154248	0.877414	0.997685	2.03482	0.978873	-0.226093	0.821129	0.999793	0.156271	0.131148	-0.0359226	0.849272	0.998739	1.09554	0.55501	Control
B cells	Monocytes	GNAS^ADRB2	GNAS	ADRB2	GNAS	ADRB2	0.154248	0.877414	0.997685	2.10596	0.981481	0.69807	0.485134	0.999793	0.255216	0.2	0.426159	0.681274	0.998739	1.18059	0.590741	Immuno	GNAS	ADRB2	GNAS	ADRB2	0.154248	0.877414	0.997685	2.03482	0.978873	0.69807	0.485134	0.999793	0.150999	0.122951	0.426159	0.681274	0.998739	1.09291	0.550912	Control
B cells	Monocytes	GNAS^PTGDR	GNAS	PTGDR	GNAS	PTGDR	0.154248	0.877414	0.997685	2.10596	0.981481	0.710757	0.477235	0.999793	0.111634	0.0833333	0.432502	0.677325	0.998739	1.10879	0.532407	Immuno	GNAS	PTGDR	GNAS	PTGDR	0.154248	0.877414	0.997685	2.03482	0.978873	0.710757	0.477235	0.999793	0.134757	0.114754	0.432502	0.677325	0.998739	1.08479	0.546814	Control
B cells	Monocytes	GPI^AMFR	GPI	AMFR	GPI	AMFR	-0.570668	0.568224	0.997685	0.409492	0.361111	0.215395	0.82946	0.999793	0.183991	0.15	-0.177637	0.698842	0.998739	0.296741	0.255556	Immuno	GPI	AMFR	GPI	AMFR	-0.570668	0.568224	0.997685	0.474356	0.408451	0.215395	0.82946	0.999793	0.14767	0.114754	-0.177637	0.698842	0.998739	0.311013	0.261602	Control
B cells	Monocytes	GRN^TNFRSF1A	GRN	TNFRSF1A	GRN	TNFRSF1A	0.237387	0.812356	0.997685	0.865949	0.638889	-0.707878	0.479021	0.999793	0.334381	0.216667	-0.235245	0.645689	0.998739	0.600165	0.427778	Immuno	GRN	TNFRSF1A	GRN	TNFRSF1A	0.237387	0.812356	0.997685	0.773501	0.56338	-0.707878	0.479021	0.999793	0.446146	0.344262	-0.235245	0.645689	0.998739	0.609823	0.453821	Control
B cells	Monocytes	GRN^TNFRSF1B	GRN	TNFRSF1B	GRN	TNFRSF1B	0.237387	0.812356	0.997685	0.865949	0.638889	-0.350071	0.726285	0.999793	0.590425	0.433333	-0.056342	0.769321	0.998739	0.728187	0.536111	Immuno	GRN	TNFRSF1B	GRN	TNFRSF1B	0.237387	0.812356	0.997685	0.773501	0.56338	-0.350071	0.726285	0.999793	0.68707	0.45082	-0.056342	0.769321	0.998739	0.730285	0.5071	Control
B cells	Monocytes	HLA-A^APLP2	HLA-A	APLP2	HLA-A	APLP2	1.82654	0.067769	0.981422	3.5552	1	-0.767231	0.442944	0.999793	0.391047	0.266667	0.529655	0.255357	0.990608	1.97312	0.633333	Immuno	HLA-A	APLP2	HLA-A	APLP2	1.82654	0.067769	0.981422	3.16981	0.992958	-0.767231	0.442944	0.999793	0.638821	0.401639	0.529655	0.255357	0.990608	1.90431	0.697299	Control
B cells	Monocytes	HLA-A^CD8A	HLA-A	CD8A	HLA-A	CD8A	1.82654	0.067769	0.981422	3.5552	1	-0.306386	0.759311	0.999793	0.758092	0.433333	0.760077	0.41354	0.990608	2.15664	0.716667	Immuno	HLA-A	CD8A	HLA-A	CD8A	1.82654	0.067769	0.981422	3.16981	0.992958	-0.306386	0.759311	0.999793	0.611261	0.327869	0.760077	0.41354	0.990608	1.89053	0.660413	Control
B cells	Monocytes	HLA-A^CD8B	HLA-A	CD8B	HLA-A	CD8B	1.82654	0.067769	0.981422	3.5552	1	0.22615	0.821084	0.999793	0.491623	0.3	1.02635	0.444427	0.990608	2.02341	0.65	Immuno	HLA-A	CD8B	HLA-A	CD8B	1.82654	0.067769	0.981422	3.16981	0.992958	0.22615	0.821084	0.999793	0.355448	0.229508	1.02635	0.444427	0.990608	1.76263	0.611233	Control
B cells	Monocytes	HLA-A^KIR3DL1	HLA-A	KIR3DL1	HLA-A	KIR3DL1	1.82654	0.067769	0.981422	3.5552	1	-0.254267	0.79929	0.999793	0.115726	0.0666667	0.786137	0.433529	0.990608	1.83546	0.533333	Immuno	HLA-A	KIR3DL1	HLA-A	KIR3DL1	1.82654	0.067769	0.981422	3.16981	0.992958	-0.254267	0.79929	0.999793	0.0948678	0.0655738	0.786137	0.433529	0.990608	1.63234	0.529266	Control
B cells	Monocytes	HLA-A^LILRB1	HLA-A	LILRB1	HLA-A	LILRB1	1.82654	0.067769	0.981422	3.5552	1	0.329518	0.741764	0.999793	0.191943	0.15	1.07803	0.404766	0.990608	1.87357	0.575	Immuno	HLA-A	LILRB1	HLA-A	LILRB1	1.82654	0.067769	0.981422	3.16981	0.992958	0.329518	0.741764	0.999793	0.27885	0.229508	1.07803	0.404766	0.990608	1.72433	0.611233	Control
B cells	Monocytes	HLA-A^LILRB2	HLA-A	LILRB2	HLA-A	LILRB2	1.82654	0.067769	0.981422	3.5552	1	-0.359765	0.719023	0.999793	0.173356	0.15	0.733388	0.393396	0.990608	1.86428	0.575	Immuno	HLA-A	LILRB2	HLA-A	LILRB2	1.82654	0.067769	0.981422	3.16981	0.992958	-0.359765	0.719023	0.999793	0.298607	0.254098	0.733388	0.393396	0.990608	1.73421	0.623528	Control
B cells	Monocytes	HLA-B^CD3D	HLA-B	CD3D	HLA-B	CD3D	1.12496	0.260605	0.997685	4.18786	1	0.0218732	0.982549	0.999793	0.878081	0.483333	0.573418	0.621577	0.998739	2.53297	0.741667	Immuno	HLA-B	CD3D	HLA-B	CD3D	1.12496	0.260605	0.997685	3.92999	1	0.0218732	0.982549	0.999793	0.670082	0.360656	0.573418	0.621577	0.998739	2.30003	0.680328	Control
B cells	Monocytes	HLA-B^CD8A	HLA-B	CD8A	HLA-B	CD8A	1.12496	0.260605	0.997685	4.18786	1	-0.306386	0.759311	0.999793	0.758092	0.433333	0.409288	0.509958	0.998739	2.47298	0.716667	Immuno	HLA-B	CD8A	HLA-B	CD8A	1.12496	0.260605	0.997685	3.92999	1	-0.306386	0.759311	0.999793	0.611261	0.327869	0.409288	0.509958	0.998739	2.27062	0.663934	Control
B cells	Monocytes	HLA-B^CD8B	HLA-B	CD8B	HLA-B	CD8B	1.12496	0.260605	0.997685	4.18786	1	0.22615	0.821084	0.999793	0.491623	0.3	0.675557	0.540845	0.998739	2.33974	0.65	Immuno	HLA-B	CD8B	HLA-B	CD8B	1.12496	0.260605	0.997685	3.92999	1	0.22615	0.821084	0.999793	0.355448	0.229508	0.675557	0.540845	0.998739	2.14272	0.614754	Control
B cells	Monocytes	HLA-B^KIR3DL1	HLA-B	KIR3DL1	HLA-B	KIR3DL1	1.12496	0.260605	0.997685	4.18786	1	-0.254267	0.79929	0.999793	0.115726	0.0666667	0.435348	0.529947	0.998739	2.15179	0.533333	Immuno	HLA-B	KIR3DL1	HLA-B	KIR3DL1	1.12496	0.260605	0.997685	3.92999	1	-0.254267	0.79929	0.999793	0.0948678	0.0655738	0.435348	0.529947	0.998739	2.01243	0.532787	Control
B cells	Monocytes	HLA-B^KLRD1	HLA-B	KLRD1	HLA-B	KLRD1	1.12496	0.260605	0.997685	4.18786	1	0.398091	0.690563	0.999793	0.630775	0.35	0.761527	0.475584	0.998739	2.40932	0.675	Immuno	HLA-B	KLRD1	HLA-B	KLRD1	1.12496	0.260605	0.997685	3.92999	1	0.398091	0.690563	0.999793	0.511898	0.295082	0.761527	0.475584	0.998739	2.22094	0.647541	Control
B cells	Monocytes	HLA-B^LILRB1	HLA-B	LILRB1	HLA-B	LILRB1	1.12496	0.260605	0.997685	4.18786	1	0.329518	0.741764	0.999793	0.191943	0.15	0.727241	0.501184	0.998739	2.1899	0.575	Immuno	HLA-B	LILRB1	HLA-B	LILRB1	1.12496	0.260605	0.997685	3.92999	1	0.329518	0.741764	0.999793	0.27885	0.229508	0.727241	0.501184	0.998739	2.10442	0.614754	Control
B cells	Monocytes	HLA-B^LILRB2	HLA-B	LILRB2	HLA-B	LILRB2	1.12496	0.260605	0.997685	4.18786	1	-0.359765	0.719023	0.999793	0.173356	0.15	0.382599	0.489814	0.998739	2.18061	0.575	Immuno	HLA-B	LILRB2	HLA-B	LILRB2	1.12496	0.260605	0.997685	3.92999	1	-0.359765	0.719023	0.999793	0.298607	0.254098	0.382599	0.489814	0.998739	2.1143	0.627049	Control
B cells	Monocytes	HLA-C^CD8A	HLA-C	CD8A	HLA-C	CD8A	2.05648	0.0397361	0.837527	3.50414	1	-0.306386	0.759311	0.999793	0.758092	0.433333	0.875047	0.399523	0.91866	2.13112	0.716667	Immuno	HLA-C	CD8A	HLA-C	CD8A	2.05648	0.0397361	0.837527	3.03067	0.992958	-0.306386	0.759311	0.999793	0.611261	0.327869	0.875047	0.399523	0.91866	1.82097	0.660413	Control
B cells	Monocytes	HLA-C^CD8B	HLA-C	CD8B	HLA-C	CD8B	2.05648	0.0397361	0.837527	3.50414	1	0.22615	0.821084	0.999793	0.491623	0.3	1.14132	0.43041	0.91866	1.99788	0.65	Immuno	HLA-C	CD8B	HLA-C	CD8B	2.05648	0.0397361	0.837527	3.03067	0.992958	0.22615	0.821084	0.999793	0.355448	0.229508	1.14132	0.43041	0.91866	1.69306	0.611233	Control
B cells	Monocytes	HLA-C^KIR3DL1	HLA-C	KIR3DL1	HLA-C	KIR3DL1	2.05648	0.0397361	0.837527	3.50414	1	-0.254267	0.79929	0.999793	0.115726	0.0666667	0.901107	0.419513	0.91866	1.80993	0.533333	Immuno	HLA-C	KIR3DL1	HLA-C	KIR3DL1	2.05648	0.0397361	0.837527	3.03067	0.992958	-0.254267	0.79929	0.999793	0.0948678	0.0655738	0.901107	0.419513	0.91866	1.56277	0.529266	Control
B cells	Monocytes	HLA-C^LILRB1	HLA-C	LILRB1	HLA-C	LILRB1	2.05648	0.0397361	0.837527	3.50414	1	0.329518	0.741764	0.999793	0.191943	0.15	1.193	0.39075	0.91866	1.84804	0.575	Immuno	HLA-C	LILRB1	HLA-C	LILRB1	2.05648	0.0397361	0.837527	3.03067	0.992958	0.329518	0.741764	0.999793	0.27885	0.229508	1.193	0.39075	0.91866	1.65476	0.611233	Control
B cells	Monocytes	HLA-C^LILRB2	HLA-C	LILRB2	HLA-C	LILRB2	2.05648	0.0397361	0.837527	3.50414	1	-0.359765	0.719023	0.999793	0.173356	0.15	0.848358	0.37938	0.91866	1.83875	0.575	Immuno	HLA-C	LILRB2	HLA-C	LILRB2	2.05648	0.0397361	0.837527	3.03067	0.992958	-0.359765	0.719023	0.999793	0.298607	0.254098	0.848358	0.37938	0.91866	1.66464	0.623528	Control
B cells	Monocytes	HLA-DMA^CD4	HLA-DMA	CD4	HLA-DMA	CD4	-0.255346	0.798456	0.997685	1.54966	0.861111	0.243716	0.807451	0.999793	0.21405	0.166667	-0.00581505	0.802954	0.998739	0.881853	0.513889	Immuno	HLA-DMA	CD4	HLA-DMA	CD4	-0.255346	0.798456	0.997685	1.51571	0.838028	0.243716	0.807451	0.999793	0.226116	0.196721	-0.00581505	0.802954	0.998739	0.870912	0.517375	Control
B cells	Monocytes	HLA-DMB^CD4	HLA-DMB	CD4	HLA-DMB	CD4	-0.32322	0.746529	0.997685	1.11808	0.75	0.243716	0.807451	0.999793	0.21405	0.166667	-0.039752	0.77699	0.998739	0.666068	0.458333	Immuno	HLA-DMB	CD4	HLA-DMB	CD4	-0.32322	0.746529	0.997685	1.11028	0.71831	0.243716	0.807451	0.999793	0.226116	0.196721	-0.039752	0.77699	0.998739	0.668199	0.457516	Control
B cells	Monocytes	HLA-DOB^CD4	HLA-DOB	CD4	HLA-DOB	CD4	-0.0669996	0.946582	0.997685	0.304438	0.259259	0.243716	0.807451	0.999793	0.21405	0.166667	0.088358	0.877017	0.998739	0.259244	0.212963	Immuno	HLA-DOB	CD4	HLA-DOB	CD4	-0.0669996	0.946582	0.997685	0.251042	0.225352	0.243716	0.807451	0.999793	0.226116	0.196721	0.088358	0.877017	0.998739	0.238579	0.211037	Control
B cells	Monocytes	HLA-DPA1^CD4	HLA-DPA1	CD4	HLA-DPA1	CD4	1.74825	0.0804216	0.997685	3.02798	0.990741	0.243716	0.807451	0.999793	0.21405	0.166667	0.99598	0.443936	0.998739	1.62101	0.578704	Immuno	HLA-DPA1	CD4	HLA-DPA1	CD4	1.74825	0.0804216	0.997685	2.6096	0.971831	0.243716	0.807451	0.999793	0.226116	0.196721	0.99598	0.443936	0.998739	1.41786	0.584276	Control
B cells	Monocytes	HLA-DPA1^LAG3	HLA-DPA1	LAG3	HLA-DPA1	LAG3	1.74825	0.0804216	0.997685	3.02798	0.990741	1.33754	0.181045	0.999793	0.515359	0.333333	1.54289	0.130733	0.998739	1.77167	0.662037	Immuno	HLA-DPA1	LAG3	HLA-DPA1	LAG3	1.74825	0.0804216	0.997685	2.6096	0.971831	1.33754	0.181045	0.999793	0.298075	0.221311	1.54289	0.130733	0.998739	1.45384	0.596571	Control
B cells	Monocytes	HLA-DPB1^CD4	HLA-DPB1	CD4	HLA-DPB1	CD4	0.844473	0.398405	0.997685	2.3855	0.972222	0.243716	0.807451	0.999793	0.21405	0.166667	0.544094	0.602928	0.998739	1.29978	0.569444	Immuno	HLA-DPB1	CD4	HLA-DPB1	CD4	0.844473	0.398405	0.997685	2.22883	0.957746	0.243716	0.807451	0.999793	0.226116	0.196721	0.544094	0.602928	0.998739	1.22747	0.577234	Control
B cells	Monocytes	HLA-DPB1^LAG3	HLA-DPB1	LAG3	HLA-DPB1	LAG3	0.844473	0.398405	0.997685	2.3855	0.972222	1.33754	0.181045	0.999793	0.515359	0.333333	1.09101	0.289725	0.998739	1.45043	0.652778	Immuno	HLA-DPB1	LAG3	HLA-DPB1	LAG3	0.844473	0.398405	0.997685	2.22883	0.957746	1.33754	0.181045	0.999793	0.298075	0.221311	1.09101	0.289725	0.998739	1.26345	0.589529	Control
B cells	Monocytes	HLA-DQA1^CD4	HLA-DQA1	CD4	HLA-DQA1	CD4	1.8092	0.0704204	0.997685	2.05918	0.888889	0.243716	0.807451	0.999793	0.21405	0.166667	1.02646	0.438936	0.998739	1.13662	0.527778	Immuno	HLA-DQA1	CD4	HLA-DQA1	CD4	1.8092	0.0704204	0.997685	1.67517	0.816901	0.243716	0.807451	0.999793	0.226116	0.196721	1.02646	0.438936	0.998739	0.950641	0.506811	Control
B cells	Monocytes	HLA-DQA1^LAG3	HLA-DQA1	LAG3	HLA-DQA1	LAG3	1.8092	0.0704204	0.997685	2.05918	0.888889	1.33754	0.181045	0.999793	0.515359	0.333333	1.57337	0.125733	0.998739	1.28727	0.611111	Immuno	HLA-DQA1	LAG3	HLA-DQA1	LAG3	1.8092	0.0704204	0.997685	1.67517	0.816901	1.33754	0.181045	0.999793	0.298075	0.221311	1.57337	0.125733	0.998739	0.986621	0.519106	Control
B cells	Monocytes	HLA-DQB1^CD4	HLA-DQB1	CD4	HLA-DQB1	CD4	0.688445	0.491173	0.997685	2.31546	0.962963	0.243716	0.807451	0.999793	0.21405	0.166667	0.46608	0.649312	0.998739	1.26476	0.564815	Immuno	HLA-DQB1	CD4	HLA-DQB1	CD4	0.688445	0.491173	0.997685	2.08128	0.901408	0.243716	0.807451	0.999793	0.226116	0.196721	0.46608	0.649312	0.998739	1.1537	0.549065	Control
B cells	Monocytes	HLA-DQB1^LAG3	HLA-DQB1	LAG3	HLA-DQB1	LAG3	0.688445	0.491173	0.997685	2.31546	0.962963	1.33754	0.181045	0.999793	0.515359	0.333333	1.01299	0.336109	0.998739	1.41541	0.648148	Immuno	HLA-DQB1	LAG3	HLA-DQB1	LAG3	0.688445	0.491173	0.997685	2.08128	0.901408	1.33754	0.181045	0.999793	0.298075	0.221311	1.01299	0.336109	0.998739	1.18968	0.56136	Control
B cells	Monocytes	HLA-DRA^CD4	HLA-DRA	CD4	HLA-DRA	CD4	1.10496	0.269178	0.997685	3.46618	0.981481	0.243716	0.807451	0.999793	0.21405	0.166667	0.674337	0.538314	0.998739	1.84011	0.574074	Immuno	HLA-DRA	CD4	HLA-DRA	CD4	1.10496	0.269178	0.997685	3.26377	0.985915	0.243716	0.807451	0.999793	0.226116	0.196721	0.674337	0.538314	0.998739	1.74494	0.591318	Control
B cells	Monocytes	HLA-DRA^LAG3	HLA-DRA	LAG3	HLA-DRA	LAG3	1.10496	0.269178	0.997685	3.46618	0.981481	1.33754	0.181045	0.999793	0.515359	0.333333	1.22125	0.225111	0.998739	1.99077	0.657407	Immuno	HLA-DRA	LAG3	HLA-DRA	LAG3	1.10496	0.269178	0.997685	3.26377	0.985915	1.33754	0.181045	0.999793	0.298075	0.221311	1.22125	0.225111	0.998739	1.78092	0.603613	Control
B cells	Monocytes	HLA-DRB1^CD4	HLA-DRB1	CD4	HLA-DRB1	CD4	1.0928	0.274484	0.997685	2.86484	0.990741	0.243716	0.807451	0.999793	0.21405	0.166667	0.668255	0.540967	0.998739	1.53945	0.578704	Immuno	HLA-DRB1	CD4	HLA-DRB1	CD4	1.0928	0.274484	0.997685	2.5794	0.964789	0.243716	0.807451	0.999793	0.226116	0.196721	0.668255	0.540967	0.998739	1.40276	0.580755	Control
B cells	Monocytes	HLA-DRB1^LAG3	HLA-DRB1	LAG3	HLA-DRB1	LAG3	1.0928	0.274484	0.997685	2.86484	0.990741	1.33754	0.181045	0.999793	0.515359	0.333333	1.21517	0.227764	0.998739	1.6901	0.662037	Immuno	HLA-DRB1	LAG3	HLA-DRB1	LAG3	1.0928	0.274484	0.997685	2.5794	0.964789	1.33754	0.181045	0.999793	0.298075	0.221311	1.21517	0.227764	0.998739	1.43874	0.59305	Control
B cells	Monocytes	HLA-DRB5^CD4	HLA-DRB5	CD4	HLA-DRB5	CD4	1.76176	0.0781098	0.997685	2.08895	0.953704	0.243716	0.807451	0.999793	0.21405	0.166667	1.00274	0.44278	0.998739	1.1515	0.560185	Immuno	HLA-DRB5	CD4	HLA-DRB5	CD4	1.76176	0.0781098	0.997685	1.66894	0.830986	0.243716	0.807451	0.999793	0.226116	0.196721	1.00274	0.44278	0.998739	0.947527	0.513854	Control
B cells	Monocytes	HLA-DRB5^LAG3	HLA-DRB5	LAG3	HLA-DRB5	LAG3	1.76176	0.0781098	0.997685	2.08895	0.953704	1.33754	0.181045	0.999793	0.515359	0.333333	1.54965	0.129577	0.998739	1.30216	0.643519	Immuno	HLA-DRB5	LAG3	HLA-DRB5	LAG3	1.76176	0.0781098	0.997685	1.66894	0.830986	1.33754	0.181045	0.999793	0.298075	0.221311	1.54965	0.129577	0.998739	0.983506	0.526149	Control
B cells	Monocytes	HLA-E^CD8A	HLA-E	CD8A	HLA-E	CD8A	3.62864	0.000284921	0.0299692	2.93605	1	-0.306386	0.759311	0.999793	0.758092	0.433333	1.66113	0.379798	0.514881	1.84707	0.716667	Immuno	HLA-E	CD8A	HLA-E	CD8A	3.62864	0.000284921	0.0299692	2.35804	0.985915	-0.306386	0.759311	0.999793	0.611261	0.327869	1.66113	0.379798	0.514881	1.48465	0.656892	Control
B cells	Monocytes	HLA-E^CD8B	HLA-E	CD8B	HLA-E	CD8B	3.62864	0.000284921	0.0299692	2.93605	1	0.22615	0.821084	0.999793	0.491623	0.3	1.92739	0.410685	0.514881	1.71384	0.65	Immuno	HLA-E	CD8B	HLA-E	CD8B	3.62864	0.000284921	0.0299692	2.35804	0.985915	0.22615	0.821084	0.999793	0.355448	0.229508	1.92739	0.410685	0.514881	1.35674	0.607712	Control
B cells	Monocytes	HLA-E^KIR3DL1	HLA-E	KIR3DL1	HLA-E	KIR3DL1	3.62864	0.000284921	0.0299692	2.93605	1	-0.254267	0.79929	0.999793	0.115726	0.0666667	1.68719	0.399787	0.514881	1.52589	0.533333	Immuno	HLA-E	KIR3DL1	HLA-E	KIR3DL1	3.62864	0.000284921	0.0299692	2.35804	0.985915	-0.254267	0.79929	0.999793	0.0948678	0.0655738	1.68719	0.399787	0.514881	1.22645	0.525745	Control
B cells	Monocytes	HLA-E^KLRC1_KLRD1	HLA-E	KLRC1	HLA-E	KLRC1_KLRD1	3.62864	0.000284921	0.0299692	2.93605	1	0.180667	0.856629	0.999793	0.115821	0.0833333	1.90465	0.428457	0.514881	1.52593	0.541667	Immuno	HLA-E	KLRC1	HLA-E	KLRC1_KLRD1	3.62864	0.000284921	0.0299692	2.35804	0.985915	0.180667	0.856629	0.999793	0.188004	0.114754	1.90465	0.428457	0.514881	1.27302	0.550335	Control
B cells	Monocytes	HLA-E^KLRC2_KLRD1	HLA-E	KLRD1	HLA-E	KLRC2_KLRD1	3.62864	0.000284921	0.0299692	2.93605	1	0.398091	0.690563	0.999793	0.630775	0.35	2.01336	0.345424	0.514881	1.78341	0.675	Immuno	HLA-E	KLRD1	HLA-E	KLRC2_KLRD1	3.62864	0.000284921	0.0299692	2.35804	0.985915	0.398091	0.690563	0.999793	0.511898	0.295082	2.01336	0.345424	0.514881	1.43497	0.640499	Control
B cells	Monocytes	HLA-E^KLRC3_KLRD1	HLA-E	KLRD1	HLA-E	KLRC3_KLRD1	3.62864	0.000284921	0.0299692	2.93605	1	0.398091	0.690563	0.999793	0.630775	0.35	2.01336	0.345424	0.514881	1.78341	0.675	Immuno	HLA-E	KLRD1	HLA-E	KLRC3_KLRD1	3.62864	0.000284921	0.0299692	2.35804	0.985915	0.398091	0.690563	0.999793	0.511898	0.295082	2.01336	0.345424	0.514881	1.43497	0.640499	Control
B cells	Monocytes	HLA-E^KLRK1	HLA-E	KLRK1	HLA-E	KLRK1	3.62864	0.000284921	0.0299692	2.93605	1	1.00056	0.31704	0.999793	0.701767	0.466667	2.3146	0.158663	0.514881	1.81891	0.733333	Immuno	HLA-E	KLRK1	HLA-E	KLRK1	3.62864	0.000284921	0.0299692	2.35804	0.985915	1.00056	0.31704	0.999793	0.436322	0.295082	2.3146	0.158663	0.514881	1.39718	0.640499	Control
B cells	Monocytes	HLA-F^CD8A	HLA-F	CD8A	HLA-F	CD8A	1.90773	0.0564256	0.951617	1.23486	0.796296	-0.306386	0.759311	0.999793	0.758092	0.433333	0.800674	0.407868	0.975705	0.996477	0.614815	Immuno	HLA-F	CD8A	HLA-F	CD8A	1.90773	0.0564256	0.951617	0.909248	0.640845	-0.306386	0.759311	0.999793	0.611261	0.327869	0.800674	0.407868	0.975705	0.760255	0.484357	Control
B cells	Monocytes	HLA-F^CD8B	HLA-F	CD8B	HLA-F	CD8B	1.90773	0.0564256	0.951617	1.23486	0.796296	0.22615	0.821084	0.999793	0.491623	0.3	1.06694	0.438755	0.975705	0.863243	0.548148	Immuno	HLA-F	CD8B	HLA-F	CD8B	1.90773	0.0564256	0.951617	0.909248	0.640845	0.22615	0.821084	0.999793	0.355448	0.229508	1.06694	0.438755	0.975705	0.632348	0.435177	Control
B cells	Monocytes	HLA-F^KIR3DL1	HLA-F	KIR3DL1	HLA-F	KIR3DL1	1.90773	0.0564256	0.951617	1.23486	0.796296	-0.254267	0.79929	0.999793	0.115726	0.0666667	0.826734	0.427858	0.975705	0.675294	0.431481	Immuno	HLA-F	KIR3DL1	HLA-F	KIR3DL1	1.90773	0.0564256	0.951617	0.909248	0.640845	-0.254267	0.79929	0.999793	0.0948678	0.0655738	0.826734	0.427858	0.975705	0.502058	0.353209	Control
B cells	Monocytes	HLA-F^LILRB1	HLA-F	LILRB1	HLA-F	LILRB1	1.90773	0.0564256	0.951617	1.23486	0.796296	0.329518	0.741764	0.999793	0.191943	0.15	1.11863	0.399095	0.975705	0.713403	0.473148	Immuno	HLA-F	LILRB1	HLA-F	LILRB1	1.90773	0.0564256	0.951617	0.909248	0.640845	0.329518	0.741764	0.999793	0.27885	0.229508	1.11863	0.399095	0.975705	0.594049	0.435177	Control
B cells	Monocytes	HLA-F^LILRB2	HLA-F	LILRB2	HLA-F	LILRB2	1.90773	0.0564256	0.951617	1.23486	0.796296	-0.359765	0.719023	0.999793	0.173356	0.15	0.773985	0.387724	0.975705	0.704109	0.473148	Immuno	HLA-F	LILRB2	HLA-F	LILRB2	1.90773	0.0564256	0.951617	0.909248	0.640845	-0.359765	0.719023	0.999793	0.298607	0.254098	0.773985	0.387724	0.975705	0.603927	0.447472	Control
B cells	Monocytes	HMGB1^CXCR4	HMGB1	CXCR4	HMGB1	CXCR4	-1.18543	0.235847	0.997685	2.13933	0.972222	-1.21305	0.225111	0.999793	1.23293	0.633333	-1.19924	0.230479	0.998739	1.68613	0.802778	Immuno	HMGB1	CXCR4	HMGB1	CXCR4	-1.18543	0.235847	0.997685	2.17601	0.950704	-1.21305	0.225111	0.999793	1.23759	0.614754	-1.19924	0.230479	0.998739	1.7068	0.782729	Control
B cells	Monocytes	HMGB1^HAVCR2	HMGB1	HAVCR2	HMGB1	HAVCR2	-1.18543	0.235847	0.997685	2.13933	0.972222	0.548444	0.583387	0.999793	0.125277	0.1	-0.318493	0.409617	0.998739	1.13231	0.536111	Immuno	HMGB1	HAVCR2	HMGB1	HAVCR2	-1.18543	0.235847	0.997685	2.17601	0.950704	0.548444	0.583387	0.999793	0.212652	0.163934	-0.318493	0.409617	0.998739	1.19433	0.557319	Control
B cells	Monocytes	HMGB1^THBD																					HMGB1	THBD	HMGB1	THBD	-1.18543	0.235847	0.997685	2.17601	0.950704	-1.63404	0.10225	0.999793	0.190495	0.139344	-1.40974	0.169049	0.998739	1.18325	0.545024	Control
B cells	Monocytes	HMGB1^TLR2	HMGB1	TLR2	HMGB1	TLR2	-1.18543	0.235847	0.997685	2.13933	0.972222	-0.502733	0.615152	0.999793	0.185964	0.15	-0.844081	0.4255	0.998739	1.16265	0.561111	Immuno	HMGB1	TLR2	HMGB1	TLR2	-1.18543	0.235847	0.997685	2.17601	0.950704	-0.502733	0.615152	0.999793	0.235048	0.213115	-0.844081	0.4255	0.998739	1.20553	0.581909	Control
B cells	Monocytes	HMGB1^TLR4	HMGB1	TLR4	HMGB1	TLR4	-1.18543	0.235847	0.997685	2.13933	0.972222	-1.18601	0.23562	0.999793	0.029017	0.0333333	-1.18572	0.235734	0.998739	1.08418	0.502778	Immuno	HMGB1	TLR4	HMGB1	TLR4	-1.18543	0.235847	0.997685	2.17601	0.950704	-1.18601	0.23562	0.999793	0.176456	0.155738	-1.18572	0.235734	0.998739	1.17623	0.553221	Control
B cells	Monocytes	HSPA1A^TLR4	HSPA1A	TLR4	HSPA1A	TLR4	0.530595	0.595699	0.997685	0.250338	0.194444	-1.18601	0.23562	0.999793	0.029017	0.0333333	-0.327706	0.41566	0.998739	0.139678	0.113889	Immuno	HSPA1A	TLR4	HSPA1A	TLR4	0.530595	0.595699	0.997685	0.215421	0.197183	-1.18601	0.23562	0.999793	0.176456	0.155738	-0.327706	0.41566	0.998739	0.195938	0.17646	Control
B cells	Monocytes	HSPA4^TLR4	HSPA4	TLR4	HSPA4	TLR4	-0.450209	0.65256	0.997685	0.342791	0.296296	-1.18601	0.23562	0.999793	0.029017	0.0333333	-0.818107	0.44409	0.998739	0.185904	0.164815	Immuno	HSPA4	TLR4	HSPA4	TLR4	-0.450209	0.65256	0.997685	0.431333	0.373239	-1.18601	0.23562	0.999793	0.176456	0.155738	-0.818107	0.44409	0.998739	0.303895	0.264489	Control
B cells	Monocytes	HSPA8^ADRB2	HSPA8	ADRB2	HSPA8	ADRB2	2.16677	0.0302526	0.744328	1.80113	0.916667	0.69807	0.485134	0.999793	0.255216	0.2	1.43242	0.257693	0.872061	1.02817	0.558333	Immuno	HSPA8	ADRB2	HSPA8	ADRB2	2.16677	0.0302526	0.744328	1.52219	0.866197	0.69807	0.485134	0.999793	0.150999	0.122951	1.43242	0.257693	0.872061	0.836593	0.494574	Control
B cells	Monocytes	ICAM1^IL2RA	ICAM1	IL2RA	ICAM1	IL2RA	4.7897	1.67034e-06	0.000392727	0.552944	0.416667	1.60568	0.108345	0.999793	0.531646	0.316667	3.19769	0.0541734	0.500093	0.542295	0.366667	Immuno	ICAM1	IL2RA	ICAM1	IL2RA	4.7897	1.67034e-06	0.000392727	0.113996	0.0985915	1.60568	0.108345	0.999793	0.19678	0.139344	3.19769	0.0541734	0.500093	0.155388	0.118968	Control
B cells	Monocytes	ICAM1^IL2RG	ICAM1	IL2RG	ICAM1	IL2RG	4.7897	1.67034e-06	0.000392727	0.552944	0.416667	0.335812	0.737013	0.999793	1.51547	0.783333	2.56275	0.368507	0.500093	1.03421	0.6	Immuno	ICAM1	IL2RG	ICAM1	IL2RG	4.7897	1.67034e-06	0.000392727	0.113996	0.0985915	0.335812	0.737013	0.999793	1.00501	0.532787	2.56275	0.368507	0.500093	0.559501	0.315689	Control
B cells	Monocytes	ICAM1^ITGAL_ITGB2	ICAM1	ITGAL	ICAM1	ITGAL_ITGB2	4.7897	1.67034e-06	0.000392727	0.552944	0.416667	-0.331452	0.740303	0.999793	0.294318	0.216667	2.22912	0.370152	0.500093	0.423631	0.316667	Immuno	ICAM1	ITGAL	ICAM1	ITGAL_ITGB2	4.7897	1.67034e-06	0.000392727	0.113996	0.0985915	-0.331452	0.740303	0.999793	0.308029	0.237705	2.22912	0.370152	0.500093	0.211012	0.168148	Control
B cells	Monocytes	ICAM1^ITGAM_ITGB2	ICAM1	ITGB2	ICAM1	ITGAM_ITGB2	4.7897	1.67034e-06	0.000392727	0.552944	0.416667	-0.943917	0.345212	0.999793	1.03223	0.65	1.92289	0.172607	0.500093	0.792586	0.533333	Immuno	ICAM1	ITGB2	ICAM1	ITGAM_ITGB2	4.7897	1.67034e-06	0.000392727	0.113996	0.0985915	-0.943917	0.345212	0.999793	1.27881	0.688525	1.92289	0.172607	0.500093	0.696401	0.393558	Control
B cells	Monocytes	ICAM1^ITGAX_ITGB2	ICAM1	ITGB2	ICAM1	ITGAX_ITGB2	4.7897	1.67034e-06	0.000392727	0.552944	0.416667	-0.943917	0.345212	0.999793	1.03223	0.65	1.92289	0.172607	0.500093	0.792586	0.533333	Immuno	ICAM1	ITGB2	ICAM1	ITGAX_ITGB2	4.7897	1.67034e-06	0.000392727	0.113996	0.0985915	-0.943917	0.345212	0.999793	1.27881	0.688525	1.92289	0.172607	0.500093	0.696401	0.393558	Control
B cells	Monocytes	ICAM1^SPN	ICAM1	SPN	ICAM1	SPN	4.7897	1.67034e-06	0.000392727	0.552944	0.416667	0.201075	0.84064	0.999793	0.380281	0.266667	2.49539	0.420321	0.500093	0.466612	0.341667	Immuno	ICAM1	SPN	ICAM1	SPN	4.7897	1.67034e-06	0.000392727	0.113996	0.0985915	0.201075	0.84064	0.999793	0.358271	0.295082	2.49539	0.420321	0.500093	0.236133	0.196837	Control
B cells	Monocytes	ICAM2^ITGAL_ITGB2	ICAM2	ITGAL	ICAM2	ITGAL_ITGB2	-0.677186	0.498288	0.997685	0.232359	0.212963	-0.331452	0.740303	0.999793	0.294318	0.216667	-0.504319	0.619295	0.998739	0.263339	0.214815	Immuno	ICAM2	ITGAL	ICAM2	ITGAL_ITGB2	-0.677186	0.498288	0.997685	0.234986	0.204225	-0.331452	0.740303	0.999793	0.308029	0.237705	-0.504319	0.619295	0.998739	0.271507	0.220965	Control
B cells	Monocytes	ICAM2^ITGAM_ITGB2	ICAM2	ITGB2	ICAM2	ITGAM_ITGB2	-0.677186	0.498288	0.997685	0.232359	0.212963	-0.943917	0.345212	0.999793	1.03223	0.65	-0.810552	0.42175	0.998739	0.632293	0.431481	Immuno	ICAM2	ITGB2	ICAM2	ITGAM_ITGB2	-0.677186	0.498288	0.997685	0.234986	0.204225	-0.943917	0.345212	0.999793	1.27881	0.688525	-0.810552	0.42175	0.998739	0.756896	0.446375	Control
B cells	Monocytes	ICAM3^ITGAL	ICAM3	ITGAL	ICAM3	ITGAL	-0.776146	0.437663	0.997685	0.39857	0.361111	-0.331452	0.740303	0.999793	0.294318	0.216667	-0.553799	0.588983	0.998739	0.346444	0.288889	Immuno	ICAM3	ITGAL	ICAM3	ITGAL	-0.776146	0.437663	0.997685	0.433433	0.366197	-0.331452	0.740303	0.999793	0.308029	0.237705	-0.553799	0.588983	0.998739	0.370731	0.301951	Control
B cells	Monocytes	IL15^IL15RA_IL2RB_IL2RG	IL15	IL2RG	IL15	IL15RA_IL2RB_IL2RG	2.10503	0.0352886		0.287199	0.259259	0.335812	0.737013	0.999793	1.51547	0.783333	1.22042	0.386151	0.999793	0.901336	0.521296	Immuno	IL15	IL2RG	IL15	IL15RA_IL2RB_IL2RG	2.10503	0.0352886		0.10121	0.084507	0.335812	0.737013	0.999793	1.00501	0.532787	1.22042	0.386151	0.999793	0.553108	0.308647	Control
B cells	Monocytes	IL15^IL2RA	IL15	IL2RA	IL15	IL2RA	2.10503	0.0352886		0.287199	0.259259	1.60568	0.108345	0.999793	0.531646	0.316667	1.85535	0.0718169	0.999793	0.409422	0.287963	Immuno	IL15	IL2RA	IL15	IL2RA	2.10503	0.0352886		0.10121	0.084507	1.60568	0.108345	0.999793	0.19678	0.139344	1.85535	0.0718169	0.999793	0.148995	0.111926	Control
B cells	Monocytes	IL16^CCR5	IL16	CCR5	IL16	CCR5	-2.12024	0.0339862	0.794403	0.509075	0.425926	0.158335	0.874193	0.999793	0.189639	0.183333	-0.98095	0.454089	0.897098	0.349357	0.30463	Immuno	IL16	CCR5	IL16	CCR5	-2.12024	0.0339862	0.794403	0.696248	0.528169	0.158335	0.874193	0.999793	0.17542	0.155738	-0.98095	0.454089	0.897098	0.435834	0.341953	Control
B cells	Monocytes	IL16^CD4	IL16	CD4	IL16	CD4	-2.12024	0.0339862	0.794403	0.509075	0.425926	0.243716	0.807451	0.999793	0.21405	0.166667	-0.93826	0.420719	0.897098	0.361563	0.296296	Immuno	IL16	CD4	IL16	CD4	-2.12024	0.0339862	0.794403	0.696248	0.528169	0.243716	0.807451	0.999793	0.226116	0.196721	-0.93826	0.420719	0.897098	0.461182	0.362445	Control
B cells	Monocytes	IL16^CD9	IL16	CD9	IL16	CD9	-2.12024	0.0339862	0.794403	0.509075	0.425926	-0.544883	0.585834	0.999793	0.358041	0.25	-1.33256	0.30991	0.897098	0.433558	0.337963	Immuno	IL16	CD9	IL16	CD9	-2.12024	0.0339862	0.794403	0.696248	0.528169	-0.544883	0.585834	0.999793	0.371389	0.221311	-1.33256	0.30991	0.897098	0.533818	0.37474	Control
B cells	Monocytes	IL16^KCNJ15	IL16	KCNJ15	IL16	KCNJ15	-2.12024	0.0339862	0.794403	0.509075	0.425926	-0.971477	0.331311	0.999793	0.0171962	0.0166667	-1.54586	0.182648	0.897098	0.263136	0.221296	Immuno	IL16	KCNJ15	IL16	KCNJ15	-2.12024	0.0339862	0.794403	0.696248	0.528169	-0.971477	0.331311	0.999793	0.0660969	0.0491803	-1.54586	0.182648	0.897098	0.381172	0.288675	Control
B cells	Monocytes	ITGB2^CD226	ITGB2	CD226	ITGB2	CD226	-0.776992	0.437164		0.148272	0.148148	-0.114829	0.908581	0.999793	0.0799976	0.05	-0.44591	0.672872	0.999793	0.114135	0.0990741	Immuno	ITGB2	CD226	ITGB2	CD226	-0.776992	0.437164		0.183124	0.161972	-0.114829	0.908581	0.999793	0.129228	0.114754	-0.44591	0.672872	0.999793	0.156176	0.138363	Control
B cells	Monocytes	LCK^CD8A_CD8B	LCK	CD8B	LCK	CD8A_CD8B	-1.66627	0.0956599	0.997685	0.183676	0.185185	0.22615	0.821084	0.999793	0.491623	0.3	-0.720059	0.458372	0.998739	0.33765	0.242593	Immuno	LCK	CD8B	LCK	CD8A_CD8B	-1.66627	0.0956599	0.997685	0.299362	0.260563	0.22615	0.821084	0.999793	0.355448	0.229508	-0.720059	0.458372	0.998739	0.327405	0.245036	Control
B cells	Monocytes	LGALS1^CD69	LGALS1	CD69	LGALS1	CD69	-1.6613	0.0966534	0.997685	0.774285	0.490741	0.258308	0.796169	0.999793	0.59382	0.35	-0.701495	0.446411	0.998739	0.684052	0.42037	Immuno	LGALS1	CD69	LGALS1	CD69	-1.6613	0.0966534	0.997685	0.779966	0.408451	0.258308	0.796169	0.999793	0.360752	0.245902	-0.701495	0.446411	0.998739	0.570359	0.327176	Control
B cells	Monocytes	LGALS1^ITGB1	LGALS1	ITGB1	LGALS1	ITGB1	-1.6613	0.0966534	0.997685	0.774285	0.490741	-1.57634	0.114947	0.999793	0.655139	0.433333	-1.61882	0.1058	0.998739	0.714712	0.462037	Immuno	LGALS1	ITGB1	LGALS1	ITGB1	-1.6613	0.0966534	0.997685	0.779966	0.408451	-1.57634	0.114947	0.999793	0.964789	0.590164	-1.61882	0.1058	0.998739	0.872378	0.499307	Control
B cells	Monocytes	LGALS1^PTPRC	LGALS1	PTPRC	LGALS1	PTPRC	-1.6613	0.0966534	0.997685	0.774285	0.490741	0.0310609	0.975221	0.999793	1.76613	0.716667	-0.815119	0.535937	0.998739	1.27021	0.603704	Immuno	LGALS1	PTPRC	LGALS1	PTPRC	-1.6613	0.0966534	0.997685	0.779966	0.408451	0.0310609	0.975221	0.999793	1.66175	0.737705	-0.815119	0.535937	0.998739	1.22086	0.573078	Control
B cells	Monocytes	LGALS9^CD44	LGALS9	CD44	LGALS9	CD44	1.5584	0.11914		0.235238	0.231481	-0.648861	0.516428	0.999793	1.30964	0.65	0.454767	0.317784	0.999793	0.772437	0.440741	Immuno	LGALS9	CD44	LGALS9	CD44	1.5584	0.11914		0.115461	0.105634	-0.648861	0.516428	0.999793	1.51978	0.737705	0.454767	0.317784	0.999793	0.81762	0.421669	Control
B cells	Monocytes	LGALS9^CD47	LGALS9	CD47	LGALS9	CD47	1.5584	0.11914		0.235238	0.231481	-0.207755	0.835421	0.999793	0.378797	0.3	0.67532	0.47728	0.999793	0.307017	0.265741	Immuno	LGALS9	CD47	LGALS9	CD47	1.5584	0.11914		0.115461	0.105634	-0.207755	0.835421	0.999793	0.469807	0.377049	0.67532	0.47728	0.999793	0.292634	0.241341	Control
B cells	Monocytes	LGALS9^HAVCR2	LGALS9	HAVCR2	LGALS9	HAVCR2	1.5584	0.11914		0.235238	0.231481	0.548444	0.583387	0.999793	0.125277	0.1	1.05342	0.351263	0.999793	0.180257	0.165741	Immuno	LGALS9	HAVCR2	LGALS9	HAVCR2	1.5584	0.11914		0.115461	0.105634	0.548444	0.583387	0.999793	0.212652	0.163934	1.05342	0.351263	0.999793	0.164056	0.134784	Control
B cells	Monocytes	LGALS9^LRP1	LGALS9	LRP1	LGALS9	LRP1	1.5584	0.11914		0.235238	0.231481	-0.855702	0.392163	0.999793	0.182373	0.15	0.351347	0.255651	0.999793	0.208806	0.190741	Immuno	LGALS9	LRP1	LGALS9	LRP1	1.5584	0.11914		0.115461	0.105634	-0.855702	0.392163	0.999793	0.420093	0.262295	0.351347	0.255651	0.999793	0.267777	0.183964	Control
B cells	Monocytes	LGALS9^PTPRC	LGALS9	PTPRC	LGALS9	PTPRC	1.5584	0.11914		0.235238	0.231481	0.0310609	0.975221	0.999793	1.76613	0.716667	0.794728	0.54718	0.999793	1.00068	0.474074	Immuno	LGALS9	PTPRC	LGALS9	PTPRC	1.5584	0.11914		0.115461	0.105634	0.0310609	0.975221	0.999793	1.66175	0.737705	0.794728	0.54718	0.999793	0.888604	0.421669	Control
B cells	Monocytes	LMAN1^MCFD2	LMAN1	MCFD2	LMAN1	MCFD2	-0.734838	0.462438	0.997685	0.357818	0.296296	-0.0962182	0.923347	0.999793	0.291651	0.266667	-0.415528	0.692893	0.998739	0.324734	0.281481	Immuno	LMAN1	MCFD2	LMAN1	MCFD2	-0.734838	0.462438	0.997685	0.42091	0.366197	-0.0962182	0.923347	0.999793	0.267531	0.245902	-0.415528	0.692893	0.998739	0.34422	0.306049	Control
B cells	Monocytes	LRPAP1^LRP1	LRPAP1	LRP1	LRPAP1	LRP1	-0.441681	0.65872	0.997685	0.374173	0.342593	-0.855702	0.392163	0.999793	0.182373	0.15	-0.648692	0.525441	0.998739	0.278273	0.246296	Immuno	LRPAP1	LRP1	LRPAP1	LRP1	-0.441681	0.65872	0.997685	0.388098	0.352113	-0.855702	0.392163	0.999793	0.420093	0.262295	-0.648692	0.525441	0.998739	0.404095	0.307204	Control
B cells	Monocytes	LRPAP1^SORL1	LRPAP1	SORL1	LRPAP1	SORL1	-0.441681	0.65872	0.997685	0.374173	0.342593	-1.34797	0.177667	0.999793	0.284172	0.2	-0.894827	0.418193	0.998739	0.329173	0.271296	Immuno	LRPAP1	SORL1	LRPAP1	SORL1	-0.441681	0.65872	0.997685	0.388098	0.352113	-1.34797	0.177667	0.999793	0.620595	0.442623	-0.894827	0.418193	0.998739	0.504346	0.397368	Control
B cells	Monocytes	LTA^TNFRSF14	LTA	TNFRSF14	LTA	TNFRSF14	1.29649	0.194808		0.211422	0.166667	0.669599	0.503113	0.999793	0.574784	0.416667	0.983042	0.348961	0.999793	0.393103	0.291667	Immuno	LTA	TNFRSF14	LTA	TNFRSF14	1.29649	0.194808		0.0610057	0.056338	0.669599	0.503113	0.999793	0.4293	0.352459	0.983042	0.348961	0.999793	0.245153	0.204399	Control
B cells	Monocytes	LTA^TNFRSF1A	LTA	TNFRSF1A	LTA	TNFRSF1A	1.29649	0.194808		0.211422	0.166667	-0.707878	0.479021	0.999793	0.334381	0.216667	0.294303	0.336915	0.999793	0.272902	0.191667	Immuno	LTA	TNFRSF1A	LTA	TNFRSF1A	1.29649	0.194808		0.0610057	0.056338	-0.707878	0.479021	0.999793	0.446146	0.344262	0.294303	0.336915	0.999793	0.253576	0.2003	Control
B cells	Monocytes	LTA^TNFRSF1B	LTA	TNFRSF1B	LTA	TNFRSF1B	1.29649	0.194808		0.211422	0.166667	-0.350071	0.726285	0.999793	0.590425	0.433333	0.473207	0.460547	0.999793	0.400924	0.3	Immuno	LTA	TNFRSF1B	LTA	TNFRSF1B	1.29649	0.194808		0.0610057	0.056338	-0.350071	0.726285	0.999793	0.68707	0.45082	0.473207	0.460547	0.999793	0.374038	0.253579	Control
B cells	Monocytes	LTB^CD40	LTB	CD40	LTB	CD40	-0.32883	0.742284	0.997685	0.878509	0.537037	2.76992	0.00560702	0.999793	0.466161	0.283333	1.22054	0.373946	0.998739	0.672335	0.410185	Immuno	LTB	CD40	LTB	CD40	-0.32883	0.742284	0.997685	1.01137	0.584507	2.76992	0.00560702	0.999793	0.105579	0.0819672	1.22054	0.373946	0.998739	0.558473	0.333237	Control
B cells	Monocytes	LTB^TNFRSF1A	LTB	TNFRSF1A	LTB	TNFRSF1A	-0.32883	0.742284	0.997685	0.878509	0.537037	-0.707878	0.479021	0.999793	0.334381	0.216667	-0.518354	0.610653	0.998739	0.606445	0.376852	Immuno	LTB	TNFRSF1A	LTB	TNFRSF1A	-0.32883	0.742284	0.997685	1.01137	0.584507	-0.707878	0.479021	0.999793	0.446146	0.344262	-0.518354	0.610653	0.998739	0.728757	0.464385	Control
B cells	Monocytes	MAML2^NOTCH1	MAML2	NOTCH1	MAML2	NOTCH1	-0.399674	0.689396	0.997685	0.260967	0.240741	-0.121632	0.90319	0.999793	0.20723	0.166667	-0.260653	0.796293	0.998739	0.234098	0.203704	Immuno	MAML2	NOTCH1	MAML2	NOTCH1	-0.399674	0.689396	0.997685	0.289473	0.260563	-0.121632	0.90319	0.999793	0.177224	0.155738	-0.260653	0.796293	0.998739	0.233349	0.208151	Control
B cells	Monocytes	MAML2^NOTCH2	MAML2	NOTCH2	MAML2	NOTCH2	-0.399674	0.689396	0.997685	0.260967	0.240741	0.0387055	0.969125	0.999793	0.305389	0.25	-0.180484	0.829261	0.998739	0.283178	0.24537	Immuno	MAML2	NOTCH2	MAML2	NOTCH2	-0.399674	0.689396	0.997685	0.289473	0.260563	0.0387055	0.969125	0.999793	0.29849	0.245902	-0.180484	0.829261	0.998739	0.293982	0.253233	Control
B cells	Monocytes	MFNG^NOTCH1	MFNG	NOTCH1	MFNG	NOTCH1	-0.13334	0.893924	0.997685	0.276756	0.268519	-0.121632	0.90319	0.999793	0.20723	0.166667	-0.127486	0.898557	0.998739	0.241993	0.217593	Immuno	MFNG	NOTCH1	MFNG	NOTCH1	-0.13334	0.893924	0.997685	0.275481	0.267606	-0.121632	0.90319	0.999793	0.177224	0.155738	-0.127486	0.898557	0.998739	0.226353	0.211672	Control
B cells	Monocytes	MFNG^NOTCH2	MFNG	NOTCH2	MFNG	NOTCH2	-0.13334	0.893924	0.997685	0.276756	0.268519	0.0387055	0.969125	0.999793	0.305389	0.25	-0.0473174	0.931525	0.998739	0.291073	0.259259	Immuno	MFNG	NOTCH2	MFNG	NOTCH2	-0.13334	0.893924	0.997685	0.275481	0.267606	0.0387055	0.969125	0.999793	0.29849	0.245902	-0.0473174	0.931525	0.998739	0.286985	0.256754	Control
B cells	Monocytes	MIF^CD44_CD74	MIF	CD44	MIF	CD44_CD74	0.121205	0.903529	0.997685	1.64458	0.935185	-0.648861	0.516428	0.999793	1.30964	0.65	-0.263828	0.709978	0.998739	1.47711	0.792593	Immuno	MIF	CD44	MIF	CD44_CD74	0.121205	0.903529	0.997685	1.69146	0.964789	-0.648861	0.516428	0.999793	1.51978	0.737705	-0.263828	0.709978	0.998739	1.60562	0.851247	Control
B cells	Monocytes	MIF^CD74_CXCR2	MIF	CD74	MIF	CD74_CXCR2	0.121205	0.903529	0.997685	1.64458	0.935185	1.47785	0.139448	0.999793	3.33684	0.983333	0.799527	0.521488	0.998739	2.49071	0.959259	Immuno	MIF	CD74	MIF	CD74_CXCR2	0.121205	0.903529	0.997685	1.69146	0.964789	1.47785	0.139448	0.999793	3.15179	0.942623	0.799527	0.521488	0.998739	2.42163	0.953706	Control
B cells	Monocytes	MIF^CD74_CXCR4	MIF	CXCR4	MIF	CD74_CXCR4	0.121205	0.903529	0.997685	1.64458	0.935185	-1.21305	0.225111	0.999793	1.23293	0.633333	-0.545922	0.56432	0.998739	1.43876	0.784259	Immuno	MIF	CXCR4	MIF	CD74_CXCR4	0.121205	0.903529	0.997685	1.69146	0.964789	-1.21305	0.225111	0.999793	1.23759	0.614754	-0.545922	0.56432	0.998739	1.46453	0.789771	Control
B cells	Monocytes	MIF^TNFRSF14	MIF	TNFRSF14	MIF	TNFRSF14	0.121205	0.903529	0.997685	1.64458	0.935185	0.669599	0.503113	0.999793	0.574784	0.416667	0.395402	0.703321	0.998739	1.10968	0.675926	Immuno	MIF	TNFRSF14	MIF	TNFRSF14	0.121205	0.903529	0.997685	1.69146	0.964789	0.669599	0.503113	0.999793	0.4293	0.352459	0.395402	0.703321	0.998739	1.06038	0.658624	Control
B cells	Monocytes	NAMPT^ITGA5_ITGB1	NAMPT	ITGA5	NAMPT	ITGA5_ITGB1	1.46757	0.142222	0.997685	0.371673	0.37037	-0.854688	0.392724	0.999793	0.185942	0.15	0.306439	0.267473	0.998739	0.278808	0.260185	Immuno	NAMPT	ITGA5	NAMPT	ITGA5_ITGB1	1.46757	0.142222	0.997685	0.192478	0.176056	-0.854688	0.392724	0.999793	0.242747	0.221311	0.306439	0.267473	0.998739	0.217613	0.198684	Control
B cells	Monocytes	PKM^CD44	PKM	CD44	PKM	CD44	-0.568689	0.569567	0.997685	1.1801	0.787037	-0.648861	0.516428	0.999793	1.30964	0.65	-0.608775	0.542998	0.998739	1.24487	0.718519	Immuno	PKM	CD44	PKM	CD44	-0.568689	0.569567	0.997685	1.23093	0.739437	-0.648861	0.516428	0.999793	1.51978	0.737705	-0.608775	0.542998	0.998739	1.37535	0.738571	Control
B cells	Monocytes	PSAP^LRP1	PSAP	LRP1	PSAP	LRP1	-2.00307	0.04517	0.875309	1.05462	0.768519	-0.855702	0.392163	0.999793	0.182373	0.15	-1.42938	0.218666	0.937551	0.618496	0.459259	Immuno	PSAP	LRP1	PSAP	LRP1	-2.00307	0.04517	0.875309	1.20277	0.774648	-0.855702	0.392163	0.999793	0.420093	0.262295	-1.42938	0.218666	0.937551	0.81143	0.518471	Control
B cells	Monocytes	PSEN1^CD44	PSEN1	CD44	PSEN1	CD44	0.127615	0.898453		0.141918	0.12963	-0.648861	0.516428	0.999793	1.30964	0.65	-0.260623	0.707441	0.999793	0.725777	0.389815	Immuno	PSEN1	CD44	PSEN1	CD44	0.127615	0.898453		0.150633	0.140845	-0.648861	0.516428	0.999793	1.51978	0.737705	-0.260623	0.707441	0.999793	0.835206	0.439275	Control
B cells	Monocytes	PSEN1^NOTCH1	PSEN1	NOTCH1	PSEN1	NOTCH1	0.127615	0.898453		0.141918	0.12963	-0.121632	0.90319	0.999793	0.20723	0.166667	0.00299145	0.900822	0.999793	0.174574	0.148148	Immuno	PSEN1	NOTCH1	PSEN1	NOTCH1	0.127615	0.898453		0.150633	0.140845	-0.121632	0.90319	0.999793	0.177224	0.155738	0.00299145	0.900822	0.999793	0.163929	0.148291	Control
B cells	Monocytes	PSEN1^NOTCH2	PSEN1	NOTCH2	PSEN1	NOTCH2	0.127615	0.898453		0.141918	0.12963	0.0387055	0.969125	0.999793	0.305389	0.25	0.0831603	0.933789	0.999793	0.223654	0.189815	Immuno	PSEN1	NOTCH2	PSEN1	NOTCH2	0.127615	0.898453		0.150633	0.140845	0.0387055	0.969125	0.999793	0.29849	0.245902	0.0831603	0.933789	0.999793	0.224562	0.193373	Control
B cells	Monocytes	PTDSS1^JMJD6	PTDSS1	JMJD6	PTDSS1	JMJD6	0.125954	0.899768	0.997685	0.312488	0.296296	-0.293882	0.768848	0.999793	0.312816	0.25	-0.0839637	0.834308	0.998739	0.312652	0.273148	Immuno	PTDSS1	JMJD6	PTDSS1	JMJD6	0.125954	0.899768	0.997685	0.358313	0.309859	-0.293882	0.768848	0.999793	0.201161	0.172131	-0.0839637	0.834308	0.998739	0.279737	0.240995	Control
B cells	Monocytes	PTPN6^CD300LF	PTPN6	CD300LF	PTPN6	CD300LF	0.536948	0.591304	0.997685	0.88771	0.62963	-0.339143	0.734502	0.999793	0.0523016	0.05	0.0989024	0.662903	0.998739	0.470006	0.339815	Immuno	PTPN6	CD300LF	PTPN6	CD300LF	0.536948	0.591304	0.997685	0.723079	0.485915	-0.339143	0.734502	0.999793	0.104531	0.106557	0.0989024	0.662903	0.998739	0.413805	0.296236	Control
B cells	Monocytes	RPS19^C5AR1	RPS19	C5AR1	RPS19	C5AR1	-1.14671	0.251501	0.997685	3.76538	1	-1.13225	0.257531	0.999793	0.171272	0.15	-1.13948	0.254516	0.998739	1.96832	0.575	Immuno	RPS19	C5AR1	RPS19	C5AR1	-1.14671	0.251501	0.997685	3.91682	1	-1.13225	0.257531	0.999793	0.504157	0.311475	-1.13948	0.254516	0.998739	2.21049	0.655738	Control
B cells	Monocytes	S100A4^CCR5	S100A4	CCR5	S100A4	CCR5	-1.27166	0.203493	0.997685	0.759585	0.407407	0.158335	0.874193	0.999793	0.189639	0.183333	-0.556663	0.538843	0.998739	0.474612	0.29537	Immuno	S100A4	CCR5	S100A4	CCR5	-1.27166	0.203493	0.997685	0.947529	0.492958	0.158335	0.874193	0.999793	0.17542	0.155738	-0.556663	0.538843	0.998739	0.561474	0.324348	Control
B cells	Monocytes	SEMA4D^PLXNB2	SEMA4D	PLXNB2	SEMA4D	PLXNB2	0.806536	0.419934	0.997685	0.500615	0.407407	0.165479	0.868567	0.999793	0.135714	0.116667	0.486008	0.64425	0.998739	0.318164	0.262037	Immuno	SEMA4D	PLXNB2	SEMA4D	PLXNB2	0.806536	0.419934	0.997685	0.329334	0.28169	0.165479	0.868567	0.999793	0.11507	0.114754	0.486008	0.64425	0.998739	0.222202	0.198222	Control
B cells	Monocytes	SEMA7A^ITGA1_ITGB1	SEMA7A	ITGB1	SEMA7A	ITGA1_ITGB1	0.610436	0.541573	0.997685	0.483636	0.351852	-1.57634	0.114947	0.999793	0.655139	0.433333	-0.482954	0.32826	0.998739	0.569387	0.392593	Immuno	SEMA7A	ITGB1	SEMA7A	ITGA1_ITGB1	0.610436	0.541573	0.997685	0.431896	0.323944	-1.57634	0.114947	0.999793	0.964789	0.590164	-0.482954	0.32826	0.998739	0.698342	0.457054	Control
B cells	Monocytes	SEMA7A^PLXNC1	SEMA7A	PLXNC1	SEMA7A	PLXNC1	0.610436	0.541573	0.997685	0.483636	0.351852	-0.0662295	0.947195	0.999793	0.269535	0.183333	0.272103	0.744384	0.998739	0.376585	0.267593	Immuno	SEMA7A	PLXNC1	SEMA7A	PLXNC1	0.610436	0.541573	0.997685	0.431896	0.323944	-0.0662295	0.947195	0.999793	0.239357	0.196721	0.272103	0.744384	0.998739	0.335626	0.260332	Control
B cells	Monocytes	SPTAN1^PTPRA	SPTAN1	PTPRA	SPTAN1	PTPRA	0.427987	0.66866	0.997685	0.443701	0.435185	-0.492121	0.622634	0.999793	0.468907	0.333333	-0.0320667	0.645647	0.998739	0.456304	0.384259	Immuno	SPTAN1	PTPRA	SPTAN1	PTPRA	0.427987	0.66866	0.997685	0.407989	0.359155	-0.492121	0.622634	0.999793	0.462005	0.344262	-0.0320667	0.645647	0.998739	0.434997	0.351709	Control
B cells	Monocytes	TGFB1^ACVR1_TGFBR1_TGFBR2	TGFB1	TGFBR2	TGFB1	ACVR1_TGFBR1_TGFBR2	0.433918	0.664348	0.997685	1.05404	0.703704	0.0437338	0.965117	0.999793	0.575354	0.4	0.238826	0.814732	0.998739	0.814696	0.551852	Immuno	TGFB1	TGFBR2	TGFB1	ACVR1_TGFBR1_TGFBR2	0.433918	0.664348	0.997685	1.06187	0.746479	0.0437338	0.965117	0.999793	0.464974	0.360656	0.238826	0.814732	0.998739	0.763423	0.553567	Control
B cells	Monocytes	TGFB1^ACVR1_TGFBR2	TGFB1	TGFBR2	TGFB1	ACVR1_TGFBR2	0.433918	0.664348	0.997685	1.05404	0.703704	0.0437338	0.965117	0.999793	0.575354	0.4	0.238826	0.814732	0.998739	0.814696	0.551852	Immuno	TGFB1	TGFBR2	TGFB1	ACVR1_TGFBR2	0.433918	0.664348	0.997685	1.06187	0.746479	0.0437338	0.965117	0.999793	0.464974	0.360656	0.238826	0.814732	0.998739	0.763423	0.553567	Control
B cells	Monocytes	TGFB1^ACVR1B_TGFBR2	TGFB1	TGFBR2	TGFB1	ACVR1B_TGFBR2	0.433918	0.664348	0.997685	1.05404	0.703704	0.0437338	0.965117	0.999793	0.575354	0.4	0.238826	0.814732	0.998739	0.814696	0.551852	Immuno	TGFB1	TGFBR2	TGFB1	ACVR1B_TGFBR2	0.433918	0.664348	0.997685	1.06187	0.746479	0.0437338	0.965117	0.999793	0.464974	0.360656	0.238826	0.814732	0.998739	0.763423	0.553567	Control
B cells	Monocytes	TGFB1^ACVR1C_TGFBR2	TGFB1	TGFBR2	TGFB1	ACVR1C_TGFBR2	0.433918	0.664348	0.997685	1.05404	0.703704	0.0437338	0.965117	0.999793	0.575354	0.4	0.238826	0.814732	0.998739	0.814696	0.551852	Immuno	TGFB1	TGFBR2	TGFB1	ACVR1C_TGFBR2	0.433918	0.664348	0.997685	1.06187	0.746479	0.0437338	0.965117	0.999793	0.464974	0.360656	0.238826	0.814732	0.998739	0.763423	0.553567	Control
B cells	Monocytes	TGFB1^CXCR4	TGFB1	CXCR4	TGFB1	CXCR4	0.433918	0.664348	0.997685	1.05404	0.703704	-1.21305	0.225111	0.999793	1.23293	0.633333	-0.389566	0.444729	0.998739	1.14349	0.668519	Immuno	TGFB1	CXCR4	TGFB1	CXCR4	0.433918	0.664348	0.997685	1.06187	0.746479	-1.21305	0.225111	0.999793	1.23759	0.614754	-0.389566	0.444729	0.998739	1.14973	0.680616	Control
B cells	Monocytes	TGFB1^ENG	TGFB1	ENG	TGFB1	ENG	0.433918	0.664348	0.997685	1.05404	0.703704	-0.927402	0.353718	0.999793	0.221995	0.183333	-0.246742	0.509033	0.998739	0.638017	0.443519	Immuno	TGFB1	ENG	TGFB1	ENG	0.433918	0.664348	0.997685	1.06187	0.746479	-0.927402	0.353718	0.999793	0.37723	0.286885	-0.246742	0.509033	0.998739	0.719551	0.516682	Control
B cells	Monocytes	TGFB1^ITGB1	TGFB1	ITGB1	TGFB1	ITGB1	0.433918	0.664348	0.997685	1.05404	0.703704	-1.57634	0.114947	0.999793	0.655139	0.433333	-0.571212	0.389647	0.998739	0.854589	0.568519	Immuno	TGFB1	ITGB1	TGFB1	ITGB1	0.433918	0.664348	0.997685	1.06187	0.746479	-1.57634	0.114947	0.999793	0.964789	0.590164	-0.571212	0.389647	0.998739	1.01333	0.668321	Control
B cells	Monocytes	TGFB1^ITGB8	TGFB1	ITGB8	TGFB1	ITGB8	0.433918	0.664348	0.997685	1.05404	0.703704	0.691806	0.489059	0.999793	0.101418	0.05	0.562862	0.576703	0.998739	0.577728	0.376852	Immuno	TGFB1	ITGB8	TGFB1	ITGB8	0.433918	0.664348	0.997685	1.06187	0.746479	0.691806	0.489059	0.999793	0.0457814	0.0409836	0.562862	0.576703	0.998739	0.553826	0.393731	Control
B cells	Monocytes	TGFB1^LPP	TGFB1	LPP	TGFB1	LPP	0.433918	0.664348	0.997685	1.05404	0.703704	0.179568	0.857492	0.999793	0.266504	0.216667	0.306743	0.76092	0.998739	0.660271	0.460185	Immuno	TGFB1	LPP	TGFB1	LPP	0.433918	0.664348	0.997685	1.06187	0.746479	0.179568	0.857492	0.999793	0.232041	0.204918	0.306743	0.76092	0.998739	0.646956	0.475698	Control
B cells	Monocytes	TGFB1^SDC2	TGFB1	SDC2	TGFB1	SDC2	0.433918	0.664348	0.997685	1.05404	0.703704	-1.1396	0.254453	0.999793	0.0236217	0.0166667	-0.35284	0.459401	0.998739	0.53883	0.360185	Immuno	TGFB1	SDC2	TGFB1	SDC2	0.433918	0.664348	0.997685	1.06187	0.746479	-1.1396	0.254453	0.999793	0.108825	0.0737705	-0.35284	0.459401	0.998739	0.585348	0.410125	Control
B cells	Monocytes	TGFB1^TGFBR1_TGFBR2	TGFB1	TGFBR2	TGFB1	TGFBR1_TGFBR2	0.433918	0.664348	0.997685	1.05404	0.703704	0.0437338	0.965117	0.999793	0.575354	0.4	0.238826	0.814732	0.998739	0.814696	0.551852	Immuno	TGFB1	TGFBR2	TGFB1	TGFBR1_TGFBR2	0.433918	0.664348	0.997685	1.06187	0.746479	0.0437338	0.965117	0.999793	0.464974	0.360656	0.238826	0.814732	0.998739	0.763423	0.553567	Control
B cells	Monocytes	TGFB1^TGFBR3	TGFB1	TGFBR3	TGFB1	TGFBR3	0.433918	0.664348	0.997685	1.05404	0.703704	0.615579	0.538172	0.999793	0.28617	0.216667	0.524749	0.60126	0.998739	0.670104	0.460185	Immuno	TGFB1	TGFBR3	TGFB1	TGFBR3	0.433918	0.664348	0.997685	1.06187	0.746479	0.615579	0.538172	0.999793	0.217639	0.163934	0.524749	0.60126	0.998739	0.639755	0.455207	Control
B cells	Monocytes	TGS1^RXRA	TGS1	RXRA	TGS1	RXRA	0.437854	0.661492	0.997685	0.273884	0.259259	-1.15764	0.247012	0.999793	0.108024	0.0666667	-0.359892	0.454252	0.998739	0.190954	0.162963	Immuno	TGS1	RXRA	TGS1	RXRA	0.437854	0.661492	0.997685	0.223553	0.204225	-1.15764	0.247012	0.999793	0.199288	0.163934	-0.359892	0.454252	0.998739	0.211421	0.18408	Control
B cells	Monocytes	TNF^FAS	TNF	FAS	TNF	FAS	0.0376767	0.969945	0.997685	0.55446	0.361111	-0.672709	0.501132	0.999793	0.157169	0.133333	-0.317516	0.735539	0.998739	0.355815	0.247222	Immuno	TNF	FAS	TNF	FAS	0.0376767	0.969945	0.997685	0.374518	0.239437	-0.672709	0.501132	0.999793	0.121832	0.106557	-0.317516	0.735539	0.998739	0.248175	0.172997	Control
B cells	Monocytes	TNF^ICOS	TNF	ICOS	TNF	ICOS	0.0376767	0.969945	0.997685	0.55446	0.361111	0.949287	0.342475	0.999793	0.141503	0.116667	0.493482	0.65621	0.998739	0.347981	0.238889	Immuno	TNF	ICOS	TNF	ICOS	0.0376767	0.969945	0.997685	0.374518	0.239437	0.949287	0.342475	0.999793	0.0750972	0.0655738	0.493482	0.65621	0.998739	0.224808	0.152505	Control
B cells	Monocytes	TNF^NOTCH1	TNF	NOTCH1	TNF	NOTCH1	0.0376767	0.969945	0.997685	0.55446	0.361111	-0.121632	0.90319	0.999793	0.20723	0.166667	-0.0419778	0.936568	0.998739	0.380845	0.263889	Immuno	TNF	NOTCH1	TNF	NOTCH1	0.0376767	0.969945	0.997685	0.374518	0.239437	-0.121632	0.90319	0.999793	0.177224	0.155738	-0.0419778	0.936568	0.998739	0.275871	0.197587	Control
B cells	Monocytes	TNF^TNFRSF1A	TNF	TNFRSF1A	TNF	TNFRSF1A	0.0376767	0.969945	0.997685	0.55446	0.361111	-0.707878	0.479021	0.999793	0.334381	0.216667	-0.335101	0.724483	0.998739	0.44442	0.288889	Immuno	TNF	TNFRSF1A	TNF	TNFRSF1A	0.0376767	0.969945	0.997685	0.374518	0.239437	-0.707878	0.479021	0.999793	0.446146	0.344262	-0.335101	0.724483	0.998739	0.410332	0.291849	Control
B cells	Monocytes	TNF^TNFRSF1B	TNF	TNFRSF1B	TNF	TNFRSF1B	0.0376767	0.969945	0.997685	0.55446	0.361111	-0.350071	0.726285	0.999793	0.590425	0.433333	-0.156197	0.848115	0.998739	0.572442	0.397222	Immuno	TNF	TNFRSF1B	TNF	TNFRSF1B	0.0376767	0.969945	0.997685	0.374518	0.239437	-0.350071	0.726285	0.999793	0.68707	0.45082	-0.156197	0.848115	0.998739	0.530794	0.345128	Control
B cells	Monocytes	TNF^TRADD	TNF	TRADD	TNF	TRADD	0.0376767	0.969945	0.997685	0.55446	0.361111	-1.07104	0.284152	0.999793	0.114305	0.133333	-0.516681	0.627049	0.998739	0.334382	0.247222	Immuno	TNF	TRADD	TNF	TRADD	0.0376767	0.969945	0.997685	0.374518	0.239437	-1.07104	0.284152	0.999793	0.258838	0.221311	-0.516681	0.627049	0.998739	0.316678	0.230374	Control
B cells	Monocytes	TNF^TRPM2	TNF	TRPM2	TNF	TRPM2	0.0376767	0.969945	0.997685	0.55446	0.361111	-0.297598	0.76601	0.999793	0.116181	0.1	-0.129961	0.867978	0.998739	0.335321	0.230556	Immuno	TNF	TRPM2	TNF	TRPM2	0.0376767	0.969945	0.997685	0.374518	0.239437	-0.297598	0.76601	0.999793	0.127916	0.122951	-0.129961	0.867978	0.998739	0.251217	0.181194	Control
B cells	Monocytes	TNF^VSIR	TNF	VSIR	TNF	VSIR	0.0376767	0.969945	0.997685	0.55446	0.361111	-0.808388	0.418867	0.999793	0.236331	0.2	-0.385356	0.694406	0.998739	0.395395	0.280556	Immuno	TNF	VSIR	TNF	VSIR	0.0376767	0.969945	0.997685	0.374518	0.239437	-0.808388	0.418867	0.999793	0.420103	0.327869	-0.385356	0.694406	0.998739	0.39731	0.283653	Control
B cells	Monocytes	TNFSF12^CD163	TNFSF12	CD163	TNFSF12	CD163	-0.932994	0.350823	0.997685	0.233496	0.222222	-0.857216	0.391326	0.999793	0.107939	0.0833333	-0.895105	0.371074	0.998739	0.170718	0.152778	Immuno	TNFSF12	CD163	TNFSF12	CD163	-0.932994	0.350823	0.997685	0.249397	0.21831	-0.857216	0.391326	0.999793	0.164371	0.147541	-0.895105	0.371074	0.998739	0.206884	0.182925	Control
B cells	Monocytes	TNFSF12^TNFRSF25	TNFSF12	TNFRSF25	TNFSF12	TNFRSF25	-0.932994	0.350823	0.997685	0.233496	0.222222	-0.425822	0.670238	0.999793	0.10747	0.0833333	-0.679408	0.51053	0.998739	0.170483	0.152778	Immuno	TNFSF12	TNFRSF25	TNFSF12	TNFRSF25	-0.932994	0.350823	0.997685	0.249397	0.21831	-0.425822	0.670238	0.999793	0.0892446	0.0819672	-0.679408	0.51053	0.998739	0.169321	0.150139	Control
B cells	Monocytes	TNFSF9^HLA-DPA1	TNFSF9	HLA-DPA1	TNFSF9	HLA-DPA1	-1.45635	0.145295	0.997685	0.0861319	0.0740741	1.98564	0.047073	0.999793	1.58379	0.666667	0.264645	0.0961841	0.998739	0.83496	0.37037	Immuno	TNFSF9	HLA-DPA1	TNFSF9	HLA-DPA1	-1.45635	0.145295	0.997685	0.162212	0.112676	1.98564	0.047073	0.999793	1.46409	0.655738	0.264645	0.0961841	0.998739	0.813152	0.384207	Control
B cells	Monocytes	TNFSF9^TNFRSF9	TNFSF9	TNFRSF9	TNFSF9	TNFRSF9	-1.45635	0.145295	0.997685	0.0861319	0.0740741	1.69059	0.090916	0.999793	0.266491	0.2	0.117117	0.118106	0.998739	0.176312	0.137037	Immuno	TNFSF9	TNFRSF9	TNFSF9	TNFRSF9	-1.45635	0.145295	0.997685	0.162212	0.112676	1.69059	0.090916	0.999793	0.0750513	0.0491803	0.117117	0.118106	0.998739	0.118632	0.0809282	Control
B cells	Monocytes	VEGFB^ADRB2	VEGFB	ADRB2	VEGFB	ADRB2	-0.998434	0.318069	0.997685	0.769766	0.601852	0.69807	0.485134	0.999793	0.255216	0.2	-0.150182	0.401601	0.998739	0.512491	0.400926	Immuno	VEGFB	ADRB2	VEGFB	ADRB2	-0.998434	0.318069	0.997685	0.844842	0.626761	0.69807	0.485134	0.999793	0.150999	0.122951	-0.150182	0.401601	0.998739	0.49792	0.374856	Control
B cells	Monocytes	VEGFB^NRP1	VEGFB	NRP1	VEGFB	NRP1	-0.998434	0.318069	0.997685	0.769766	0.601852	-0.922145	0.356453	0.999793	0.050212	0.05	-0.96029	0.337261	0.998739	0.409989	0.325926	Immuno	VEGFB	NRP1	VEGFB	NRP1	-0.998434	0.318069	0.997685	0.844842	0.626761	-0.922145	0.356453	0.999793	0.172162	0.122951	-0.96029	0.337261	0.998739	0.508502	0.374856	Control
B cells	Monocytes	VIM^CD44	VIM	CD44	VIM	CD44	1.33589	0.181584	0.997685	1.90076	0.87037	-0.648861	0.516428	0.999793	1.30964	0.65	0.343516	0.349006	0.998739	1.6052	0.760185	Immuno	VIM	CD44	VIM	CD44	1.33589	0.181584	0.997685	1.66693	0.78169	-0.648861	0.516428	0.999793	1.51978	0.737705	0.343516	0.349006	0.998739	1.59336	0.759698	Control
B cells	Monocytes	YBX1^NOTCH1	YBX1	NOTCH1	YBX1	NOTCH1	-0.552045	0.580917	0.997685	1.82194	0.944444	-0.121632	0.90319	0.999793	0.20723	0.166667	-0.336839	0.742054	0.998739	1.01458	0.555556	Immuno	YBX1	NOTCH1	YBX1	NOTCH1	-0.552045	0.580917	0.997685	1.85881	0.950704	-0.121632	0.90319	0.999793	0.177224	0.155738	-0.336839	0.742054	0.998739	1.01802	0.553221	Control
B cells	NK	ACTR2^ADRB2	ACTR2	ADRB2	ACTR2	ADRB2	0.399734	0.689353	0.997685	1.0524	0.722222	-0.000433103	0.999654	0.99972	0.324164	0.244713	0.19965	0.844503	0.998703	0.688281	0.483468	Immuno	ACTR2	ADRB2	ACTR2	ADRB2	0.399734	0.689353	0.997685	1.05776	0.739437	-0.000433103	0.999654	0.99972	0.341667	0.239929	0.19965	0.844503	0.998703	0.699712	0.489683	Control
B cells	NK	ACTR2^LDLR	ACTR2	LDLR	ACTR2	LDLR	0.399734	0.689353	0.997685	1.0524	0.722222	2.40475	0.0161837	0.754362	0.0736332	0.0649547	1.40224	0.352768	0.876024	0.563016	0.393588	Immuno	ACTR2	LDLR	ACTR2	LDLR	0.399734	0.689353	0.997685	1.05776	0.739437	2.40475	0.0161837	0.754362	0.0274781	0.023019	1.40224	0.352768	0.876024	0.542618	0.381228	Control
B cells	NK	ADAM10^CADM1	ADAM10	CADM1	ADAM10	CADM1	0.295195	0.767845	0.997685	0.290615	0.259259	0.69497	0.487074	0.99972	0.170742	0.119335	0.495082	0.62746	0.998703	0.230678	0.189297	Immuno	ADAM10	CADM1	ADAM10	CADM1	0.295195	0.767845	0.997685	0.258906	0.239437	0.69497	0.487074	0.99972	0.087485	0.0628597	0.495082	0.62746	0.998703	0.173196	0.151148	Control
B cells	NK	ADAM10^CD44	ADAM10	CD44	ADAM10	CD44	0.295195	0.767845	0.997685	0.290615	0.259259	-0.0727828	0.941979	0.99972	1.19107	0.708963	0.111206	0.854912	0.998703	0.740845	0.484111	Immuno	ADAM10	CD44	ADAM10	CD44	0.295195	0.767845	0.997685	0.258906	0.239437	-0.0727828	0.941979	0.99972	1.24124	0.697211	0.111206	0.854912	0.998703	0.750071	0.468324	Control
B cells	NK	ADAM10^NOTCH1	ADAM10	NOTCH1	ADAM10	NOTCH1	0.295195	0.767845	0.997685	0.290615	0.259259	0.158831	0.873802	0.99972	0.130542	0.111279	0.227013	0.820824	0.998703	0.210578	0.185269	Immuno	ADAM10	NOTCH1	ADAM10	NOTCH1	0.295195	0.767845	0.997685	0.258906	0.239437	0.158831	0.873802	0.99972	0.121023	0.0951749	0.227013	0.820824	0.998703	0.189964	0.167306	Control
B cells	NK	ADAM10^NOTCH2	ADAM10	NOTCH2	ADAM10	NOTCH2	0.295195	0.767845	0.997685	0.290615	0.259259	0.769359	0.44168	0.99972	0.154187	0.131923	0.532277	0.604763	0.998703	0.222401	0.195591	Immuno	ADAM10	NOTCH2	ADAM10	NOTCH2	0.295195	0.767845	0.997685	0.258906	0.239437	0.769359	0.44168	0.99972	0.137969	0.10934	0.532277	0.604763	0.998703	0.198438	0.174389	Control
B cells	NK	ADAM10^TSPAN14	ADAM10	TSPAN14	ADAM10	TSPAN14	0.295195	0.767845	0.997685	0.290615	0.259259	-1.1682	0.242725	0.99972	0.333853	0.263343	-0.436504	0.505285	0.998703	0.312234	0.261301	Immuno	ADAM10	TSPAN14	ADAM10	TSPAN14	0.295195	0.767845	0.997685	0.258906	0.239437	-1.1682	0.242725	0.99972	0.361515	0.26649	-0.436504	0.505285	0.998703	0.31021	0.252963	Control
B cells	NK	ADAM10^TSPAN17	ADAM10	TSPAN17	ADAM10	TSPAN17	0.295195	0.767845	0.997685	0.290615	0.259259	1.27837	0.20112	0.99972	0.139755	0.120846	0.786781	0.484483	0.998703	0.215185	0.190053	Immuno	ADAM10	TSPAN17	ADAM10	TSPAN17	0.295195	0.767845	0.997685	0.258906	0.239437	1.27837	0.20112	0.99972	0.1145	0.0907481	0.786781	0.484483	0.998703	0.186703	0.165092	Control
B cells	NK	ADAM10^TSPAN5	ADAM10	TSPAN5	ADAM10	TSPAN5	0.295195	0.767845	0.997685	0.290615	0.259259	0.415345	0.67789	0.99972	0.141944	0.121349	0.35527	0.722867	0.998703	0.21628	0.190304	Immuno	ADAM10	TSPAN5	ADAM10	TSPAN5	0.295195	0.767845	0.997685	0.258906	0.239437	0.415345	0.67789	0.99972	0.127211	0.1027	0.35527	0.722867	0.998703	0.193058	0.171068	Control
B cells	NK	ADAM17^ITGA5	ADAM17	ITGA5	ADAM17	ITGA5	0.177672	0.85898	0.997685	0.3723	0.314815	-1.65403	0.0981221	0.99972	0.180175	0.13998	-0.738177	0.478551	0.998703	0.276237	0.227397	Immuno	ADAM17	ITGA5	ADAM17	ITGA5	0.177672	0.85898	0.997685	0.306858	0.28169	-1.65403	0.0981221	0.99972	0.268362	0.189907	-0.738177	0.478551	0.998703	0.28761	0.235799	Control
B cells	NK	ADAM17^ITGB1	ADAM17	ITGB1	ADAM17	ITGB1	0.177672	0.85898	0.997685	0.3723	0.314815	0.062093	0.950489	0.99972	0.874919	0.589627	0.119883	0.904735	0.998703	0.623609	0.452221	Immuno	ADAM17	ITGB1	ADAM17	ITGB1	0.177672	0.85898	0.997685	0.306858	0.28169	0.062093	0.950489	0.99972	1.00869	0.614431	0.119883	0.904735	0.998703	0.657775	0.448061	Control
B cells	NK	ADAM17^NOTCH1	ADAM17	NOTCH1	ADAM17	NOTCH1	0.177672	0.85898	0.997685	0.3723	0.314815	0.158831	0.873802	0.99972	0.130542	0.111279	0.168251	0.866391	0.998703	0.251421	0.213047	Immuno	ADAM17	NOTCH1	ADAM17	NOTCH1	0.177672	0.85898	0.997685	0.306858	0.28169	0.158831	0.873802	0.99972	0.121023	0.0951749	0.168251	0.866391	0.998703	0.21394	0.188432	Control
B cells	NK	ADAM17^RHBDF2	ADAM17	RHBDF2	ADAM17	RHBDF2	0.177672	0.85898	0.997685	0.3723	0.314815	-1.49904	0.133862	0.99972	0.191943	0.158107	-0.660686	0.496421	0.998703	0.282121	0.236461	Immuno	ADAM17	RHBDF2	ADAM17	RHBDF2	0.177672	0.85898	0.997685	0.306858	0.28169	-1.49904	0.133862	0.99972	0.207733	0.153165	-0.660686	0.496421	0.998703	0.257296	0.217428	Control
B cells	NK	ADAM28^ITGA4	ADAM28	ITGA4	ADAM28	ITGA4	-0.0528528	0.957849	0.997685	0.912215	0.62037	-1.09409	0.273913	0.99972	0.51633	0.386203	-0.573474	0.615881	0.998703	0.714272	0.503287	Immuno	ADAM28	ITGA4	ADAM28	ITGA4	-0.0528528	0.957849	0.997685	0.881065	0.605634	-1.09409	0.273913	0.99972	0.647698	0.439575	-0.573474	0.615881	0.998703	0.764381	0.522604	Control
B cells	NK	AFDN^EPHB6	AFDN	EPHB6	AFDN	EPHB6	1.05256	0.292542	0.997685	0.246457	0.231481	-0.924585	0.355182	0.99972	0.0232159	0.0191339	0.0639884	0.323862	0.998703	0.134836	0.125308	Immuno	AFDN	EPHB6	AFDN	EPHB6	1.05256	0.292542	0.997685	0.15384	0.15493	-0.924585	0.355182	0.99972	0.0362393	0.0296591	0.0639884	0.323862	0.998703	0.0950398	0.0922944	Control
B cells	NK	ALCAM^CD6	ALCAM	CD6	ALCAM	CD6	-0.900111	0.368061		0.108629	0.111111	-0.785827	0.431969	0.99972	0.241384	0.181772	-0.842969	0.400015	0.99972	0.175007	0.146442	Immuno	ALCAM	CD6	ALCAM	CD6	-0.900111	0.368061		0.158327	0.15493	-0.785827	0.431969	0.99972	0.242826	0.169987	-0.842969	0.400015	0.99972	0.200576	0.162458	Control
B cells	NK	APP^AGER	APP	AGER	APP	AGER	-0.086483	0.931082	0.997685	0.317328	0.268519	-0.369186	0.711989	0.99972	0.0200106	0.0176234	-0.227835	0.821536	0.998703	0.168669	0.143071	Immuno	APP	AGER	APP	AGER	-0.086483	0.931082	0.997685	0.247911	0.21831	-0.369186	0.711989	0.99972	0.0227686	0.0181496	-0.227835	0.821536	0.998703	0.13534	0.11823	Control
B cells	NK	APP^CD74	APP	CD74	APP	CD74	-0.086483	0.931082	0.997685	0.317328	0.268519	3.41331	0.000641783	0.107116	2.63211	0.969285	1.66341	0.465862	0.552401	1.47472	0.618902	Immuno	APP	CD74	APP	CD74	-0.086483	0.931082	0.997685	0.247911	0.21831	3.41331	0.000641783	0.107116	2.02351	0.892873	1.66341	0.465862	0.552401	1.13571	0.555591	Control
B cells	NK	APP^LRP10	APP	LRP10	APP	LRP10	-0.086483	0.931082	0.997685	0.317328	0.268519	-0.0777772	0.938005	0.99972	0.703588	0.519637	-0.0821301	0.934544	0.998703	0.510458	0.394078	Immuno	APP	LRP10	APP	LRP10	-0.086483	0.931082	0.997685	0.247911	0.21831	-0.0777772	0.938005	0.99972	0.712533	0.497123	-0.0821301	0.934544	0.998703	0.480222	0.357716	Control
B cells	NK	APP^NCSTN	APP	NCSTN	APP	NCSTN	-0.086483	0.931082	0.997685	0.317328	0.268519	0.927055	0.353898	0.99972	0.190017	0.159617	0.420286	0.64249	0.998703	0.253672	0.214068	Immuno	APP	NCSTN	APP	NCSTN	-0.086483	0.931082	0.997685	0.247911	0.21831	0.927055	0.353898	0.99972	0.161778	0.12749	0.420286	0.64249	0.998703	0.204844	0.1729	Control
B cells	NK	APP^NOTCH2	APP	NOTCH2	APP	NOTCH2	-0.086483	0.931082	0.997685	0.317328	0.268519	0.769359	0.44168	0.99972	0.154187	0.131923	0.341438	0.686381	0.998703	0.235757	0.200221	Immuno	APP	NOTCH2	APP	NOTCH2	-0.086483	0.931082	0.997685	0.247911	0.21831	0.769359	0.44168	0.99972	0.137969	0.10934	0.341438	0.686381	0.998703	0.19294	0.163825	Control
B cells	NK	APP^PTGER2	APP	PTGER2	APP	PTGER2	-0.086483	0.931082	0.997685	0.317328	0.268519	4.65408	3.25436e-06	0.00198095	0.830656	0.514099	2.2838	0.465543	0.499833	0.573992	0.391309	Immuno	APP	PTGER2	APP	PTGER2	-0.086483	0.931082	0.997685	0.247911	0.21831	4.65408	3.25436e-06	0.00198095	0.28846	0.205401	2.2838	0.465543	0.499833	0.268185	0.211855	Control
B cells	NK	ARF1^PLD2	ARF1	PLD2	ARF1	PLD2	0.409552	0.682134	0.997685	1.06729	0.768519	0.105747	0.915783	0.99972	0.0348301	0.0302115	0.257649	0.798959	0.998703	0.55106	0.399365	Immuno	ARF1	PLD2	ARF1	PLD2	0.409552	0.682134	0.997685	0.933243	0.669014	0.105747	0.915783	0.99972	0.0309106	0.0243471	0.257649	0.798959	0.998703	0.482077	0.346681	Control
B cells	NK	ARF6^SMAP1	ARF6	SMAP1	ARF6	SMAP1	0.717675	0.472958	0.997685	1.26159	0.787037	-0.361473	0.717746	0.99972	0.428168	0.339879	0.178101	0.595352	0.998703	0.844878	0.563458	Immuno	ARF6	SMAP1	ARF6	SMAP1	0.717675	0.472958	0.997685	1.17599	0.767606	-0.361473	0.717746	0.99972	0.410215	0.298362	0.178101	0.595352	0.998703	0.793104	0.532984	Control
B cells	NK	ARPC5^ADRB2	ARPC5	ADRB2	ARPC5	ADRB2	0.339419	0.734294	0.997685	0.933291	0.694444	-0.000433103	0.999654	0.99972	0.324164	0.244713	0.169493	0.866974	0.998703	0.628728	0.469579	Immuno	ARPC5	ADRB2	ARPC5	ADRB2	0.339419	0.734294	0.997685	0.818556	0.605634	-0.000433103	0.999654	0.99972	0.341667	0.239929	0.169493	0.866974	0.998703	0.580112	0.422781	Control
B cells	NK	ARPC5^LDLR	ARPC5	LDLR	ARPC5	LDLR	0.339419	0.734294	0.997685	0.933291	0.694444	2.40475	0.0161837	0.754362	0.0736332	0.0649547	1.37208	0.375239	0.876024	0.503462	0.3797	Immuno	ARPC5	LDLR	ARPC5	LDLR	0.339419	0.734294	0.997685	0.818556	0.605634	2.40475	0.0161837	0.754362	0.0274781	0.023019	1.37208	0.375239	0.876024	0.423017	0.314326	Control
B cells	NK	B2M^KIR2DL1	B2M	KIR2DL1	B2M	KIR2DL1	3.55943	0.000371666	0.0371387	4.90026	1	0.474592	0.635078	0.99972	0.334971	0.203927	2.01701	0.317725	0.518429	2.61762	0.601964	Immuno	B2M	KIR2DL1	B2M	KIR2DL1	3.55943	0.000371666	0.0371387	4.42578	1	0.474592	0.635078	0.99972	0.235855	0.146525	2.01701	0.317725	0.518429	2.33082	0.573263	Control
B cells	NK	B2M^KIR2DL3	B2M	KIR2DL3	B2M	KIR2DL3	3.55943	0.000371666	0.0371387	4.90026	1	1.27285	0.203071	0.99972	0.385808	0.230111	2.41614	0.101722	0.518429	2.64304	0.615055	Immuno	B2M	KIR2DL3	B2M	KIR2DL3	3.55943	0.000371666	0.0371387	4.42578	1	1.27285	0.203071	0.99972	0.318209	0.193448	2.41614	0.101722	0.518429	2.37199	0.596724	Control
B cells	NK	B2M^KIR3DL1	B2M	KIR3DL1	B2M	KIR3DL1	3.55943	0.000371666	0.0371387	4.90026	1	0.171013	0.864213	0.99972	0.589914	0.313192	1.86522	0.432293	0.518429	2.74509	0.656596	Immuno	B2M	KIR3DL1	B2M	KIR3DL1	3.55943	0.000371666	0.0371387	4.42578	1	0.171013	0.864213	0.99972	0.482284	0.267818	1.86522	0.432293	0.518429	2.45403	0.633909	Control
B cells	NK	B2M^KLRC1	B2M	KLRC1	B2M	KLRC1	3.55943	0.000371666	0.0371387	4.90026	1	-0.0723969	0.942286	0.99972	0.798664	0.396777	1.74351	0.471329	0.518429	2.84946	0.698389	Immuno	B2M	KLRC1	B2M	KLRC1	3.55943	0.000371666	0.0371387	4.42578	1	-0.0723969	0.942286	0.99972	0.849404	0.395308	1.74351	0.471329	0.518429	2.63759	0.697654	Control
B cells	NK	B2M^KLRC2	B2M	KLRC2	B2M	KLRC2	3.55943	0.000371666	0.0371387	4.90026	1	0.121299	0.903455	0.99972	0.854151	0.488419	1.84036	0.451913	0.518429	2.87721	0.744209	Immuno	B2M	KLRC2	B2M	KLRC2	3.55943	0.000371666	0.0371387	4.42578	1	0.121299	0.903455	0.99972	0.886131	0.479858	1.84036	0.451913	0.518429	2.65595	0.739929	Control
B cells	NK	B2M^KLRD1	B2M	KLRD1	B2M	KLRD1	3.55943	0.000371666	0.0371387	4.90026	1	-0.32625	0.744235	0.99972	1.8288	0.884693	1.61659	0.372303	0.518429	3.36453	0.942346	Immuno	B2M	KLRD1	B2M	KLRD1	3.55943	0.000371666	0.0371387	4.42578	1	-0.32625	0.744235	0.99972	1.82455	0.862771	1.61659	0.372303	0.518429	3.12516	0.931386	Control
B cells	NK	BAG6^NCR3	BAG6	NCR3	BAG6	NCR3	0.118065	0.906016	0.997685	0.384351	0.342593	0.558506			0.31047	0.234642	0.338286	0.906016	0.997685	0.34741	0.288618	Immuno	BAG6	NCR3	BAG6	NCR3	0.118065	0.906016	0.997685	0.397171	0.352113	0.558506			0.266728	0.184595	0.338286	0.906016	0.997685	0.331949	0.268354	Control
B cells	NK	BSG^SLC16A1	BSG	SLC16A1	BSG	SLC16A1	0.107972	0.914018	0.997685	0.533671	0.453704	0.855744	0.392139	0.99972	0.0281489	0.0241692	0.481858	0.653079	0.998703	0.28091	0.238936	Immuno	BSG	SLC16A1	BSG	SLC16A1	0.107972	0.914018	0.997685	0.527971	0.457746	0.855744	0.392139	0.99972	0.0222919	0.0172643	0.481858	0.653079	0.998703	0.275132	0.237505	Control
B cells	NK	BSG^SLC16A7	BSG	SLC16A7	BSG	SLC16A7	0.107972	0.914018	0.997685	0.533671	0.453704	-1.21713	0.223554	0.99972	0.165846	0.138973	-0.55458	0.568786	0.998703	0.349758	0.296338	Immuno	BSG	SLC16A7	BSG	SLC16A7	0.107972	0.914018	0.997685	0.527971	0.457746	-1.21713	0.223554	0.99972	0.192703	0.152722	-0.55458	0.568786	0.998703	0.360337	0.305234	Control
B cells	NK	CALM1^FAS	CALM1	FAS	CALM1	FAS	0.87785	0.380025	0.997685	1.30322	0.824074	3.11637	0.00183095	0.212885	0.18923	0.159114	1.99711	0.190928	0.605285	0.746224	0.491594	Immuno	CALM1	FAS	CALM1	FAS	0.87785	0.380025	0.997685	1.20678	0.795775	3.11637	0.00183095	0.212885	0.0944746	0.0743692	1.99711	0.190928	0.605285	0.650629	0.435072	Control
B cells	NK	CALM1^KCNQ5	CALM1	KCNQ5	CALM1	KCNQ5	0.87785	0.380025	0.997685	1.30322	0.824074	0.0457141	0.963538	0.99972	0.0186626	0.0171198	0.461782	0.671782	0.998703	0.660941	0.420597	Immuno	CALM1	KCNQ5	CALM1	KCNQ5	0.87785	0.380025	0.997685	1.20678	0.795775	0.0457141	0.963538	0.99972	0.0226472	0.0199203	0.461782	0.671782	0.998703	0.614715	0.407847	Control
B cells	NK	CALM1^PTPRA	CALM1	PTPRA	CALM1	PTPRA	0.87785	0.380025	0.997685	1.30322	0.824074	-0.669601	0.503112	0.99972	0.583514	0.439074	0.104125	0.441569	0.998703	0.943366	0.631574	Immuno	CALM1	PTPRA	CALM1	PTPRA	0.87785	0.380025	0.997685	1.20678	0.795775	-0.669601	0.503112	0.99972	0.580509	0.408588	0.104125	0.441569	0.998703	0.893646	0.602181	Control
B cells	NK	CALM3^KCNQ5	CALM3	KCNQ5	CALM3	KCNQ5	0.275255	0.78312	0.997685	0.468335	0.416667	0.0457141	0.963538	0.99972	0.0186626	0.0171198	0.160485	0.873329	0.998703	0.243499	0.216893	Immuno	CALM3	KCNQ5	CALM3	KCNQ5	0.275255	0.78312	0.997685	0.404066	0.338028	0.0457141	0.963538	0.99972	0.0226472	0.0199203	0.160485	0.873329	0.998703	0.213356	0.178974	Control
B cells	NK	CALR^ITGAV	CALR	ITGAV	CALR	ITGAV	0.541484	0.588174	0.997685	1.06514	0.675926	-0.677235	0.498257	0.99972	0.0449778	0.0382679	-0.0678756	0.543216	0.998703	0.555059	0.357097	Immuno	CALR	ITGAV	CALR	ITGAV	0.541484	0.588174	0.997685	1.00835	0.640845	-0.677235	0.498257	0.99972	0.0516451	0.0411687	-0.0678756	0.543216	0.998703	0.529997	0.341007	Control
B cells	NK	CCL5^CCR1	CCL5	CCR1	CCL5	CCR1	-1.00431	0.315232	0.997685	0.10054	0.0740741	0.946513	0.343887	0.99972	0.080366	0.0674723	-0.0288961	0.329559	0.998703	0.0904529	0.0707732	Immuno	CCL5	CCR1	CCL5	CCR1	-1.00431	0.315232	0.997685	0.186628	0.119718	0.946513	0.343887	0.99972	0.0509759	0.0429394	-0.0288961	0.329559	0.998703	0.118802	0.0813288	Control
B cells	NK	CCL5^CCR5	CCL5	CCR5	CCL5	CCR5	-1.00431	0.315232	0.997685	0.10054	0.0740741	1.43113	0.152393	0.99972	0.0484216	0.0407855	0.213413	0.233812	0.998703	0.0744807	0.0574298	Immuno	CCL5	CCR5	CCL5	CCR5	-1.00431	0.315232	0.997685	0.186628	0.119718	1.43113	0.152393	0.99972	0.0341688	0.0270031	0.213413	0.233812	0.998703	0.110398	0.0733607	Control
B cells	NK	CCL5^CCRL2	CCL5	CCRL2	CCL5	CCRL2	-1.00431	0.315232	0.997685	0.10054	0.0740741	-0.439716	0.660143	0.99972	0.0636689	0.0563948	-0.722011	0.487687	0.998703	0.0821043	0.0652344	Immuno	CCL5	CCRL2	CCL5	CCRL2	-1.00431	0.315232	0.997685	0.186628	0.119718	-0.439716	0.660143	0.99972	0.0805313	0.0659584	-0.722011	0.487687	0.998703	0.13358	0.0928383	Control
B cells	NK	CCL5^CXCR3	CCL5	CXCR3	CCL5	CXCR3	-1.00431	0.315232	0.997685	0.10054	0.0740741	-0.66884	0.503597	0.99972	0.829242	0.507049	-0.836573	0.409414	0.998703	0.464891	0.290562	Immuno	CCL5	CXCR3	CCL5	CXCR3	-1.00431	0.315232	0.997685	0.186628	0.119718	-0.66884	0.503597	0.99972	1.0493	0.594511	-0.836573	0.409414	0.998703	0.617964	0.357115	Control
B cells	NK	CD22^PTPRC	CD22	PTPRC	CD22	PTPRC	-1.4707	0.141373	0.997685	0.278666	0.25	0.165069	0.86889	0.99972	2.71612	0.992951	-0.652813	0.505131	0.998703	1.49739	0.621475	Immuno	CD22	PTPRC	CD22	PTPRC	-1.4707	0.141373	0.997685	0.429964	0.330986	0.165069	0.86889	0.99972	2.66753	0.990261	-0.652813	0.505131	0.998703	1.54874	0.660624	Control
B cells	NK	CD48^CD2	CD48	CD2	CD48	CD2	1.47472	0.140289	0.997685	1.17108	0.787037	0.898537	0.368899	0.99972	0.871583	0.49144	1.18663	0.254594	0.998703	1.02133	0.639239	Immuno	CD48	CD2	CD48	CD2	1.47472	0.140289	0.997685	0.969158	0.676056	0.898537	0.368899	0.99972	0.803311	0.459053	1.18663	0.254594	0.998703	0.886235	0.567555	Control
B cells	NK	CD48^CD244	CD48	CD244	CD48	CD244	1.47472	0.140289	0.997685	1.17108	0.787037	0.235522	0.813804	0.99972	0.391872	0.310675	0.855119	0.477046	0.998703	0.781475	0.548856	Immuno	CD48	CD244	CD48	CD244	1.47472	0.140289	0.997685	0.969158	0.676056	0.235522	0.813804	0.99972	0.401412	0.299247	0.855119	0.477046	0.998703	0.685285	0.487652	Control
B cells	NK	CD55^ADGRE5	CD55	ADGRE5	CD55	ADGRE5	-1.75226	0.0797299	0.997685	0.618171	0.5	1.90795	0.0563973	0.99972	0.921822	0.597684	0.0778491	0.0680636	0.998703	0.769996	0.548842	Immuno	CD55	ADGRE5	CD55	ADGRE5	-1.75226	0.0797299	0.997685	0.77596	0.56338	1.90795	0.0563973	0.99972	0.715506	0.4834	0.0778491	0.0680636	0.998703	0.745733	0.52339	Control
B cells	NK	CD58^CD2	CD58	CD2	CD58	CD2	0.972566	0.330769	0.997685	0.350378	0.314815	0.898537	0.368899	0.99972	0.871583	0.49144	0.935552	0.349834	0.998703	0.610981	0.403127	Immuno	CD58	CD2	CD58	CD2	0.972566	0.330769	0.997685	0.205564	0.190141	0.898537	0.368899	0.99972	0.803311	0.459053	0.935552	0.349834	0.998703	0.504438	0.324597	Control
B cells	NK	CD59^CD2	CD59	CD2	CD59	CD2	0.730744	0.464936	0.997685	0.318913	0.314815	0.898537	0.368899	0.99972	0.871583	0.49144	0.81464	0.416917	0.998703	0.595248	0.403127	Immuno	CD59	CD2	CD59	CD2	0.730744	0.464936	0.997685	0.22598	0.211268	0.898537	0.368899	0.99972	0.803311	0.459053	0.81464	0.416917	0.998703	0.514646	0.33516	Control
B cells	NK	CD70^CD27	CD70	CD27	CD70	CD27	0.473555	0.635817	0.997685	0.347778	0.268519	-1.07841	0.280852	0.99972	0.0496002	0.0417925	-0.302426	0.458335	0.998703	0.198689	0.155156	Immuno	CD70	CD27	CD70	CD27	0.473555	0.635817	0.997685	0.300783	0.239437	-1.07841	0.280852	0.99972	0.0885663	0.0655157	-0.302426	0.458335	0.998703	0.194675	0.152476	Control
B cells	NK	CD86^CTLA4	CD86	CTLA4	CD86	CTLA4	1.33823	0.180823	0.997685	0.275217	0.212963	0.990558	0.321902	0.99972	0.0301654	0.0256798	1.16439	0.251362	0.998703	0.152691	0.119321	Immuno	CD86	CTLA4	CD86	CTLA4	1.33823	0.180823	0.997685	0.199395	0.169014	0.990558	0.321902	0.99972	0.0151257	0.0115095	1.16439	0.251362	0.998703	0.10726	0.0902618	Control
B cells	NK	CD99^CD81	CD99	CD81	CD99	CD81	-2.2162	0.0266778	0.712396	0.857155	0.657407	1.3074	0.191078	0.99972	1.72766	0.914904	-0.454401	0.108878	0.856058	1.29241	0.786156	Immuno	CD99	CD81	CD99	CD81	-2.2162	0.0266778	0.712396	1.03518	0.697183	1.3074	0.191078	0.99972	1.60052	0.855246	-0.454401	0.108878	0.856058	1.31785	0.776214	Control
B cells	NK	CD99^CD99L2	CD99	CD99L2	CD99	CD99L2	-2.2162	0.0266778	0.712396	0.857155	0.657407	0.93379	0.350412	0.99972	0.0715363	0.0609265	-0.641205	0.188545	0.856058	0.464345	0.359167	Immuno	CD99	CD99L2	CD99	CD99L2	-2.2162	0.0266778	0.712396	1.03518	0.697183	0.93379	0.350412	0.99972	0.0569939	0.0464807	-0.641205	0.188545	0.856058	0.546087	0.371832	Control
B cells	NK	CD99^PILRB	CD99	PILRB	CD99	PILRB	-2.2162	0.0266778	0.712396	0.857155	0.657407	-0.313491	0.753908	0.99972	0.293111	0.233132	-1.26485	0.390293	0.856058	0.575133	0.44527	Immuno	CD99	PILRB	CD99	PILRB	-2.2162	0.0266778	0.712396	1.03518	0.697183	-0.313491	0.753908	0.99972	0.342302	0.254095	-1.26485	0.390293	0.856058	0.688741	0.475639	Control
B cells	NK	CLEC2B^KLRF1	CLEC2B	KLRF1	CLEC2B	KLRF1	-1.02348	0.306081	0.997685	0.26379	0.203704	-1.23779	0.215796	0.99972	0.718651	0.462236	-1.13063	0.260938	0.998703	0.49122	0.33297	Immuno	CLEC2B	KLRF1	CLEC2B	KLRF1	-1.02348	0.306081	0.997685	0.295722	0.21831	-1.23779	0.215796	0.99972	0.836897	0.505976	-1.13063	0.260938	0.998703	0.56631	0.362143	Control
B cells	NK	CLEC2D^KLRB1	CLEC2D	KLRB1	CLEC2D	KLRB1	-0.902355	0.366868	0.997685	0.609779	0.453704	-1.4597	0.144372	0.99972	1.67345	0.79003	-1.18103	0.25562	0.998703	1.14162	0.621867	Immuno	CLEC2D	KLRB1	CLEC2D	KLRB1	-0.902355	0.366868	0.997685	0.685489	0.485915	-1.4597	0.144372	0.99972	2.02092	0.851704	-1.18103	0.25562	0.998703	1.3532	0.66881	Control
B cells	NK	COL19A1^ITGA1_ITGB1	COL19A1	ITGB1	COL19A1	ITGA1_ITGB1	-2.55546	0.0106048	0.396144	0.145355	0.138889	0.062093	0.950489	0.99972	0.874919	0.589627	-1.24668	0.480547	0.697932	0.510137	0.364258	Immuno	COL19A1	ITGB1	COL19A1	ITGA1_ITGB1	-2.55546	0.0106048	0.396144	0.298	0.225352	0.062093	0.950489	0.99972	1.00869	0.614431	-1.24668	0.480547	0.697932	0.653346	0.419892	Control
B cells	NK	COL19A1^ITGA2_ITGB1	COL19A1	ITGB1	COL19A1	ITGA2_ITGB1	-2.55546	0.0106048	0.396144	0.145355	0.138889	0.062093	0.950489	0.99972	0.874919	0.589627	-1.24668	0.480547	0.697932	0.510137	0.364258	Immuno	COL19A1	ITGB1	COL19A1	ITGA2_ITGB1	-2.55546	0.0106048	0.396144	0.298	0.225352	0.062093	0.950489	0.99972	1.00869	0.614431	-1.24668	0.480547	0.697932	0.653346	0.419892	Control
B cells	NK	COL9A3^CD44	COL9A3	CD44	COL9A3	CD44	0.625308	0.531769	0.997685	0.288695	0.222222	-0.0727828	0.941979	0.99972	1.19107	0.708963	0.276263	0.736874	0.998703	0.739885	0.465592	Immuno	COL9A3	CD44	COL9A3	CD44	0.625308	0.531769	0.997685	0.272335	0.225352	-0.0727828	0.941979	0.99972	1.24124	0.697211	0.276263	0.736874	0.998703	0.756786	0.461282	Control
B cells	NK	COL9A3^ITGA1_ITGB1	COL9A3	ITGB1	COL9A3	ITGA1_ITGB1	0.625308	0.531769	0.997685	0.288695	0.222222	0.062093	0.950489	0.99972	0.874919	0.589627	0.343701	0.741129	0.998703	0.581807	0.405925	Immuno	COL9A3	ITGB1	COL9A3	ITGA1_ITGB1	0.625308	0.531769	0.997685	0.272335	0.225352	0.062093	0.950489	0.99972	1.00869	0.614431	0.343701	0.741129	0.998703	0.640513	0.419892	Control
B cells	NK	COL9A3^ITGA2_ITGB1	COL9A3	ITGB1	COL9A3	ITGA2_ITGB1	0.625308	0.531769	0.997685	0.288695	0.222222	0.062093	0.950489	0.99972	0.874919	0.589627	0.343701	0.741129	0.998703	0.581807	0.405925	Immuno	COL9A3	ITGB1	COL9A3	ITGA2_ITGB1	0.625308	0.531769	0.997685	0.272335	0.225352	0.062093	0.950489	0.99972	1.00869	0.614431	0.343701	0.741129	0.998703	0.640513	0.419892	Control
B cells	NK	COL9A3^ITGA3_ITGB1	COL9A3	ITGB1	COL9A3	ITGA3_ITGB1	0.625308	0.531769	0.997685	0.288695	0.222222	0.062093	0.950489	0.99972	0.874919	0.589627	0.343701	0.741129	0.998703	0.581807	0.405925	Immuno	COL9A3	ITGB1	COL9A3	ITGA3_ITGB1	0.625308	0.531769	0.997685	0.272335	0.225352	0.062093	0.950489	0.99972	1.00869	0.614431	0.343701	0.741129	0.998703	0.640513	0.419892	Control
B cells	NK	COL9A3^ITGA9_ITGB1	COL9A3	ITGB1	COL9A3	ITGA9_ITGB1	0.625308	0.531769	0.997685	0.288695	0.222222	0.062093	0.950489	0.99972	0.874919	0.589627	0.343701	0.741129	0.998703	0.581807	0.405925	Immuno	COL9A3	ITGB1	COL9A3	ITGA9_ITGB1	0.625308	0.531769	0.997685	0.272335	0.225352	0.062093	0.950489	0.99972	1.00869	0.614431	0.343701	0.741129	0.998703	0.640513	0.419892	Control
B cells	NK	COL9A3^ITGAV_ITGB8	COL9A3	ITGAV	COL9A3	ITGAV_ITGB8	0.625308	0.531769	0.997685	0.288695	0.222222	-0.677235	0.498257	0.99972	0.0449778	0.0382679	-0.0259633	0.515013	0.998703	0.166836	0.130245	Immuno	COL9A3	ITGAV	COL9A3	ITGAV_ITGB8	0.625308	0.531769	0.997685	0.272335	0.225352	-0.677235	0.498257	0.99972	0.0516451	0.0411687	-0.0259633	0.515013	0.998703	0.16199	0.13326	Control
B cells	NK	COPA^CD74	COPA	CD74	COPA	CD74	-0.499819	0.617203	0.997685	0.359476	0.324074	3.41331	0.000641783	0.107116	2.63211	0.969285	1.45675	0.308922	0.552401	1.49579	0.64668	Immuno	COPA	CD74	COPA	CD74	-0.499819	0.617203	0.997685	0.395536	0.373239	3.41331	0.000641783	0.107116	2.02351	0.892873	1.45675	0.308922	0.552401	1.20952	0.633056	Control
B cells	NK	EBI3_IL12A^IL12RB2_IL6ST	EBI3	IL6ST	EBI3_IL12A	IL12RB2_IL6ST	1.26914	0.204392	0.997685	0.20278	0.12963	-0.120677	0.903947	0.99972	0.102813	0.0876133	0.574231	0.554169	0.998703	0.152796	0.108621	Immuno	EBI3	IL6ST	EBI3_IL12A	IL12RB2_IL6ST	1.26914	0.204392	0.997685	0.049229	0.0422535	-0.120677	0.903947	0.99972	0.0948672	0.0734838	0.574231	0.554169	0.998703	0.0720481	0.0578687	Control
B cells	NK	FABP5^RXRA	FABP5	RXRA	FABP5	RXRA	-0.486199	0.626826	0.997685	0.415973	0.324074	0.0704281	0.943853	0.99972	0.0991042	0.0845921	-0.207886	0.785339	0.998703	0.257539	0.204333	Immuno	FABP5	RXRA	FABP5	RXRA	-0.486199	0.626826	0.997685	0.42958	0.288732	0.0704281	0.943853	0.99972	0.121246	0.0982736	-0.207886	0.785339	0.998703	0.275413	0.193503	Control
B cells	NK	FAM3C^ADGRG5	FAM3C	ADGRG5	FAM3C	ADGRG5	-0.131898	0.895065	0.997685	0.426269	0.398148	0.00613162	0.995108	0.99972	0.104854	0.0866062	-0.0628832	0.945086	0.998703	0.265562	0.242377	Immuno	FAM3C	ADGRG5	FAM3C	ADGRG5	-0.131898	0.895065	0.997685	0.40751	0.34507	0.00613162	0.995108	0.99972	0.10857	0.0832227	-0.0628832	0.945086	0.998703	0.25804	0.214147	Control
B cells	NK	FAM3C^CLEC2D	FAM3C	CLEC2D	FAM3C	CLEC2D	-0.131898	0.895065	0.997685	0.426269	0.398148	-0.375246	0.707477	0.99972	0.454735	0.328802	-0.253572	0.801271	0.998703	0.440502	0.363475	Immuno	FAM3C	CLEC2D	FAM3C	CLEC2D	-0.131898	0.895065	0.997685	0.40751	0.34507	-0.375246	0.707477	0.99972	0.445018	0.314298	-0.253572	0.801271	0.998703	0.426264	0.329684	Control
B cells	NK	FAM3C^KIR2DL3	FAM3C	KIR2DL3	FAM3C	KIR2DL3	-0.131898	0.895065	0.997685	0.426269	0.398148	1.27285	0.203071	0.99972	0.385808	0.230111	0.570476	0.549068	0.998703	0.406039	0.314129	Immuno	FAM3C	KIR2DL3	FAM3C	KIR2DL3	-0.131898	0.895065	0.997685	0.40751	0.34507	1.27285	0.203071	0.99972	0.318209	0.193448	0.570476	0.549068	0.998703	0.36286	0.269259	Control
B cells	NK	FAM3C^LAMP1	FAM3C	LAMP1	FAM3C	LAMP1	-0.131898	0.895065	0.997685	0.426269	0.398148	0.324872	0.745278	0.99972	0.735888	0.530715	0.0964871	0.820171	0.998703	0.581079	0.464432	Immuno	FAM3C	LAMP1	FAM3C	LAMP1	-0.131898	0.895065	0.997685	0.40751	0.34507	0.324872	0.745278	0.99972	0.660227	0.45861	0.0964871	0.820171	0.998703	0.533868	0.40184	Control
B cells	NK	FCER2^ITGAM_ITGB2	FCER2	ITGB2	FCER2	ITGAM_ITGB2	-0.212906	0.831401	0.997685	0.230201	0.138889	0.935811	0.34937	0.99972	1.30298	0.736153	0.361453	0.590385	0.998703	0.766589	0.437521	Immuno	FCER2	ITGB2	FCER2	ITGAM_ITGB2	-0.212906	0.831401	0.997685	0.279913	0.190141	0.935811	0.34937	0.99972	1.17997	0.678176	0.361453	0.590385	0.998703	0.729943	0.434159	Control
B cells	NK	FCER2^ITGAX_ITGB2	FCER2	ITGAX	FCER2	ITGAX_ITGB2	-0.212906	0.831401	0.997685	0.230201	0.138889	0.433327	0.664777	0.99972	0.100311	0.0775428	0.110211	0.748089	0.998703	0.165256	0.108216	Immuno	FCER2	ITGAX	FCER2	ITGAX_ITGB2	-0.212906	0.831401	0.997685	0.279913	0.190141	0.433327	0.664777	0.99972	0.0716548	0.0540062	0.110211	0.748089	0.998703	0.175784	0.122074	Control
B cells	NK	GNAI2^ADCY7	GNAI2	ADCY7	GNAI2	ADCY7	0.0198788	0.98414	0.997685	1.12947	0.768519	0.411305	0.680849	0.99972	0.27391	0.221047	0.215592	0.832494	0.998703	0.70169	0.494783	Immuno	GNAI2	ADCY7	GNAI2	ADCY7	0.0198788	0.98414	0.997685	1.21919	0.823944	0.411305	0.680849	0.99972	0.252228	0.19212	0.215592	0.832494	0.998703	0.735707	0.508032	Control
B cells	NK	GNAI2^ADCY9	GNAI2	ADCY9	GNAI2	ADCY9	0.0198788	0.98414	0.997685	1.12947	0.768519	-0.283281	0.776961	0.99972	0.0472972	0.0397784	-0.131701	0.880551	0.998703	0.588384	0.404148	Immuno	GNAI2	ADCY9	GNAI2	ADCY9	0.0198788	0.98414	0.997685	1.21919	0.823944	-0.283281	0.776961	0.99972	0.0478906	0.0380699	-0.131701	0.880551	0.998703	0.633539	0.431007	Control
B cells	NK	GNAI2^CCR5	GNAI2	CCR5	GNAI2	CCR5	0.0198788	0.98414	0.997685	1.12947	0.768519	1.43113	0.152393	0.99972	0.0484216	0.0407855	0.725505	0.568266	0.998703	0.588946	0.404652	Immuno	GNAI2	CCR5	GNAI2	CCR5	0.0198788	0.98414	0.997685	1.21919	0.823944	1.43113	0.152393	0.99972	0.0341688	0.0270031	0.725505	0.568266	0.998703	0.626678	0.425473	Control
B cells	NK	GNAI2^CXCR2	GNAI2	CXCR2	GNAI2	CXCR2	0.0198788	0.98414	0.997685	1.12947	0.768519	-1.58581	0.112783	0.99972	0.0313212	0.0251762	-0.782965	0.548461	0.998703	0.580396	0.396847	Immuno	GNAI2	CXCR2	GNAI2	CXCR2	0.0198788	0.98414	0.997685	1.21919	0.823944	-1.58581	0.112783	0.99972	0.0482556	0.0349712	-0.782965	0.548461	0.998703	0.633721	0.429457	Control
B cells	NK	GNAI2^CXCR3	GNAI2	CXCR3	GNAI2	CXCR3	0.0198788	0.98414	0.997685	1.12947	0.768519	-0.66884	0.503597	0.99972	0.829242	0.507049	-0.324481	0.743869	0.998703	0.979356	0.637784	Immuno	GNAI2	CXCR3	GNAI2	CXCR3	0.0198788	0.98414	0.997685	1.21919	0.823944	-0.66884	0.503597	0.99972	1.0493	0.594511	-0.324481	0.743869	0.998703	1.13424	0.709227	Control
B cells	NK	GNAI2^F2R	GNAI2	F2R	GNAI2	F2R	0.0198788	0.98414	0.997685	1.12947	0.768519	-0.200258	0.841278	0.99972	0.651103	0.442095	-0.0901899	0.912709	0.998703	0.890287	0.605307	Immuno	GNAI2	F2R	GNAI2	F2R	0.0198788	0.98414	0.997685	1.21919	0.823944	-0.200258	0.841278	0.99972	0.677783	0.442674	-0.0901899	0.912709	0.998703	0.948485	0.633309	Control
B cells	NK	GNAI2^IGF1R	GNAI2	IGF1R	GNAI2	IGF1R	0.0198788	0.98414	0.997685	1.12947	0.768519	-1.54899	0.121384	0.99972	0.0637209	0.0533736	-0.764556	0.552762	0.998703	0.596596	0.410946	Immuno	GNAI2	IGF1R	GNAI2	IGF1R	0.0198788	0.98414	0.997685	1.21919	0.823944	-1.54899	0.121384	0.99972	0.0869478	0.0690571	-0.764556	0.552762	0.998703	0.653067	0.4465	Control
B cells	NK	GNAI2^S1PR1	GNAI2	S1PR1	GNAI2	S1PR1	0.0198788	0.98414	0.997685	1.12947	0.768519	-0.186193	0.852293	0.99972	0.484625	0.308661	-0.0831572	0.918217	0.998703	0.807048	0.53859	Immuno	GNAI2	S1PR1	GNAI2	S1PR1	0.0198788	0.98414	0.997685	1.21919	0.823944	-0.186193	0.852293	0.99972	0.481656	0.300133	-0.0831572	0.918217	0.998703	0.850421	0.562038	Control
B cells	NK	GNAI2^S1PR4	GNAI2	S1PR4	GNAI2	S1PR4	0.0198788	0.98414	0.997685	1.12947	0.768519	-0.705094	0.480752	0.99972	0.5501	0.41289	-0.342608	0.732446	0.998703	0.839785	0.590704	Immuno	GNAI2	S1PR4	GNAI2	S1PR4	0.0198788	0.98414	0.997685	1.21919	0.823944	-0.705094	0.480752	0.99972	0.609746	0.430279	-0.342608	0.732446	0.998703	0.914466	0.627111	Control
B cells	NK	GNAI2^S1PR5	GNAI2	S1PR5	GNAI2	S1PR5	0.0198788	0.98414	0.997685	1.12947	0.768519	-0.901723	0.367204	0.99972	0.479974	0.330816	-0.440922	0.675672	0.998703	0.804722	0.549667	Immuno	GNAI2	S1PR5	GNAI2	S1PR5	0.0198788	0.98414	0.997685	1.21919	0.823944	-0.901723	0.367204	0.99972	0.545319	0.354139	-0.440922	0.675672	0.998703	0.882253	0.589041	Control
B cells	NK	GNAS^ADCY7	GNAS	ADCY7	GNAS	ADCY7	0.154248	0.877414	0.997685	2.10596	0.981481	0.411305	0.680849	0.99972	0.27391	0.221047	0.282776	0.779132	0.998703	1.18993	0.601264	Immuno	GNAS	ADCY7	GNAS	ADCY7	0.154248	0.877414	0.997685	2.03482	0.978873	0.411305	0.680849	0.99972	0.252228	0.19212	0.282776	0.779132	0.998703	1.14352	0.585497	Control
B cells	NK	GNAS^ADCY9	GNAS	ADCY9	GNAS	ADCY9	0.154248	0.877414	0.997685	2.10596	0.981481	-0.283281	0.776961	0.99972	0.0472972	0.0397784	-0.0645167	0.827188	0.998703	1.07663	0.51063	Immuno	GNAS	ADCY9	GNAS	ADCY9	0.154248	0.877414	0.997685	2.03482	0.978873	-0.283281	0.776961	0.99972	0.0478906	0.0380699	-0.0645167	0.827188	0.998703	1.04135	0.508472	Control
B cells	NK	GNAS^ADRB2	GNAS	ADRB2	GNAS	ADRB2	0.154248	0.877414	0.997685	2.10596	0.981481	-0.000433103	0.999654	0.99972	0.324164	0.244713	0.0769073	0.938534	0.998703	1.21506	0.613097	Immuno	GNAS	ADRB2	GNAS	ADRB2	0.154248	0.877414	0.997685	2.03482	0.978873	-0.000433103	0.999654	0.99972	0.341667	0.239929	0.0769073	0.938534	0.998703	1.18824	0.609401	Control
B cells	NK	GNAS^PTGDR	GNAS	PTGDR	GNAS	PTGDR	0.154248	0.877414	0.997685	2.10596	0.981481	1.16741	0.243046	0.99972	0.617	0.442598	0.660827	0.56023	0.998703	1.36148	0.71204	Immuno	GNAS	PTGDR	GNAS	PTGDR	0.154248	0.877414	0.997685	2.03482	0.978873	1.16741	0.243046	0.99972	0.552677	0.384683	0.660827	0.56023	0.998703	1.29375	0.681778	Control
B cells	NK	GPI^AMFR	GPI	AMFR	GPI	AMFR	-0.570668	0.568224	0.997685	0.409492	0.361111	-0.28512	0.775552	0.99972	0.155282	0.131923	-0.427894	0.671888	0.998703	0.282387	0.246517	Immuno	GPI	AMFR	GPI	AMFR	-0.570668	0.568224	0.997685	0.474356	0.408451	-0.28512	0.775552	0.99972	0.149203	0.119965	-0.427894	0.671888	0.998703	0.311779	0.264208	Control
B cells	NK	GRN^TNFRSF1A	GRN	TNFRSF1A	GRN	TNFRSF1A	0.237387	0.812356	0.997685	0.865949	0.638889	-2.33704	0.0194369	0.812996	0.399874	0.308661	-1.04983	0.415897	0.905341	0.632912	0.473775	Immuno	GRN	TNFRSF1A	GRN	TNFRSF1A	0.237387	0.812356	0.997685	0.773501	0.56338	-2.33704	0.0194369	0.812996	0.533369	0.379371	-1.04983	0.415897	0.905341	0.653435	0.471376	Control
B cells	NK	GRN^TNFRSF1B	GRN	TNFRSF1B	GRN	TNFRSF1B	0.237387	0.812356	0.997685	0.865949	0.638889	-1.46469	0.143004	0.99972	0.465109	0.345418	-0.613653	0.47768	0.998703	0.665529	0.492153	Immuno	GRN	TNFRSF1B	GRN	TNFRSF1B	0.237387	0.812356	0.997685	0.773501	0.56338	-1.46469	0.143004	0.99972	0.498695	0.344843	-0.613653	0.47768	0.998703	0.636098	0.454112	Control
B cells	NK	GSTO1^RYR1	GSTO1	RYR1	GSTO1	RYR1	0.871837	0.383298	0.997685	0.403464	0.361111	0.922741	0.356142	0.99972	0.0279283	0.0236657	0.897289	0.36972	0.998703	0.215696	0.192388	Immuno	GSTO1	RYR1	GSTO1	RYR1	0.871837	0.383298	0.997685	0.32558	0.288732	0.922741	0.356142	0.99972	0.0190804	0.0154936	0.897289	0.36972	0.998703	0.17233	0.152113	Control
B cells	NK	GSTP1^TRAF2	GSTP1	TRAF2	GSTP1	TRAF2	-0.528914	0.596865	0.997685	1.37208	0.777778	2.74765	0.00600235	0.463524	0.177804	0.14854	1.10937	0.301434	0.730605	0.774941	0.463159	Immuno	GSTP1	TRAF2	GSTP1	TRAF2	-0.528914	0.596865	0.997685	1.32418	0.767606	2.74765	0.00600235	0.463524	0.0991476	0.0787959	1.10937	0.301434	0.730605	0.711662	0.423201	Control
B cells	NK	HLA-A^APLP2	HLA-A	APLP2	HLA-A	APLP2	1.82654	0.067769	0.981422	3.5552	1	-0.863185	0.388036	0.99972	0.214504	0.174723	0.481677	0.227902	0.990571	1.88485	0.587362	Immuno	HLA-A	APLP2	HLA-A	APLP2	1.82654	0.067769	0.981422	3.16981	0.992958	-0.863185	0.388036	0.99972	0.241891	0.183267	0.481677	0.227902	0.990571	1.70585	0.588112	Control
B cells	NK	HLA-A^CD8A	HLA-A	CD8A	HLA-A	CD8A	1.82654	0.067769	0.981422	3.5552	1	-1.00225	0.316222	0.99972	0.289923	0.178751	0.412144	0.191996	0.990571	1.92256	0.589376	Immuno	HLA-A	CD8A	HLA-A	CD8A	1.82654	0.067769	0.981422	3.16981	0.992958	-1.00225	0.316222	0.99972	0.427193	0.235502	0.412144	0.191996	0.990571	1.7985	0.61423	Control
B cells	NK	HLA-A^CD8B	HLA-A	CD8B	HLA-A	CD8B	1.82654	0.067769	0.981422	3.5552	1	-2.01041	0.0443883	0.99972	0.0215508	0.0161128	-0.0919326	0.0560786	0.990571	1.78837	0.508056	Immuno	HLA-A	CD8B	HLA-A	CD8B	1.82654	0.067769	0.981422	3.16981	0.992958	-2.01041	0.0443883	0.99972	0.040566	0.0287738	-0.0919326	0.0560786	0.990571	1.60519	0.510866	Control
B cells	NK	HLA-A^KIR2DL1	HLA-A	KIR2DL1	HLA-A	KIR2DL1	1.82654	0.067769	0.981422	3.5552	1	0.474592	0.635078	0.99972	0.334971	0.203927	1.15057	0.351423	0.990571	1.94508	0.601964	Immuno	HLA-A	KIR2DL1	HLA-A	KIR2DL1	1.82654	0.067769	0.981422	3.16981	0.992958	0.474592	0.635078	0.99972	0.235855	0.146525	1.15057	0.351423	0.990571	1.70283	0.569741	Control
B cells	NK	HLA-A^KIR2DL3	HLA-A	KIR2DL3	HLA-A	KIR2DL3	1.82654	0.067769	0.981422	3.5552	1	1.27285	0.203071	0.99972	0.385808	0.230111	1.54969	0.13542	0.990571	1.9705	0.615055	Immuno	HLA-A	KIR2DL3	HLA-A	KIR2DL3	1.82654	0.067769	0.981422	3.16981	0.992958	1.27285	0.203071	0.99972	0.318209	0.193448	1.54969	0.13542	0.990571	1.74401	0.593203	Control
B cells	NK	HLA-A^KIR3DL1	HLA-A	KIR3DL1	HLA-A	KIR3DL1	1.82654	0.067769	0.981422	3.5552	1	0.171013	0.864213	0.99972	0.589914	0.313192	0.998777	0.465991	0.990571	2.07255	0.656596	Immuno	HLA-A	KIR3DL1	HLA-A	KIR3DL1	1.82654	0.067769	0.981422	3.16981	0.992958	0.171013	0.864213	0.99972	0.482284	0.267818	0.998777	0.465991	0.990571	1.82604	0.630388	Control
B cells	NK	HLA-A^KIR3DL2	HLA-A	KIR3DL2	HLA-A	KIR3DL2	1.82654	0.067769	0.981422	3.5552	1	0.216871	0.828309	0.99972	0.445742	0.284995	1.02171	0.448039	0.990571	2.00047	0.642497	Immuno	HLA-A	KIR3DL2	HLA-A	KIR3DL2	1.82654	0.067769	0.981422	3.16981	0.992958	0.216871	0.828309	0.99972	0.382995	0.244356	1.02171	0.448039	0.990571	1.7764	0.618657	Control
B cells	NK	HLA-A^LILRB1	HLA-A	LILRB1	HLA-A	LILRB1	1.82654	0.067769	0.981422	3.5552	1	-0.0357002	0.971521	0.99972	0.102227	0.0805639	0.89542	0.519645	0.990571	1.82871	0.540282	Immuno	HLA-A	LILRB1	HLA-A	LILRB1	1.82654	0.067769	0.981422	3.16981	0.992958	-0.0357002	0.971521	0.99972	0.0688324	0.0500221	0.89542	0.519645	0.990571	1.61932	0.52149	Control
B cells	NK	HLA-B^CD3D	HLA-B	CD3D	HLA-B	CD3D	1.12496	0.260605	0.997685	4.18786	1	-0.323314	0.746457	0.99972	0.0856813	0.0533736	0.400824	0.503531	0.998703	2.13677	0.526687	Immuno	HLA-B	CD3D	HLA-B	CD3D	1.12496	0.260605	0.997685	3.92999	1	-0.323314	0.746457	0.99972	0.0993646	0.061089	0.400824	0.503531	0.998703	2.01468	0.530544	Control
B cells	NK	HLA-B^CD8A	HLA-B	CD8A	HLA-B	CD8A	1.12496	0.260605	0.997685	4.18786	1	-1.00225	0.316222	0.99972	0.289923	0.178751	0.0613557	0.288413	0.998703	2.23889	0.589376	Immuno	HLA-B	CD8A	HLA-B	CD8A	1.12496	0.260605	0.997685	3.92999	1	-1.00225	0.316222	0.99972	0.427193	0.235502	0.0613557	0.288413	0.998703	2.17859	0.617751	Control
B cells	NK	HLA-B^CD8B	HLA-B	CD8B	HLA-B	CD8B	1.12496	0.260605	0.997685	4.18786	1	-2.01041	0.0443883	0.99972	0.0215508	0.0161128	-0.442721	0.152497	0.998703	2.10471	0.508056	Immuno	HLA-B	CD8B	HLA-B	CD8B	1.12496	0.260605	0.997685	3.92999	1	-2.01041	0.0443883	0.99972	0.040566	0.0287738	-0.442721	0.152497	0.998703	1.98528	0.514387	Control
B cells	NK	HLA-B^KIR2DL3	HLA-B	KIR2DL3	HLA-B	KIR2DL3	1.12496	0.260605	0.997685	4.18786	1	1.27285	0.203071	0.99972	0.385808	0.230111	1.19891	0.231838	0.998703	2.28683	0.615055	Immuno	HLA-B	KIR2DL3	HLA-B	KIR2DL3	1.12496	0.260605	0.997685	3.92999	1	1.27285	0.203071	0.99972	0.318209	0.193448	1.19891	0.231838	0.998703	2.1241	0.596724	Control
B cells	NK	HLA-B^KIR3DL1	HLA-B	KIR3DL1	HLA-B	KIR3DL1	1.12496	0.260605	0.997685	4.18786	1	0.171013	0.864213	0.99972	0.589914	0.313192	0.647988	0.562409	0.998703	2.38889	0.656596	Immuno	HLA-B	KIR3DL1	HLA-B	KIR3DL1	1.12496	0.260605	0.997685	3.92999	1	0.171013	0.864213	0.99972	0.482284	0.267818	0.647988	0.562409	0.998703	2.20614	0.633909	Control
B cells	NK	HLA-B^KIR3DL2	HLA-B	KIR3DL2	HLA-B	KIR3DL2	1.12496	0.260605	0.997685	4.18786	1	0.216871	0.828309	0.99972	0.445742	0.284995	0.670917	0.544457	0.998703	2.3168	0.642497	Immuno	HLA-B	KIR3DL2	HLA-B	KIR3DL2	1.12496	0.260605	0.997685	3.92999	1	0.216871	0.828309	0.99972	0.382995	0.244356	0.670917	0.544457	0.998703	2.15649	0.622178	Control
B cells	NK	HLA-B^KLRD1	HLA-B	KLRD1	HLA-B	KLRD1	1.12496	0.260605	0.997685	4.18786	1	-0.32625	0.744235	0.99972	1.8288	0.884693	0.399356	0.50242	0.998703	3.00833	0.942346	Immuno	HLA-B	KLRD1	HLA-B	KLRD1	1.12496	0.260605	0.997685	3.92999	1	-0.32625	0.744235	0.99972	1.82455	0.862771	0.399356	0.50242	0.998703	2.87727	0.931386	Control
B cells	NK	HLA-B^LILRB1	HLA-B	LILRB1	HLA-B	LILRB1	1.12496	0.260605	0.997685	4.18786	1	-0.0357002	0.971521	0.99972	0.102227	0.0805639	0.544631	0.616063	0.998703	2.14504	0.540282	Immuno	HLA-B	LILRB1	HLA-B	LILRB1	1.12496	0.260605	0.997685	3.92999	1	-0.0357002	0.971521	0.99972	0.0688324	0.0500221	0.544631	0.616063	0.998703	1.99941	0.525011	Control
B cells	NK	HLA-C^CD8A	HLA-C	CD8A	HLA-C	CD8A	2.05648	0.0397361	0.837527	3.50414	1	-1.00225	0.316222	0.99972	0.289923	0.178751	0.527115	0.177979	0.918623	1.89703	0.589376	Immuno	HLA-C	CD8A	HLA-C	CD8A	2.05648	0.0397361	0.837527	3.03067	0.992958	-1.00225	0.316222	0.99972	0.427193	0.235502	0.527115	0.177979	0.918623	1.72893	0.61423	Control
B cells	NK	HLA-C^CD8B	HLA-C	CD8B	HLA-C	CD8B	2.05648	0.0397361	0.837527	3.50414	1	-2.01041	0.0443883	0.99972	0.0215508	0.0161128	0.0230381	0.0420622	0.918623	1.76284	0.508056	Immuno	HLA-C	CD8B	HLA-C	CD8B	2.05648	0.0397361	0.837527	3.03067	0.992958	-2.01041	0.0443883	0.99972	0.040566	0.0287738	0.0230381	0.0420622	0.918623	1.53562	0.510866	Control
B cells	NK	HLA-C^KIR2DL1	HLA-C	KIR2DL1	HLA-C	KIR2DL1	2.05648	0.0397361	0.837527	3.50414	1	0.474592	0.635078	0.99972	0.334971	0.203927	1.26554	0.337407	0.918623	1.91955	0.601964	Immuno	HLA-C	KIR2DL1	HLA-C	KIR2DL1	2.05648	0.0397361	0.837527	3.03067	0.992958	0.474592	0.635078	0.99972	0.235855	0.146525	1.26554	0.337407	0.918623	1.63326	0.569741	Control
B cells	NK	HLA-C^KIR2DL3	HLA-C	KIR2DL3	HLA-C	KIR2DL3	2.05648	0.0397361	0.837527	3.50414	1	1.27285	0.203071	0.99972	0.385808	0.230111	1.66467	0.121404	0.918623	1.94497	0.615055	Immuno	HLA-C	KIR2DL3	HLA-C	KIR2DL3	2.05648	0.0397361	0.837527	3.03067	0.992958	1.27285	0.203071	0.99972	0.318209	0.193448	1.66467	0.121404	0.918623	1.67444	0.593203	Control
B cells	NK	HLA-C^KIR3DL1	HLA-C	KIR3DL1	HLA-C	KIR3DL1	2.05648	0.0397361	0.837527	3.50414	1	0.171013	0.864213	0.99972	0.589914	0.313192	1.11375	0.451975	0.918623	2.04703	0.656596	Immuno	HLA-C	KIR3DL1	HLA-C	KIR3DL1	2.05648	0.0397361	0.837527	3.03067	0.992958	0.171013	0.864213	0.99972	0.482284	0.267818	1.11375	0.451975	0.918623	1.75648	0.630388	Control
B cells	NK	HLA-C^LILRB1	HLA-C	LILRB1	HLA-C	LILRB1	2.05648	0.0397361	0.837527	3.50414	1	-0.0357002	0.971521	0.99972	0.102227	0.0805639	1.01039	0.505629	0.918623	1.80318	0.540282	Immuno	HLA-C	LILRB1	HLA-C	LILRB1	2.05648	0.0397361	0.837527	3.03067	0.992958	-0.0357002	0.971521	0.99972	0.0688324	0.0500221	1.01039	0.505629	0.918623	1.54975	0.52149	Control
B cells	NK	HLA-DPA1^LAG3	HLA-DPA1	LAG3	HLA-DPA1	LAG3	1.74825	0.0804216	0.997685	3.02798	0.990741	2.43409	0.0149293	0.736216	0.314135	0.187815	2.09117	0.0476754	0.866951	1.67106	0.589278	Immuno	HLA-DPA1	LAG3	HLA-DPA1	LAG3	1.74825	0.0804216	0.997685	2.6096	0.971831	2.43409	0.0149293	0.736216	0.106151	0.0752545	2.09117	0.0476754	0.866951	1.35787	0.523543	Control
B cells	NK	HLA-DPB1^LAG3	HLA-DPB1	LAG3	HLA-DPB1	LAG3	0.844473	0.398405	0.997685	2.3855	0.972222	2.43409	0.0149293	0.736216	0.314135	0.187815	1.63928	0.206667	0.866951	1.34982	0.580018	Immuno	HLA-DPB1	LAG3	HLA-DPB1	LAG3	0.844473	0.398405	0.997685	2.22883	0.957746	2.43409	0.0149293	0.736216	0.106151	0.0752545	1.63928	0.206667	0.866951	1.16749	0.516501	Control
B cells	NK	HLA-DQA1^LAG3	HLA-DQA1	LAG3	HLA-DQA1	LAG3	1.8092	0.0704204	0.997685	2.05918	0.888889	2.43409	0.0149293	0.736216	0.314135	0.187815	2.12164	0.0426749	0.866951	1.18666	0.538352	Immuno	HLA-DQA1	LAG3	HLA-DQA1	LAG3	1.8092	0.0704204	0.997685	1.67517	0.816901	2.43409	0.0149293	0.736216	0.106151	0.0752545	2.12164	0.0426749	0.866951	0.890658	0.446078	Control
B cells	NK	HLA-DQB1^LAG3	HLA-DQB1	LAG3	HLA-DQB1	LAG3	0.688445	0.491173	0.997685	2.31546	0.962963	2.43409	0.0149293	0.736216	0.314135	0.187815	1.56127	0.253051	0.866951	1.3148	0.575389	Immuno	HLA-DQB1	LAG3	HLA-DQB1	LAG3	0.688445	0.491173	0.997685	2.08128	0.901408	2.43409	0.0149293	0.736216	0.106151	0.0752545	1.56127	0.253051	0.866951	1.09371	0.488331	Control
B cells	NK	HLA-DRA^LAG3	HLA-DRA	LAG3	HLA-DRA	LAG3	1.10496	0.269178	0.997685	3.46618	0.981481	2.43409	0.0149293	0.736216	0.314135	0.187815	1.76952	0.142053	0.866951	1.89016	0.584648	Immuno	HLA-DRA	LAG3	HLA-DRA	LAG3	1.10496	0.269178	0.997685	3.26377	0.985915	2.43409	0.0149293	0.736216	0.106151	0.0752545	1.76952	0.142053	0.866951	1.68496	0.530585	Control
B cells	NK	HLA-DRB1^LAG3	HLA-DRB1	LAG3	HLA-DRB1	LAG3	1.0928	0.274484	0.997685	2.86484	0.990741	2.43409	0.0149293	0.736216	0.314135	0.187815	1.76344	0.144706	0.866951	1.58949	0.589278	Immuno	HLA-DRB1	LAG3	HLA-DRB1	LAG3	1.0928	0.274484	0.997685	2.5794	0.964789	2.43409	0.0149293	0.736216	0.106151	0.0752545	1.76344	0.144706	0.866951	1.34278	0.520022	Control
B cells	NK	HLA-DRB5^LAG3	HLA-DRB5	LAG3	HLA-DRB5	LAG3	1.76176	0.0781098	0.997685	2.08895	0.953704	2.43409	0.0149293	0.736216	0.314135	0.187815	2.09793	0.0465196	0.866951	1.20154	0.570759	Immuno	HLA-DRB5	LAG3	HLA-DRB5	LAG3	1.76176	0.0781098	0.997685	1.66894	0.830986	2.43409	0.0149293	0.736216	0.106151	0.0752545	2.09793	0.0465196	0.866951	0.887544	0.45312	Control
B cells	NK	HLA-E^CD8A	HLA-E	CD8A	HLA-E	CD8A	3.62864	0.000284921	0.0299692	2.93605	1	-1.00225	0.316222	0.99972	0.289923	0.178751	1.31319	0.158254	0.514845	1.61299	0.589376	Immuno	HLA-E	CD8A	HLA-E	CD8A	3.62864	0.000284921	0.0299692	2.35804	0.985915	-1.00225	0.316222	0.99972	0.427193	0.235502	1.31319	0.158254	0.514845	1.39262	0.610709	Control
B cells	NK	HLA-E^CD8B	HLA-E	CD8B	HLA-E	CD8B	3.62864	0.000284921	0.0299692	2.93605	1	-2.01041	0.0443883	0.99972	0.0215508	0.0161128	0.809116	0.0223366	0.514845	1.4788	0.508056	Immuno	HLA-E	CD8B	HLA-E	CD8B	3.62864	0.000284921	0.0299692	2.35804	0.985915	-2.01041	0.0443883	0.99972	0.040566	0.0287738	0.809116	0.0223366	0.514845	1.1993	0.507345	Control
B cells	NK	HLA-E^KIR3DL1	HLA-E	KIR3DL1	HLA-E	KIR3DL1	3.62864	0.000284921	0.0299692	2.93605	1	0.171013	0.864213	0.99972	0.589914	0.313192	1.89983	0.432249	0.514845	1.76298	0.656596	Immuno	HLA-E	KIR3DL1	HLA-E	KIR3DL1	3.62864	0.000284921	0.0299692	2.35804	0.985915	0.171013	0.864213	0.99972	0.482284	0.267818	1.89983	0.432249	0.514845	1.42016	0.626867	Control
B cells	NK	HLA-E^KLRC1_KLRD1	HLA-E	KLRC1	HLA-E	KLRC1_KLRD1	3.62864	0.000284921	0.0299692	2.93605	1	-0.0723969	0.942286	0.99972	0.798664	0.396777	1.77812	0.471285	0.514845	1.86736	0.698389	Immuno	HLA-E	KLRC1	HLA-E	KLRC1_KLRD1	3.62864	0.000284921	0.0299692	2.35804	0.985915	-0.0723969	0.942286	0.99972	0.849404	0.395308	1.77812	0.471285	0.514845	1.60372	0.690612	Control
B cells	NK	HLA-E^KLRC2_KLRD1	HLA-E	KLRC2	HLA-E	KLRC2_KLRD1	3.62864	0.000284921	0.0299692	2.93605	1	0.121299	0.903455	0.99972	0.854151	0.488419	1.87497	0.45187	0.514845	1.8951	0.744209	Immuno	HLA-E	KLRC2	HLA-E	KLRC2_KLRD1	3.62864	0.000284921	0.0299692	2.35804	0.985915	0.121299	0.903455	0.99972	0.886131	0.479858	1.87497	0.45187	0.514845	1.62209	0.732887	Control
B cells	NK	HLA-E^KLRC3_KLRD1	HLA-E	KLRD1	HLA-E	KLRC3_KLRD1	3.62864	0.000284921	0.0299692	2.93605	1	-0.32625	0.744235	0.99972	1.8288	0.884693	1.65119	0.37226	0.514845	2.38242	0.942346	Immuno	HLA-E	KLRD1	HLA-E	KLRC3_KLRD1	3.62864	0.000284921	0.0299692	2.35804	0.985915	-0.32625	0.744235	0.99972	1.82455	0.862771	1.65119	0.37226	0.514845	2.09129	0.924343	Control
B cells	NK	HLA-E^KLRK1	HLA-E	KLRK1	HLA-E	KLRK1	3.62864	0.000284921	0.0299692	2.93605	1	-0.0822464	0.934451	0.99972	1.67611	0.855488	1.7732	0.467368	0.514845	2.30608	0.927744	Immuno	HLA-E	KLRK1	HLA-E	KLRK1	3.62864	0.000284921	0.0299692	2.35804	0.985915	-0.0822464	0.934451	0.99972	1.70581	0.822931	1.7732	0.467368	0.514845	2.03193	0.904423	Control
B cells	NK	HLA-F^CD8A	HLA-F	CD8A	HLA-F	CD8A	1.90773	0.0564256	0.951617	1.23486	0.796296	-1.00225	0.316222	0.99972	0.289923	0.178751	0.452741	0.186324	0.975669	0.762393	0.487524	Immuno	HLA-F	CD8A	HLA-F	CD8A	1.90773	0.0564256	0.951617	0.909248	0.640845	-1.00225	0.316222	0.99972	0.427193	0.235502	0.452741	0.186324	0.975669	0.66822	0.438174	Control
B cells	NK	HLA-F^CD8B	HLA-F	CD8B	HLA-F	CD8B	1.90773	0.0564256	0.951617	1.23486	0.796296	-2.01041	0.0443883	0.99972	0.0215508	0.0161128	-0.0513357	0.050407	0.975669	0.628206	0.406205	Immuno	HLA-F	CD8B	HLA-F	CD8B	1.90773	0.0564256	0.951617	0.909248	0.640845	-2.01041	0.0443883	0.99972	0.040566	0.0287738	-0.0513357	0.050407	0.975669	0.474907	0.334809	Control
B cells	NK	HLA-F^KIR3DL1	HLA-F	KIR3DL1	HLA-F	KIR3DL1	1.90773	0.0564256	0.951617	1.23486	0.796296	0.171013	0.864213	0.99972	0.589914	0.313192	1.03937	0.46032	0.975669	0.912388	0.554744	Immuno	HLA-F	KIR3DL1	HLA-F	KIR3DL1	1.90773	0.0564256	0.951617	0.909248	0.640845	0.171013	0.864213	0.99972	0.482284	0.267818	1.03937	0.46032	0.975669	0.695766	0.454331	Control
B cells	NK	HLA-F^KIR3DL2	HLA-F	KIR3DL2	HLA-F	KIR3DL2	1.90773	0.0564256	0.951617	1.23486	0.796296	0.216871	0.828309	0.99972	0.445742	0.284995	1.0623	0.442367	0.975669	0.840302	0.540646	Immuno	HLA-F	KIR3DL2	HLA-F	KIR3DL2	1.90773	0.0564256	0.951617	0.909248	0.640845	0.216871	0.828309	0.99972	0.382995	0.244356	1.0623	0.442367	0.975669	0.646121	0.4426	Control
B cells	NK	HLA-F^LILRB1	HLA-F	LILRB1	HLA-F	LILRB1	1.90773	0.0564256	0.951617	1.23486	0.796296	-0.0357002	0.971521	0.99972	0.102227	0.0805639	0.936017	0.513974	0.975669	0.668544	0.43843	Immuno	HLA-F	LILRB1	HLA-F	LILRB1	1.90773	0.0564256	0.951617	0.909248	0.640845	-0.0357002	0.971521	0.99972	0.0688324	0.0500221	0.936017	0.513974	0.975669	0.48904	0.345434	Control
B cells	NK	HMGB1^AGER	HMGB1	AGER	HMGB1	AGER	-1.18543	0.235847	0.997685	2.13933	0.972222	-0.369186	0.711989	0.99972	0.0200106	0.0176234	-0.777308	0.473918	0.998703	1.07967	0.494923	Immuno	HMGB1	AGER	HMGB1	AGER	-1.18543	0.235847	0.997685	2.17601	0.950704	-0.369186	0.711989	0.99972	0.0227686	0.0181496	-0.777308	0.473918	0.998703	1.09939	0.484427	Control
B cells	NK	HMGB1^CXCR4	HMGB1	CXCR4	HMGB1	CXCR4	-1.18543	0.235847	0.997685	2.13933	0.972222	-1.34259	0.179405	0.99972	1.67592	0.76284	-1.26401	0.207626	0.998703	1.90763	0.867531	Immuno	HMGB1	CXCR4	HMGB1	CXCR4	-1.18543	0.235847	0.997685	2.17601	0.950704	-1.34259	0.179405	0.99972	2.07981	0.855246	-1.26401	0.207626	0.998703	2.12791	0.902975	Control
B cells	NK	HMGB1^HAVCR2	HMGB1	HAVCR2	HMGB1	HAVCR2	-1.18543	0.235847	0.997685	2.13933	0.972222	3.52373	0.000425515	0.0806734	0.546981	0.378147	1.16915	0.118136	0.539179	1.34316	0.675185	Immuno	HMGB1	HAVCR2	HMGB1	HAVCR2	-1.18543	0.235847	0.997685	2.17601	0.950704	3.52373	0.000425515	0.0806734	0.237599	0.170429	1.16915	0.118136	0.539179	1.20681	0.560567	Control
B cells	NK	HSPA8^ADRB2	HSPA8	ADRB2	HSPA8	ADRB2	2.16677	0.0302526	0.744328	1.80113	0.916667	-0.000433103	0.999654	0.99972	0.324164	0.244713	1.08317	0.514954	0.872024	1.06265	0.58069	Immuno	HSPA8	ADRB2	HSPA8	ADRB2	2.16677	0.0302526	0.744328	1.52219	0.866197	-0.000433103	0.999654	0.99972	0.341667	0.239929	1.08317	0.514954	0.872024	0.931927	0.553063	Control
B cells	NK	HSPA8^LDLR	HSPA8	LDLR	HSPA8	LDLR	2.16677	0.0302526	0.744328	1.80113	0.916667	2.40475	0.0161837	0.754362	0.0736332	0.0649547	2.28576	0.0232181	0.749345	0.937381	0.490811	Immuno	HSPA8	LDLR	HSPA8	LDLR	2.16677	0.0302526	0.744328	1.52219	0.866197	2.40475	0.0161837	0.754362	0.0274781	0.023019	2.28576	0.0232181	0.749345	0.774833	0.444608	Control
B cells	NK	ICAM1^IL2RG	ICAM1	IL2RG	ICAM1	IL2RG	4.7897	1.67034e-06	0.000392727	0.552944	0.416667	2.01516	0.043888	0.99972	2.19621	0.967774	3.40243	0.0219448	0.500056	1.37458	0.692221	Immuno	ICAM1	IL2RG	ICAM1	IL2RG	4.7897	1.67034e-06	0.000392727	0.113996	0.0985915	2.01516	0.043888	0.99972	2.01783	0.927402	3.40243	0.0219448	0.500056	1.06591	0.512997	Control
B cells	NK	ICAM1^ITGAL_ITGB2	ICAM1	ITGAL	ICAM1	ITGAL_ITGB2	4.7897	1.67034e-06	0.000392727	0.552944	0.416667	0.0209331	0.983299	0.99972	0.468505	0.357503	2.40531	0.49165	0.500056	0.510725	0.387085	Immuno	ICAM1	ITGAL	ICAM1	ITGAL_ITGB2	4.7897	1.67034e-06	0.000392727	0.113996	0.0985915	0.0209331	0.983299	0.99972	0.486052	0.346614	2.40531	0.49165	0.500056	0.300024	0.222603	Control
B cells	NK	ICAM1^ITGAM_ITGB2	ICAM1	ITGB2	ICAM1	ITGAM_ITGB2	4.7897	1.67034e-06	0.000392727	0.552944	0.416667	0.935811	0.34937	0.99972	1.30298	0.736153	2.86275	0.174686	0.500056	0.92796	0.57641	Immuno	ICAM1	ITGB2	ICAM1	ITGAM_ITGB2	4.7897	1.67034e-06	0.000392727	0.113996	0.0985915	0.935811	0.34937	0.99972	1.17997	0.678176	2.86275	0.174686	0.500056	0.646984	0.388384	Control
B cells	NK	ICAM1^ITGAX_ITGB2	ICAM1	ITGAX	ICAM1	ITGAX_ITGB2	4.7897	1.67034e-06	0.000392727	0.552944	0.416667	0.433327	0.664777	0.99972	0.100311	0.0775428	2.61151	0.332389	0.500056	0.326627	0.247105	Immuno	ICAM1	ITGAX	ICAM1	ITGAX_ITGB2	4.7897	1.67034e-06	0.000392727	0.113996	0.0985915	0.433327	0.664777	0.99972	0.0716548	0.0540062	2.61151	0.332389	0.500056	0.0928252	0.0762989	Control
B cells	NK	ICAM1^SPN	ICAM1	SPN	ICAM1	SPN	4.7897	1.67034e-06	0.000392727	0.552944	0.416667	2.70663	0.00679698	0.488438	0.895665	0.61279	3.74816	0.00339932	0.244416	0.724304	0.514728	Immuno	ICAM1	SPN	ICAM1	SPN	4.7897	1.67034e-06	0.000392727	0.113996	0.0985915	2.70663	0.00679698	0.488438	0.723297	0.493581	3.74816	0.00339932	0.244416	0.418646	0.296086	Control
B cells	NK	ICAM2^ITGAL_ITGB2	ICAM2	ITGAL	ICAM2	ITGAL_ITGB2	-0.677186	0.498288	0.997685	0.232359	0.212963	0.0209331	0.983299	0.99972	0.468505	0.357503	-0.328127	0.740793	0.998703	0.350432	0.285233	Immuno	ICAM2	ITGAL	ICAM2	ITGAL_ITGB2	-0.677186	0.498288	0.997685	0.234986	0.204225	0.0209331	0.983299	0.99972	0.486052	0.346614	-0.328127	0.740793	0.998703	0.360519	0.275419	Control
B cells	NK	ICAM2^ITGAM_ITGB2	ICAM2	ITGB2	ICAM2	ITGAM_ITGB2	-0.677186	0.498288	0.997685	0.232359	0.212963	0.935811	0.34937	0.99972	1.30298	0.736153	0.129313	0.423829	0.998703	0.767667	0.474558	Immuno	ICAM2	ITGB2	ICAM2	ITGAM_ITGB2	-0.677186	0.498288	0.997685	0.234986	0.204225	0.935811	0.34937	0.99972	1.17997	0.678176	0.129313	0.423829	0.998703	0.707479	0.441201	Control
B cells	NK	ICAM3^ITGAL	ICAM3	ITGAL	ICAM3	ITGAL	-0.776146	0.437663	0.997685	0.39857	0.361111	0.0209331	0.983299	0.99972	0.468505	0.357503	-0.377606	0.710481	0.998703	0.433538	0.359307	Immuno	ICAM3	ITGAL	ICAM3	ITGAL	-0.776146	0.437663	0.997685	0.433433	0.366197	0.0209331	0.983299	0.99972	0.486052	0.346614	-0.377606	0.710481	0.998703	0.459743	0.356405	Control
B cells	NK	IL15^IL15RA_IL2RB_IL2RG	IL15	IL2RB	IL15	IL15RA_IL2RB_IL2RG	2.10503	0.0352886		0.287199	0.259259	-0.747163	0.454965	0.99972	1.63843	0.842397	0.678934	0.245127	0.99972	0.962813	0.550828	Immuno	IL15	IL2RB	IL15	IL15RA_IL2RB_IL2RG	2.10503	0.0352886		0.10121	0.084507	-0.747163	0.454965	0.99972	1.7664	0.849048	0.678934	0.245127	0.99972	0.933803	0.466778	Control
B cells	NK	IL16^CCR5	IL16	CCR5	IL16	CCR5	-2.12024	0.0339862	0.794403	0.509075	0.425926	1.43113	0.152393	0.99972	0.0484216	0.0407855	-0.344552	0.0931894	0.897061	0.278748	0.233356	Immuno	IL16	CCR5	IL16	CCR5	-2.12024	0.0339862	0.794403	0.696248	0.528169	1.43113	0.152393	0.99972	0.0341688	0.0270031	-0.344552	0.0931894	0.897061	0.365208	0.277586	Control
B cells	NK	IL16^CD9	IL16	CD9	IL16	CD9	-2.12024	0.0339862	0.794403	0.509075	0.425926	-0.0508234	0.959466	0.99972	0.236481	0.176234	-1.08553	0.496726	0.897061	0.372778	0.30108	Immuno	IL16	CD9	IL16	CD9	-2.12024	0.0339862	0.794403	0.696248	0.528169	-0.0508234	0.959466	0.99972	0.273033	0.188136	-1.08553	0.496726	0.897061	0.48464	0.358153	Control
B cells	NK	IL16^KCNA3	IL16	KCNA3	IL16	KCNA3	-2.12024	0.0339862	0.794403	0.509075	0.425926	1.48753	0.136874	0.99972	0.0860449	0.0725076	-0.316351	0.0854301	0.897061	0.29756	0.249217	Immuno	IL16	KCNA3	IL16	KCNA3	-2.12024	0.0339862	0.794403	0.696248	0.528169	1.48753	0.136874	0.99972	0.0623576	0.0509075	-0.316351	0.0854301	0.897061	0.379303	0.289538	Control
B cells	NK	ITGB2^CD226	ITGB2	CD226	ITGB2	CD226	-0.776992	0.437164		0.148272	0.148148	0.934514	0.350039	0.99972	0.126572	0.101208	0.0787611	0.393601	0.99972	0.137422	0.124678	Immuno	ITGB2	CD226	ITGB2	CD226	-0.776992	0.437164		0.183124	0.161972	0.934514	0.350039	0.99972	0.107269	0.0801239	0.0787611	0.393601	0.99972	0.145197	0.121048	Control
B cells	NK	LCK^CD8A_CD8B	LCK	CD8A	LCK	CD8A_CD8B	-1.66627	0.0956599	0.997685	0.183676	0.185185	-1.00225	0.316222	0.99972	0.289923	0.178751	-1.33426	0.205941	0.998703	0.2368	0.181968	Immuno	LCK	CD8A	LCK	CD8A_CD8B	-1.66627	0.0956599	0.997685	0.299362	0.260563	-1.00225	0.316222	0.99972	0.427193	0.235502	-1.33426	0.205941	0.998703	0.363277	0.248033	Control
B cells	NK	LGALS1^CD69	LGALS1	CD69	LGALS1	CD69	-1.6613	0.0966534	0.997685	0.774285	0.490741	1.64635	0.0996908	0.99972	0.755547	0.483887	-0.00747224	0.0981721	0.998703	0.764916	0.487314	Immuno	LGALS1	CD69	LGALS1	CD69	-1.6613	0.0966534	0.997685	0.779966	0.408451	1.64635	0.0996908	0.99972	0.637611	0.410359	-0.00747224	0.0981721	0.998703	0.708789	0.409405	Control
B cells	NK	LGALS1^ITGB1	LGALS1	ITGB1	LGALS1	ITGB1	-1.6613	0.0966534	0.997685	0.774285	0.490741	0.062093	0.950489	0.99972	0.874919	0.589627	-0.799603	0.523571	0.998703	0.824602	0.540184	Immuno	LGALS1	ITGB1	LGALS1	ITGB1	-1.6613	0.0966534	0.997685	0.779966	0.408451	0.062093	0.950489	0.99972	1.00869	0.614431	-0.799603	0.523571	0.998703	0.894329	0.511441	Control
B cells	NK	LGALS1^PTPRC	LGALS1	PTPRC	LGALS1	PTPRC	-1.6613	0.0966534	0.997685	0.774285	0.490741	0.165069	0.86889	0.99972	2.71612	0.992951	-0.748115	0.482772	0.998703	1.7452	0.741846	Immuno	LGALS1	PTPRC	LGALS1	PTPRC	-1.6613	0.0966534	0.997685	0.779966	0.408451	0.165069	0.86889	0.99972	2.66753	0.990261	-0.748115	0.482772	0.998703	1.72375	0.699356	Control
B cells	NK	LGALS9^CD44	LGALS9	CD44	LGALS9	CD44	1.5584	0.11914		0.235238	0.231481	-0.0727828	0.941979	0.99972	1.19107	0.708963	0.742806	0.530559	0.99972	0.713156	0.470222	Immuno	LGALS9	CD44	LGALS9	CD44	1.5584	0.11914		0.115461	0.105634	-0.0727828	0.941979	0.99972	1.24124	0.697211	0.742806	0.530559	0.99972	0.678349	0.401422	Control
B cells	NK	LGALS9^CD47	LGALS9	CD47	LGALS9	CD47	1.5584	0.11914		0.235238	0.231481	1.10196	0.270479	0.99972	0.771137	0.555388	1.33018	0.194809	0.99972	0.503188	0.393435	Immuno	LGALS9	CD47	LGALS9	CD47	1.5584	0.11914		0.115461	0.105634	1.10196	0.270479	0.99972	0.671094	0.467021	1.33018	0.194809	0.99972	0.393278	0.286327	Control
B cells	NK	LGALS9^HAVCR2	LGALS9	HAVCR2	LGALS9	HAVCR2	1.5584	0.11914		0.235238	0.231481	3.52373	0.000425515	0.0806734	0.546981	0.378147	2.54106	0.0597825	0.0806734	0.391109	0.304814	Immuno	LGALS9	HAVCR2	LGALS9	HAVCR2	1.5584	0.11914		0.115461	0.105634	3.52373	0.000425515	0.0806734	0.237599	0.170429	2.54106	0.0597825	0.0806734	0.17653	0.138032	Control
B cells	NK	LGALS9^PTPRC	LGALS9	PTPRC	LGALS9	PTPRC	1.5584	0.11914		0.235238	0.231481	0.165069	0.86889	0.99972	2.71612	0.992951	0.861732	0.494015	0.99972	1.47568	0.612216	Immuno	LGALS9	PTPRC	LGALS9	PTPRC	1.5584	0.11914		0.115461	0.105634	0.165069	0.86889	0.99972	2.66753	0.990261	0.861732	0.494015	0.99972	1.39149	0.547947	Control
B cells	NK	LGALS9^SLC1A5	LGALS9	SLC1A5	LGALS9	SLC1A5	1.5584	0.11914		0.235238	0.231481	0.608551	0.542822	0.99972	0.112159	0.0951662	1.08347	0.330981	0.99972	0.173699	0.163324	Immuno	LGALS9	SLC1A5	LGALS9	SLC1A5	1.5584	0.11914		0.115461	0.105634	0.608551	0.542822	0.99972	0.0955371	0.0748119	1.08347	0.330981	0.99972	0.105499	0.0902228	Control
B cells	NK	LMAN1^MCFD2	LMAN1	MCFD2	LMAN1	MCFD2	-0.734838	0.462438	0.997685	0.357818	0.296296	0.238155	0.811761	0.99972	0.129208	0.109768	-0.248341	0.6371	0.998703	0.243513	0.203032	Immuno	LMAN1	MCFD2	LMAN1	MCFD2	-0.734838	0.462438	0.997685	0.42091	0.366197	0.238155	0.811761	0.99972	0.115784	0.0907481	-0.248341	0.6371	0.998703	0.268347	0.228473	Control
B cells	NK	LRPAP1^LDLR	LRPAP1	LDLR	LRPAP1	LDLR	-0.441681	0.65872	0.997685	0.374173	0.342593	2.40475	0.0161837	0.754362	0.0736332	0.0649547	0.981533	0.337452	0.876024	0.223903	0.203774	Immuno	LRPAP1	LDLR	LRPAP1	LDLR	-0.441681	0.65872	0.997685	0.388098	0.352113	2.40475	0.0161837	0.754362	0.0274781	0.023019	0.981533	0.337452	0.876024	0.207788	0.187566	Control
B cells	NK	LRPAP1^LRP8	LRPAP1	LRP8	LRPAP1	LRP8	-0.441681	0.65872	0.997685	0.374173	0.342593	1.2017	0.229479	0.99972	0.0354926	0.0317221	0.38001	0.444099	0.998703	0.204833	0.187157	Immuno	LRPAP1	LRP8	LRPAP1	LRP8	-0.441681	0.65872	0.997685	0.388098	0.352113	1.2017	0.229479	0.99972	0.0277031	0.023019	0.38001	0.444099	0.998703	0.2079	0.187566	Control
B cells	NK	LRPAP1^SORL1	LRPAP1	SORL1	LRPAP1	SORL1	-0.441681	0.65872	0.997685	0.374173	0.342593	-1.23822	0.215636	0.99972	0.651823	0.43857	-0.839949	0.437178	0.998703	0.512998	0.390581	Immuno	LRPAP1	SORL1	LRPAP1	SORL1	-0.441681	0.65872	0.997685	0.388098	0.352113	-1.23822	0.215636	0.99972	0.774055	0.473661	-0.839949	0.437178	0.998703	0.581076	0.412887	Control
B cells	NK	LTA^RIPK1	LTA	RIPK1	LTA	RIPK1	1.29649	0.194808		0.211422	0.166667	1.46549	0.142789	0.99972	0.211061	0.17422	1.38099	0.168799	0.99972	0.211242	0.170443	Immuno	LTA	RIPK1	LTA	RIPK1	1.29649	0.194808		0.0610057	0.056338	1.46549	0.142789	0.99972	0.165489	0.129261	1.38099	0.168799	0.99972	0.113247	0.0927994	Control
B cells	NK	LTA^TNFRSF14	LTA	TNFRSF14	LTA	TNFRSF14	1.29649	0.194808		0.211422	0.166667	0.765993	0.443681	0.99972	0.667784	0.483384	1.03124	0.319244	0.99972	0.439603	0.325025	Immuno	LTA	TNFRSF14	LTA	TNFRSF14	1.29649	0.194808		0.0610057	0.056338	0.765993	0.443681	0.99972	0.594226	0.418769	1.03124	0.319244	0.99972	0.327616	0.237554	Control
B cells	NK	LTA^TNFRSF1A	LTA	TNFRSF1A	LTA	TNFRSF1A	1.29649	0.194808		0.211422	0.166667	-2.33704	0.0194369	0.812996	0.399874	0.308661	-0.52028	0.107123	0.812996	0.305648	0.237664	Immuno	LTA	TNFRSF1A	LTA	TNFRSF1A	1.29649	0.194808		0.0610057	0.056338	-2.33704	0.0194369	0.812996	0.533369	0.379371	-0.52028	0.107123	0.812996	0.297187	0.217855	Control
B cells	NK	LTA^TNFRSF1B	LTA	TNFRSF1B	LTA	TNFRSF1B	1.29649	0.194808		0.211422	0.166667	-1.46469	0.143004	0.99972	0.465109	0.345418	-0.0841044	0.168906	0.99972	0.338266	0.256042	Immuno	LTA	TNFRSF1B	LTA	TNFRSF1B	1.29649	0.194808		0.0610057	0.056338	-1.46469	0.143004	0.99972	0.498695	0.344843	-0.0841044	0.168906	0.99972	0.27985	0.20059	Control
B cells	NK	LTB^CD40	LTB	CD40	LTB	CD40	-0.32883	0.742284	0.997685	0.878509	0.537037	-0.424464	0.671228	0.99972	0.0646349	0.0558912	-0.376647	0.706756	0.998703	0.471572	0.296464	Immuno	LTB	CD40	LTB	CD40	-0.32883	0.742284	0.997685	1.01137	0.584507	-0.424464	0.671228	0.99972	0.0612599	0.0473661	-0.376647	0.706756	0.998703	0.536314	0.315937	Control
B cells	NK	LTB^TNFRSF1A	LTB	TNFRSF1A	LTB	TNFRSF1A	-0.32883	0.742284	0.997685	0.878509	0.537037	-2.33704	0.0194369	0.812996	0.399874	0.308661	-1.33294	0.380861	0.905341	0.639191	0.422849	Immuno	LTB	TNFRSF1A	LTB	TNFRSF1A	-0.32883	0.742284	0.997685	1.01137	0.584507	-2.33704	0.0194369	0.812996	0.533369	0.379371	-1.33294	0.380861	0.905341	0.772368	0.481939	Control
B cells	NK	MAML2^NOTCH1	MAML2	NOTCH1	MAML2	NOTCH1	-0.399674	0.689396	0.997685	0.260967	0.240741	0.158831	0.873802	0.99972	0.130542	0.111279	-0.120422	0.781599	0.998703	0.195755	0.17601	Immuno	MAML2	NOTCH1	MAML2	NOTCH1	-0.399674	0.689396	0.997685	0.289473	0.260563	0.158831	0.873802	0.99972	0.121023	0.0951749	-0.120422	0.781599	0.998703	0.205248	0.177869	Control
B cells	NK	MAML2^NOTCH2	MAML2	NOTCH2	MAML2	NOTCH2	-0.399674	0.689396	0.997685	0.260967	0.240741	0.769359	0.44168	0.99972	0.154187	0.131923	0.184842	0.565538	0.998703	0.207577	0.186332	Immuno	MAML2	NOTCH2	MAML2	NOTCH2	-0.399674	0.689396	0.997685	0.289473	0.260563	0.769359	0.44168	0.99972	0.137969	0.10934	0.184842	0.565538	0.998703	0.213721	0.184952	Control
B cells	NK	MFNG^NOTCH1	MFNG	NOTCH1	MFNG	NOTCH1	-0.13334	0.893924	0.997685	0.276756	0.268519	0.158831	0.873802	0.99972	0.130542	0.111279	0.0127452	0.883863	0.998703	0.203649	0.189899	Immuno	MFNG	NOTCH1	MFNG	NOTCH1	-0.13334	0.893924	0.997685	0.275481	0.267606	0.158831	0.873802	0.99972	0.121023	0.0951749	0.0127452	0.883863	0.998703	0.198252	0.18139	Control
B cells	NK	MFNG^NOTCH2	MFNG	NOTCH2	MFNG	NOTCH2	-0.13334	0.893924	0.997685	0.276756	0.268519	0.769359	0.44168	0.99972	0.154187	0.131923	0.318009	0.667802	0.998703	0.215471	0.200221	Immuno	MFNG	NOTCH2	MFNG	NOTCH2	-0.13334	0.893924	0.997685	0.275481	0.267606	0.769359	0.44168	0.99972	0.137969	0.10934	0.318009	0.667802	0.998703	0.206725	0.188473	Control
B cells	NK	MIF^CD44_CD74	MIF	CD44	MIF	CD44_CD74	0.121205	0.903529	0.997685	1.64458	0.935185	-0.0727828	0.941979	0.99972	1.19107	0.708963	0.0242112	0.922754	0.998703	1.41783	0.822074	Immuno	MIF	CD44	MIF	CD44_CD74	0.121205	0.903529	0.997685	1.69146	0.964789	-0.0727828	0.941979	0.99972	1.24124	0.697211	0.0242112	0.922754	0.998703	1.46635	0.831	Control
B cells	NK	MIF^CD74_CXCR2	MIF	CXCR2	MIF	CD74_CXCR2	0.121205	0.903529	0.997685	1.64458	0.935185	-1.58581	0.112783	0.99972	0.0313212	0.0251762	-0.732302	0.508156	0.998703	0.837953	0.480181	Immuno	MIF	CXCR2	MIF	CD74_CXCR2	0.121205	0.903529	0.997685	1.69146	0.964789	-1.58581	0.112783	0.99972	0.0482556	0.0349712	-0.732302	0.508156	0.998703	0.869858	0.49988	Control
B cells	NK	MIF^CD74_CXCR4	MIF	CXCR4	MIF	CD74_CXCR4	0.121205	0.903529	0.997685	1.64458	0.935185	-1.34259	0.179405	0.99972	1.67592	0.76284	-0.610692	0.541467	0.998703	1.66025	0.849013	Immuno	MIF	CXCR4	MIF	CD74_CXCR4	0.121205	0.903529	0.997685	1.69146	0.964789	-1.34259	0.179405	0.99972	2.07981	0.855246	-0.610692	0.541467	0.998703	1.88564	0.910017	Control
B cells	NK	MIF^TNFRSF14	MIF	TNFRSF14	MIF	TNFRSF14	0.121205	0.903529	0.997685	1.64458	0.935185	0.765993	0.443681	0.99972	0.667784	0.483384	0.443599	0.673605	0.998703	1.15618	0.709284	Immuno	MIF	TNFRSF14	MIF	TNFRSF14	0.121205	0.903529	0.997685	1.69146	0.964789	0.765993	0.443681	0.99972	0.594226	0.418769	0.443599	0.673605	0.998703	1.14284	0.691779	Control
B cells	NK	NAMPT^ITGA5_ITGB1	NAMPT	ITGB1	NAMPT	ITGA5_ITGB1	1.46757	0.142222	0.997685	0.371673	0.37037	0.062093	0.950489	0.99972	0.874919	0.589627	0.76483	0.546355	0.998703	0.623296	0.479999	Immuno	NAMPT	ITGB1	NAMPT	ITGA5_ITGB1	1.46757	0.142222	0.997685	0.192478	0.176056	0.062093	0.950489	0.99972	1.00869	0.614431	0.76483	0.546355	0.998703	0.600585	0.395244	Control
B cells	NK	PDAP1^PDGFRB	PDAP1	PDGFRB	PDAP1	PDGFRB	0.496466	0.619565	0.997685	0.541166	0.462963	0.477459	0.633035	0.99972	0.0348527	0.0287009	0.486963	0.6263	0.998703	0.28801	0.245832	Immuno	PDAP1	PDGFRB	PDAP1	PDGFRB	0.496466	0.619565	0.997685	0.475597	0.394366	0.477459	0.633035	0.99972	0.0263553	0.0208057	0.486963	0.6263	0.998703	0.250976	0.207586	Control
[truncated: 8,810 more rows]
